# Supplementary material for: Ancient DNA reveals the prehistory of the Uralic and Yeniseian peoples
Source: Nature. Author manuscript; Available in PMC 2025 Aug 12. (PMC12342343; doi:10.1038/s41586-025-09189-3)
Supplement: Supplementary Data 1 [file NIHMS2095973-supplement-Supplementary_Data_1.xlsx]

## Sheet: Present-Day Individuals
Version ID	Master ID	Publication	Representative contact	Group Label	Locality	Country	Lat.	Long.	SNPs hit on autosomal targets	Sex
KZH-0305	KZH-0305	This publication	Oleg Balanovsky / Elena Balanovska / Maxat Zhabagin	Kazakh	Almata region Koksusky district, Zhalayir clan	Kazakhstan	45	77.56	584463	M
KZH-0394	KZH-0394	This publication	Oleg Balanovsky / Elena Balanovska / Maxat Zhabagin	Kazakh	Almata region Koksusky district, Zhalayir clan	Kazakhstan	45	77.56	585076	M
KZH-0400	KZH-0400	This publication	Oleg Balanovsky / Elena Balanovska / Maxat Zhabagin	Kazakh	Almata region Koksusky district, Zhalayir clan	Kazakhstan	45	77.56	572725	M
KZH-0409	KZH-0409	This publication	Oleg Balanovsky / Elena Balanovska / Maxat Zhabagin	Kazakh	Almata region Koksusky district, Zhalayir clan	Kazakhstan	45	77.56	584422	M
KZH-0421	KZH-0421	This publication	Oleg Balanovsky / Elena Balanovska / Maxat Zhabagin	Kazakh	Almata region Panfilovsky district, Suan clan	Kazakhstan	44.1	80	583982	M
KZH-0426	KZH-0426	This publication	Oleg Balanovsky / Elena Balanovska / Maxat Zhabagin	Kazakh	Almata region Panfilovsky district, Suan clan	Kazakhstan	44.1	80	584505	M
KZH-0436	KZH-0436	This publication	Oleg Balanovsky / Elena Balanovska / Maxat Zhabagin	Kazakh	Almata region Panfilovsky district, Suan clan	Kazakhstan	44.1	80	584768	M
KZH-0440	KZH-0440	This publication	Oleg Balanovsky / Elena Balanovska / Maxat Zhabagin	Kazakh	Almata region Panfilovsky district, Suan clan	Kazakhstan	44.1	80	584190	M
KZH-0456	KZH-0456	This publication	Oleg Balanovsky / Elena Balanovska / Maxat Zhabagin	Kazakh	Almata region Panfilovsky district, Suan clan	Kazakhstan	44.1	80	585074	M
KZH-0465	KZH-0465	This publication	Oleg Balanovsky / Elena Balanovska / Maxat Zhabagin	Kazakh	Almata region Panfilovsky district, Suan clan	Kazakhstan	44.1	80	585027	M
KZH-0539	KZH-0539	This publication	Oleg Balanovsky / Elena Balanovska / Maxat Zhabagin	Kazakh	Almata region Koksusky district, Zhalayir clan	Kazakhstan	45	77.56	585066	M
KZH-0553	KZH-0553	This publication	Oleg Balanovsky / Elena Balanovska / Maxat Zhabagin	Kazakh	Almata region Koksusky district, Zhalayir clan	Kazakhstan	45	77.56	584744	M
KZH-0817	KZH-0817	This publication	Oleg Balanovsky / Elena Balanovska / Maxat Zhabagin	Kazakh	Jambyl region Riskulovsky district, Dulat clan	Kazakhstan	43.12	72.31	584571	M
KZH-0819	KZH-0819	This publication	Oleg Balanovsky / Elena Balanovska / Maxat Zhabagin	Kazakh	Jambyl region Riskulovsky district, Dulat clan	Kazakhstan	43.12	72.31	583396	M
KZH-0825	KZH-0825	This publication	Oleg Balanovsky / Elena Balanovska / Maxat Zhabagin	Kazakh	Jambyl region Riskulovsky district, Dulat clan	Kazakhstan	43.12	72.31	585042	M
KZH-0838	KZH-0838	This publication	Oleg Balanovsky / Elena Balanovska / Maxat Zhabagin	Kazakh	Jambyl region Riskulovsky district, Dulat clan	Kazakhstan	43.12	72.31	585108	M
KZH-0842	KZH-0842	This publication	Oleg Balanovsky / Elena Balanovska / Maxat Zhabagin	Kazakh	Jambyl region Riskulovsky district, Dulat clan	Kazakhstan	43.12	72.31	584530	M
KZH-0870	KZH-0870	This publication	Oleg Balanovsky / Elena Balanovska / Maxat Zhabagin	Kazakh	Jambyl region Riskulovsky district, Dulat clan	Kazakhstan	43.12	72.31	585102	M
KZH-0956	KZH-0956	This publication	Oleg Balanovsky / Elena Balanovska / Maxat Zhabagin	Kazakh	Jambyl region Talasky district, Oshakty clan	Kazakhstan	43	70	584642	M
KZH-0985	KZH-0985	This publication	Oleg Balanovsky / Elena Balanovska / Maxat Zhabagin	Kazakh	Jambyl region Talasky district, Oshakty clan	Kazakhstan	43	70	584710	M
KZH-1006	KZH-1006	This publication	Oleg Balanovsky / Elena Balanovska / Maxat Zhabagin	Kazakh	Jambyl region Talasky district, Oshakty clan	Kazakhstan	43	70	584206	M
KZH-1010	KZH-1010	This publication	Oleg Balanovsky / Elena Balanovska / Maxat Zhabagin	Kazakh	Jambyl region Talasky district, Oshakty clan	Kazakhstan	43	70	584412	M
KZH-1012	KZH-1012	This publication	Oleg Balanovsky / Elena Balanovska / Maxat Zhabagin	Kazakh	Jambyl region Talasky district, Oshakty clan	Kazakhstan	43	70	584339	M
KZH-1021	KZH-1021	This publication	Oleg Balanovsky / Elena Balanovska / Maxat Zhabagin	Kazakh	Jambyl region Talasky district, Oshakty clan	Kazakhstan	43	70	584815	M
KZH-1057	KZH-1057	This publication	Oleg Balanovsky / Elena Balanovska / Maxat Zhabagin	Kazakh	South-Kazakhstan region Otyrarsky district, Konyrat clan	Kazakhstan	42.46	68.22	584982	M
KZH-1061	KZH-1061	This publication	Oleg Balanovsky / Elena Balanovska / Maxat Zhabagin	Kazakh	South-Kazakhstan region Otyrarsky district, Konyrat clan	Kazakhstan	42.46	68.22	584961	M
KZH-1065	KZH-1065	This publication	Oleg Balanovsky / Elena Balanovska / Maxat Zhabagin	Kazakh	South-Kazakhstan region Otyrarsky district, Konyrat clan	Kazakhstan	42.46	68.22	582172	M
KZH-1066	KZH-1066	This publication	Oleg Balanovsky / Elena Balanovska / Maxat Zhabagin	Kazakh	South-Kazakhstan region Otyrarsky district, Konyrat clan	Kazakhstan	42.46	68.22	584266	M
KZH-1073	KZH-1073	This publication	Oleg Balanovsky / Elena Balanovska / Maxat Zhabagin	Kazakh	South-Kazakhstan region Otyrarsky district, Konyrat clan	Kazakhstan	42.46	68.22	584882	M
KZH-1074	KZH-1074	This publication	Oleg Balanovsky / Elena Balanovska / Maxat Zhabagin	Kazakh	South-Kazakhstan region Otyrarsky district, Konyrat clan	Kazakhstan	42.46	68.22	584728	M
KZH-1620	KZH-1620	This publication	Oleg Balanovsky / Elena Balanovska / Maxat Zhabagin	Kazakh	Akmola region, mainly Argyn clan	Kazakhstan	52	69	585034	M
KZH-1635	KZH-1635	This publication	Oleg Balanovsky / Elena Balanovska / Maxat Zhabagin	Kazakh	North-Kazakhstan region, Argyn clan	Kazakhstan	54.53	69.1	584999	M
KZH-1637	KZH-1637	This publication	Oleg Balanovsky / Elena Balanovska / Maxat Zhabagin	Kazakh	Kostanay region, Argyn clan	Kazakhstan	53.12	63.38	584988	M
KZH-1643	KZH-1643	This publication	Oleg Balanovsky / Elena Balanovska / Maxat Zhabagin	Kazakh	Kostanay region, Argyn clan	Kazakhstan	53.12	63.38	584563	M
KZH-1653	KZH-1653	This publication	Oleg Balanovsky / Elena Balanovska / Maxat Zhabagin	Kazakh	Akmola region, mainly Argyn clan	Kazakhstan	52	69	584761	M
KZH-1661	KZH-1661	This publication	Oleg Balanovsky / Elena Balanovska / Maxat Zhabagin	Kazakh	North-Kazakhstan region, Argyn clan	Kazakhstan	54.53	69.1	585099	M
KZH-1667	KZH-1667	This publication	Oleg Balanovsky / Elena Balanovska / Maxat Zhabagin	Kazakh	West-Kazakhstan region, mailnly Bayuli clan	Kazakhstan	51.14	51.22	584542	M
KZH-1669	KZH-1669	This publication	Oleg Balanovsky / Elena Balanovska / Maxat Zhabagin	Kazakh	West-Kazakhstan region, mailnly Bayuli clan	Kazakhstan	51.14	51.22	584891	M
KZH-1677	KZH-1677	This publication	Oleg Balanovsky / Elena Balanovska / Maxat Zhabagin	Kazakh	Akmola region, mainly Argyn clan	Kazakhstan	52	69	584657	M
KZH-1678	KZH-1678	This publication	Oleg Balanovsky / Elena Balanovska / Maxat Zhabagin	Kazakh	Kostanay region, Argyn clan	Kazakhstan	53.12	63.38	584940	M
KZH-1682	KZH-1682	This publication	Oleg Balanovsky / Elena Balanovska / Maxat Zhabagin	Kazakh	Kyzylorda region, Kazalinsky district, Alimuli clan	Kazakhstan	44.51	61.59	584982	M
KZH-1698	KZH-1698	This publication	Oleg Balanovsky / Elena Balanovska / Maxat Zhabagin	Kazakh	Atyrausk region, Bayuli clan	Kazakhstan	47.07	51.53	584877	M
KZH-1704	KZH-1704	This publication	Oleg Balanovsky / Elena Balanovska / Maxat Zhabagin	Kazakh	Atyrausk region, Bayuli clan	Kazakhstan	47.07	51.53	584606	M
KZH-1705	KZH-1705	This publication	Oleg Balanovsky / Elena Balanovska / Maxat Zhabagin	Kazakh	North-Kazakhstan region, Argyn clan	Kazakhstan	54.53	69.1	584748	M
KZH-1727	KZH-1727	This publication	Oleg Balanovsky / Elena Balanovska / Maxat Zhabagin	Kazakh	Kyzylorda region, Kazalinsky district, Alimuli clan	Kazakhstan	44.51	61.59	584878	M
KZH-1745	KZH-1745	This publication	Oleg Balanovsky / Elena Balanovska / Maxat Zhabagin	Kazakh	Atyrausk region, Bayuli clan	Kazakhstan	47.07	51.53	584637	M
Ket141	Ket141	This publication	Rem Sukernik / Stanislav Dryomov / Elena Starikovskaya	Ket	Krasnoyarsk region, v. Turuhansk, V. Kellog	Russia	62.4899	86.2771	585069	M
Ket142	Ket142	This publication	Rem Sukernik / Stanislav Dryomov / Elena Starikovskaya	Ket	Krasnoyarsk region, v. Turuhansk, V. Kellog	Russia	62.4899	86.2771	586557	F
Ket143	Ket143	This publication	Rem Sukernik / Stanislav Dryomov / Elena Starikovskaya	Ket	Krasnoyarsk region, v. Turuhansk, V. Kellog	Russia	62.4899	86.2771	586154	F
Ket144	Ket144	This publication	Rem Sukernik / Stanislav Dryomov / Elena Starikovskaya	Ket	Krasnoyarsk region, v. Turuhansk, V. Kellog	Russia	62.4899	86.2771	586355	F
Ket145	Ket145	This publication	Rem Sukernik / Stanislav Dryomov / Elena Starikovskaya	Ket	Krasnoyarsk region, v. Turuhansk, V. Kellog	Russia	62.4899	86.2771	586219	F
Ket148	Ket148	This publication	Rem Sukernik / Stanislav Dryomov / Elena Starikovskaya	Ket	Krasnoyarsk region, v. Turuhansk, V. Kellog	Russia	62.4899	86.2771	567155	F
Ket149	Ket149	This publication	Rem Sukernik / Stanislav Dryomov / Elena Starikovskaya	Ket	Krasnoyarsk region, v. Turuhansk, V. Kellog	Russia	62.4899	86.2771	586479	F
Ket1410	Ket1410	This publication	Rem Sukernik / Stanislav Dryomov / Elena Starikovskaya	Ket	Krasnoyarsk region, v. Turuhansk, V. Kellog	Russia	62.4899	86.2771	586171	F
Ket1411	Ket1411	This publication	Rem Sukernik / Stanislav Dryomov / Elena Starikovskaya	Ket	Krasnoyarsk region, v. Turuhansk, V. Kellog	Russia	62.4899	86.2771	586295	M
Ket1412	Ket1412	This publication	Rem Sukernik / Stanislav Dryomov / Elena Starikovskaya	Ket	Krasnoyarsk region, v. Turuhansk, V. Kellog	Russia	62.4899	86.2771	586469	F
Ket1413	Ket1413	This publication	Rem Sukernik / Stanislav Dryomov / Elena Starikovskaya	Ket	Krasnoyarsk region, v. Turuhansk, V. Kellog	Russia	62.4899	86.2771	586157	F
Ket1414	Ket1414	This publication	Rem Sukernik / Stanislav Dryomov / Elena Starikovskaya	Ket	Krasnoyarsk region, v. Turuhansk, V. Kellog	Russia	62.4899	86.2771	586570	F
Ket1415	Ket1415	This publication	Rem Sukernik / Stanislav Dryomov / Elena Starikovskaya	Ket	Krasnoyarsk region, v. Turuhansk, V. Kellog	Russia	62.4899	86.2771	586415	F
Ket1416	Ket1416	This publication	Rem Sukernik / Stanislav Dryomov / Elena Starikovskaya	Ket	Krasnoyarsk region, v. Turuhansk, V. Kellog	Russia	62.4899	86.2771	586055	F
Ket1421	Ket1421	This publication	Rem Sukernik / Stanislav Dryomov / Elena Starikovskaya	Ket	Krasnoyarsk region, v. Turuhansk, V. Kellog	Russia	62.4899	86.2771	584417	M
Ket1426	Ket1426	This publication	Rem Sukernik / Stanislav Dryomov / Elena Starikovskaya	Ket	Krasnoyarsk region, v. Turuhansk, V. Kellog	Russia	62.4899	86.2771	586328	M
Ket1427	Ket1427	This publication	Rem Sukernik / Stanislav Dryomov / Elena Starikovskaya	Ket	Krasnoyarsk region, v. Turuhansk, V. Kellog	Russia	62.4899	86.2771	586733	F
Ket1429	Ket1429	This publication	Rem Sukernik / Stanislav Dryomov / Elena Starikovskaya	Ket	Krasnoyarsk region, v. Turuhansk, V. Kellog	Russia	62.4899	86.2771	586169	M
Ket1430	Ket1430	This publication	Rem Sukernik / Stanislav Dryomov / Elena Starikovskaya	Ket	Krasnoyarsk region, v. Turuhansk, V. Kellog	Russia	62.4899	86.2771	586205	M
Ket1431	Ket1431	This publication	Rem Sukernik / Stanislav Dryomov / Elena Starikovskaya	Ket	Krasnoyarsk region, v. Turuhansk, V. Kellog	Russia	62.4899	86.2771	586294	M
Ket1437	Ket1437	This publication	Rem Sukernik / Stanislav Dryomov / Elena Starikovskaya	Ket	Krasnoyarsk region, v. Turuhansk, V. Kellog	Russia	62.4899	86.2771	586027	M
Ket1439	Ket1439	This publication	Rem Sukernik / Stanislav Dryomov / Elena Starikovskaya	Ket	Krasnoyarsk region, v. Turuhansk, V. Kellog	Russia	65.7932	87.9592	586350	M
Ket1441	Ket1441	This publication	Rem Sukernik / Stanislav Dryomov / Elena Starikovskaya	Ket	Krasnoyarsk region, v. Turuhansk, V. Kellog	Russia	65.7932	87.9592	585925	M
Ket1445	Ket1445	This publication	Rem Sukernik / Stanislav Dryomov / Elena Starikovskaya	Ket	Krasnoyarsk region, v. Turuhansk, V. Kellog	Russia	65.7932	87.9592	586463	F
Ket1446	Ket1446	This publication	Rem Sukernik / Stanislav Dryomov / Elena Starikovskaya	Ket	Krasnoyarsk region, v. Turuhansk, V. Kellog	Russia	65.7932	87.9592	586121	F
Ket1447	Ket1447	This publication	Rem Sukernik / Stanislav Dryomov / Elena Starikovskaya	Ket	Krasnoyarsk region, v. Turuhansk, V. Kellog	Russia	65.7932	87.9592	586311	F
Ket1448	Ket1448	This publication	Rem Sukernik / Stanislav Dryomov / Elena Starikovskaya	Ket	Krasnoyarsk region, v. Turuhansk, V. Kellog	Russia	65.7932	87.9592	586520	F
Tuebingen49	Tuebingen49	This publication	Pavel Flegontov / Tatiana Tatarinova	Ket	Farkovo	Russia	65.7181	86.9795	582751	M
Tuebingen91	Tuebingen91	This publication	Pavel Flegontov / Tatiana Tatarinova	Ket	Sulomai	Russia	61.6132	91.1812	586221	M
TuebingenK19	TuebingenK19	This publication	Pavel Flegontov / Tatiana Tatarinova	Ket	Kellog	Russia	62.4862	86.2747	585952	F
Jk4188	Jk4188	This publication	Judith Kidd / Kenneth Kidd	Khanty	..	Russia	..	..	544211	U
Jk4195	Jk4195	This publication	Judith Kidd / Kenneth Kidd	Khanty	..	Russia	..	..	543646	U
Jk4192	Jk4192	This publication	Judith Kidd / Kenneth Kidd	Khanty	..	Russia	..	..	544959	M
Jk4199	Jk4199	This publication	Judith Kidd / Kenneth Kidd	Khanty	..	Russia	..	..	545191	M
Jk4189	Jk4189	This publication	Judith Kidd / Kenneth Kidd	Khanty	..	Russia	..	..	545302	U
Jk4187	Jk4187	This publication	Judith Kidd / Kenneth Kidd	Khanty	..	Russia	..	..	545339	M
Jk4186	Jk4186	This publication	Judith Kidd / Kenneth Kidd	Khanty	..	Russia	..	..	545674	U
Jk4190	Jk4190	This publication	Judith Kidd / Kenneth Kidd	Khanty	..	Russia	..	..	545671	M
Jk4193	Jk4193	This publication	Judith Kidd / Kenneth Kidd	Khanty	..	Russia	..	..	545412	U
Jk4191	Jk4191	This publication	Judith Kidd / Kenneth Kidd	Khanty	..	Russia	..	..	545840	M
Jk4177	Jk4177	This publication	Judith Kidd / Kenneth Kidd	Komi_Zyrian	..	Russia	..	..	543390	M
Jk4197	Jk4197	This publication	Judith Kidd / Kenneth Kidd	Komi_Zyrian	..	Russia	..	..	545394	M
Jk4180	Jk4180	This publication	Judith Kidd / Kenneth Kidd	Komi_Zyrian	..	Russia	..	..	545313	M
Jk4196	Jk4196	This publication	Judith Kidd / Kenneth Kidd	Komi_Zyrian	..	Russia	..	..	545672	U
Jk4194	Jk4194	This publication	Judith Kidd / Kenneth Kidd	Komi_Zyrian	..	Russia	..	..	545530	M
Jk4169	Jk4169	This publication	Judith Kidd / Kenneth Kidd	Komi_Zyrian	..	Russia	..	..	545542	M
Jk4181	Jk4181	This publication	Judith Kidd / Kenneth Kidd	Komi_Zyrian	..	Russia	..	..	545579	M
Jk4185	Jk4185	This publication	Judith Kidd / Kenneth Kidd	Komi_Zyrian	..	Russia	..	..	545861	M
Jk4173	Jk4173	This publication	Judith Kidd / Kenneth Kidd	Komi_Zyrian	..	Russia	..	..	545259	U
Jk4184	Jk4184	This publication	Judith Kidd / Kenneth Kidd	Komi_Zyrian	..	Russia	..	..	546047	U
MON-0008	MON-0008	This publication	Oleg Balanovsky / Elena Balanovska / Pagbajabyn Nymadawa	Mongol	historical aimak Setsen	Mongolia	48	113	583842	M
MON-0040	MON-0040	This publication	Oleg Balanovsky / Elena Balanovska / Pagbajabyn Nymadawa	Mongol	historical aimak Tusheet	Mongolia	47	108	578490	M
MON-0061	MON-0061	This publication	Oleg Balanovsky / Elena Balanovska / Pagbajabyn Nymadawa	Mongol	historical aimak Tusheet	Mongolia	47	108	582144	M
MON-0079	MON-0079	This publication	Oleg Balanovsky / Elena Balanovska / Pagbajabyn Nymadawa	Mongol	historical aimak Setsen	Mongolia	48	113	582047	M
MON-0081	MON-0081	This publication	Oleg Balanovsky / Elena Balanovska / Pagbajabyn Nymadawa	Mongol	historical aimak Setsen	Mongolia	48	113	584213	M
MON-0092	MON-0092	This publication	Oleg Balanovsky / Elena Balanovska / Pagbajabyn Nymadawa	Mongol	historical aimak Setsen	Mongolia	48	113	580564	M
MON-0153	MON-0153	This publication	Oleg Balanovsky / Elena Balanovska / Pagbajabyn Nymadawa	Mongol	historical aimak Tusheet	Mongolia	47	108	583778	M
MON-0200	MON-0200	This publication	Oleg Balanovsky / Elena Balanovska / Pagbajabyn Nymadawa	Mongol	historical aimak Setsen	Mongolia	48	113	579620	M
MON-0201	MON-0201	This publication	Oleg Balanovsky / Elena Balanovska / Pagbajabyn Nymadawa	Mongol	historical aimak Setsen	Mongolia	48	113	583688	M
MON-0252	MON-0252	This publication	Oleg Balanovsky / Elena Balanovska / Pagbajabyn Nymadawa	Mongol	..	Mongolia	49.72	93.27	579413	M
MON-0267	MON-0267	This publication	Oleg Balanovsky / Elena Balanovska / Pagbajabyn Nymadawa	Mongol	..	Mongolia	49.57	91.39	578163	M
MON-0269	MON-0269	This publication	Oleg Balanovsky / Elena Balanovska / Pagbajabyn Nymadawa	Mongol	historical aimak Tusheet	Mongolia	47	108	583645	M
MON-0296	MON-0296	This publication	Oleg Balanovsky / Elena Balanovska / Pagbajabyn Nymadawa	Mongol	..	Mongolia	49.72	93.27	583756	M
MON-0321	MON-0321	This publication	Oleg Balanovsky / Elena Balanovska / Pagbajabyn Nymadawa	Mongol	..	Mongolia	49.72	93.27	584204	M
MON-0346	MON-0346	This publication	Oleg Balanovsky / Elena Balanovska / Pagbajabyn Nymadawa	Mongol	historical aimak Tusheet	Mongolia	47	108	574562	M
MON-0353	MON-0353	This publication	Oleg Balanovsky / Elena Balanovska / Pagbajabyn Nymadawa	Mongol	historical aimak Tusheet	Mongolia	47	108	580204	M
MON-0358	MON-0358	This publication	Oleg Balanovsky / Elena Balanovska / Pagbajabyn Nymadawa	Mongol	historical aimak Tusheet	Mongolia	47	108	577901	M
MON-0390	MON-0390	This publication	Oleg Balanovsky / Elena Balanovska / Pagbajabyn Nymadawa	Mongol	..	Mongolia	49.72	93.27	580742	M
MON-0393	MON-0393	This publication	Oleg Balanovsky / Elena Balanovska / Pagbajabyn Nymadawa	Mongol	..	Mongolia	49.72	93.27	581767	M
MON-0406	MON-0406	This publication	Oleg Balanovsky / Elena Balanovska / Pagbajabyn Nymadawa	Mongol	historical aimak Tusheet	Mongolia	47	108	577615	M
MON-0410	MON-0410	This publication	Oleg Balanovsky / Elena Balanovska / Pagbajabyn Nymadawa	Mongol	..	Mongolia	49.72	93.27	581108	M
MON-0415	MON-0415	This publication	Oleg Balanovsky / Elena Balanovska / Pagbajabyn Nymadawa	Mongol	..	Mongolia	49.57	91.39	581687	M
MON-0417	MON-0417	This publication	Oleg Balanovsky / Elena Balanovska / Pagbajabyn Nymadawa	Mongol	historical aimak Setsen	Mongolia	48	113	581718	M
MON-0419	MON-0419	This publication	Oleg Balanovsky / Elena Balanovska / Pagbajabyn Nymadawa	Mongol	historical aimak Tusheet	Mongolia	47	108	576319	M
MON-0422	MON-0422	This publication	Oleg Balanovsky / Elena Balanovska / Pagbajabyn Nymadawa	Mongol	historical aimak Setsen	Mongolia	48	113	580230	M
MON-0427	MON-0427	This publication	Oleg Balanovsky / Elena Balanovska / Pagbajabyn Nymadawa	Mongol	..	Mongolia	49.72	93.27	578137	M
MON-0431	MON-0431	This publication	Oleg Balanovsky / Elena Balanovska / Pagbajabyn Nymadawa	Mongol	..	Mongolia	49.57	91.39	581460	M
MON-0448	MON-0448	This publication	Oleg Balanovsky / Elena Balanovska / Pagbajabyn Nymadawa	Mongol	..	Mongolia	49.57	91.39	576360	M
MON-0459	MON-0459	This publication	Oleg Balanovsky / Elena Balanovska / Pagbajabyn Nymadawa	Mongol	..	Mongolia	49.57	91.39	581129	M
MON-0485	MON-0485	This publication	Oleg Balanovsky / Elena Balanovska / Pagbajabyn Nymadawa	Mongol	..	Mongolia	49.57	91.39	567547	M
MON-0512	MON-0512	This publication	Oleg Balanovsky / Elena Balanovska / Pagbajabyn Nymadawa	Mongol	..	Mongolia	49.57	91.39	581721	M
MON-219	MON-219	This publication	Oleg Balanovsky / Elena Balanovska / Pagbajabyn Nymadawa	Mongol	..	Mongolia	49.57	91.39	580080	M
MON-229	MON-229	This publication	Oleg Balanovsky / Elena Balanovska / Pagbajabyn Nymadawa	Mongol	..	Mongolia	49.57	91.39	580681	M
MON-236	MON-236	This publication	Oleg Balanovsky / Elena Balanovska / Pagbajabyn Nymadawa	Mongol	..	Mongolia	49.72	93.27	583565	M
MON007	MON007	This publication	Garrett Hellenthal / Saioa Lopez / Mark Thomas / Neil Bradman / Ayele Tarekegn / Endashaw Bekele	Mongol	..	Mongolia	..	..	553110	M
MON032	MON032	This publication	Garrett Hellenthal / Saioa Lopez / Mark Thomas / Neil Bradman / Ayele Tarekegn / Endashaw Bekele	Mongol	..	Mongolia	..	..	549407	M
MON044	MON044	This publication	Garrett Hellenthal / Saioa Lopez / Mark Thomas / Neil Bradman / Ayele Tarekegn / Endashaw Bekele	Mongol	..	Mongolia	..	..	553342	M
MON008	MON008	This publication	Garrett Hellenthal / Saioa Lopez / Mark Thomas / Neil Bradman / Ayele Tarekegn / Endashaw Bekele	Mongol	..	Mongolia	..	..	552858	M
MON033	MON033	This publication	Garrett Hellenthal / Saioa Lopez / Mark Thomas / Neil Bradman / Ayele Tarekegn / Endashaw Bekele	Mongol	..	Mongolia	..	..	552549	M
MON098	MON098	This publication	Garrett Hellenthal / Saioa Lopez / Mark Thomas / Neil Bradman / Ayele Tarekegn / Endashaw Bekele	Mongol	..	Mongolia	..	..	552418	M
MON110	MON110	This publication	Garrett Hellenthal / Saioa Lopez / Mark Thomas / Neil Bradman / Ayele Tarekegn / Endashaw Bekele	Mongol	..	Mongolia	..	..	552308	M
MON014	MON014	This publication	Garrett Hellenthal / Saioa Lopez / Mark Thomas / Neil Bradman / Ayele Tarekegn / Endashaw Bekele	Mongol	..	Mongolia	..	..	552525	M
MON046	MON046	This publication	Garrett Hellenthal / Saioa Lopez / Mark Thomas / Neil Bradman / Ayele Tarekegn / Endashaw Bekele	Mongol	..	Mongolia	..	..	552710	M
MON101	MON101	This publication	Garrett Hellenthal / Saioa Lopez / Mark Thomas / Neil Bradman / Ayele Tarekegn / Endashaw Bekele	Mongol	..	Mongolia	..	..	552982	M
MON113	MON113	This publication	Garrett Hellenthal / Saioa Lopez / Mark Thomas / Neil Bradman / Ayele Tarekegn / Endashaw Bekele	Mongol	..	Mongolia	..	..	552886	M
MON019	MON019	This publication	Garrett Hellenthal / Saioa Lopez / Mark Thomas / Neil Bradman / Ayele Tarekegn / Endashaw Bekele	Mongol	..	Mongolia	..	..	552927	M
MON048	MON048	This publication	Garrett Hellenthal / Saioa Lopez / Mark Thomas / Neil Bradman / Ayele Tarekegn / Endashaw Bekele	Mongol	..	Mongolia	..	..	552567	M
MON102	MON102	This publication	Garrett Hellenthal / Saioa Lopez / Mark Thomas / Neil Bradman / Ayele Tarekegn / Endashaw Bekele	Mongol	..	Mongolia	..	..	552591	M
MON020	MON020	This publication	Garrett Hellenthal / Saioa Lopez / Mark Thomas / Neil Bradman / Ayele Tarekegn / Endashaw Bekele	Mongol	..	Mongolia	..	..	552859	M
MON049	MON049	This publication	Garrett Hellenthal / Saioa Lopez / Mark Thomas / Neil Bradman / Ayele Tarekegn / Endashaw Bekele	Mongol	..	Mongolia	..	..	552748	M
MON103	MON103	This publication	Garrett Hellenthal / Saioa Lopez / Mark Thomas / Neil Bradman / Ayele Tarekegn / Endashaw Bekele	Mongol	..	Mongolia	..	..	552322	M
MON125	MON125	This publication	Garrett Hellenthal / Saioa Lopez / Mark Thomas / Neil Bradman / Ayele Tarekegn / Endashaw Bekele	Mongol	..	Mongolia	..	..	552986	M
MON021	MON021	This publication	Garrett Hellenthal / Saioa Lopez / Mark Thomas / Neil Bradman / Ayele Tarekegn / Endashaw Bekele	Mongol	..	Mongolia	..	..	553098	M
MON041	MON041	This publication	Garrett Hellenthal / Saioa Lopez / Mark Thomas / Neil Bradman / Ayele Tarekegn / Endashaw Bekele	Mongol	..	Mongolia	..	..	552720	M
MON089	MON089	This publication	Garrett Hellenthal / Saioa Lopez / Mark Thomas / Neil Bradman / Ayele Tarekegn / Endashaw Bekele	Mongol	..	Mongolia	..	..	552645	M
MON104	MON104	This publication	Garrett Hellenthal / Saioa Lopez / Mark Thomas / Neil Bradman / Ayele Tarekegn / Endashaw Bekele	Mongol	..	Mongolia	..	..	552623	M
MON025	MON025	This publication	Garrett Hellenthal / Saioa Lopez / Mark Thomas / Neil Bradman / Ayele Tarekegn / Endashaw Bekele	Mongol	..	Mongolia	..	..	553004	M
MON042	MON042	This publication	Garrett Hellenthal / Saioa Lopez / Mark Thomas / Neil Bradman / Ayele Tarekegn / Endashaw Bekele	Mongol	..	Mongolia	..	..	553042	M
MON106	MON106	This publication	Garrett Hellenthal / Saioa Lopez / Mark Thomas / Neil Bradman / Ayele Tarekegn / Endashaw Bekele	Mongol	..	Mongolia	..	..	552788	M
MON030	MON030	This publication	Garrett Hellenthal / Saioa Lopez / Mark Thomas / Neil Bradman / Ayele Tarekegn / Endashaw Bekele	Mongol	..	Mongolia	..	..	553125	M
MON043	MON043	This publication	Garrett Hellenthal / Saioa Lopez / Mark Thomas / Neil Bradman / Ayele Tarekegn / Endashaw Bekele	Mongol	..	Mongolia	..	..	553291	M
MON093	MON093	This publication	Garrett Hellenthal / Saioa Lopez / Mark Thomas / Neil Bradman / Ayele Tarekegn / Endashaw Bekele	Mongol	..	Mongolia	..	..	552617	M
MON107	MON107	This publication	Garrett Hellenthal / Saioa Lopez / Mark Thomas / Neil Bradman / Ayele Tarekegn / Endashaw Bekele	Mongol	..	Mongolia	..	..	552939	M
MON143	MON143	This publication	Garrett Hellenthal / Saioa Lopez / Mark Thomas / Neil Bradman / Ayele Tarekegn / Endashaw Bekele	Mongol	..	Mongolia	..	..	552541	M
NOR01	NOR01	This publication	Garrett Hellenthal / Saioa Lopez / Mark Thomas / Neil Bradman / Ayele Tarekegn / Endashaw Bekele	Norwegian	..	Norway	..	..	552575	M
NOR41	NOR41	This publication	Garrett Hellenthal / Saioa Lopez / Mark Thomas / Neil Bradman / Ayele Tarekegn / Endashaw Bekele	Norwegian	..	Norway	..	..	552454	M
NOR16	NOR16	This publication	Garrett Hellenthal / Saioa Lopez / Mark Thomas / Neil Bradman / Ayele Tarekegn / Endashaw Bekele	Norwegian	..	Norway	..	..	552917	M
NOR64	NOR64	This publication	Garrett Hellenthal / Saioa Lopez / Mark Thomas / Neil Bradman / Ayele Tarekegn / Endashaw Bekele	Norwegian	..	Norway	..	..	552850	M
NOR21	NOR21	This publication	Garrett Hellenthal / Saioa Lopez / Mark Thomas / Neil Bradman / Ayele Tarekegn / Endashaw Bekele	Norwegian	..	Norway	..	..	552870	M
NOR23	NOR23	This publication	Garrett Hellenthal / Saioa Lopez / Mark Thomas / Neil Bradman / Ayele Tarekegn / Endashaw Bekele	Norwegian	..	Norway	..	..	553088	M
NOR78	NOR78	This publication	Garrett Hellenthal / Saioa Lopez / Mark Thomas / Neil Bradman / Ayele Tarekegn / Endashaw Bekele	Norwegian	..	Norway	..	..	553072	M
NOR34	NOR34	This publication	Garrett Hellenthal / Saioa Lopez / Mark Thomas / Neil Bradman / Ayele Tarekegn / Endashaw Bekele	Norwegian	..	Norway	..	..	552344	M
NOR93	NOR93	This publication	Garrett Hellenthal / Saioa Lopez / Mark Thomas / Neil Bradman / Ayele Tarekegn / Endashaw Bekele	Norwegian	..	Norway	..	..	552823	M
Tuebingen75	Tuebingen75	This publication	Pavel Flegontov / Tatiana Tatarinova	Selkup	Turukhansk	Russia	65.7961	87.9523	585914	F
NOG-093	NOG-093	This publication	Oleg Balanovsky / Elena Balanovska / Yuldash Yusupov / Eldar Idrisov	Tatar_Astrakhan	Astrakhan region, Privolzhsky district	Russia	46.15	47.59	584573	M
NOG-094	NOG-094	This publication	Oleg Balanovsky / Elena Balanovska / Yuldash Yusupov / Eldar Idrisov	Tatar_Astrakhan	Astrakhan region, Privolzhsky district	Russia	46.15	47.59	584632	M
NOG-095	NOG-095	This publication	Oleg Balanovsky / Elena Balanovska / Yuldash Yusupov / Eldar Idrisov	Tatar_Astrakhan	Astrakhan region, Privolzhsky district	Russia	46.15	47.59	584400	M
NOG-110	NOG-110	This publication	Oleg Balanovsky / Elena Balanovska / Yuldash Yusupov / Eldar Idrisov	Tatar_Astrakhan	Astrakhan region, Privolzhsky district	Russia	46.15	47.59	584623	M
NOG-124	NOG-124	This publication	Oleg Balanovsky / Elena Balanovska / Yuldash Yusupov / Eldar Idrisov	Tatar_Astrakhan	Astrakhan region, Privolzhsky district	Russia	46.15	47.59	584692	M
NOG-136	NOG-136	This publication	Oleg Balanovsky / Elena Balanovska / Yuldash Yusupov / Eldar Idrisov	Tatar_Astrakhan	Astrakhan region, Privolzhsky district	Russia	46.15	47.59	584892	M
NOG-149	NOG-149	This publication	Oleg Balanovsky / Elena Balanovska / Yuldash Yusupov / Eldar Idrisov	Tatar_Astrakhan	Astrakhan region, Privolzhsky district	Russia	46.15	47.59	584543	M
TAA-014	TAA-014	This publication	Oleg Balanovsky / Elena Balanovska / Ludmila Saroyants	Tatar_Astrakhan	Astrakhan region, Privolzhsky district	Russia	46.15	47.59	584909	M
TAA-015	TAA-015	This publication	Oleg Balanovsky / Elena Balanovska / Ludmila Saroyants	Tatar_Astrakhan	Astrakhan region, Privolzhsky district	Russia	46.15	47.59	584897	M
TAA-072	TAA-072	This publication	Oleg Balanovsky / Elena Balanovska / Ludmila Saroyants	Tatar_Astrakhan	Astrakhan region, Privolzhsky district	Russia	46.15	47.59	584939	M
Nerkha1	Nerkha1	This publication	Rem Sukernik / Stanislav Dryomov / Elena Starikovskaya	Tofalar	Eastern Sayan, v. Nerkha	Russia	53.8516	98.2673	586427	M
Nerkha3	Nerkha3	This publication	Rem Sukernik / Stanislav Dryomov / Elena Starikovskaya	Tofalar	Eastern Sayan, v. Nerkha	Russia	53.8516	98.2673	586358	M
Nerkha4	Nerkha4	This publication	Rem Sukernik / Stanislav Dryomov / Elena Starikovskaya	Tofalar	Eastern Sayan, v. Nerkha	Russia	53.8516	98.2673	585426	F
Nerkha6	Nerkha6	This publication	Rem Sukernik / Stanislav Dryomov / Elena Starikovskaya	Tofalar	Eastern Sayan, v. Nerkha	Russia	53.8516	98.2673	586452	M
Nerkha10	Nerkha10	This publication	Rem Sukernik / Stanislav Dryomov / Elena Starikovskaya	Tofalar	Eastern Sayan, v. Nerkha	Russia	53.8516	98.2674	584633	F
Nerkha11	Nerkha11	This publication	Rem Sukernik / Stanislav Dryomov / Elena Starikovskaya	Tofalar	Eastern Sayan, v. Nerkha	Russia	53.8516	98.2674	586024	F
Nerkha13	Nerkha13	This publication	Rem Sukernik / Stanislav Dryomov / Elena Starikovskaya	Tofalar	Eastern Sayan, v. Nerkha	Russia	53.8516	98.2674	586373	M
Nerkha17	Nerkha17	This publication	Rem Sukernik / Stanislav Dryomov / Elena Starikovskaya	Tofalar	Eastern Sayan, v. Nerkha	Russia	53.8516	98.2674	586349	F
Nerkha24	Nerkha24	This publication	Rem Sukernik / Stanislav Dryomov / Elena Starikovskaya	Tofalar	Eastern Sayan, v. Nerkha	Russia	53.8516	98.2674	585944	F
Nerkha25	Nerkha25	This publication	Rem Sukernik / Stanislav Dryomov / Elena Starikovskaya	Tofalar	Eastern Sayan, v. Nerkha	Russia	53.8516	98.2674	586185	M
Nerkha26	Nerkha26	This publication	Rem Sukernik / Stanislav Dryomov / Elena Starikovskaya	Tofalar	Eastern Sayan, v. Nerkha	Russia	53.8516	98.2674	586562	M
Nerkha27	Nerkha27	This publication	Rem Sukernik / Stanislav Dryomov / Elena Starikovskaya	Tofalar	Eastern Sayan, v. Nerkha	Russia	53.8516	98.2674	586435	F
Nerkha28	Nerkha28	This publication	Rem Sukernik / Stanislav Dryomov / Elena Starikovskaya	Tofalar	Eastern Sayan, v. Nerkha	Russia	53.8516	98.2674	586491	F
Nerkha29	Nerkha29	This publication	Rem Sukernik / Stanislav Dryomov / Elena Starikovskaya	Tofalar	Eastern Sayan, v. Nerkha	Russia	53.8516	98.2674	586067	F
Nevkha18	Nevkha18	This publication	Rem Sukernik / Stanislav Dryomov / Elena Starikovskaya	Tofalar	..	Russia	..	..	586478	M
BT24	BT24	This publication	Rem Sukernik / Stanislav Dryomov / Elena Starikovskaya	Tuvinian	Tuva Republic, v. Bai-Taiga	Russia	51.0579	89.6825	585758	M
BT25	BT25	This publication	Rem Sukernik / Stanislav Dryomov / Elena Starikovskaya	Tuvinian	Tuva Republic, v. Bai-Taiga	Russia	51.0579	89.6825	586315	M
BT27	BT27	This publication	Rem Sukernik / Stanislav Dryomov / Elena Starikovskaya	Tuvinian	Tuva Republic, v. Bai-Taiga	Russia	51.0579	89.6825	586376	M
BT29	BT29	This publication	Rem Sukernik / Stanislav Dryomov / Elena Starikovskaya	Tuvinian	Tuva Republic, v. Bai-Taiga	Russia	51.0579	89.6825	585861	M
BT30	BT30	This publication	Rem Sukernik / Stanislav Dryomov / Elena Starikovskaya	Tuvinian	Tuva Republic, v. Bai-Taiga	Russia	51.0579	89.6825	585337	M
BT31	BT31	This publication	Rem Sukernik / Stanislav Dryomov / Elena Starikovskaya	Tuvinian	Tuva Republic, v. Bai-Taiga	Russia	51.0579	89.6825	586324	M
Tuva2	Tuva2	This publication	Rem Sukernik / Stanislav Dryomov / Elena Starikovskaya	Tuvinian	Tuva Republic, v. Kyzyl, v. Shagonar	Russia	51.7191	94.4378	585752	M
Tuva4	Tuva4	This publication	Rem Sukernik / Stanislav Dryomov / Elena Starikovskaya	Tuvinian	Tuva Republic, v. Kyzyl, v. Shagonar	Russia	51.7191	94.4378	585392	M
Tuva5	Tuva5	This publication	Rem Sukernik / Stanislav Dryomov / Elena Starikovskaya	Tuvinian	Tuva Republic, v. Kyzyl, v. Shagonar	Russia	51.7191	94.4378	585271	M
Tuva6	Tuva6	This publication	Rem Sukernik / Stanislav Dryomov / Elena Starikovskaya	Tuvinian	Tuva Republic, v. Kyzyl, v. Shagonar	Russia	51.7191	94.4378	585967	M
Tuva7	Tuva7	This publication	Rem Sukernik / Stanislav Dryomov / Elena Starikovskaya	Tuvinian	Tuva Republic, v. Kyzyl, v. Shagonar	Russia	51.7191	94.4378	585594	M
Tuva8	Tuva8	This publication	Rem Sukernik / Stanislav Dryomov / Elena Starikovskaya	Tuvinian	Tuva Republic, v. Kyzyl, v. Shagonar	Russia	51.7191	94.4378	586121	M
Tuva10	Tuva10	This publication	Rem Sukernik / Stanislav Dryomov / Elena Starikovskaya	Tuvinian	Tuva Republic, v. Kyzyl, v. Shagonar	Russia	51.7191	94.4378	586194	M
Tuva14	Tuva14	This publication	Rem Sukernik / Stanislav Dryomov / Elena Starikovskaya	Tuvinian	Tuva Republic, v. Kyzyl, v. Shagonar	Russia	51.7191	94.4378	585190	M
Tuva15	Tuva15	This publication	Rem Sukernik / Stanislav Dryomov / Elena Starikovskaya	Tuvinian	Tuva Republic, v. Kyzyl, v. Shagonar	Russia	51.7191	94.4378	586252	M
Tuva16	Tuva16	This publication	Rem Sukernik / Stanislav Dryomov / Elena Starikovskaya	Tuvinian	Tuva Republic, v. Kyzyl, v. Shagonar	Russia	51.7191	94.4378	586297	M
Tuva18	Tuva18	This publication	Rem Sukernik / Stanislav Dryomov / Elena Starikovskaya	Tuvinian	Tuva Republic, v. Kyzyl, v. Shagonar	Russia	51.7191	94.4378	584811	M
Tuva20	Tuva20	This publication	Rem Sukernik / Stanislav Dryomov / Elena Starikovskaya	Tuvinian	Tuva Republic, v. Kyzyl, v. Shagonar	Russia	51.7191	94.4378	585020	M
Tuva21	Tuva21	This publication	Rem Sukernik / Stanislav Dryomov / Elena Starikovskaya	Tuvinian	Tuva Republic, v. Kyzyl, v. Shagonar	Russia	51.7191	94.4378	586559	M
Tuva22	Tuva22	This publication	Rem Sukernik / Stanislav Dryomov / Elena Starikovskaya	Tuvinian	Tuva Republic, v. Kyzyl, v. Shagonar	Russia	51.7191	94.4378	585979	M
Tuva28	Tuva28	This publication	Rem Sukernik / Stanislav Dryomov / Elena Starikovskaya	Tuvinian	Tuva Republic, v. Kyzyl, v. Shagonar	Russia	51.7191	94.4378	585887	M
Tuva34	Tuva34	This publication	Rem Sukernik / Stanislav Dryomov / Elena Starikovskaya	Tuvinian	Tuva Republic, v. Kyzyl, v. Shagonar	Russia	51.7191	94.4378	585388	M
Tuva35	Tuva35	This publication	Rem Sukernik / Stanislav Dryomov / Elena Starikovskaya	Tuvinian	Tuva Republic, v. Kyzyl, v. Shagonar	Russia	51.7191	94.4378	582346	M
Tuva38	Tuva38	This publication	Rem Sukernik / Stanislav Dryomov / Elena Starikovskaya	Tuvinian	Tuva Republic, v. Kyzyl, v. Shagonar	Russia	51.7191	94.4378	584443	M
Tuva41	Tuva41	This publication	Rem Sukernik / Stanislav Dryomov / Elena Starikovskaya	Tuvinian	Tuva Republic, v. Kyzyl, v. Shagonar	Russia	51.7191	94.4378	586070	M
Tuva102	Tuva102	This publication	Rem Sukernik / Stanislav Dryomov / Elena Starikovskaya	Tuvinian	Tuva Republic, v. Bai-Taiga	Russia	51.0579	89.6825	578610	F
Tuva107	Tuva107	This publication	Rem Sukernik / Stanislav Dryomov / Elena Starikovskaya	Tuvinian	Tuva Republic, v. Bai-Taiga	Russia	51.0579	89.6825	585622	M
Tuva109	Tuva109	This publication	Rem Sukernik / Stanislav Dryomov / Elena Starikovskaya	Tuvinian	Tuva Republic, v. Bai-Taiga	Russia	51.0579	89.6825	579916	M
Tuva110	Tuva110	This publication	Rem Sukernik / Stanislav Dryomov / Elena Starikovskaya	Tuvinian	Tuva Republic, v. Bai-Taiga	Russia	51.0579	89.6825	582432	M
Tuva112	Tuva112	This publication	Rem Sukernik / Stanislav Dryomov / Elena Starikovskaya	Tuvinian	Tuva Republic, v. Bai-Taiga	Russia	51.0579	89.6825	585605	M
Tuva115	Tuva115	This publication	Rem Sukernik / Stanislav Dryomov / Elena Starikovskaya	Tuvinian	Tuva Republic, v. Bai-Taiga	Russia	51.0579	89.6825	586561	M
Tuva117	Tuva117	This publication	Rem Sukernik / Stanislav Dryomov / Elena Starikovskaya	Tuvinian	Tuva Republic, v. Bai-Taiga	Russia	51.0579	89.6825	586083	M
Tuva121	Tuva121	This publication	Rem Sukernik / Stanislav Dryomov / Elena Starikovskaya	Tuvinian	Tuva Republic, v. Bai-Taiga	Russia	51.0579	89.6825	586265	M
Tuva122	Tuva122	This publication	Rem Sukernik / Stanislav Dryomov / Elena Starikovskaya	Tuvinian	Tuva Republic, v. Bai-Taiga	Russia	51.0579	89.6825	586288	M
KCHE-1032	KCHE-1032	JeongNatureEcologyEvolution2019	Oleg Balanovsky / Elena Balanovska / Elvira Pocheshkhova	Abazin	Karachaevo-Cherkessia Republic, Prikubansky district	Russia	44.15	42.2	582240	M
KCHE-1283	KCHE-1283	JeongNatureEcologyEvolution2019	Oleg Balanovsky / Elena Balanovska / Elvira Pocheshkhova	Abazin	Karachaevo-Cherkessia Republic, Ust-Dzhegutinsky District	Russia	44.15	42.2	584797	M
KCHE-1294	KCHE-1294	JeongNatureEcologyEvolution2019	Oleg Balanovsky / Elena Balanovska / Elvira Pocheshkhova	Abazin	Karachaevo-Cherkessia Republic, Prikubansky district	Russia	44.15	42.2	584137	M
KCHE-1330	KCHE-1330	JeongNatureEcologyEvolution2019	Oleg Balanovsky / Elena Balanovska / Elvira Pocheshkhova	Abazin	Karachaevo-Cherkessia Republic, Malokarachayevsky District	Russia	44.15	42.2	584406	M
KCHE-1333	KCHE-1333	JeongNatureEcologyEvolution2019	Oleg Balanovsky / Elena Balanovska / Elvira Pocheshkhova	Abazin	Karachaevo-Cherkessia Republic, Abazinsky District	Russia	44.15	42.2	584691	M
KCHE-1552	KCHE-1552	JeongNatureEcologyEvolution2019	Oleg Balanovsky / Elena Balanovska / Elvira Pocheshkhova	Abazin	Karachaevo-Cherkessia Republic, Prikubansky district	Russia	44.15	42.2	584475	M
KCHE-1559	KCHE-1559	JeongNatureEcologyEvolution2019	Oleg Balanovsky / Elena Balanovska / Elvira Pocheshkhova	Abazin	Karachaevo-Cherkessia Republic, Prikubansky district	Russia	44.15	42.2	584569	M
KCHE-1560	KCHE-1560	JeongNatureEcologyEvolution2019	Oleg Balanovsky / Elena Balanovska / Elvira Pocheshkhova	Abazin	Karachaevo-Cherkessia Republic, Prikubansky district	Russia	44.15	42.2	584604	M
Adg-185	Adg-185	JeongNatureEcologyEvolution2019	Oleg Balanovsky / Elena Balanovska / Elvira Pocheshkhova	Adygei	Adyghei Republic, Shovgenovsky district, Mamkheg village	Russia	45	40.22	584492	F
Adg-192	Adg-192	JeongNatureEcologyEvolution2019	Oleg Balanovsky / Elena Balanovska / Elvira Pocheshkhova	Adygei	Adyghei Republic, Shovgenovsky district, Mamkheg village	Russia	45	40.22	584509	M
Adg-194	Adg-194	JeongNatureEcologyEvolution2019	Oleg Balanovsky / Elena Balanovska / Elvira Pocheshkhova	Adygei	Adyghei Republic, Shovgenovsky district, Mamkheg village	Russia	45	40.22	584799	M
Adg-222	Adg-222	JeongNatureEcologyEvolution2019	Oleg Balanovsky / Elena Balanovska / Elvira Pocheshkhova	Adygei	Adyghei Republic, Shovgenovsky district	Russia	45.01	40.22	584280	M
Adg-224	Adg-224	JeongNatureEcologyEvolution2019	Oleg Balanovsky / Elena Balanovska / Elvira Pocheshkhova	Adygei	Adyghei Republic, Shovgenovsky district	Russia	45.01	40.22	583981	M
Adg-226	Adg-226	JeongNatureEcologyEvolution2019	Oleg Balanovsky / Elena Balanovska / Elvira Pocheshkhova	Adygei	Adyghei Republic, Shovgenovsky district	Russia	45.01	40.22	584741	F
Adg-227	Adg-227	JeongNatureEcologyEvolution2019	Oleg Balanovsky / Elena Balanovska / Elvira Pocheshkhova	Adygei	Adyghei Republic, Shovgenovsky district, Mamkheg village	Russia	45	40.22	584780	F
Adg-238	Adg-238	JeongNatureEcologyEvolution2019	Oleg Balanovsky / Elena Balanovska / Elvira Pocheshkhova	Adygei	Adyghei Republic	Russia	45	38.75	584818	M
lpgh-303	lpgh-303	JeongNatureEcologyEvolution2019	Oleg Balanovsky / Elena Balanovska / Roza Skhalyakho	Adygei	Adyghei Republic, Takhtamukayski district	Russia	44.89	39.24	584820	M
Shap-55	Shap-55	JeongNatureEcologyEvolution2019	Oleg Balanovsky / Elena Balanovska	Adygei	Krasnodar region, Lazarevsky and Tuapsinsky districts	Russia	44.15	39.12	584456	F
Shap-156	Shap-156	JeongNatureEcologyEvolution2019	Oleg Balanovsky / Elena Balanovska	Adygei	Krasnodar region, Lazarevsky and Tuapsinsky districts	Russia	44.15	39.12	584797	M
Shap-225	Shap-225	JeongNatureEcologyEvolution2019	Oleg Balanovsky / Elena Balanovska	Adygei	Krasnodar region, Lazarevsky and Tuapsinsky districts	Russia	44.15	39.12	585014	M
YY-2	YY-2	JeongNatureEcologyEvolution2019	Oleg Balanovsky / Elena Balanovska / Roza Skhalyakho	Adygei	Adyghei Republic, Takhtamukayski district	Russia	44.89	39.24	584420	M
YY-18	YY-18	JeongNatureEcologyEvolution2019	Oleg Balanovsky / Elena Balanovska / Roza Skhalyakho	Adygei	Adyghei Republic, Takhtamukayski district	Russia	44.89	39.24	584701	M
YY-36	YY-36	JeongNatureEcologyEvolution2019	Oleg Balanovsky / Elena Balanovska / Roza Skhalyakho	Adygei	Adyghei Republic, Takhtamukayski district	Russia	44.89	39.24	584641	M
HGDP01381	HGDP01381	PattersonGenetics2012	HGDP	Adygei	Caucasus, Krasnodar	Russia	44	39	591803	F
HGDP01382	HGDP01382	PattersonGenetics2012	HGDP	Adygei	Caucasus, Krasnodar	Russia	44	39	592732	F
HGDP01383	HGDP01383	PattersonGenetics2012	HGDP	Adygei	Caucasus, Krasnodar	Russia	44	39	592336	M
HGDP01385	HGDP01385	PattersonGenetics2012	HGDP	Adygei	Caucasus, Krasnodar	Russia	44	39	592536	M
HGDP01386	HGDP01386	PattersonGenetics2012	HGDP	Adygei	Caucasus, Krasnodar	Russia	44	39	592073	F
HGDP01387	HGDP01387	PattersonGenetics2012	HGDP	Adygei	Caucasus, Krasnodar	Russia	44	39	591887	F
HGDP01396	HGDP01396	PattersonGenetics2012	HGDP	Adygei	Caucasus, Krasnodar	Russia	44	39	589795	M
HGDP01397	HGDP01397	PattersonGenetics2012	HGDP	Adygei	Caucasus, Krasnodar	Russia	44	39	591733	M
HGDP01398	HGDP01398	PattersonGenetics2012	HGDP	Adygei	Caucasus, Krasnodar	Russia	44	39	592660	F
HGDP01399	HGDP01399	PattersonGenetics2012	HGDP	Adygei	Caucasus, Krasnodar	Russia	44	39	591807	F
HGDP01400	HGDP01400	PattersonGenetics2012	HGDP	Adygei	Caucasus, Krasnodar	Russia	44	39	592064	F
HGDP01401	HGDP01401	PattersonGenetics2012	HGDP	Adygei	Caucasus, Krasnodar	Russia	44	39	592653	F
HGDP01402	HGDP01402	PattersonGenetics2012	HGDP	Adygei	Caucasus, Krasnodar	Russia	44	39	592113	M
HGDP01403	HGDP01403	PattersonGenetics2012	HGDP	Adygei	Caucasus, Krasnodar	Russia	44	39	585902	M
HGDP01404	HGDP01404	PattersonGenetics2012	HGDP	Adygei	Caucasus, Krasnodar	Russia	44	39	592554	M
NA13626	NA13626	PattersonGenetics2012	Coriell Cell Repositories	Adygei	Krasnodar, Caucasus	Russia	44	39	591622	M
Ale33	Ale33	LazaridisNature2014	Rem Sukernik / Stanislav Dryomov	Aleut	Petropavlovsk-Kamchatski	Russia	53	158.65	592465	M
Ale20	Ale20	LazaridisNature2014	Rem Sukernik / Stanislav Dryomov	Aleut	Nikolskoye	Russia	55.18	166	592564	F
Ale35	Ale35	LazaridisNature2014	Rem Sukernik / Stanislav Dryomov	Aleut	Petropavlovsk-Kamchatski	Russia	53	158.65	592673	F
Ale37	Ale37	LazaridisNature2014	Rem Sukernik / Stanislav Dryomov	Aleut	Petropavlovsk-Kamchatski	Russia	53	158.65	592642	F
Ale34	Ale34	LazaridisNature2014	Rem Sukernik / Stanislav Dryomov	Aleut	Petropavlovsk-Kamchatski	Russia	53	158.65	592712	F
Ale22	Ale22	LazaridisNature2014	Rem Sukernik / Stanislav Dryomov	Aleut	Nikolskoye	Russia	55.18	166	592822	M
Ale36	Ale36	LazaridisNature2014	Rem Sukernik / Stanislav Dryomov	Aleut	Petropavlovsk-Kamchatski	Russia	53	158.65	592854	M
gill141	gill141	LazaridisNature2014	Damian Labuda*	Algonquin	Quebec	Canada	48.4	-71.1	591697	F
gill196	gill196	LazaridisNature2014	Damian Labuda*	Algonquin	Quebec	Canada	48.4	-71.1	588698	F
gill41	gill41	LazaridisNature2014	Damian Labuda*	Algonquin	Quebec	Canada	48.4	-71.1	590498	F
gill76	gill76	LazaridisNature2014	Damian Labuda*	Algonquin	Quebec	Canada	48.4	-71.1	591757	M
gill123	gill123	LazaridisNature2014	Damian Labuda*	Algonquin	Quebec	Canada	48.4	-71.1	591576	M
gill118	gill118	LazaridisNature2014	Damian Labuda*	Algonquin	Quebec	Canada	48.4	-71.1	592150	M
gill27	gill27	LazaridisNature2014	Damian Labuda*	Algonquin	Quebec	Canada	48.4	-71.1	578518	F
gill201	gill201	LazaridisNature2014	Damian Labuda*	Algonquin	Quebec	Canada	48.4	-71.1	591925	F
gill197	gill197	LazaridisNature2014	Damian Labuda*	Algonquin	Quebec	Canada	48.4	-71.1	592122	F
ALT-741	ALT-741	JeongNatureEcologyEvolution2019	Oleg Balanovsky / Elena Balanovska / Maria Lavryashina	Altaian	Altai Republic, Ongudaisky district	Russia	50.7	86.38	581304	M
ALT-743	ALT-743	JeongNatureEcologyEvolution2019	Oleg Balanovsky / Elena Balanovska / Maria Lavryashina	Altaian	Altai Republic, Ongudaisky district	Russia	50.7	86.38	579371	M
ALT-744	ALT-744	JeongNatureEcologyEvolution2019	Oleg Balanovsky / Elena Balanovska / Maria Lavryashina	Altaian	Altai Republic, Ongudaisky district	Russia	50.7	86.38	581915	M
ALT-746	ALT-746	JeongNatureEcologyEvolution2019	Oleg Balanovsky / Elena Balanovska / Maria Lavryashina	Altaian	Altai Republic, Ongudaisky district	Russia	50.7	86.38	581149	M
ALT-753	ALT-753	JeongNatureEcologyEvolution2019	Oleg Balanovsky / Elena Balanovska / Maria Lavryashina	Altaian	Altai Republic, Ongudaisky district	Russia	50.7	86.38	580204	M
ALT-756	ALT-756	JeongNatureEcologyEvolution2019	Oleg Balanovsky / Elena Balanovska / Maria Lavryashina	Altaian	Altai Republic, Ongudaisky district	Russia	50.7	86.38	581578	M
ALT-760	ALT-760	JeongNatureEcologyEvolution2019	Oleg Balanovsky / Elena Balanovska / Maria Lavryashina	Altaian	Altai Republic, Ongudaisky district	Russia	50.7	86.38	580756	M
ALT-771	ALT-771	JeongNatureEcologyEvolution2019	Oleg Balanovsky / Elena Balanovska / Maria Lavryashina	Altaian	Altai Republic, Ongudaisky district	Russia	50.7	86.38	580603	M
ALT-774	ALT-774	JeongNatureEcologyEvolution2019	Oleg Balanovsky / Elena Balanovska / Maria Lavryashina	Altaian	Altai Republic, Ongudaisky district	Russia	50.7	86.38	580670	M
ALT-775	ALT-775	JeongNatureEcologyEvolution2019	Oleg Balanovsky / Elena Balanovska / Maria Lavryashina	Altaian	Altai Republic, Ongudaisky district	Russia	50.7	86.38	580729	M
ALT-776	ALT-776	JeongNatureEcologyEvolution2019	Oleg Balanovsky / Elena Balanovska / Maria Lavryashina	Altaian	Altai Republic, Ongudaisky district	Russia	50.7	86.38	582029	M
ALT-875	ALT-875	JeongNatureEcologyEvolution2019	Oleg Balanovsky / Elena Balanovska / Maria Lavryashina	Altaian	Altai Republic, Kosh-Agachsky and Ulagansky districts	Russia	50.03	88.5	582783	M
ALT-876	ALT-876	JeongNatureEcologyEvolution2019	Oleg Balanovsky / Elena Balanovska / Maria Lavryashina	Altaian	Altai Republic, Kosh-Agachsky and Ulagansky districts	Russia	50.03	88.5	574456	M
ALT-900	ALT-900	JeongNatureEcologyEvolution2019	Oleg Balanovsky / Elena Balanovska / Maria Lavryashina	Altaian	Altai Republic, Kosh-Agachsky and Ulagansky districts	Russia	50.03	88.5	580966	M
ALT-916	ALT-916	JeongNatureEcologyEvolution2019	Oleg Balanovsky / Elena Balanovska / Maria Lavryashina	Altaian	Altai Republic, Kosh-Agachsky and Ulagansky districts	Russia	50.03	88.5	580378	M
ALT-918	ALT-918	JeongNatureEcologyEvolution2019	Oleg Balanovsky / Elena Balanovska / Maria Lavryashina	Altaian	Altai Republic, Kosh-Agachsky and Ulagansky districts	Russia	50.03	88.5	580801	M
ALT-935	ALT-935	JeongNatureEcologyEvolution2019	Oleg Balanovsky / Elena Balanovska / Maria Lavryashina	Altaian	Altai Republic, Kosh-Agachsky and Ulagansky districts	Russia	50.03	88.5	579825	M
altai363p	altai363p	LazaridisNature2014	Mait Metspalu / Richard Villems / Leila Laredj / Ene Metspalu / Olga L. Posukh	Altaian	..	Russia	51.9	85.95	592502	M
altai380k	altai380k	LazaridisNature2014	Mait Metspalu / Richard Villems / Leila Laredj / Ene Metspalu / Olga L. Posukh	Altaian	..	Russia	51.9	85.95	591759	M
altai280p	altai280p	LazaridisNature2014	Mait Metspalu / Richard Villems / Leila Laredj / Ene Metspalu / Olga L. Posukh	Altaian	..	Russia	51.9	85.95	592359	M
altai431k	altai431k	LazaridisNature2014	Mait Metspalu / Richard Villems / Leila Laredj / Ene Metspalu / Olga L. Posukh	Altaian	..	Russia	51.9	85.95	591757	M
altai283p	altai283p	LazaridisNature2014	Mait Metspalu / Richard Villems / Leila Laredj / Ene Metspalu / Olga L. Posukh	Altaian	..	Russia	51.9	85.95	590782	M
altai419A	altai419A	LazaridisNature2014	Mait Metspalu / Richard Villems / Leila Laredj / Ene Metspalu / Olga L. Posukh	Altaian	..	Russia	51.9	85.95	591514	M
altai409k	altai409k	LazaridisNature2014	Mait Metspalu / Richard Villems / Leila Laredj / Ene Metspalu / Olga L. Posukh	Altaian	..	Russia	51.9	85.95	587369	M
ALT-082	ALT-082	JeongNatureEcologyEvolution2019	Oleg Balanovsky / Elena Balanovska / Maria Lavryashina	Altaian_Chelkan	Altai Republic, Turochaksky district	Russia	52.33	86.97	567273	M
ALT-090	ALT-090	JeongNatureEcologyEvolution2019	Oleg Balanovsky / Elena Balanovska / Maria Lavryashina	Altaian_Chelkan	Altai Republic, Turochaksky district	Russia	52.33	86.97	580291	M
ALT-092	ALT-092	JeongNatureEcologyEvolution2019	Oleg Balanovsky / Elena Balanovska / Maria Lavryashina	Altaian_Chelkan	Altai Republic, Turochaksky district	Russia	52.33	86.97	579795	M
ALT-093	ALT-093	JeongNatureEcologyEvolution2019	Oleg Balanovsky / Elena Balanovska / Maria Lavryashina	Altaian_Chelkan	Altai Republic, Turochaksky district	Russia	52.33	86.97	572682	M
ALT-167	ALT-167	JeongNatureEcologyEvolution2019	Oleg Balanovsky / Elena Balanovska / Maria Lavryashina	Altaian_Chelkan	Altai Republic, Turochaksky district	Russia	52.33	86.97	581745	M
ALT-168	ALT-168	JeongNatureEcologyEvolution2019	Oleg Balanovsky / Elena Balanovska / Maria Lavryashina	Altaian_Chelkan	Altai Republic, Turochaksky district	Russia	52.33	86.97	580357	M
ALT-952	ALT-952	JeongNatureEcologyEvolution2019	Oleg Balanovsky / Elena Balanovska / Maria Lavryashina	Altaian_Chelkan	Altai Republic, Turochaksky district	Russia	52.33	86.97	581742	M
ALT-966	ALT-966	JeongNatureEcologyEvolution2019	Oleg Balanovsky / Elena Balanovska / Maria Lavryashina	Altaian_Chelkan	Altai Republic, Turochaksky district	Russia	52.33	86.97	582568	M
ARK-59	ARK-59	JeongNatureEcologyEvolution2019	Oleg Balanovsky / Elena Balanovska / Levon Yepiskoposyan	Armenian_Hemsheni	Adyghei Republic, Maykop, p.Proletarsky	Russia	41	39.7	581140	M
ARK-72	ARK-72	JeongNatureEcologyEvolution2019	Oleg Balanovsky / Elena Balanovska / Levon Yepiskoposyan	Armenian_Hemsheni	Adyghei Republic, Maykop, p.Proletarsky	Russia	41	39.7	584235	M
ARK-76	ARK-76	JeongNatureEcologyEvolution2019	Oleg Balanovsky / Elena Balanovska / Levon Yepiskoposyan	Armenian_Hemsheni	Adyghei Republic, Maykop, p.Proletarsky	Russia	41	39.7	584593	M
ARK-78	ARK-78	JeongNatureEcologyEvolution2019	Oleg Balanovsky / Elena Balanovska / Levon Yepiskoposyan	Armenian_Hemsheni	Adyghei Republic, Maykop, p.Proletarsky	Russia	41	39.7	584379	M
ARK-82	ARK-82	JeongNatureEcologyEvolution2019	Oleg Balanovsky / Elena Balanovska / Levon Yepiskoposyan	Armenian_Hemsheni	Adyghei Republic, Maykop, p.Proletarsky	Russia	41	39.7	584318	M
ARK-84	ARK-84	JeongNatureEcologyEvolution2019	Oleg Balanovsky / Elena Balanovska / Levon Yepiskoposyan	Armenian_Hemsheni	Adyghei Republic, Maykop, p.Proletarsky	Russia	41	39.7	584490	M
ARK-88	ARK-88	JeongNatureEcologyEvolution2019	Oleg Balanovsky / Elena Balanovska / Levon Yepiskoposyan	Armenian_Hemsheni	Adyghei Republic, Maykop, p.Proletarsky	Russia	41	39.7	583785	M
ARK-89	ARK-89	JeongNatureEcologyEvolution2019	Oleg Balanovsky / Elena Balanovska / Levon Yepiskoposyan	Armenian_Hemsheni	Adyghei Republic, Maykop, p.Proletarsky	Russia	41	39.7	584937	M
DAG-448	DAG-448	JeongNatureEcologyEvolution2019	Oleg Balanovsky / Elena Balanovska	Avar	Dagestan Republic, Gunibsky district	Russia	41.22	48.3	584710	M
DAG-461	DAG-461	JeongNatureEcologyEvolution2019	Oleg Balanovsky / Elena Balanovska	Avar	Dagestan Republic, Gunibsky district	Russia	41.22	48.3	584996	M
DAG-474	DAG-474	JeongNatureEcologyEvolution2019	Oleg Balanovsky / Elena Balanovska	Avar	Dagestan Republic, Unchukulsky district	Russia	42.41	46.43	585120	M
DAG-477	DAG-477	JeongNatureEcologyEvolution2019	Oleg Balanovsky / Elena Balanovska	Avar	Dagestan Republic, Unchukulsky district	Russia	42.41	46.43	584692	M
DAG-485	DAG-485	JeongNatureEcologyEvolution2019	Oleg Balanovsky / Elena Balanovska	Avar	Dagestan Republic, Unchukulsky district	Russia	42.41	46.43	584685	M
DAG-492	DAG-492	JeongNatureEcologyEvolution2019	Oleg Balanovsky / Elena Balanovska	Avar	Dagestan Republic, Gunibsky district	Russia	41.22	48.3	584704	M
DAG-506	DAG-506	JeongNatureEcologyEvolution2019	Oleg Balanovsky / Elena Balanovska	Avar	Dagestan Republic, Unchukulsky district	Russia	42.41	46.43	584925	M
DAG-515	DAG-515	JeongNatureEcologyEvolution2019	Oleg Balanovsky / Elena Balanovska	Avar	Dagestan Republic, Gunibsky district	Russia	41.22	48.3	584844	M
AZR-0853	AZR-0853	JeongNatureEcologyEvolution2019	Oleg Balanovsky / Elena Balanovska / Khadizhat Dibirova	Azeri	Dagestan Republic	Russia	42.2	48.23	584725	M
AZR-0860	AZR-0860	JeongNatureEcologyEvolution2019	Oleg Balanovsky / Elena Balanovska / Khadizhat Dibirova	Azeri	Dagestan Republic	Russia	42.2	48.23	584551	M
AZR-0864	AZR-0864	JeongNatureEcologyEvolution2019	Oleg Balanovsky / Elena Balanovska / Khadizhat Dibirova	Azeri	Dagestan Republic	Russia	42.2	48.23	584543	M
AZR-0865	AZR-0865	JeongNatureEcologyEvolution2019	Oleg Balanovsky / Elena Balanovska / Khadizhat Dibirova	Azeri	Dagestan Republic	Russia	42.2	48.23	584861	M
AZR-0866	AZR-0866	JeongNatureEcologyEvolution2019	Oleg Balanovsky / Elena Balanovska / Khadizhat Dibirova	Azeri	Dagestan Republic	Russia	42.2	48.23	584674	M
AZR-0868	AZR-0868	JeongNatureEcologyEvolution2019	Oleg Balanovsky / Elena Balanovska / Khadizhat Dibirova	Azeri	Dagestan Republic	Russia	42.2	48.23	584390	M
AZR-0869	AZR-0869	JeongNatureEcologyEvolution2019	Oleg Balanovsky / Elena Balanovska / Khadizhat Dibirova	Azeri	Dagestan Republic	Russia	42.2	48.23	584606	M
AZR-0870	AZR-0870	JeongNatureEcologyEvolution2019	Oleg Balanovsky / Elena Balanovska / Khadizhat Dibirova	Azeri	Dagestan Republic	Russia	42.2	48.23	584846	M
AZR-1010	AZR-1010	JeongNatureEcologyEvolution2019	Oleg Balanovsky / Elena Balanovska / Shalala Majidova	Azeri	Azerbajan	Azerbaijan	40.06	47.19	583887	M
AZR-1012	AZR-1012	JeongNatureEcologyEvolution2019	Oleg Balanovsky / Elena Balanovska / Shalala Majidova	Azeri	Azerbajan	Azerbaijan	40.06	47.19	584208	M
AZR-1013	AZR-1013	JeongNatureEcologyEvolution2019	Oleg Balanovsky / Elena Balanovska / Shalala Majidova	Azeri	Azerbajan	Azerbaijan	40.06	47.19	582654	M
AZR-1017	AZR-1017	JeongNatureEcologyEvolution2019	Oleg Balanovsky / Elena Balanovska / Shalala Majidova	Azeri	Azerbajan	Azerbaijan	40.06	47.19	584567	M
AZR-1018	AZR-1018	JeongNatureEcologyEvolution2019	Oleg Balanovsky / Elena Balanovska / Shalala Majidova	Azeri	Azerbajan	Azerbaijan	40.06	47.19	583869	M
AZR-1037	AZR-1037	JeongNatureEcologyEvolution2019	Oleg Balanovsky / Elena Balanovska / Kuvat Momynaliev	Azeri	Azerbajan	Azerbaijan	40.06	47.19	583855	M
AZR-1039	AZR-1039	JeongNatureEcologyEvolution2019	Oleg Balanovsky / Elena Balanovska / Kuvat Momynaliev	Azeri	Azerbajan	Azerbaijan	40.06	47.19	581612	M
AZR-1054	AZR-1054	JeongNatureEcologyEvolution2019	Oleg Balanovsky / Elena Balanovska / Kuvat Momynaliev	Azeri	Azerbajan	Azerbaijan	40.06	47.19	584811	M
AZR-1058	AZR-1058	JeongNatureEcologyEvolution2019	Oleg Balanovsky / Elena Balanovska / Kuvat Momynaliev	Azeri	Azerbajan	Azerbaijan	40.06	47.19	584847	M
bal102	bal102	LazaridisNature2014	Mait Metspalu / Richard Villems / Leila Laredj / Ene Metspalu / Elza Khusnutdinova / Rita Khusainova / Sergey Litvinov	Balkar	Nalchik_in_Kabardino-Balkar-Republic	Russia	43.4833	43.6167	591950	M
bal64	bal64	LazaridisNature2014	Mait Metspalu / Richard Villems / Leila Laredj / Ene Metspalu / Elza Khusnutdinova / Rita Khusainova / Sergey Litvinov	Balkar	Nalchik_in_Kabardino-Balkar-Republic	Russia	43.4833	43.6167	592320	M
bal124	bal124	LazaridisNature2014	Mait Metspalu / Richard Villems / Leila Laredj / Ene Metspalu / Elza Khusnutdinova / Rita Khusainova / Sergey Litvinov	Balkar	Nalchik_in_Kabardino-Balkar-Republic	Russia	43.4833	43.6167	589725	M
bal97	bal97	LazaridisNature2014	Mait Metspalu / Richard Villems / Leila Laredj / Ene Metspalu / Elza Khusnutdinova / Rita Khusainova / Sergey Litvinov	Balkar	Nalchik_in_Kabardino-Balkar-Republic	Russia	43.4833	43.6167	592287	M
bal136	bal136	LazaridisNature2014	Mait Metspalu / Richard Villems / Leila Laredj / Ene Metspalu / Elza Khusnutdinova / Rita Khusainova / Sergey Litvinov	Balkar	Nalchik_in_Kabardino-Balkar-Republic	Russia	43.4833	43.6167	592388	M
bal22	bal22	LazaridisNature2014	Mait Metspalu / Richard Villems / Leila Laredj / Ene Metspalu / Elza Khusnutdinova / Rita Khusainova / Sergey Litvinov	Balkar	Nalchik_in_Kabardino-Balkar-Republic	Russia	43.4833	43.6167	592305	M
bal41	bal41	LazaridisNature2014	Mait Metspalu / Richard Villems / Leila Laredj / Ene Metspalu / Elza Khusnutdinova / Rita Khusainova / Sergey Litvinov	Balkar	Nalchik_in_Kabardino-Balkar-Republic	Russia	43.4833	43.6167	590224	M
bal42	bal42	LazaridisNature2014	Mait Metspalu / Richard Villems / Leila Laredj / Ene Metspalu / Elza Khusnutdinova / Rita Khusainova / Sergey Litvinov	Balkar	Nalchik_in_Kabardino-Balkar-Republic	Russia	43.4833	43.6167	592656	M
bal45	bal45	LazaridisNature2014	Mait Metspalu / Richard Villems / Leila Laredj / Ene Metspalu / Elza Khusnutdinova / Rita Khusainova / Sergey Litvinov	Balkar	Nalchik_in_Kabardino-Balkar-Republic	Russia	43.4833	43.6167	592165	M
bal50	bal50	LazaridisNature2014	Mait Metspalu / Richard Villems / Leila Laredj / Ene Metspalu / Elza Khusnutdinova / Rita Khusainova / Sergey Litvinov	Balkar	Nalchik_in_Kabardino-Balkar-Republic	Russia	43.4833	43.6167	592240	M
BAS-005	BAS-005	JeongNatureEcologyEvolution2019	Oleg Balanovsky / Elena Balanovska / Yuldash Yusupov	Bashkir	Bashkiria Republic, Baimaksky district	Russia	52.58	58.32	581079	M
BAS-006	BAS-006	JeongNatureEcologyEvolution2019	Oleg Balanovsky / Elena Balanovska / Yuldash Yusupov	Bashkir	Bashkiria Republic, Baimaksky district	Russia	52.58	58.32	579285	M
BAS-008	BAS-008	JeongNatureEcologyEvolution2019	Oleg Balanovsky / Elena Balanovska / Yuldash Yusupov	Bashkir	Bashkiria Republic, Baimaksky district	Russia	52.58	58.32	578858	M
BAS-014	BAS-014	JeongNatureEcologyEvolution2019	Oleg Balanovsky / Elena Balanovska / Yuldash Yusupov	Bashkir	Bashkiria Republic, Kugarchinsky district	Russia	52.67	56.55	584679	M
BAS-017	BAS-017	JeongNatureEcologyEvolution2019	Oleg Balanovsky / Elena Balanovska / Yuldash Yusupov	Bashkir	Bashkiria Republic, Kugarchinsky district	Russia	52.67	56.55	578555	M
BAS-021	BAS-021	JeongNatureEcologyEvolution2019	Oleg Balanovsky / Elena Balanovska / Yuldash Yusupov	Bashkir	Bashkiria Republic, Baimaksky district	Russia	52.58	58.32	580751	M
BAS-029	BAS-029	JeongNatureEcologyEvolution2019	Oleg Balanovsky / Elena Balanovska / Yuldash Yusupov	Bashkir	Bashkiria Republic, Baimaksky district	Russia	52.58	58.32	580546	M
BAS-031	BAS-031	JeongNatureEcologyEvolution2019	Oleg Balanovsky / Elena Balanovska / Yuldash Yusupov	Bashkir	Bashkiria Republic, Baimaksky district	Russia	52.58	58.32	581162	M
BAS-033	BAS-033	JeongNatureEcologyEvolution2019	Oleg Balanovsky / Elena Balanovska / Yuldash Yusupov	Bashkir	Bashkiria Republic, Baimaksky district	Russia	52.58	58.32	580637	M
BAS-034	BAS-034	JeongNatureEcologyEvolution2019	Oleg Balanovsky / Elena Balanovska / Yuldash Yusupov	Bashkir	Bashkiria Republic, Baimaksky district	Russia	52.58	58.32	582339	M
BAS-042	BAS-042	JeongNatureEcologyEvolution2019	Oleg Balanovsky / Elena Balanovska / Yuldash Yusupov	Bashkir	Bashkiria Republic, Kugarchinsky district	Russia	52.67	56.55	582055	M
BAS-045	BAS-045	JeongNatureEcologyEvolution2019	Oleg Balanovsky / Elena Balanovska / Yuldash Yusupov	Bashkir	Bashkiria Republic, Kugarchinsky district	Russia	52.67	56.55	581612	M
BAS-046	BAS-046	JeongNatureEcologyEvolution2019	Oleg Balanovsky / Elena Balanovska / Yuldash Yusupov	Bashkir	Bashkiria Republic, Kugarchinsky district	Russia	52.67	56.55	579420	M
BAS-060	BAS-060	JeongNatureEcologyEvolution2019	Oleg Balanovsky / Elena Balanovska / Yuldash Yusupov	Bashkir	Bashkiria Republic, Kugarchinsky district	Russia	52.67	56.55	578270	M
BAS-062	BAS-062	JeongNatureEcologyEvolution2019	Oleg Balanovsky / Elena Balanovska / Yuldash Yusupov	Bashkir	Bashkiria Republic, Kugarchinsky district	Russia	52.67	56.55	580418	M
BAS-091	BAS-091	JeongNatureEcologyEvolution2019	Oleg Balanovsky / Elena Balanovska / Yuldash Yusupov	Bashkir	Bashkiria Republic, Davlekanovo	Russia	54.9	55.03	580310	M
BAS-094	BAS-094	JeongNatureEcologyEvolution2019	Oleg Balanovsky / Elena Balanovska / Yuldash Yusupov	Bashkir	Bashkiria Republic, Davlekanovo	Russia	54.9	55.03	581433	M
BAS-096	BAS-096	JeongNatureEcologyEvolution2019	Oleg Balanovsky / Elena Balanovska / Yuldash Yusupov	Bashkir	Bashkiria Republic, Davlekanovo	Russia	54.9	55.03	582342	M
BAS-105	BAS-105	JeongNatureEcologyEvolution2019	Oleg Balanovsky / Elena Balanovska / Yuldash Yusupov	Bashkir	Bashkiria Republic, Davlekanovo	Russia	54.9	55.03	579316	M
BAS-111	BAS-111	JeongNatureEcologyEvolution2019	Oleg Balanovsky / Elena Balanovska / Yuldash Yusupov	Bashkir	Bashkiria Republic, Davlekanovo	Russia	54.9	55.03	579865	M
BAS-120	BAS-120	JeongNatureEcologyEvolution2019	Oleg Balanovsky / Elena Balanovska / Yuldash Yusupov	Bashkir	Bashkiria Republic, Davlekanovo	Russia	54.9	55.03	582295	M
BAS-121	BAS-121	JeongNatureEcologyEvolution2019	Oleg Balanovsky / Elena Balanovska / Yuldash Yusupov	Bashkir	Bashkiria Republic, Davlekanovo	Russia	54.9	55.03	580884	M
BAS-125	BAS-125	JeongNatureEcologyEvolution2019	Oleg Balanovsky / Elena Balanovska / Yuldash Yusupov	Bashkir	Bashkiria Republic, Davlekanovo	Russia	54.9	55.03	580457	M
BAS-135	BAS-135	JeongNatureEcologyEvolution2019	Oleg Balanovsky / Elena Balanovska / Yuldash Yusupov	Bashkir	Bashkiria Republic, Davlekanovo	Russia	54.9	55.03	576946	M
BAS-150	BAS-150	JeongNatureEcologyEvolution2019	Oleg Balanovsky / Elena Balanovska / Yuldash Yusupov	Bashkir	Bashkiria Republic, Ishimbai	Russia	53.45	56.03	580344	M
BAS-153	BAS-153	JeongNatureEcologyEvolution2019	Oleg Balanovsky / Elena Balanovska / Yuldash Yusupov	Bashkir	Bashkiria Republic, Ishimbai	Russia	53.45	56.03	577537	M
BAS-156	BAS-156	JeongNatureEcologyEvolution2019	Oleg Balanovsky / Elena Balanovska / Yuldash Yusupov	Bashkir	Bashkiria Republic, Ishimbai	Russia	53.45	56.03	580923	M
BAS-164	BAS-164	JeongNatureEcologyEvolution2019	Oleg Balanovsky / Elena Balanovska / Yuldash Yusupov	Bashkir	Bashkiria Republic, Ishimbai	Russia	53.45	56.03	581097	M
BAS-600	BAS-600	JeongNatureEcologyEvolution2019	Oleg Balanovsky / Elena Balanovska / Yuldash Yusupov	Bashkir	Bashkiria Republic, Arkhangelsk district	Russia	54.52	56.93	583088	M
BAS-622	BAS-622	JeongNatureEcologyEvolution2019	Oleg Balanovsky / Elena Balanovska / Yuldash Yusupov	Bashkir	Bashkiria Republic, Arkhangelsk district	Russia	54.52	56.93	584657	M
BAS-652	BAS-652	JeongNatureEcologyEvolution2019	Oleg Balanovsky / Elena Balanovska / Yuldash Yusupov	Bashkir	Bashkiria Republic, Karaidelsky district	Russia	55.87	56.73	584116	M
BAS-655	BAS-655	JeongNatureEcologyEvolution2019	Oleg Balanovsky / Elena Balanovska / Yuldash Yusupov	Bashkir	Bashkiria Republic, Arkhangelsk district	Russia	54.52	56.93	584209	M
BAS-661	BAS-661	JeongNatureEcologyEvolution2019	Oleg Balanovsky / Elena Balanovska / Yuldash Yusupov	Bashkir	Bashkiria Republic, Arkhangelsk district	Russia	54.52	56.93	584666	M
BAS-663	BAS-663	JeongNatureEcologyEvolution2019	Oleg Balanovsky / Elena Balanovska / Yuldash Yusupov	Bashkir	Bashkiria Republic, Arkhangelsk district	Russia	54.52	56.93	584351	M
BAS-669	BAS-669	JeongNatureEcologyEvolution2019	Oleg Balanovsky / Elena Balanovska / Yuldash Yusupov	Bashkir	Bashkiria Republic, Arkhangelsk district	Russia	54.52	56.93	584935	M
BAS-670	BAS-670	JeongNatureEcologyEvolution2019	Oleg Balanovsky / Elena Balanovska / Yuldash Yusupov	Bashkir	Bashkiria Republic, Karaidelsky district	Russia	55.87	56.73	583742	M
BAS-671	BAS-671	JeongNatureEcologyEvolution2019	Oleg Balanovsky / Elena Balanovska / Yuldash Yusupov	Bashkir	Bashkiria Republic, Karaidelsky district	Russia	55.87	56.73	584166	M
BAS-672	BAS-672	JeongNatureEcologyEvolution2019	Oleg Balanovsky / Elena Balanovska / Yuldash Yusupov	Bashkir	Bashkiria Republic, Arkhangelsk district	Russia	54.52	56.93	583864	M
BAS-683	BAS-683	JeongNatureEcologyEvolution2019	Oleg Balanovsky / Elena Balanovska / Yuldash Yusupov	Bashkir	Bashkiria Republic, Karaidelsky district	Russia	55.87	56.73	584492	M
BAS-811	BAS-811	JeongNatureEcologyEvolution2019	Oleg Balanovsky / Elena Balanovska / Yuldash Yusupov	Bashkir	Bashkiria Republic, Ianaul	Russia	56.27	54.08	578105	M
BAS-813	BAS-813	JeongNatureEcologyEvolution2019	Oleg Balanovsky / Elena Balanovska / Yuldash Yusupov	Bashkir	Bashkiria Republic, Ianaul	Russia	56.27	54.08	584932	M
BAS-822	BAS-822	JeongNatureEcologyEvolution2019	Oleg Balanovsky / Elena Balanovska / Yuldash Yusupov	Bashkir	Bashkiria Republic, Ianaul	Russia	56.27	54.08	584535	M
BAS-825	BAS-825	JeongNatureEcologyEvolution2019	Oleg Balanovsky / Elena Balanovska / Yuldash Yusupov	Bashkir	Bashkiria Republic, Ianaul	Russia	56.27	54.08	579626	M
BAS-831	BAS-831	JeongNatureEcologyEvolution2019	Oleg Balanovsky / Elena Balanovska / Yuldash Yusupov	Bashkir	Bashkiria Republic, Ianaul	Russia	56.27	54.08	580105	M
BAS-833	BAS-833	JeongNatureEcologyEvolution2019	Oleg Balanovsky / Elena Balanovska / Yuldash Yusupov	Bashkir	Bashkiria Republic, Ianaul	Russia	56.27	54.08	584708	M
BAS-834	BAS-834	JeongNatureEcologyEvolution2019	Oleg Balanovsky / Elena Balanovska / Yuldash Yusupov	Bashkir	Bashkiria Republic, Ianaul	Russia	56.27	54.08	581539	M
BAS-849	BAS-849	JeongNatureEcologyEvolution2019	Oleg Balanovsky / Elena Balanovska / Yuldash Yusupov	Bashkir	Bashkiria Republic, Ianaul	Russia	56.27	54.08	580501	M
BAS-1392	BAS-1392	JeongNatureEcologyEvolution2019	Oleg Balanovsky / Elena Balanovska / Yuldash Yusupov	Bashkir	Bashkiria Republic, Ilishevsky district	Russia	55.43	54.32	583760	M
BAS-1393	BAS-1393	JeongNatureEcologyEvolution2019	Oleg Balanovsky / Elena Balanovska / Yuldash Yusupov	Bashkir	Bashkiria Republic, Ilishevsky district	Russia	55.43	54.32	584532	M
BAS-1394	BAS-1394	JeongNatureEcologyEvolution2019	Oleg Balanovsky / Elena Balanovska / Yuldash Yusupov	Bashkir	Bashkiria Republic, Ilishevsky district	Russia	55.43	54.32	584969	M
BAS-1396	BAS-1396	JeongNatureEcologyEvolution2019	Oleg Balanovsky / Elena Balanovska / Yuldash Yusupov	Bashkir	Bashkiria Republic, Ilishevsky district	Russia	55.43	54.32	584742	M
BAS-1398	BAS-1398	JeongNatureEcologyEvolution2019	Oleg Balanovsky / Elena Balanovska / Yuldash Yusupov	Bashkir	Bashkiria Republic, Ilishevsky district	Russia	55.43	54.32	584776	M
BAS-1400	BAS-1400	JeongNatureEcologyEvolution2019	Oleg Balanovsky / Elena Balanovska / Yuldash Yusupov	Bashkir	Bashkiria Republic, Ilishevsky district	Russia	55.43	54.32	585056	M
bel43s	bel43s	LazaridisNature2014	Mait Metspalu / Richard Villems / Leila Laredj / Ene Metspalu / Alena Kushniarevich	Belarusian	Vitebsk, Senno, Shumilino, Glubokoe, Dubrovno, Slutsk, Cherven, Kobrin	Belarus	53.9199	28.0119	591650	M
bel30s	bel30s	LazaridisNature2014	Mait Metspalu / Richard Villems / Leila Laredj / Ene Metspalu / Alena Kushniarevich	Belarusian	Vitebsk, Senno, Shumilino, Glubokoe, Dubrovno, Slutsk, Cherven, Kobrin	Belarus	53.9199	28.0119	592351	M
bel72c	bel72c	LazaridisNature2014	Mait Metspalu / Richard Villems / Leila Laredj / Ene Metspalu / Alena Kushniarevich	Belarusian	Vitebsk, Senno, Shumilino, Glubokoe, Dubrovno, Slutsk, Cherven, Kobrin	Belarus	53.9199	28.0119	591064	M
bel93c	bel93c	LazaridisNature2014	Mait Metspalu / Richard Villems / Leila Laredj / Ene Metspalu / Alena Kushniarevich	Belarusian	Vitebsk, Senno, Shumilino, Glubokoe, Dubrovno, Slutsk, Cherven, Kobrin	Belarus	53.9199	28.0119	589413	M
bel110c	bel110c	LazaridisNature2014	Mait Metspalu / Richard Villems / Leila Laredj / Ene Metspalu / Alena Kushniarevich	Belarusian	Vitebsk, Senno, Shumilino, Glubokoe, Dubrovno, Slutsk, Cherven, Kobrin	Belarus	53.9199	28.0119	591838	M
bel8s	bel8s	LazaridisNature2014	Mait Metspalu / Richard Villems / Leila Laredj / Ene Metspalu / Alena Kushniarevich	Belarusian	Vitebsk, Senno, Shumilino, Glubokoe, Dubrovno, Slutsk, Cherven, Kobrin	Belarus	53.9199	28.0119	591442	M
belarusian23vp	belarusian23vp	LazaridisNature2014	Mait Metspalu / Richard Villems / Leila Laredj / Ene Metspalu / Alena Kushniarevich	Belarusian	Vitebsk, Senno, Shumilino, Glubokoe, Dubrovno, Slutsk, Cherven, Kobrin	Belarus	53.9199	28.0119	591982	M
bel23s	bel23s	LazaridisNature2014	Mait Metspalu / Richard Villems / Leila Laredj / Ene Metspalu / Alena Kushniarevich	Belarusian	Vitebsk, Senno, Shumilino, Glubokoe, Dubrovno, Slutsk, Cherven, Kobrin	Belarus	53.9199	28.0119	590697	M
belarusian47zp	belarusian47zp	LazaridisNature2014	Mait Metspalu / Richard Villems / Leila Laredj / Ene Metspalu / Alena Kushniarevich	Belarusian	Vitebsk, Senno, Shumilino, Glubokoe, Dubrovno, Slutsk, Cherven, Kobrin	Belarus	53.9199	28.0119	591715	M
bel82s	bel82s	LazaridisNature2014	Mait Metspalu / Richard Villems / Leila Laredj / Ene Metspalu / Alena Kushniarevich	Belarusian	Vitebsk, Senno, Shumilino, Glubokoe, Dubrovno, Slutsk, Cherven, Kobrin	Belarus	53.9199	28.0119	592135	M
UDM-287	UDM-287	JeongNatureEcologyEvolution2019	Oleg Balanovsky / Elena Balanovska / Roza Skhalyakho / Vladimir Churakov / Nikolay Pislegin	Besermyan	Udmurtia Republic, Yukamensky district	Russia	58.01	52.09	584984	M
UDM-309	UDM-309	JeongNatureEcologyEvolution2019	Oleg Balanovsky / Elena Balanovska / Roza Skhalyakho / Vladimir Churakov / Nikolay Pislegin	Besermyan	Udmurtia Republic, Yukamensky district	Russia	58.01	52.09	584369	M
UDM-349	UDM-349	JeongNatureEcologyEvolution2019	Oleg Balanovsky / Elena Balanovska / Roza Skhalyakho / Vladimir Churakov / Nikolay Pislegin	Besermyan	Udmurtia Republic, Yukamensky district	Russia	58.01	52.09	585009	M
UDM-357	UDM-357	JeongNatureEcologyEvolution2019	Oleg Balanovsky / Elena Balanovska / Roza Skhalyakho / Vladimir Churakov / Nikolay Pislegin	Besermyan	Udmurtia Republic, Yukamensky district	Russia	58.01	52.09	584967	M
UDM-362	UDM-362	JeongNatureEcologyEvolution2019	Oleg Balanovsky / Elena Balanovska / Roza Skhalyakho / Vladimir Churakov / Nikolay Pislegin	Besermyan	Udmurtia Republic, Yukamensky district	Russia	58.01	52.09	584430	M
UDM-366	UDM-366	JeongNatureEcologyEvolution2019	Oleg Balanovsky / Elena Balanovska / Roza Skhalyakho / Vladimir Churakov / Nikolay Pislegin	Besermyan	Udmurtia Republic, Yukamensky district	Russia	58.01	52.09	584983	M
BAO60	BAO60	WangNature2021	Shaoqing Wen / Chuan-Chao Wang / Hui Li	Bonan	Mongolic, Jishishan, Gansu	China	35.7	102.8	590230	M
BAO53	BAO53	WangNature2021	Shaoqing Wen / Chuan-Chao Wang / Hui Li	Bonan	Mongolic, Jishishan, Gansu	China	35.7	102.8	589476	M
BAO15	BAO15	WangNature2021	Shaoqing Wen / Chuan-Chao Wang / Hui Li	Bonan	Mongolic, Jishishan, Gansu	China	35.7	102.8	590033	M
BAO12	BAO12	WangNature2021	Shaoqing Wen / Chuan-Chao Wang / Hui Li	Bonan	Mongolic, Jishishan, Gansu	China	35.7	102.8	590001	M
BAO26	BAO26	WangNature2021	Shaoqing Wen / Chuan-Chao Wang / Hui Li	Bonan	Mongolic, Jishishan, Gansu	China	35.7	102.8	589394	M
BAO47	BAO47	WangNature2021	Shaoqing Wen / Chuan-Chao Wang / Hui Li	Bonan	Mongolic, Jishishan, Gansu	China	35.7	102.8	589457	M
BAO54	BAO54	WangNature2021	Shaoqing Wen / Chuan-Chao Wang / Hui Li	Bonan	Mongolic, Jishishan, Gansu	China	35.7	102.8	590005	M
BAO22	BAO22	WangNature2021	Shaoqing Wen / Chuan-Chao Wang / Hui Li	Bonan	Mongolic, Jishishan, Gansu	China	35.7	102.8	590762	M
BAO11	BAO11	WangNature2021	Shaoqing Wen / Chuan-Chao Wang / Hui Li	Bonan	Mongolic, Jishishan, Gansu	China	35.7	102.8	590726	M
BAO03	BAO03	WangNature2021	Shaoqing Wen / Chuan-Chao Wang / Hui Li	Bonan	Mongolic, Jishishan, Gansu	China	35.7	102.8	590667	F
BUR-003	BUR-003	JeongNatureEcologyEvolution2019	Oleg Balanovsky / Elena Balanovska / Andrei Bukin	Buryat	Zabaykalsky region, Aginsky district	Russia	51.11	114.54	574473	M
BUR-008	BUR-008	JeongNatureEcologyEvolution2019	Oleg Balanovsky / Elena Balanovska / Andrei Bukin	Buryat	Zabaykalsky region, Aginsky district	Russia	51.11	114.54	584949	M
BUR-009	BUR-009	JeongNatureEcologyEvolution2019	Oleg Balanovsky / Elena Balanovska / Andrei Bukin	Buryat	Zabaykalsky region, Aginsky district	Russia	51.11	114.54	582082	M
BUR-042	BUR-042	JeongNatureEcologyEvolution2019	Oleg Balanovsky / Elena Balanovska / Andrei Bukin	Buryat	Zabaykalsky region, Aginsky district	Russia	51.11	114.54	579408	M
BUR-047	BUR-047	JeongNatureEcologyEvolution2019	Oleg Balanovsky / Elena Balanovska / Andrei Bukin	Buryat	Zabaykalsky region, Aginsky district	Russia	51.11	114.54	583538	M
BUR-050	BUR-050	JeongNatureEcologyEvolution2019	Oleg Balanovsky / Elena Balanovska / Andrei Bukin	Buryat	Zabaykalsky region, Aginsky district	Russia	51.11	114.54	582253	M
BUR-051	BUR-051	JeongNatureEcologyEvolution2019	Oleg Balanovsky / Elena Balanovska / Andrei Bukin	Buryat	Zabaykalsky region, Aginsky district	Russia	51.11	114.54	583201	M
BUR-074	BUR-074	JeongNatureEcologyEvolution2019	Oleg Balanovsky / Elena Balanovska / Andrei Bukin	Buryat	Zabaykalsky region, Aginsky district	Russia	51.11	114.54	581544	M
BUR-087	BUR-087	JeongNatureEcologyEvolution2019	Oleg Balanovsky / Elena Balanovska / Andrei Bukin	Buryat	Zabaykalsky region, Aginsky district	Russia	51.11	114.54	579407	M
BUR-124	BUR-124	JeongNatureEcologyEvolution2019	Oleg Balanovsky / Elena Balanovska / Andrei Bukin	Buryat	Zabaykalsky region, Aginsky district	Russia	51.11	114.54	582456	M
BUR-144	BUR-144	JeongNatureEcologyEvolution2019	Oleg Balanovsky / Elena Balanovska / Andrei Bukin	Buryat	Zabaykalsky region, Aginsky district	Russia	51.11	114.54	584705	M
BUR-158	BUR-158	JeongNatureEcologyEvolution2019	Oleg Balanovsky / Elena Balanovska / Andrei Bukin	Buryat	Zabaykalsky region, Duldurginsky district	Russia	50.68	113.59	581133	M
BUR-160	BUR-160	JeongNatureEcologyEvolution2019	Oleg Balanovsky / Elena Balanovska / Andrei Bukin	Buryat	Zabaykalsky region, Duldurginsky district	Russia	50.68	113.59	583372	M
BUR-205	BUR-205	JeongNatureEcologyEvolution2019	Oleg Balanovsky / Elena Balanovska / Andrei Bukin	Buryat	Buryat Republic, Khorinsky districts	Russia	52.61	109.85	577731	M
BUR-207	BUR-207	JeongNatureEcologyEvolution2019	Oleg Balanovsky / Elena Balanovska / Andrei Bukin	Buryat	Zabaykalsky region, Duldurginsky district	Russia	50.68	113.59	581762	M
BUR-215	BUR-215	JeongNatureEcologyEvolution2019	Oleg Balanovsky / Elena Balanovska / Andrei Bukin	Buryat	Buryat Republic, Zakamensky district	Russia	50.88	103.43	581143	M
BUR-217	BUR-217	JeongNatureEcologyEvolution2019	Oleg Balanovsky / Elena Balanovska / Andrei Bukin	Buryat	Buryat Republic, Zakamensky district	Russia	50.88	103.43	581185	M
BUR-224	BUR-224	JeongNatureEcologyEvolution2019	Oleg Balanovsky / Elena Balanovska / Andrei Bukin	Buryat	Zabaykalsky region, Duldurginsky district	Russia	50.68	113.59	579916	M
BUR-255	BUR-255	JeongNatureEcologyEvolution2019	Oleg Balanovsky / Elena Balanovska / Andrei Bukin	Buryat	Buryat Republic, Khorinsky districts	Russia	52.61	109.85	583146	M
BUR-258	BUR-258	JeongNatureEcologyEvolution2019	Oleg Balanovsky / Elena Balanovska / Andrei Bukin	Buryat	Buryat Republic, Khorinsky districts	Russia	52.61	109.85	577124	M
BUR-358	BUR-358	JeongNatureEcologyEvolution2019	Oleg Balanovsky / Elena Balanovska / Andrei Bukin	Buryat	Buryat Republic, Khorinsky districts	Russia	52.61	109.85	582382	M
BUR-382	BUR-382	JeongNatureEcologyEvolution2019	Oleg Balanovsky / Elena Balanovska / Andrei Bukin	Buryat	Buryat Republic, Khorinsky districts	Russia	52.61	109.85	580170	M
BUR-415	BUR-415	JeongNatureEcologyEvolution2019	Oleg Balanovsky / Elena Balanovska / Andrei Bukin	Buryat	Buryat Republic, Zakamensky district	Russia	50.88	103.43	576611	M
BUR-531	BUR-531	JeongNatureEcologyEvolution2019	Oleg Balanovsky / Elena Balanovska / Andrei Bukin	Buryat	Buryat Republic, Zakamensky district	Russia	50.88	103.43	582870	M
BUR-562	BUR-562	JeongNatureEcologyEvolution2019	Oleg Balanovsky / Elena Balanovska / Andrei Bukin	Buryat	Buryat Republic, Zakamensky district	Russia	50.88	103.43	581695	M
BUR-568	BUR-568	JeongNatureEcologyEvolution2019	Oleg Balanovsky / Elena Balanovska / Andrei Bukin	Buryat	Buryat Republic, Zakamensky district	Russia	50.88	103.43	579070	M
BUR-578	BUR-578	JeongNatureEcologyEvolution2019	Oleg Balanovsky / Elena Balanovska / Andrei Bukin	Buryat	Irkutsk region, Bayanday, Bokhansky, Olkhonsky, Ekhirit-Bulagatsky districts	Russia	57.3	105.69	582188	M
BUR-587	BUR-587	JeongNatureEcologyEvolution2019	Oleg Balanovsky / Elena Balanovska / Andrei Bukin	Buryat	Irkutsk region, Bayanday, Bokhansky, Olkhonsky, Ekhirit-Bulagatsky districts	Russia	57.3	105.69	580057	M
BUR-594	BUR-594	JeongNatureEcologyEvolution2019	Oleg Balanovsky / Elena Balanovska / Andrei Bukin	Buryat	Irkutsk region, Bayanday, Bokhansky, Olkhonsky, Ekhirit-Bulagatsky districts	Russia	57.3	105.69	582864	M
BUR-599	BUR-599	JeongNatureEcologyEvolution2019	Oleg Balanovsky / Elena Balanovska / Andrei Bukin	Buryat	Irkutsk region, Bayanday, Bokhansky, Olkhonsky, Ekhirit-Bulagatsky districts	Russia	57.3	105.69	581712	M
BUR-605	BUR-605	JeongNatureEcologyEvolution2019	Oleg Balanovsky / Elena Balanovska / Andrei Bukin	Buryat	Irkutsk region, Bayanday, Bokhansky, Olkhonsky, Ekhirit-Bulagatsky districts	Russia	57.3	105.69	584153	M
BUR-635	BUR-635	JeongNatureEcologyEvolution2019	Oleg Balanovsky / Elena Balanovska / Andrei Bukin	Buryat	Irkutsk region, Bayanday, Bokhansky, Olkhonsky, Ekhirit-Bulagatsky districts	Russia	57.3	105.69	582605	M
BUR-645	BUR-645	JeongNatureEcologyEvolution2019	Oleg Balanovsky / Elena Balanovska / Andrei Bukin	Buryat	Irkutsk region, Bayanday, Bokhansky, Olkhonsky, Ekhirit-Bulagatsky districts	Russia	57.3	105.69	582409	M
BUR-684	BUR-684	JeongNatureEcologyEvolution2019	Oleg Balanovsky / Elena Balanovska / Andrei Bukin	Buryat	Irkutsk region, Bayanday, Bokhansky, Olkhonsky, Ekhirit-Bulagatsky districts	Russia	57.3	105.69	580841	M
BUR-694	BUR-694	JeongNatureEcologyEvolution2019	Oleg Balanovsky / Elena Balanovska / Andrei Bukin	Buryat	Irkutsk region, Bayanday, Bokhansky, Olkhonsky, Ekhirit-Bulagatsky districts	Russia	57.3	105.69	577944	M
BUR-706	BUR-706	JeongNatureEcologyEvolution2019	Oleg Balanovsky / Elena Balanovska / Andrei Bukin	Buryat	Irkutsk region, Bayanday, Bokhansky, Olkhonsky, Ekhirit-Bulagatsky districts	Russia	57.3	105.69	584700	M
BUR-707	BUR-707	JeongNatureEcologyEvolution2019	Oleg Balanovsky / Elena Balanovska / Andrei Bukin	Buryat	Irkutsk region, Bayanday, Bokhansky, Olkhonsky, Ekhirit-Bulagatsky districts	Russia	57.3	105.69	582527	M
HG00759.SG	HG00759	1KGPhase3	..	CDX.SG	Dai Xishuangbanna	China	22	100.8	591751	F
HG00766.SG	HG00766	1KGPhase3	..	CDX.SG	Dai Xishuangbanna	China	22	100.8	591688	F
HG00844.SG	HG00844	1KGPhase3	..	CDX.SG	Dai Xishuangbanna	China	22	100.8	592378	M
HG00851.SG	HG00851	1KGPhase3	..	CDX.SG	Dai Xishuangbanna	China	22	100.8	592740	F
HG00864.SG	HG00864	1KGPhase3	..	CDX.SG	Dai Xishuangbanna	China	22	100.8	544790	F
HG00867.SG	HG00867	1KGPhase3	..	CDX.SG	Dai Xishuangbanna	China	22	100.8	590743	F
HG00879.SG	HG00879	1KGPhase3	..	CDX.SG	Dai Xishuangbanna	China	22	100.8	542746	F
HG00881.SG	HG00881	1KGPhase3	..	CDX.SG	Dai Xishuangbanna	China	22	100.8	591330	M
HG00956.SG	HG00956	1KGPhase3	..	CDX.SG	Dai Xishuangbanna	China	22	100.8	590707	F
HG00978.SG	HG00978	1KGPhase3	..	CDX.SG	Dai Xishuangbanna	China	22	100.8	589256	F
HG00982.SG	HG00982	1KGPhase3	..	CDX.SG	Dai Xishuangbanna	China	22	100.8	589767	M
HG01028.SG	HG01028	1KGPhase3	..	CDX.SG	Dai Xishuangbanna	China	22	100.8	589792	M
HG01029.SG	HG01029	1KGPhase3	..	CDX.SG	Dai Xishuangbanna	China	22	100.8	590357	F
HG01031.SG	HG01031	1KGPhase3	..	CDX.SG	Dai Xishuangbanna	China	22	100.8	576561	M
HG01046.SG	HG01046	1KGPhase3	..	CDX.SG	Dai Xishuangbanna	China	22	100.8	589127	F
HG01794.SG	HG01794	1KGPhase3	..	CDX.SG	Dai Xishuangbanna	China	22	100.8	583382	F
HG01795.SG	HG01795	1KGPhase3	..	CDX.SG	Dai Xishuangbanna	China	22	100.8	590930	F
HG01796.SG	HG01796	1KGPhase3	..	CDX.SG	Dai Xishuangbanna	China	22	100.8	590057	F
HG01797.SG	HG01797	1KGPhase3	..	CDX.SG	Dai Xishuangbanna	China	22	100.8	591438	F
HG01798.SG	HG01798	1KGPhase3	..	CDX.SG	Dai Xishuangbanna	China	22	100.8	589923	F
HG01799.SG	HG01799	1KGPhase3	..	CDX.SG	Dai Xishuangbanna	China	22	100.8	590836	F
HG01800.SG	HG01800	1KGPhase3	..	CDX.SG	Dai Xishuangbanna	China	22	100.8	590723	F
HG01801.SG	HG01801	1KGPhase3	..	CDX.SG	Dai Xishuangbanna	China	22	100.8	590714	F
HG01802.SG	HG01802	1KGPhase3	..	CDX.SG	Dai Xishuangbanna	China	22	100.8	590294	F
HG01805.SG	HG01805	1KGPhase3	..	CDX.SG	Dai Xishuangbanna	China	22	100.8	589820	F
HG01806.SG	HG01806	1KGPhase3	..	CDX.SG	Dai Xishuangbanna	China	22	100.8	589942	F
HG01807.SG	HG01807	1KGPhase3	..	CDX.SG	Dai Xishuangbanna	China	22	100.8	591097	F
HG01808.SG	HG01808	1KGPhase3	..	CDX.SG	Dai Xishuangbanna	China	22	100.8	588621	F
HG01809.SG	HG01809	1KGPhase3	..	CDX.SG	Dai Xishuangbanna	China	22	100.8	588946	F
HG01810.SG	HG01810	1KGPhase3	..	CDX.SG	Dai Xishuangbanna	China	22	100.8	589933	M
HG01811.SG	HG01811	1KGPhase3	..	CDX.SG	Dai Xishuangbanna	China	22	100.8	590974	M
HG01812.SG	HG01812	1KGPhase3	..	CDX.SG	Dai Xishuangbanna	China	22	100.8	590220	F
HG01813.SG	HG01813	1KGPhase3	..	CDX.SG	Dai Xishuangbanna	China	22	100.8	590874	F
HG01815.SG	HG01815	1KGPhase3	..	CDX.SG	Dai Xishuangbanna	China	22	100.8	590238	F
HG01816.SG	HG01816	1KGPhase3	..	CDX.SG	Dai Xishuangbanna	China	22	100.8	588315	M
HG01817.SG	HG01817	1KGPhase3	..	CDX.SG	Dai Xishuangbanna	China	22	100.8	590575	F
HG02151.SG	HG02151	1KGPhase3	..	CDX.SG	Dai Xishuangbanna	China	22	100.8	590539	F
HG02152.SG	HG02152	1KGPhase3	..	CDX.SG	Dai Xishuangbanna	China	22	100.8	574439	F
HG02153.SG	HG02153	1KGPhase3	..	CDX.SG	Dai Xishuangbanna	China	22	100.8	572967	F
HG02154.SG	HG02154	1KGPhase3	..	CDX.SG	Dai Xishuangbanna	China	22	100.8	580944	F
HG02155.SG	HG02155	1KGPhase3	..	CDX.SG	Dai Xishuangbanna	China	22	100.8	583562	F
HG02156.SG	HG02156	1KGPhase3	..	CDX.SG	Dai Xishuangbanna	China	22	100.8	579259	F
HG02164.SG	HG02164	1KGPhase3	..	CDX.SG	Dai Xishuangbanna	China	22	100.8	580435	F
HG02165.SG	HG02165	1KGPhase3	..	CDX.SG	Dai Xishuangbanna	China	22	100.8	578614	F
HG02166.SG	HG02166	1KGPhase3	..	CDX.SG	Dai Xishuangbanna	China	22	100.8	582789	F
HG02178.SG	HG02178	1KGPhase3	..	CDX.SG	Dai Xishuangbanna	China	22	100.8	582564	F
HG02179.SG	HG02179	1KGPhase3	..	CDX.SG	Dai Xishuangbanna	China	22	100.8	576938	F
HG02180.SG	HG02180	1KGPhase3	..	CDX.SG	Dai Xishuangbanna	China	22	100.8	577887	F
HG02181.SG	HG02181	1KGPhase3	..	CDX.SG	Dai Xishuangbanna	China	22	100.8	585910	F
HG02182.SG	HG02182	1KGPhase3	..	CDX.SG	Dai Xishuangbanna	China	22	100.8	577631	F
HG02184.SG	HG02184	1KGPhase3	..	CDX.SG	Dai Xishuangbanna	China	22	100.8	577102	F
HG02185.SG	HG02185	1KGPhase3	..	CDX.SG	Dai Xishuangbanna	China	22	100.8	583832	F
HG02186.SG	HG02186	1KGPhase3	..	CDX.SG	Dai Xishuangbanna	China	22	100.8	583992	F
HG02187.SG	HG02187	1KGPhase3	..	CDX.SG	Dai Xishuangbanna	China	22	100.8	573745	F
HG02188.SG	HG02188	1KGPhase3	..	CDX.SG	Dai Xishuangbanna	China	22	100.8	561596	F
HG02190.SG	HG02190	1KGPhase3	..	CDX.SG	Dai Xishuangbanna	China	22	100.8	583877	F
HG02250.SG	HG02250	1KGPhase3	..	CDX.SG	Dai Xishuangbanna	China	22	100.8	591375	M
HG02351.SG	HG02351	1KGPhase3	..	CDX.SG	Dai Xishuangbanna	China	22	100.8	587333	M
HG02353.SG	HG02353	1KGPhase3	..	CDX.SG	Dai Xishuangbanna	China	22	100.8	590800	M
HG02355.SG	HG02355	1KGPhase3	..	CDX.SG	Dai Xishuangbanna	China	22	100.8	588531	M
HG02356.SG	HG02356	1KGPhase3	..	CDX.SG	Dai Xishuangbanna	China	22	100.8	591124	M
HG02360.SG	HG02360	1KGPhase3	..	CDX.SG	Dai Xishuangbanna	China	22	100.8	591039	M
HG02363.SG	HG02363	1KGPhase3	..	CDX.SG	Dai Xishuangbanna	China	22	100.8	590686	M
HG02364.SG	HG02364	1KGPhase3	..	CDX.SG	Dai Xishuangbanna	China	22	100.8	589625	M
HG02367.SG	HG02367	1KGPhase3	..	CDX.SG	Dai Xishuangbanna	China	22	100.8	589985	M
HG02371.SG	HG02371	1KGPhase3	..	CDX.SG	Dai Xishuangbanna	China	22	100.8	587574	M
HG02372.SG	HG02372	1KGPhase3	..	CDX.SG	Dai Xishuangbanna	China	22	100.8	578570	M
HG02373.SG	HG02373	1KGPhase3	..	CDX.SG	Dai Xishuangbanna	China	22	100.8	591240	M
HG02374.SG	HG02374	1KGPhase3	..	CDX.SG	Dai Xishuangbanna	China	22	100.8	590883	M
HG02375.SG	HG02375	1KGPhase3	..	CDX.SG	Dai Xishuangbanna	China	22	100.8	590605	M
HG02377.SG	HG02377	1KGPhase3	..	CDX.SG	Dai Xishuangbanna	China	22	100.8	588763	M
HG02379.SG	HG02379	1KGPhase3	..	CDX.SG	Dai Xishuangbanna	China	22	100.8	591205	M
HG02380.SG	HG02380	1KGPhase3	..	CDX.SG	Dai Xishuangbanna	China	22	100.8	590663	M
HG02381.SG	HG02381	1KGPhase3	..	CDX.SG	Dai Xishuangbanna	China	22	100.8	590806	M
HG02382.SG	HG02382	1KGPhase3	..	CDX.SG	Dai Xishuangbanna	China	22	100.8	590069	M
HG02383.SG	HG02383	1KGPhase3	..	CDX.SG	Dai Xishuangbanna	China	22	100.8	591352	M
HG02384.SG	HG02384	1KGPhase3	..	CDX.SG	Dai Xishuangbanna	China	22	100.8	589707	M
HG02385.SG	HG02385	1KGPhase3	..	CDX.SG	Dai Xishuangbanna	China	22	100.8	581927	M
HG02386.SG	HG02386	1KGPhase3	..	CDX.SG	Dai Xishuangbanna	China	22	100.8	590087	M
HG02387.SG	HG02387	1KGPhase3	..	CDX.SG	Dai Xishuangbanna	China	22	100.8	587880	M
HG02388.SG	HG02388	1KGPhase3	..	CDX.SG	Dai Xishuangbanna	China	22	100.8	591311	M
HG02389.SG	HG02389	1KGPhase3	..	CDX.SG	Dai Xishuangbanna	China	22	100.8	588403	M
HG02390.SG	HG02390	1KGPhase3	..	CDX.SG	Dai Xishuangbanna	China	22	100.8	590982	M
HG02391.SG	HG02391	1KGPhase3	..	CDX.SG	Dai Xishuangbanna	China	22	100.8	590346	M
HG02392.SG	HG02392	1KGPhase3	..	CDX.SG	Dai Xishuangbanna	China	22	100.8	590721	M
HG02394.SG	HG02394	1KGPhase3	..	CDX.SG	Dai Xishuangbanna	China	22	100.8	589440	M
HG02395.SG	HG02395	1KGPhase3	..	CDX.SG	Dai Xishuangbanna	China	22	100.8	589764	M
HG02396.SG	HG02396	1KGPhase3	..	CDX.SG	Dai Xishuangbanna	China	22	100.8	588117	M
HG02397.SG	HG02397	1KGPhase3	..	CDX.SG	Dai Xishuangbanna	China	22	100.8	580129	M
HG02398.SG	HG02398	1KGPhase3	..	CDX.SG	Dai Xishuangbanna	China	22	100.8	591606	M
HG02399.SG	HG02399	1KGPhase3	..	CDX.SG	Dai Xishuangbanna	China	22	100.8	589282	M
HG02401.SG	HG02401	1KGPhase3	..	CDX.SG	Dai Xishuangbanna	China	22	100.8	589755	M
HG02402.SG	HG02402	1KGPhase3	..	CDX.SG	Dai Xishuangbanna	China	22	100.8	588921	M
HG02406.SG	HG02406	1KGPhase3	..	CDX.SG	Dai Xishuangbanna	China	22	100.8	590880	M
HG02407.SG	HG02407	1KGPhase3	..	CDX.SG	Dai Xishuangbanna	China	22	100.8	589581	M
HG02408.SG	HG02408	1KGPhase3	..	CDX.SG	Dai Xishuangbanna	China	22	100.8	591987	M
HG02409.SG	HG02409	1KGPhase3	..	CDX.SG	Dai Xishuangbanna	China	22	100.8	589988	M
HG02410.SG	HG02410	1KGPhase3	..	CDX.SG	Dai Xishuangbanna	China	22	100.8	592818	M
HG01804.SG	HG01804	1KGPhase3	..	CDX.SG	Dai Xishuangbanna	China	22	100.8	587579	F
NA18525.SG	NA18525	1KGPhase3	..	CHB.SG	Han, Beijing	China	39.9167	116.383	592815	F
NA18526.SG	NA18526	1KGPhase3	..	CHB.SG	Han, Beijing	China	39.9167	116.383	591062	F
NA18528.SG	NA18528	1KGPhase3	..	CHB.SG	Han, Beijing	China	39.9167	116.383	590713	F
NA18530.SG	NA18530	1KGPhase3	..	CHB.SG	Han, Beijing	China	39.9167	116.383	525444	M
NA18531.SG	NA18531	1KGPhase3	..	CHB.SG	Han, Beijing	China	39.9167	116.383	590256	F
NA18532.SG	NA18532	1KGPhase3	..	CHB.SG	Han, Beijing	China	39.9167	116.383	591509	F
NA18533.SG	NA18533	1KGPhase3	..	CHB.SG	Han, Beijing	China	39.9167	116.383	590590	F
NA18534.SG	NA18534	1KGPhase3	..	CHB.SG	Han, Beijing	China	39.9167	116.383	533756	M
NA18535.SG	NA18535	1KGPhase3	..	CHB.SG	Han, Beijing	China	39.9167	116.383	580474	F
NA18536.SG	NA18536	1KGPhase3	..	CHB.SG	Han, Beijing	China	39.9167	116.383	592002	M
NA18537.SG	NA18537	1KGPhase3	..	CHB.SG	Han, Beijing	China	39.9167	116.383	517793	F
NA18538.SG	NA18538	1KGPhase3	..	CHB.SG	Han, Beijing	China	39.9167	116.383	580232	F
NA18539.SG	NA18539	1KGPhase3	..	CHB.SG	Han, Beijing	China	39.9167	116.383	530241	F
NA18541.SG	NA18541	1KGPhase3	..	CHB.SG	Han, Beijing	China	39.9167	116.383	579850	F
NA18542.SG	NA18542	1KGPhase3	..	CHB.SG	Han, Beijing	China	39.9167	116.383	591903	F
NA18543.SG	NA18543	1KGPhase3	..	CHB.SG	Han, Beijing	China	39.9167	116.383	592225	M
NA18544.SG	NA18544	1KGPhase3	..	CHB.SG	Han, Beijing	China	39.9167	116.383	588477	M
NA18545.SG	NA18545	1KGPhase3	..	CHB.SG	Han, Beijing	China	39.9167	116.383	583802	F
NA18546.SG	NA18546	1KGPhase3	..	CHB.SG	Han, Beijing	China	39.9167	116.383	591647	M
NA18547.SG	NA18547	1KGPhase3	..	CHB.SG	Han, Beijing	China	39.9167	116.383	590107	F
NA18548.SG	NA18548	1KGPhase3	..	CHB.SG	Han, Beijing	China	39.9167	116.383	586550	M
NA18549.SG	NA18549	1KGPhase3	..	CHB.SG	Han, Beijing	China	39.9167	116.383	590455	M
NA18550.SG	NA18550	1KGPhase3	..	CHB.SG	Han, Beijing	China	39.9167	116.383	588369	F
NA18552.SG	NA18552	1KGPhase3	..	CHB.SG	Han, Beijing	China	39.9167	116.383	585216	F
NA18553.SG	NA18553	1KGPhase3	..	CHB.SG	Han, Beijing	China	39.9167	116.383	586481	F
NA18555.SG	NA18555	1KGPhase3	..	CHB.SG	Han, Beijing	China	39.9167	116.383	587123	F
NA18557.SG	NA18557	1KGPhase3	..	CHB.SG	Han, Beijing	China	39.9167	116.383	590444	M
NA18558.SG	NA18558	1KGPhase3	..	CHB.SG	Han, Beijing	China	39.9167	116.383	591317	M
NA18559.SG	NA18559	1KGPhase3	..	CHB.SG	Han, Beijing	China	39.9167	116.383	587943	M
NA18560.SG	NA18560	1KGPhase3	..	CHB.SG	Han, Beijing	China	39.9167	116.383	580448	F
NA18561.SG	NA18561	1KGPhase3	..	CHB.SG	Han, Beijing	China	39.9167	116.383	586652	M
NA18562.SG	NA18562	1KGPhase3	..	CHB.SG	Han, Beijing	China	39.9167	116.383	584342	M
NA18563.SG	NA18563	1KGPhase3	..	CHB.SG	Han, Beijing	China	39.9167	116.383	589656	M
NA18564.SG	NA18564	1KGPhase3	..	CHB.SG	Han, Beijing	China	39.9167	116.383	592220	F
NA18565.SG	NA18565	1KGPhase3	..	CHB.SG	Han, Beijing	China	39.9167	116.383	579354	F
NA18566.SG	NA18566	1KGPhase3	..	CHB.SG	Han, Beijing	China	39.9167	116.383	588070	F
NA18567.SG	NA18567	1KGPhase3	..	CHB.SG	Han, Beijing	China	39.9167	116.383	584092	F
NA18570.SG	NA18570	1KGPhase3	..	CHB.SG	Han, Beijing	China	39.9167	116.383	591125	F
NA18571.SG	NA18571	1KGPhase3	..	CHB.SG	Han, Beijing	China	39.9167	116.383	585604	F
NA18572.SG	NA18572	1KGPhase3	..	CHB.SG	Han, Beijing	China	39.9167	116.383	537607	M
NA18573.SG	NA18573	1KGPhase3	..	CHB.SG	Han, Beijing	China	39.9167	116.383	590474	F
NA18574.SG	NA18574	1KGPhase3	..	CHB.SG	Han, Beijing	China	39.9167	116.383	568405	F
NA18577.SG	NA18577	1KGPhase3	..	CHB.SG	Han, Beijing	China	39.9167	116.383	592206	F
NA18579.SG	NA18579	1KGPhase3	..	CHB.SG	Han, Beijing	China	39.9167	116.383	591950	F
NA18582.SG	NA18582	1KGPhase3	..	CHB.SG	Han, Beijing	China	39.9167	116.383	591374	F
NA18591.SG	NA18591	1KGPhase3	..	CHB.SG	Han, Beijing	China	39.9167	116.383	584901	F
NA18592.SG	NA18592	1KGPhase3	..	CHB.SG	Han, Beijing	China	39.9167	116.383	590241	F
NA18593.SG	NA18593	1KGPhase3	..	CHB.SG	Han, Beijing	China	39.9167	116.383	590852	F
NA18595.SG	NA18595	1KGPhase3	..	CHB.SG	Han, Beijing	China	39.9167	116.383	591480	F
NA18596.SG	NA18596	1KGPhase3	..	CHB.SG	Han, Beijing	China	39.9167	116.383	590887	F
NA18597.SG	NA18597	1KGPhase3	..	CHB.SG	Han, Beijing	China	39.9167	116.383	591719	F
NA18599.SG	NA18599	1KGPhase3	..	CHB.SG	Han, Beijing	China	39.9167	116.383	591972	F
NA18602.SG	NA18602	1KGPhase3	..	CHB.SG	Han, Beijing	China	39.9167	116.383	520575	F
NA18603.SG	NA18603	1KGPhase3	..	CHB.SG	Han, Beijing	China	39.9167	116.383	592491	M
NA18605.SG	NA18605	1KGPhase3	..	CHB.SG	Han, Beijing	China	39.9167	116.383	591963	M
NA18606.SG	NA18606	1KGPhase3	..	CHB.SG	Han, Beijing	China	39.9167	116.383	591312	M
NA18608.SG	NA18608	1KGPhase3	..	CHB.SG	Han, Beijing	China	39.9167	116.383	592023	M
NA18609.SG	NA18609	1KGPhase3	..	CHB.SG	Han, Beijing	China	39.9167	116.383	511744	M
NA18610.SG	NA18610	1KGPhase3	..	CHB.SG	Han, Beijing	China	39.9167	116.383	587321	F
NA18611.SG	NA18611	1KGPhase3	..	CHB.SG	Han, Beijing	China	39.9167	116.383	552758	M
NA18612.SG	NA18612	1KGPhase3	..	CHB.SG	Han, Beijing	China	39.9167	116.383	590990	M
NA18613.SG	NA18613	1KGPhase3	..	CHB.SG	Han, Beijing	China	39.9167	116.383	505168	M
NA18614.SG	NA18614	1KGPhase3	..	CHB.SG	Han, Beijing	China	39.9167	116.383	591985	F
NA18615.SG	NA18615	1KGPhase3	..	CHB.SG	Han, Beijing	China	39.9167	116.383	555587	F
NA18616.SG	NA18616	1KGPhase3	..	CHB.SG	Han, Beijing	China	39.9167	116.383	576512	F
NA18617.SG	NA18617	1KGPhase3	..	CHB.SG	Han, Beijing	China	39.9167	116.383	585066	F
NA18618.SG	NA18618	1KGPhase3	..	CHB.SG	Han, Beijing	China	39.9167	116.383	506063	F
NA18619.SG	NA18619	1KGPhase3	..	CHB.SG	Han, Beijing	China	39.9167	116.383	542173	F
NA18620.SG	NA18620	1KGPhase3	..	CHB.SG	Han, Beijing	China	39.9167	116.383	587460	M
NA18621.SG	NA18621	1KGPhase3	..	CHB.SG	Han, Beijing	China	39.9167	116.383	590766	M
NA18622.SG	NA18622	1KGPhase3	..	CHB.SG	Han, Beijing	China	39.9167	116.383	592594	M
NA18623.SG	NA18623	1KGPhase3	..	CHB.SG	Han, Beijing	China	39.9167	116.383	592843	M
NA18624.SG	NA18624	1KGPhase3	..	CHB.SG	Han, Beijing	China	39.9167	116.383	591981	M
NA18625.SG	NA18625	1KGPhase3	..	CHB.SG	Han, Beijing	China	39.9167	116.383	586663	F
NA18626.SG	NA18626	1KGPhase3	..	CHB.SG	Han, Beijing	China	39.9167	116.383	592341	F
NA18627.SG	NA18627	1KGPhase3	..	CHB.SG	Han, Beijing	China	39.9167	116.383	591873	F
NA18628.SG	NA18628	1KGPhase3	..	CHB.SG	Han, Beijing	China	39.9167	116.383	575457	F
NA18629.SG	NA18629	1KGPhase3	..	CHB.SG	Han, Beijing	China	39.9167	116.383	584910	M
NA18630.SG	NA18630	1KGPhase3	..	CHB.SG	Han, Beijing	China	39.9167	116.383	494776	F
NA18631.SG	NA18631	1KGPhase3	..	CHB.SG	Han, Beijing	China	39.9167	116.383	540886	F
NA18632.SG	NA18632	1KGPhase3	..	CHB.SG	Han, Beijing	China	39.9167	116.383	591982	M
NA18633.SG	NA18633	1KGPhase3	..	CHB.SG	Han, Beijing	China	39.9167	116.383	592011	M
NA18634.SG	NA18634	1KGPhase3	..	CHB.SG	Han, Beijing	China	39.9167	116.383	567141	F
NA18635.SG	NA18635	1KGPhase3	..	CHB.SG	Han, Beijing	China	39.9167	116.383	588318	M
NA18636.SG	NA18636	1KGPhase3	..	CHB.SG	Han, Beijing	China	39.9167	116.383	592269	M
NA18637.SG	NA18637	1KGPhase3	..	CHB.SG	Han, Beijing	China	39.9167	116.383	592008	M
NA18638.SG	NA18638	1KGPhase3	..	CHB.SG	Han, Beijing	China	39.9167	116.383	591234	M
NA18639.SG	NA18639	1KGPhase3	..	CHB.SG	Han, Beijing	China	39.9167	116.383	580281	M
NA18640.SG	NA18640	1KGPhase3	..	CHB.SG	Han, Beijing	China	39.9167	116.383	591810	F
NA18641.SG	NA18641	1KGPhase3	..	CHB.SG	Han, Beijing	China	39.9167	116.383	592197	F
NA18642.SG	NA18642	1KGPhase3	..	CHB.SG	Han, Beijing	China	39.9167	116.383	578257	F
NA18643.SG	NA18643	1KGPhase3	..	CHB.SG	Han, Beijing	China	39.9167	116.383	586553	M
NA18644.SG	NA18644	1KGPhase3	..	CHB.SG	Han, Beijing	China	39.9167	116.383	576722	F
NA18645.SG	NA18645	1KGPhase3	..	CHB.SG	Han, Beijing	China	39.9167	116.383	589497	M
NA18646.SG	NA18646	1KGPhase3	..	CHB.SG	Han, Beijing	China	39.9167	116.383	586041	F
NA18647.SG	NA18647	1KGPhase3	..	CHB.SG	Han, Beijing	China	39.9167	116.383	592402	M
NA18648.SG	NA18648	1KGPhase3	..	CHB.SG	Han, Beijing	China	39.9167	116.383	574590	M
NA18740.SG	NA18740	1KGPhase3	..	CHB.SG	Han, Beijing	China	39.9167	116.383	592128	M
NA18745.SG	NA18745	1KGPhase3	..	CHB.SG	Han, Beijing	China	39.9167	116.383	583980	M
NA18747.SG	NA18747	1KGPhase3	..	CHB.SG	Han, Beijing	China	39.9167	116.383	591157	M
NA18748.SG	NA18748	1KGPhase3	..	CHB.SG	Han, Beijing	China	39.9167	116.383	589365	M
NA18749.SG	NA18749	1KGPhase3	..	CHB.SG	Han, Beijing	China	39.9167	116.383	592177	M
NA18757.SG	NA18757	1KGPhase3	..	CHB.SG	Han, Beijing	China	39.9167	116.383	588420	M
ch126	ch126	LazaridisNature2014	Mait Metspalu / Richard Villems / Leila Laredj / Ene Metspalu / Elza Khusnutdinova / Rita Khusainova / Sergey Litvinov	Chechen	Grozny_in_Chechen_Republic	Russia	43.3333	45.65	591826	M
ch16	ch16	LazaridisNature2014	Mait Metspalu / Richard Villems / Leila Laredj / Ene Metspalu / Elza Khusnutdinova / Rita Khusainova / Sergey Litvinov	Chechen	Grozny_in_Chechen_Republic	Russia	43.3333	45.65	592511	M
ch174	ch174	LazaridisNature2014	Mait Metspalu / Richard Villems / Leila Laredj / Ene Metspalu / Elza Khusnutdinova / Rita Khusainova / Sergey Litvinov	Chechen	Grozny_in_Chechen_Republic	Russia	43.3333	45.65	591614	M
ch179	ch179	LazaridisNature2014	Mait Metspalu / Richard Villems / Leila Laredj / Ene Metspalu / Elza Khusnutdinova / Rita Khusainova / Sergey Litvinov	Chechen	Grozny_in_Chechen_Republic	Russia	43.3333	45.65	590202	M
ch193	ch193	LazaridisNature2014	Mait Metspalu / Richard Villems / Leila Laredj / Ene Metspalu / Elza Khusnutdinova / Rita Khusainova / Sergey Litvinov	Chechen	Grozny_in_Chechen_Republic	Russia	43.3333	45.65	592634	M
ch21	ch21	LazaridisNature2014	Mait Metspalu / Richard Villems / Leila Laredj / Ene Metspalu / Elza Khusnutdinova / Rita Khusainova / Sergey Litvinov	Chechen	Grozny_in_Chechen_Republic	Russia	43.3333	45.65	590241	M
ch3	ch3	LazaridisNature2014	Mait Metspalu / Richard Villems / Leila Laredj / Ene Metspalu / Elza Khusnutdinova / Rita Khusainova / Sergey Litvinov	Chechen	Grozny_in_Chechen_Republic	Russia	43.3333	45.65	589443	M
ch113	ch113	LazaridisNature2014	Mait Metspalu / Richard Villems / Leila Laredj / Ene Metspalu / Elza Khusnutdinova / Rita Khusainova / Sergey Litvinov	Chechen	Grozny_in_Chechen_Republic	Russia	43.3333	45.65	592193	M
ch31	ch31	LazaridisNature2014	Mait Metspalu / Richard Villems / Leila Laredj / Ene Metspalu / Elza Khusnutdinova / Rita Khusainova / Sergey Litvinov	Chechen	Grozny_in_Chechen_Republic	Russia	43.3333	45.65	592512	M
HGDP01317	HGDP01317	PattersonGenetics2012	HGDP	China_Lahu	..	China	22	100	592471	M
HGDP01318	HGDP01318	PattersonGenetics2012	HGDP	China_Lahu	..	China	22	100	592231	M
HGDP01319	HGDP01319	PattersonGenetics2012	HGDP	China_Lahu	..	China	22	100	591712	M
HGDP01320	HGDP01320	PattersonGenetics2012	HGDP	China_Lahu	..	China	22	100	592485	M
HGDP01321	HGDP01321	PattersonGenetics2012	HGDP	China_Lahu	..	China	22	100	592307	M
HGDP01322	HGDP01322	PattersonGenetics2012	HGDP	China_Lahu	..	China	22	100	590876	M
HGDP01323	HGDP01323	PattersonGenetics2012	HGDP	China_Lahu	..	China	22	100	592614	F
HGDP01326	HGDP01326	PattersonGenetics2012	HGDP	China_Lahu	..	China	22	100	592644	M
NAD22	NAD22	LazaridisNature2014	Damian Labuda*	Chipewyan	Wollaston Lake	Canada	59.6	-107.3	591782	M
NAD09	NAD09	LazaridisNature2014	Damian Labuda*	Chipewyan	Fond-du-Lac	Canada	59.6	-107.3	591813	M
NAD19	NAD19	LazaridisNature2014	Damian Labuda*	Chipewyan	Fond-du-Lac	Canada	59.6	-107.3	592003	M
NAD20	NAD20	LazaridisNature2014	Damian Labuda*	Chipewyan	Fort Chipewyan	Canada	59.6	-107.3	591343	M
NAD24	NAD24	LazaridisNature2014	Damian Labuda*	Chipewyan	Uranium City	Canada	59.6	-107.3	592065	M
NAD33	NAD33	LazaridisNature2014	Damian Labuda*	Chipewyan	Fond-du-Lac	Canada	59.6	-107.3	592505	M
NAD56	NAD56	LazaridisNature2014	Damian Labuda*	Chipewyan	Uranium City	Canada	59.6	-107.3	591979	M
NAD93	NAD93	LazaridisNature2014	Damian Labuda*	Chipewyan	Uranium City	Canada	59.6	-107.3	592190	F
NAD07	NAD07	LazaridisNature2014	Damian Labuda*	Chipewyan	Uranium City	Canada	59.6	-107.3	592342	M
NAD14	NAD14	LazaridisNature2014	Damian Labuda*	Chipewyan	Uranium City	Canada	59.6	-107.3	592358	M
NAD15	NAD15	LazaridisNature2014	Damian Labuda*	Chipewyan	Fond-du-Lac	Canada	59.6	-107.3	592162	M
NAD16	NAD16	LazaridisNature2014	Damian Labuda*	Chipewyan	Uranium City	Canada	59.6	-107.3	592301	M
NAD21	NAD21	LazaridisNature2014	Damian Labuda*	Chipewyan	Uranium City	Canada	59.6	-107.3	579945	M
NAD46	NAD46	LazaridisNature2014	Damian Labuda*	Chipewyan	Canada	Canada	59.6	-107.3	591540	F
NAD64	NAD64	LazaridisNature2014	Damian Labuda*	Chipewyan	Uranium City	Canada	59.6	-107.3	591889	U
NAD87	NAD87	LazaridisNature2014	Damian Labuda*	Chipewyan	Uranium City	Canada	59.6	-107.3	577210	F
NAD08	NAD08	LazaridisNature2014	Damian Labuda*	Chipewyan	Fond-du-Lac	Canada	59.6	-107.3	591845	M
NAD11	NAD11	LazaridisNature2014	Damian Labuda*	Chipewyan	Uranium City	Canada	59.6	-107.3	592266	M
NAD37	NAD37	LazaridisNature2014	Damian Labuda*	Chipewyan	Brochet	Canada	59.6	-107.3	591904	M
NAD59	NAD59	LazaridisNature2014	Damian Labuda*	Chipewyan	Canada	Canada	59.6	-107.3	592370	M
NAD25	NAD25	LazaridisNature2014	Damian Labuda*	Chipewyan	Fond-du-Lac	Canada	59.6	-107.3	592172	M
NAD26	NAD26	LazaridisNature2014	Damian Labuda*	Chipewyan	Uranium City	Canada	59.6	-107.3	590566	M
NAD27	NAD27	LazaridisNature2014	Damian Labuda*	Chipewyan	Fond-du-Lac	Canada	59.6	-107.3	591299	M
NAD28	NAD28	LazaridisNature2014	Damian Labuda*	Chipewyan	Fond-du-Lac	Canada	59.6	-107.3	590594	M
NAD29	NAD29	LazaridisNature2014	Damian Labuda*	Chipewyan	Uranium City	Canada	59.6	-107.3	591820	M
NAD43	NAD43	LazaridisNature2014	Damian Labuda*	Chipewyan	Wollaston Lake	Canada	59.6	-107.3	565519	M
NAD54	NAD54	LazaridisNature2014	Damian Labuda*	Chipewyan	Canada	Canada	59.6	-107.3	592349	M
NAD55	NAD55	LazaridisNature2014	Damian Labuda*	Chipewyan	Uranium City	Canada	59.6	-107.3	592302	M
HG00403.SG	HG00403	1KGPhase3	..	CHS.SG	Southern Han	China	..	..	480718	M
HG00404.SG	HG00404	1KGPhase3	..	CHS.SG	Southern Han	China	..	..	560008	F
HG00406.SG	HG00406	1KGPhase3	..	CHS.SG	Southern Han	China	..	..	586193	M
HG00407.SG	HG00407	1KGPhase3	..	CHS.SG	Southern Han	China	..	..	588137	F
HG00409.SG	HG00409	1KGPhase3	..	CHS.SG	Southern Han	China	..	..	592417	M
HG00410.SG	HG00410	1KGPhase3	..	CHS.SG	Southern Han	China	..	..	592705	F
HG00419.SG	HG00419	1KGPhase3	..	CHS.SG	Southern Han	China	..	..	591605	F
HG00421.SG	HG00421	1KGPhase3	..	CHS.SG	Southern Han	China	..	..	591892	M
HG00422.SG	HG00422	1KGPhase3	..	CHS.SG	Southern Han	China	..	..	592341	F
HG00428.SG	HG00428	1KGPhase3	..	CHS.SG	Southern Han	China	..	..	592542	F
HG00436.SG	HG00436	1KGPhase3	..	CHS.SG	Southern Han	China	..	..	512525	M
HG00437.SG	HG00437	1KGPhase3	..	CHS.SG	Southern Han	China	..	..	592617	F
HG00442.SG	HG00442	1KGPhase3	..	CHS.SG	Southern Han	China	..	..	592618	M
HG00443.SG	HG00443	1KGPhase3	..	CHS.SG	Southern Han	China	..	..	592024	F
HG00445.SG	HG00445	1KGPhase3	..	CHS.SG	Southern Han	China	..	..	591962	M
HG00446.SG	HG00446	1KGPhase3	..	CHS.SG	Southern Han	China	..	..	592019	F
HG00448.SG	HG00448	1KGPhase3	..	CHS.SG	Southern Han	China	..	..	591821	M
HG00449.SG	HG00449	1KGPhase3	..	CHS.SG	Southern Han	China	..	..	568027	F
HG00451.SG	HG00451	1KGPhase3	..	CHS.SG	Southern Han	China	..	..	589805	M
HG00452.SG	HG00452	1KGPhase3	..	CHS.SG	Southern Han	China	..	..	590295	F
HG00457.SG	HG00457	1KGPhase3	..	CHS.SG	Southern Han	China	..	..	590007	M
HG00458.SG	HG00458	1KGPhase3	..	CHS.SG	Southern Han	China	..	..	591828	F
HG00463.SG	HG00463	1KGPhase3	..	CHS.SG	Southern Han	China	..	..	580879	M
HG00464.SG	HG00464	1KGPhase3	..	CHS.SG	Southern Han	China	..	..	584035	F
HG00472.SG	HG00472	1KGPhase3	..	CHS.SG	Southern Han	China	..	..	592350	M
HG00473.SG	HG00473	1KGPhase3	..	CHS.SG	Southern Han	China	..	..	592103	F
HG00475.SG	HG00475	1KGPhase3	..	CHS.SG	Southern Han	China	..	..	592098	M
HG00476.SG	HG00476	1KGPhase3	..	CHS.SG	Southern Han	China	..	..	591177	F
HG00478.SG	HG00478	1KGPhase3	..	CHS.SG	Southern Han	China	..	..	591542	M
HG00479.SG	HG00479	1KGPhase3	..	CHS.SG	Southern Han	China	..	..	591963	F
HG00500.SG	HG00500	1KGPhase3	..	CHS.SG	Southern Han	China	..	..	574728	M
HG00501.SG	HG00501	1KGPhase3	..	CHS.SG	Southern Han	China	..	..	578188	F
HG00513.SG	HG00513	1KGPhase3	..	CHS.SG	Southern Han	China	..	..	539478	F
HG00524.SG	HG00524	1KGPhase3	..	CHS.SG	Southern Han	China	..	..	530041	M
HG00525.SG	HG00525	1KGPhase3	..	CHS.SG	Southern Han	China	..	..	591904	F
HG00533.SG	HG00533	1KGPhase3	..	CHS.SG	Southern Han	China	..	..	577502	M
HG00534.SG	HG00534	1KGPhase3	..	CHS.SG	Southern Han	China	..	..	580391	F
HG00536.SG	HG00536	1KGPhase3	..	CHS.SG	Southern Han	China	..	..	592451	M
HG00537.SG	HG00537	1KGPhase3	..	CHS.SG	Southern Han	China	..	..	555416	F
HG00542.SG	HG00542	1KGPhase3	..	CHS.SG	Southern Han	China	..	..	496301	M
HG00543.SG	HG00543	1KGPhase3	..	CHS.SG	Southern Han	China	..	..	592438	F
HG00556.SG	HG00556	1KGPhase3	..	CHS.SG	Southern Han	China	..	..	591902	M
HG00557.SG	HG00557	1KGPhase3	..	CHS.SG	Southern Han	China	..	..	591545	F
HG00559.SG	HG00559	1KGPhase3	..	CHS.SG	Southern Han	China	..	..	568146	M
HG00560.SG	HG00560	1KGPhase3	..	CHS.SG	Southern Han	China	..	..	557597	F
HG00565.SG	HG00565	1KGPhase3	..	CHS.SG	Southern Han	China	..	..	557345	M
HG00566.SG	HG00566	1KGPhase3	..	CHS.SG	Southern Han	China	..	..	561443	F
HG00580.SG	HG00580	1KGPhase3	..	CHS.SG	Southern Han	China	..	..	575386	M
HG00581.SG	HG00581	1KGPhase3	..	CHS.SG	Southern Han	China	..	..	581150	F
HG00583.SG	HG00583	1KGPhase3	..	CHS.SG	Southern Han	China	..	..	580246	M
HG00584.SG	HG00584	1KGPhase3	..	CHS.SG	Southern Han	China	..	..	578794	F
HG00589.SG	HG00589	1KGPhase3	..	CHS.SG	Southern Han	China	..	..	575436	M
HG00590.SG	HG00590	1KGPhase3	..	CHS.SG	Southern Han	China	..	..	558289	F
HG00592.SG	HG00592	1KGPhase3	..	CHS.SG	Southern Han	China	..	..	553725	M
HG00593.SG	HG00593	1KGPhase3	..	CHS.SG	Southern Han	China	..	..	591935	F
HG00595.SG	HG00595	1KGPhase3	..	CHS.SG	Southern Han	China	..	..	571222	M
HG00596.SG	HG00596	1KGPhase3	..	CHS.SG	Southern Han	China	..	..	503097	F
HG00598.SG	HG00598	1KGPhase3	..	CHS.SG	Southern Han	China	..	..	592422	M
HG00599.SG	HG00599	1KGPhase3	..	CHS.SG	Southern Han	China	..	..	592426	F
HG00607.SG	HG00607	1KGPhase3	..	CHS.SG	Southern Han	China	..	..	557903	M
HG00608.SG	HG00608	1KGPhase3	..	CHS.SG	Southern Han	China	..	..	569471	F
HG00610.SG	HG00610	1KGPhase3	..	CHS.SG	Southern Han	China	..	..	532355	M
HG00611.SG	HG00611	1KGPhase3	..	CHS.SG	Southern Han	China	..	..	520303	F
HG00613.SG	HG00613	1KGPhase3	..	CHS.SG	Southern Han	China	..	..	580210	M
HG00614.SG	HG00614	1KGPhase3	..	CHS.SG	Southern Han	China	..	..	564287	F
HG00619.SG	HG00619	1KGPhase3	..	CHS.SG	Southern Han	China	..	..	576679	M
HG00620.SG	HG00620	1KGPhase3	..	CHS.SG	Southern Han	China	..	..	565111	F
HG00622.SG	HG00622	1KGPhase3	..	CHS.SG	Southern Han	China	..	..	592489	M
HG00623.SG	HG00623	1KGPhase3	..	CHS.SG	Southern Han	China	..	..	592693	F
HG00625.SG	HG00625	1KGPhase3	..	CHS.SG	Southern Han	China	..	..	495439	M
HG00626.SG	HG00626	1KGPhase3	..	CHS.SG	Southern Han	China	..	..	527019	F
HG00628.SG	HG00628	1KGPhase3	..	CHS.SG	Southern Han	China	..	..	524760	M
HG00629.SG	HG00629	1KGPhase3	..	CHS.SG	Southern Han	China	..	..	542831	F
HG00631.SG	HG00631	1KGPhase3	..	CHS.SG	Southern Han	China	..	..	592458	M
HG00632.SG	HG00632	1KGPhase3	..	CHS.SG	Southern Han	China	..	..	590583	F
HG00634.SG	HG00634	1KGPhase3	..	CHS.SG	Southern Han	China	..	..	526174	M
HG00635.SG	HG00635	1KGPhase3	..	CHS.SG	Southern Han	China	..	..	540304	F
HG00650.SG	HG00650	1KGPhase3	..	CHS.SG	Southern Han	China	..	..	573446	M
HG00651.SG	HG00651	1KGPhase3	..	CHS.SG	Southern Han	China	..	..	567479	F
HG00653.SG	HG00653	1KGPhase3	..	CHS.SG	Southern Han	China	..	..	578768	M
HG00654.SG	HG00654	1KGPhase3	..	CHS.SG	Southern Han	China	..	..	576447	F
HG00656.SG	HG00656	1KGPhase3	..	CHS.SG	Southern Han	China	..	..	580797	M
HG00657.SG	HG00657	1KGPhase3	..	CHS.SG	Southern Han	China	..	..	573348	F
HG00662.SG	HG00662	1KGPhase3	..	CHS.SG	Southern Han	China	..	..	570690	M
HG00663.SG	HG00663	1KGPhase3	..	CHS.SG	Southern Han	China	..	..	576730	F
HG00671.SG	HG00671	1KGPhase3	..	CHS.SG	Southern Han	China	..	..	579642	M
HG00672.SG	HG00672	1KGPhase3	..	CHS.SG	Southern Han	China	..	..	575454	F
HG00674.SG	HG00674	1KGPhase3	..	CHS.SG	Southern Han	China	..	..	592299	M
HG00675.SG	HG00675	1KGPhase3	..	CHS.SG	Southern Han	China	..	..	592492	F
HG00683.SG	HG00683	1KGPhase3	..	CHS.SG	Southern Han	China	..	..	571271	M
HG00684.SG	HG00684	1KGPhase3	..	CHS.SG	Southern Han	China	..	..	574541	F
HG00689.SG	HG00689	1KGPhase3	..	CHS.SG	Southern Han	China	..	..	572262	M
HG00690.SG	HG00690	1KGPhase3	..	CHS.SG	Southern Han	China	..	..	573373	F
HG00692.SG	HG00692	1KGPhase3	..	CHS.SG	Southern Han	China	..	..	578742	M
HG00693.SG	HG00693	1KGPhase3	..	CHS.SG	Southern Han	China	..	..	577345	F
HG00698.SG	HG00698	1KGPhase3	..	CHS.SG	Southern Han	China	..	..	573495	M
HG00699.SG	HG00699	1KGPhase3	..	CHS.SG	Southern Han	China	..	..	574664	F
HG00701.SG	HG00701	1KGPhase3	..	CHS.SG	Southern Han	China	..	..	571100	M
HG00702.SG	HG00702	1KGPhase3	..	CHS.SG	Southern Han	China	..	..	574551	F
HG00704.SG	HG00704	1KGPhase3	..	CHS.SG	Southern Han	China	..	..	579280	M
HG00705.SG	HG00705	1KGPhase3	..	CHS.SG	Southern Han	China	..	..	578811	F
HG00707.SG	HG00707	1KGPhase3	..	CHS.SG	Southern Han	China	..	..	579124	M
HG00708.SG	HG00708	1KGPhase3	..	CHS.SG	Southern Han	China	..	..	584020	F
HG00717.SG	HG00717	1KGPhase3	..	CHS.SG	Southern Han	China	..	..	588626	F
HG00728.SG	HG00728	1KGPhase3	..	CHS.SG	Southern Han	China	..	..	592332	M
HG00729.SG	HG00729	1KGPhase3	..	CHS.SG	Southern Han	China	..	..	592659	F
MC_40	MC_40	LazaridisNature2014	Rem Sukernik / Stanislav Dryomov	Chukchi	Yanranay	Russia	69.9	170.5	592415	M
MC_16	MC_16	LazaridisNature2014	Rem Sukernik / Stanislav Dryomov	Chukchi	Ayon	Russia	69.9	168	592518	M
MC_15	MC_15	LazaridisNature2014	Rem Sukernik / Stanislav Dryomov	Chukchi	Ayon	Russia	69.9	168	592680	F
MC_18	MC_18	LazaridisNature2014	Rem Sukernik / Stanislav Dryomov	Chukchi	Ayon	Russia	69.9	168	592605	M
MC_08	MC_08	LazaridisNature2014	Rem Sukernik / Stanislav Dryomov	Chukchi	Ayon	Russia	69.9	168	592575	F
MC_25	MC_25	LazaridisNature2014	Rem Sukernik / Stanislav Dryomov	Chukchi	Rytkuchi	Russia	68.9	170.7	592703	F
MC_17	MC_17	LazaridisNature2014	Rem Sukernik / Stanislav Dryomov	Chukchi	Ayon	Russia	69.9	168	592749	M
MC_06	MC_06	LazaridisNature2014	Rem Sukernik / Stanislav Dryomov	Chukchi	Ayon	Russia	69.9	168	592645	F
MC_38	MC_38	LazaridisNature2014	Rem Sukernik / Stanislav Dryomov	Chukchi	Yanranay	Russia	69.9	170.5	592557	M
MC_14	MC_14	LazaridisNature2014	Rem Sukernik / Stanislav Dryomov	Chukchi	Ayon	Russia	69.9	168	592813	M
ADR00064	ADR00064	LazaridisNature2014	Rem Sukernik / Anna Di Rienzo*	Chukchi	..	Russia	69	169	591991	M
ADR00074	ADR00074	LazaridisNature2014	Rem Sukernik / Anna Di Rienzo*	Chukchi	..	Russia	69	169	591464	M
ADR00066	ADR00066	LazaridisNature2014	Rem Sukernik / Anna Di Rienzo*	Chukchi	..	Russia	69	169	590970	F
ADR00065	ADR00065	LazaridisNature2014	Rem Sukernik / Anna Di Rienzo*	Chukchi	..	Russia	69	169	590580	M
ADR00079	ADR00079	LazaridisNature2014	Rem Sukernik / Anna Di Rienzo*	Chukchi	..	Russia	69	169	591713	M
ADR00061	ADR00061	LazaridisNature2014	Rem Sukernik / Anna Di Rienzo*	Chukchi	..	Russia	69	169	591723	M
ADR00068	ADR00068	LazaridisNature2014	Rem Sukernik / Anna Di Rienzo*	Chukchi	..	Russia	69	169	590832	F
ADR00060	ADR00060	LazaridisNature2014	Rem Sukernik / Anna Di Rienzo*	Chukchi	..	Russia	69	169	592209	M
ADR00059	ADR00059	LazaridisNature2014	Rem Sukernik / Anna Di Rienzo*	Chukchi	..	Russia	69	169	591201	M
ADR00057	ADR00057	LazaridisNature2014	Rem Sukernik / Anna Di Rienzo*	Chukchi	..	Russia	69	169	592089	M
Sesk_47	Sesk_47	LazaridisNature2014	Rem Sukernik / Stanislav Dryomov	Chukchi1	Sireniki	Russia	64.4	173.9	590603	M
Sir50	Sir50	LazaridisNature2014	Rem Sukernik / Stanislav Dryomov	Chukchi1	Sireniki	Russia	64.4	173.9	589851	F
Sir41	Sir41	LazaridisNature2014	Rem Sukernik / Stanislav Dryomov	Chukchi1	Sireniki	Russia	64.4	173.9	591233	M
Ttr-473	Ttr-473	JeongNatureEcologyEvolution2019	Oleg Balanovsky / Elena Balanovska	Chuvash	Tatarstan Republic, Apastovsky, Drozhzhanovsky, Kaibitsky districts	Russia	54.75	47.78	584288	M
Ttr-474	Ttr-474	JeongNatureEcologyEvolution2019	Oleg Balanovsky / Elena Balanovska	Chuvash	Tatarstan Republic, Apastovsky, Drozhzhanovsky, Kaibitsky districts	Russia	54.75	47.78	585101	F
Ttr-481	Ttr-481	JeongNatureEcologyEvolution2019	Oleg Balanovsky / Elena Balanovska	Chuvash	Tatarstan Republic, Apastovsky, Drozhzhanovsky, Kaibitsky districts	Russia	54.75	47.78	585093	M
Ttr-507	Ttr-507	JeongNatureEcologyEvolution2019	Oleg Balanovsky / Elena Balanovska	Chuvash	Tatarstan Republic, Apastovsky, Drozhzhanovsky, Kaibitsky districts	Russia	54.75	47.78	585066	M
Ttr-568	Ttr-568	JeongNatureEcologyEvolution2019	Oleg Balanovsky / Elena Balanovska	Chuvash	Tatarstan Republic, Apastovsky, Drozhzhanovsky, Kaibitsky districts	Russia	54.75	47.78	585047	M
Ttr-569	Ttr-569	JeongNatureEcologyEvolution2019	Oleg Balanovsky / Elena Balanovska	Chuvash	Tatarstan Republic, Apastovsky, Drozhzhanovsky, Kaibitsky districts	Russia	54.75	47.78	584882	M
Chuvash33	Chuvash33	LazaridisNature2014	Mait Metspalu / Richard Villems / Leila Laredj / Ene Metspalu / Elza Khusnutdinova / Rita Khusainova / Sergey Litvinov	Chuvash	Cheboksary_in_Chuvash_Republic	Russia	56.1103	47.2511	592081	M
Chuvash37	Chuvash37	LazaridisNature2014	Mait Metspalu / Richard Villems / Leila Laredj / Ene Metspalu / Elza Khusnutdinova / Rita Khusainova / Sergey Litvinov	Chuvash	Cheboksary_in_Chuvash_Republic	Russia	56.1103	47.2511	591865	M
Chuvash13	Chuvash13	LazaridisNature2014	Mait Metspalu / Richard Villems / Leila Laredj / Ene Metspalu / Elza Khusnutdinova / Rita Khusainova / Sergey Litvinov	Chuvash	Cheboksary_in_Chuvash_Republic	Russia	56.1103	47.2511	591945	M
Chuvash20	Chuvash20	LazaridisNature2014	Mait Metspalu / Richard Villems / Leila Laredj / Ene Metspalu / Elza Khusnutdinova / Rita Khusainova / Sergey Litvinov	Chuvash	Cheboksary_in_Chuvash_Republic	Russia	56.1103	47.2511	591472	M
Chuvash22	Chuvash22	LazaridisNature2014	Mait Metspalu / Richard Villems / Leila Laredj / Ene Metspalu / Elza Khusnutdinova / Rita Khusainova / Sergey Litvinov	Chuvash	Cheboksary_in_Chuvash_Republic	Russia	56.1103	47.2511	590933	M
Chuvash26	Chuvash26	LazaridisNature2014	Mait Metspalu / Richard Villems / Leila Laredj / Ene Metspalu / Elza Khusnutdinova / Rita Khusainova / Sergey Litvinov	Chuvash	Cheboksary_in_Chuvash_Republic	Russia	56.1103	47.2511	592276	M
Chuvash24	Chuvash24	LazaridisNature2014	Mait Metspalu / Richard Villems / Leila Laredj / Ene Metspalu / Elza Khusnutdinova / Rita Khusainova / Sergey Litvinov	Chuvash	Cheboksary_in_Chuvash_Republic	Russia	56.1103	47.2511	591757	M
Chuvash29	Chuvash29	LazaridisNature2014	Mait Metspalu / Richard Villems / Leila Laredj / Ene Metspalu / Elza Khusnutdinova / Rita Khusainova / Sergey Litvinov	Chuvash	Cheboksary_in_Chuvash_Republic	Russia	56.1103	47.2511	592074	M
Chuvash25	Chuvash25	LazaridisNature2014	Mait Metspalu / Richard Villems / Leila Laredj / Ene Metspalu / Elza Khusnutdinova / Rita Khusainova / Sergey Litvinov	Chuvash	Cheboksary_in_Chuvash_Republic	Russia	56.1103	47.2511	592068	M
Chuvash31	Chuvash31	LazaridisNature2014	Mait Metspalu / Richard Villems / Leila Laredj / Ene Metspalu / Elza Khusnutdinova / Rita Khusainova / Sergey Litvinov	Chuvash	Cheboksary_in_Chuvash_Republic	Russia	56.1103	47.2511	592608	M
CHRK-544	CHRK-544	JeongNatureEcologyEvolution2019	Oleg Balanovsky / Elena Balanovska / Elvira Pocheshkhova	Circassian	Karachaevo-Cherkessia Republic	Russia	44.2	41.83	583361	M
KCHE-1337	KCHE-1337	JeongNatureEcologyEvolution2019	Oleg Balanovsky / Elena Balanovska / Elvira Pocheshkhova	Circassian	Karachaevo-Cherkessia Republic	Russia	44.2	41.83	584995	M
KCHE-1436	KCHE-1436	JeongNatureEcologyEvolution2019	Oleg Balanovsky / Elena Balanovska / Elvira Pocheshkhova	Circassian	Karachaevo-Cherkessia Republic	Russia	44.2	41.83	584929	M
KCHE-1444	KCHE-1444	JeongNatureEcologyEvolution2019	Oleg Balanovsky / Elena Balanovska / Elvira Pocheshkhova	Circassian	Karachaevo-Cherkessia Republic	Russia	44.2	41.83	582870	F
KCHE-1491	KCHE-1491	JeongNatureEcologyEvolution2019	Oleg Balanovsky / Elena Balanovska / Elvira Pocheshkhova	Circassian	Karachaevo-Cherkessia Republic	Russia	44.2	41.83	584360	M
KCHE-1497	KCHE-1497	JeongNatureEcologyEvolution2019	Oleg Balanovsky / Elena Balanovska / Elvira Pocheshkhova	Circassian	Karachaevo-Cherkessia Republic	Russia	44.2	41.83	584309	M
KCHE-1526	KCHE-1526	JeongNatureEcologyEvolution2019	Oleg Balanovsky / Elena Balanovska / Elvira Pocheshkhova	Circassian	Karachaevo-Cherkessia Republic	Russia	44.2	41.83	584170	M
KCHE-1527	KCHE-1527	JeongNatureEcologyEvolution2019	Oleg Balanovsky / Elena Balanovska / Elvira Pocheshkhova	Circassian	Karachaevo-Cherkessia Republic	Russia	44.2	41.83	584737	M
KCHE-1530	KCHE-1530	JeongNatureEcologyEvolution2019	Oleg Balanovsky / Elena Balanovska / Elvira Pocheshkhova	Circassian	Karachaevo-Cherkessia Republic	Russia	44.2	41.83	584752	M
Cree_26	Cree_26	LazaridisNature2014	Damian Labuda*	Cree	Saskatchewan	Canada	50.3	-102.5	579644	F
Cree_4	Cree_4	LazaridisNature2014	Damian Labuda*	Cree	Saskatchewan	Canada	50.3	-102.5	573406	M
Cree6	Cree6	LazaridisNature2014	Damian Labuda*	Cree	Saskatchewan	Canada	50.3	-102.5	592354	F
Cree8	Cree8	LazaridisNature2014	Damian Labuda*	Cree	Saskatchewan	Canada	50.3	-102.5	592384	F
Cree10	Cree10	LazaridisNature2014	Damian Labuda*	Cree	Saskatchewan	Canada	50.3	-102.5	591755	M
Cree12	Cree12	LazaridisNature2014	Damian Labuda*	Cree	Saskatchewan	Canada	50.3	-102.5	592144	M
Cree13	Cree13	LazaridisNature2014	Damian Labuda*	Cree	Saskatchewan	Canada	50.3	-102.5	592110	M
Cree1	Cree1	LazaridisNature2014	Damian Labuda*	Cree	Saskatchewan	Canada	50.3	-102.5	592425	F
Cree11	Cree11	LazaridisNature2014	Damian Labuda*	Cree	Saskatchewan	Canada	50.3	-102.5	591660	M
Cree2	Cree2	LazaridisNature2014	Damian Labuda*	Cree	Saskatchewan	Canada	50.3	-102.5	590709	F
Cree5	Cree5	LazaridisNature2014	Damian Labuda*	Cree	Saskatchewan	Canada	50.3	-102.5	592247	M
Cree7	Cree7	LazaridisNature2014	Damian Labuda*	Cree	Saskatchewan	Canada	50.3	-102.5	592323	M
Cree9	Cree9	LazaridisNature2014	Damian Labuda*	Cree	Saskatchewan	Canada	50.3	-102.5	592410	M
HGDP01307	HGDP01307	PattersonGenetics2012	HGDP	Dai	..	China	21	100	591904	M
HGDP01308	HGDP01308	PattersonGenetics2012	HGDP	Dai	..	China	21	100	592497	M
HGDP01309	HGDP01309	PattersonGenetics2012	HGDP	Dai	..	China	21	100	592087	M
HGDP01310	HGDP01310	PattersonGenetics2012	HGDP	Dai	..	China	21	100	592531	M
HGDP01311	HGDP01311	PattersonGenetics2012	HGDP	Dai	..	China	21	100	592161	M
HGDP01312	HGDP01312	PattersonGenetics2012	HGDP	Dai	..	China	21	100	592536	M
HGDP01313	HGDP01313	PattersonGenetics2012	HGDP	Dai	..	China	21	100	591091	M
HGDP01314	HGDP01314	PattersonGenetics2012	HGDP	Dai	..	China	21	100	592223	F
HGDP01315	HGDP01315	PattersonGenetics2012	HGDP	Dai	..	China	21	100	592155	F
HGDP01316	HGDP01316	PattersonGenetics2012	HGDP	Dai	..	China	21	100	590339	F
DAG-146	DAG-146	JeongNatureEcologyEvolution2019	Oleg Balanovsky / Elena Balanovska	Darginian	Dagestan Republic	Russia	42.18	47.22	584599	M
DAG-161	DAG-161	JeongNatureEcologyEvolution2019	Oleg Balanovsky / Elena Balanovska	Darginian	Dagestan Republic	Russia	42.18	47.22	584698	M
DAG-165	DAG-165	JeongNatureEcologyEvolution2019	Oleg Balanovsky / Elena Balanovska	Darginian	Dagestan Republic	Russia	42.18	47.22	584582	M
DAG-206	DAG-206	JeongNatureEcologyEvolution2019	Oleg Balanovsky / Elena Balanovska	Darginian	Dagestan Republic	Russia	42.18	47.22	585089	M
DAG-225	DAG-225	JeongNatureEcologyEvolution2019	Oleg Balanovsky / Elena Balanovska	Darginian	Dagestan Republic	Russia	42.18	47.22	585137	M
DAG-231	DAG-231	JeongNatureEcologyEvolution2019	Oleg Balanovsky / Elena Balanovska	Darginian	Dagestan Republic	Russia	42.18	47.22	580642	M
DAG-232	DAG-232	JeongNatureEcologyEvolution2019	Oleg Balanovsky / Elena Balanovska	Darginian	Dagestan Republic	Russia	42.18	47.22	584289	M
DAG-350	DAG-350	JeongNatureEcologyEvolution2019	Oleg Balanovsky / Elena Balanovska	Darginian	Dagestan Republic	Russia	42.18	47.22	584754	M
HGDP01213	HGDP01213	PattersonGenetics2012	HGDP	Daur	..	China	48.4975	124	592091	M
HGDP01214	HGDP01214	PattersonGenetics2012	HGDP	Daur	..	China	48.4975	124	591591	M
HGDP01215	HGDP01215	PattersonGenetics2012	HGDP	Daur	..	China	48.4975	124	589719	F
HGDP01216	HGDP01216	PattersonGenetics2012	HGDP	Daur	..	China	48.4975	124	590709	M
HGDP01217	HGDP01217	PattersonGenetics2012	HGDP	Daur	..	China	48.4975	124	590332	M
HGDP01218	HGDP01218	PattersonGenetics2012	HGDP	Daur	..	China	48.4975	124	590263	M
HGDP01220	HGDP01220	PattersonGenetics2012	HGDP	Daur	..	China	48.4975	124	592157	M
HGDP01221	HGDP01221	PattersonGenetics2012	HGDP	Daur	..	China	48.4975	124	591472	M
HGDP01222	HGDP01222	PattersonGenetics2012	HGDP	Daur	..	China	48.4975	124	590042	F
Dolgan1708	Dolgan1708	LazaridisNature2014	Mait Metspalu / Richard Villems / Leila Laredj / Ene Metspalu / Sardana A. Fedorova / Fedor Platonov	Dolgan	Anabarsky_ulus_in_Sakha	Russia	72.9712	115.444	592452	F
Dolgan3185	Dolgan3185	LazaridisNature2014	Mait Metspalu / Richard Villems / Leila Laredj / Ene Metspalu / Sardana A. Fedorova / Fedor Platonov	Dolgan	Anabarsky_ulus_in_Sakha	Russia	72.9712	115.444	592230	F
Dolgan3875	Dolgan3875	LazaridisNature2014	Mait Metspalu / Richard Villems / Leila Laredj / Ene Metspalu / Sardana A. Fedorova / Fedor Platonov	Dolgan	Anabarsky_ulus_in_Sakha	Russia	72.9712	115.444	579013	F
Dolgan3857	Dolgan3857	LazaridisNature2014	Mait Metspalu / Richard Villems / Leila Laredj / Ene Metspalu / Sardana A. Fedorova / Fedor Platonov	Dolgan	Anabarsky_ulus_in_Sakha	Russia	72.9712	115.444	577385	F
Dong02	Dong02	WangNature2021	Chuan-Chao Wang / Hui Li	Dong	Kam, Kam-Sui, Taiâ€šÃ„Ã¬Kadai, Liping, Guizhou, Y.haplogroup=O1a2	China	26.2	109.2	589058	M
Dong03	Dong03	WangNature2021	Chuan-Chao Wang / Hui Li	Dong	Kam, Kam-Sui, Taiâ€šÃ„Ã¬Kadai, Liping, Guizhou	China	26.2	109.2	589617	F
Dong05	Dong05	WangNature2021	Chuan-Chao Wang / Hui Li	Dong	Kam, Kam-Sui, Taiâ€šÃ„Ã¬Kadai, Tianzhu, Guizhou, Y.haplogroup=O3a2c1a	China	26.9	109.2	589519	M
Dong08	Dong08	WangNature2021	Chuan-Chao Wang / Hui Li	Dong	Kam, Kam-Sui, Taiâ€šÃ„Ã¬Kadai, Tongren, Guizhou, Y.haplogroup=O1a	China	27.7	109.2	586049	M
Dong09	Dong09	WangNature2021	Chuan-Chao Wang / Hui Li	Dong	Kam, Kam-Sui, Taiâ€šÃ„Ã¬Kadai, Rongjiang, Guizhou, Y.haplogroup=O3	China	25.9	108.5	589558	M
Dong10	Dong10	WangNature2021	Chuan-Chao Wang / Hui Li	Dong	Kam, Kam-Sui, Taiâ€šÃ„Ã¬Kadai, Congjiang,Kaili, Guizhou	China	25.8	108.9	587600	F
Dong11	Dong11	WangNature2021	Chuan-Chao Wang / Hui Li	Dong	Kam, Kam-Sui, Taiâ€šÃ„Ã¬Kadai, Liping, Guizhou, Y.haplogroup=O1a	China	26.2	109.2	588136	M
Dong14	Dong14	WangNature2021	Chuan-Chao Wang / Hui Li	Dong	Kam, Kam-Sui, Taiâ€šÃ„Ã¬Kadai, Liping, Guizhou	China	26.2	109.2	589284	F
HN1-243	HN1-243	WangNature2021	Shi Yan / Li Jin	Dong	Kam, Kam-Sui, Taiâ€šÃ„Ã¬Kadai, Hunan, Y.haplogroup=O2a1a	China	27.4	109.2	590279	M
HN1-273	HN1-273	WangNature2021	Shi Yan / Li Jin	Dong	Kam, Kam-Sui, Taiâ€šÃ„Ã¬Kadai, Hunan, Y.haplogroup=O2a1	China	27.4	109.2	590466	M
HN1-232	HN1-232	WangNature2021	Shi Yan / Li Jin	Dong	Kam, Kam-Sui, Taiâ€šÃ„Ã¬Kadai, Hunan, Y.haplogroup=O3a1c	China	27.4	109.2	590722	M
HN1-218	HN1-218	WangNature2021	Shi Yan / Li Jin	Dong	Kam, Kam-Sui, Taiâ€šÃ„Ã¬Kadai, Hunan, Y.haplogroup=O2a1a	China	27.4	109.2	590673	M
HN1-206	HN1-206	WangNature2021	Shi Yan / Li Jin	Dong	Kam, Kam-Sui, Taiâ€šÃ„Ã¬Kadai, Hunan, Y.haplogroup=O2a1a	China	27.4	109.2	590772	M
Dong04	Dong04	WangNature2021	Chuan-Chao Wang / Hui Li	Dong	Kam, Kam-Sui, Taiâ€šÃ„Ã¬Kadai, Congjiang,Kaili, Guizhou	China	25.8	108.9	590750	F
HN1-260	HN1-260	WangNature2021	Shi Yan / Li Jin	Dong	Kam, Kam-Sui, Taiâ€šÃ„Ã¬Kadai, Hunan, Y.haplogroup=O3a2b1	China	27.4	109.2	590751	M
Dong12	Dong12	WangNature2021	Chuan-Chao Wang / Hui Li	Dong	Kam, Kam-Sui, Taiâ€šÃ„Ã¬Kadai, Liping, Guizhou	China	26.2	109.2	590016	F
HN1-106	HN1-106	WangNature2021	Shi Yan / Li Jin	Dong	Kam, Kam-Sui, Taiâ€šÃ„Ã¬Kadai, Hunan, Y.haplogroup=N	China	27.4	109.2	590549	M
Dong13	Dong13	WangNature2021	Chuan-Chao Wang / Hui Li	Dong	Kam, Kam-Sui, Taiâ€šÃ„Ã¬Kadai, Liping, Guizhou	China	26.2	109.2	590595	F
Dong01	Dong01	WangNature2021	Chuan-Chao Wang / Hui Li	Dong	Kam, Kam-Sui, Taiâ€šÃ„Ã¬Kadai, Congjiang,Kaili, Guizhou	China	25.8	108.9	590708	F
Dong007	Dong007	WangNature2021	Chuan-Chao Wang / Hui Li	Dong	Kam, Kam-Sui, Taiâ€šÃ„Ã¬Kadai, Rongjiang, Guizhou, Y.haplogroup=O1a	China	25.9	108.5	590212	M
DX1157	DX1157	WangNature2021	Shaoqing Wen / Chuan-Chao Wang / Hui Li	Dongxiang	Mongolic, Linxia,Gansu, Y.haplogroup=J2a1h	China	35.6	103.2	590741	M
DX1175	DX1175	WangNature2021	Shaoqing Wen / Chuan-Chao Wang / Hui Li	Dongxiang	Mongolic, Linxia,Gansu, Y.haplogroup=J	China	35.6	103.2	590779	M
DX1170	DX1170	WangNature2021	Shaoqing Wen / Chuan-Chao Wang / Hui Li	Dongxiang	Mongolic, Linxia,Gansu, Y.haplogroup=R1a1a1	China	35.6	103.2	590609	M
DX1047	DX1047	WangNature2021	Shaoqing Wen / Chuan-Chao Wang / Hui Li	Dongxiang	Mongolic, Linxia,Gansu, Y.haplogroup=C2b2a	China	35.6	103.2	590686	M
DX1146	DX1146	WangNature2021	Shaoqing Wen / Chuan-Chao Wang / Hui Li	Dongxiang	Mongolic, Linxia,Gansu, Y.haplogroup=G2a	China	35.6	103.2	590830	M
DX1058	DX1058	WangNature2021	Shaoqing Wen / Chuan-Chao Wang / Hui Li	Dongxiang	Mongolic, Linxia,Gansu, Y.haplogroup=C	China	35.6	103.2	590175	M
DX1131	DX1131	WangNature2021	Shaoqing Wen / Chuan-Chao Wang / Hui Li	Dongxiang	Mongolic, Linxia,Gansu, Y.haplogroup=R2 (Investigation)	China	35.6	103.2	590183	M
UZB-400	UZB-400	JeongNatureEcologyEvolution2019	Oleg Balanovsky / Elena Balanovska / Shahlo Turdikulova	Dungan	Tashkent	Uzbekistan	41.3	69.27	584748	M
UZB-401	UZB-401	JeongNatureEcologyEvolution2019	Oleg Balanovsky / Elena Balanovska / Shahlo Turdikulova	Dungan	Tashkent	Uzbekistan	41.3	69.27	584354	M
UZB-410	UZB-410	JeongNatureEcologyEvolution2019	Oleg Balanovsky / Elena Balanovska / Shahlo Turdikulova	Dungan	Tashkent	Uzbekistan	41.3	69.27	584794	M
UZB-411	UZB-411	JeongNatureEcologyEvolution2019	Oleg Balanovsky / Elena Balanovska / Shahlo Turdikulova	Dungan	Tashkent	Uzbekistan	41.3	69.27	584392	M
UZB-412	UZB-412	JeongNatureEcologyEvolution2019	Oleg Balanovsky / Elena Balanovska / Shahlo Turdikulova	Dungan	Tashkent	Uzbekistan	41.3	69.27	584450	M
UZB-416	UZB-416	JeongNatureEcologyEvolution2019	Oleg Balanovsky / Elena Balanovska / Shahlo Turdikulova	Dungan	Tashkent	Uzbekistan	41.3	69.27	584745	M
UZB-417	UZB-417	JeongNatureEcologyEvolution2019	Oleg Balanovsky / Elena Balanovska / Shahlo Turdikulova	Dungan	Tashkent	Uzbekistan	41.3	69.27	584901	M
UZB-420	UZB-420	JeongNatureEcologyEvolution2019	Oleg Balanovsky / Elena Balanovska / Shahlo Turdikulova	Dungan	Tashkent	Uzbekistan	41.3	69.27	584484	M
UZB-421	UZB-421	JeongNatureEcologyEvolution2019	Oleg Balanovsky / Elena Balanovska / Shahlo Turdikulova	Dungan	Tashkent	Uzbekistan	41.3	69.27	585013	M
UZB-422	UZB-422	JeongNatureEcologyEvolution2019	Oleg Balanovsky / Elena Balanovska / Shahlo Turdikulova	Dungan	Tashkent	Uzbekistan	41.3	69.27	585037	M
UZB-425	UZB-425	JeongNatureEcologyEvolution2019	Oleg Balanovsky / Elena Balanovska / Shahlo Turdikulova	Dungan	Tashkent	Uzbekistan	41.3	69.27	584619	M
UZB-427	UZB-427	JeongNatureEcologyEvolution2019	Oleg Balanovsky / Elena Balanovska / Shahlo Turdikulova	Dungan	Tashkent	Uzbekistan	41.3	69.27	584883	M
UZB-431	UZB-431	JeongNatureEcologyEvolution2019	Oleg Balanovsky / Elena Balanovska / Shahlo Turdikulova	Dungan	Tashkent	Uzbekistan	41.3	69.27	584623	M
Tuebingen02	Tuebingen02	FlegontovNature2019	Pavel Flegontov / Tatiana Tatarinova	Enets	Dudinka	Russia	69.408	86.179	583382	M
Tuebingen35	Tuebingen35	FlegontovNature2019	Pavel Flegontov / Tatiana Tatarinova	Enets	Potapovo	Russia	68.6833	86.2739	586521	M
Tuebingen44	Tuebingen44	FlegontovNature2019	Pavel Flegontov / Tatiana Tatarinova	Enets	Potapovo	Russia	68.6833	86.2739	585666	M
Esk20	Esk20	LazaridisNature2014	Rem Sukernik / Stanislav Dryomov	Eskimo_ChaplinSireniki	New Chaplino	Russia	64.48	172.86	592492	M
Esk29	Esk29	LazaridisNature2014	Rem Sukernik / Stanislav Dryomov	Eskimo_ChaplinSireniki	New Chaplino	Russia	64.48	172.86	592541	M
Esk38	Esk38	LazaridisNature2014	Rem Sukernik / Stanislav Dryomov	Eskimo_ChaplinSireniki	New Chaplino	Russia	64.48	172.86	592271	F
Sir77	Sir77	LazaridisNature2014	Rem Sukernik / Stanislav Dryomov	Eskimo_ChaplinSireniki	Sireniki	Russia	64.4	173.9	592600	F
Sir14	Sir14	LazaridisNature2014	Rem Sukernik / Stanislav Dryomov	Eskimo_ChaplinSireniki	Sireniki	Russia	64.4	173.9	589679	M
Sir43	Sir43	LazaridisNature2014	Rem Sukernik / Stanislav Dryomov	Eskimo_ChaplinSireniki	Sireniki	Russia	64.4	173.9	590394	M
Esk22	Esk22	LazaridisNature2014	Rem Sukernik / Stanislav Dryomov	Eskimo_ChaplinSireniki	New Chaplino	Russia	64.48	172.86	590542	M
Nesk_25	Nesk_25	LazaridisNature2014	Rem Sukernik / Stanislav Dryomov	Eskimo_Naukan	Naukan	Russia	66.02	169.71	592228	F
Nesk_22	Nesk_22	LazaridisNature2014	Rem Sukernik / Stanislav Dryomov	Eskimo_Naukan	Naukan	Russia	66.02	169.71	592828	F
Nesk_15	Nesk_15	LazaridisNature2014	Rem Sukernik / Stanislav Dryomov	Eskimo_Naukan	Naukan	Russia	66.02	169.71	592676	F
Nesk_23	Nesk_23	LazaridisNature2014	Rem Sukernik / Stanislav Dryomov	Eskimo_Naukan	Naukan	Russia	66.02	169.71	592428	M
ADR00090	ADR00090	LazaridisNature2014	Rem Sukernik / Anna Di Rienzo*	Eskimo_Naukan	..	Russia	66.02	169.71	592176	M
ADR00092	ADR00092	LazaridisNature2014	Rem Sukernik / Anna Di Rienzo*	Eskimo_Naukan	..	Russia	66.02	169.71	592178	M
ADR00089	ADR00089	LazaridisNature2014	Rem Sukernik / Anna Di Rienzo*	Eskimo_Naukan	..	Russia	66.02	169.71	591710	M
ADR00093	ADR00093	LazaridisNature2014	Rem Sukernik / Anna Di Rienzo*	Eskimo_Naukan	..	Russia	66.02	169.71	592234	M
ADR00098	ADR00098	LazaridisNature2014	Rem Sukernik / Anna Di Rienzo*	Eskimo_Naukan	..	Russia	66.02	169.71	592071	F
ADR00102	ADR00102	LazaridisNature2014	Rem Sukernik / Anna Di Rienzo*	Eskimo_Naukan	..	Russia	66.02	169.71	591148	F
ADR00096	ADR00096	LazaridisNature2014	Rem Sukernik / Anna Di Rienzo*	Eskimo_Naukan	..	Russia	66.02	169.71	590946	F
Nesk8	Nesk8	LazaridisNature2014	Rem Sukernik / Stanislav Dryomov	Eskimo_Naukan	Naukan	Russia	66.02	169.71	591264	F
Sir26	Sir26	LazaridisNature2014	Rem Sukernik / Stanislav Dryomov	Eskimo_Sireniki	Sireniki	Russia	64.4	173.9	592730	M
Est393	Est393	LazaridisNature2014	Mait Metspalu / Richard Villems / Leila Laredj / Ene Metspalu / JÃ¼ri Parik	Estonian	Parnu, Avinurme, Viljandi, Talinn	Estonia	58.539	24.8893	592094	M
Est375	Est375	LazaridisNature2014	Mait Metspalu / Richard Villems / Leila Laredj / Ene Metspalu / JÃ¼ri Parik	Estonian	Parnu, Avinurme, Viljandi, Talinn	Estonia	58.539	24.8893	592064	M
Est380	Est380	LazaridisNature2014	Mait Metspalu / Richard Villems / Leila Laredj / Ene Metspalu / JÃ¼ri Parik	Estonian	Parnu, Avinurme, Viljandi, Talinn	Estonia	58.539	24.8893	592539	M
Est391	Est391	LazaridisNature2014	Mait Metspalu / Richard Villems / Leila Laredj / Ene Metspalu / JÃ¼ri Parik	Estonian	Parnu, Avinurme, Viljandi, Talinn	Estonia	58.539	24.8893	591946	M
Est377	Est377	LazaridisNature2014	Mait Metspalu / Richard Villems / Leila Laredj / Ene Metspalu / JÃ¼ri Parik	Estonian	Parnu, Avinurme, Viljandi, Talinn	Estonia	58.539	24.8893	592397	M
Est372	Est372	LazaridisNature2014	Mait Metspalu / Richard Villems / Leila Laredj / Ene Metspalu / JÃ¼ri Parik	Estonian	Parnu, Avinurme, Viljandi, Talinn	Estonia	58.539	24.8893	592360	M
Est358	Est358	LazaridisNature2014	Mait Metspalu / Richard Villems / Leila Laredj / Ene Metspalu / JÃ¼ri Parik	Estonian	Parnu, Avinurme, Viljandi, Talinn	Estonia	58.539	24.8893	592175	M
Est400	Est400	LazaridisNature2014	Mait Metspalu / Richard Villems / Leila Laredj / Ene Metspalu / JÃ¼ri Parik	Estonian	Parnu, Avinurme, Viljandi, Talinn	Estonia	58.539	24.8893	591966	M
Est397	Est397	LazaridisNature2014	Mait Metspalu / Richard Villems / Leila Laredj / Ene Metspalu / JÃ¼ri Parik	Estonian	Parnu, Avinurme, Viljandi, Talinn	Estonia	58.539	24.8893	592472	M
Est394	Est394	LazaridisNature2014	Mait Metspalu / Richard Villems / Leila Laredj / Ene Metspalu / JÃ¼ri Parik	Estonian	Parnu, Avinurme, Viljandi, Talinn	Estonia	58.539	24.8893	592298	M
Nlk16	Nlk16	LazaridisNature2014	Rem Sukernik / Stanislav Dryomov	Even	Djigda	Russia	57.53	135.88	592704	F
Nlk18	Nlk18	LazaridisNature2014	Rem Sukernik / Stanislav Dryomov	Even	Djigda	Russia	57.53	135.88	592512	M
Nlk3	Nlk3	LazaridisNature2014	Rem Sukernik / Stanislav Dryomov	Even	Djigda	Russia	57.53	135.88	592620	F
Nlk19	Nlk19	LazaridisNature2014	Rem Sukernik / Stanislav Dryomov	Even	Djigda	Russia	57.53	135.88	592617	M
Nlk5	Nlk5	LazaridisNature2014	Rem Sukernik / Stanislav Dryomov	Even	Djigda	Russia	57.53	135.88	592257	F
Nlk6	Nlk6	LazaridisNature2014	Rem Sukernik / Stanislav Dryomov	Even	Djigda	Russia	57.53	135.88	592628	F
Nlk10	Nlk10	LazaridisNature2014	Rem Sukernik / Stanislav Dryomov	Even	Djigda	Russia	57.53	135.88	592846	F
Nlk14	Nlk14	LazaridisNature2014	Rem Sukernik / Stanislav Dryomov	Even	Djigda	Russia	57.53	135.88	592635	M
AMU-049	AMU-049	JeongNatureEcologyEvolution2019	Oleg Balanovsky / Elena Balanovska / Yuri Bogunov / Evgeniya Kamenshchikova	Evenk_FarEast	Khabarovsk region, Tuguro-chumikansky and P.Osipenko districts	Russia	54.7	135.3	584199	M
AMU-139	AMU-139	JeongNatureEcologyEvolution2019	Oleg Balanovsky / Elena Balanovska / Yuri Bogunov / Evgeniya Kamenshchikova	Evenk_FarEast	Khabarovsk region, Tuguro-chumikansky and P.Osipenko districts	Russia	54.7	135.3	584353	M
AMU-554	AMU-554	JeongNatureEcologyEvolution2019	Oleg Balanovsky / Elena Balanovska / Yuri Bogunov / Evgeniya Kamenshchikova	Evenk_FarEast	Khabarovsk region, Tuguro-chumikansky and P.Osipenko districts	Russia	54.7	135.3	584437	M
AMU-672	AMU-672	JeongNatureEcologyEvolution2019	Oleg Balanovsky / Elena Balanovska / Yuri Bogunov / Evgeniya Kamenshchikova	Evenk_FarEast	Khabarovsk region, Tuguro-chumikansky and P.Osipenko districts	Russia	54.7	135.3	584893	M
AMU-686	AMU-686	JeongNatureEcologyEvolution2019	Oleg Balanovsky / Elena Balanovska / Yuri Bogunov / Evgeniya Kamenshchikova	Evenk_FarEast	Khabarovsk region, Tuguro-chumikansky and P.Osipenko districts	Russia	54.7	135.3	584480	M
EV-004	EV-004	JeongNatureEcologyEvolution2019	Oleg Balanovsky / Elena Balanovska / Andrei Bukin	Evenk_Transbaikal	Zabaykalsky region, Kalarsky, Duldurginsky and Tungochensky districts	Russia	56.9	118.2	580079	M
EV-023	EV-023	JeongNatureEcologyEvolution2019	Oleg Balanovsky / Elena Balanovska / Andrei Bukin	Evenk_Transbaikal	Zabaykalsky region, Kalarsky, Duldurginsky and Tungochensky districts	Russia	56.9	118.2	585058	M
EV-040	EV-040	JeongNatureEcologyEvolution2019	Oleg Balanovsky / Elena Balanovska / Andrei Bukin	Evenk_Transbaikal	Zabaykalsky region, Kalarsky, Duldurginsky and Tungochensky districts	Russia	56.9	118.2	581660	M
EV-050	EV-050	JeongNatureEcologyEvolution2019	Oleg Balanovsky / Elena Balanovska / Andrei Bukin	Evenk_Transbaikal	Zabaykalsky region, Kalarsky, Duldurginsky and Tungochensky districts	Russia	56.9	118.2	580354	M
EV-052	EV-052	JeongNatureEcologyEvolution2019	Oleg Balanovsky / Elena Balanovska / Andrei Bukin	Evenk_Transbaikal	Zabaykalsky region, Kalarsky, Duldurginsky and Tungochensky districts	Russia	56.9	118.2	581916	M
EV-082	EV-082	JeongNatureEcologyEvolution2019	Oleg Balanovsky / Elena Balanovska / Andrei Bukin	Evenk_Transbaikal	Zabaykalsky region, Kalarsky, Duldurginsky and Tungochensky districts	Russia	56.9	118.2	582178	M
EV-110	EV-110	JeongNatureEcologyEvolution2019	Oleg Balanovsky / Elena Balanovska / Andrei Bukin	Evenk_Transbaikal	Zabaykalsky region, Kalarsky, Duldurginsky and Tungochensky districts	Russia	56.9	118.2	579810	M
EV-147	EV-147	JeongNatureEcologyEvolution2019	Oleg Balanovsky / Elena Balanovska / Andrei Bukin	Evenk_Transbaikal	Zabaykalsky region, Kalarsky, Duldurginsky and Tungochensky districts	Russia	56.9	118.2	584428	M
HG00171.SG	HG00171	1KGPhase3	..	FIN.SG	..	Finland	..	..	538919	F
HG00173.SG	HG00173	1KGPhase3	..	FIN.SG	..	Finland	..	..	559340	F
HG00174.SG	HG00174	1KGPhase3	..	FIN.SG	..	Finland	..	..	555742	F
HG00176.SG	HG00176	1KGPhase3	..	FIN.SG	..	Finland	..	..	592687	F
HG00177.SG	HG00177	1KGPhase3	..	FIN.SG	..	Finland	..	..	551783	F
HG00178.SG	HG00178	1KGPhase3	..	FIN.SG	..	Finland	..	..	592043	F
HG00179.SG	HG00179	1KGPhase3	..	FIN.SG	..	Finland	..	..	546869	F
HG00180.SG	HG00180	1KGPhase3	..	FIN.SG	..	Finland	..	..	556123	F
HG00182.SG	HG00182	1KGPhase3	..	FIN.SG	..	Finland	..	..	532256	M
HG00183.SG	HG00183	1KGPhase3	..	FIN.SG	..	Finland	..	..	553194	M
HG00185.SG	HG00185	1KGPhase3	..	FIN.SG	..	Finland	..	..	591156	M
HG00186.SG	HG00186	1KGPhase3	..	FIN.SG	..	Finland	..	..	535167	M
HG00187.SG	HG00187	1KGPhase3	..	FIN.SG	..	Finland	..	..	544746	M
HG00188.SG	HG00188	1KGPhase3	..	FIN.SG	..	Finland	..	..	591538	M
HG00189.SG	HG00189	1KGPhase3	..	FIN.SG	..	Finland	..	..	551912	M
HG00190.SG	HG00190	1KGPhase3	..	FIN.SG	..	Finland	..	..	539866	M
HG00266.SG	HG00266	1KGPhase3	..	FIN.SG	..	Finland	..	..	534130	F
HG00267.SG	HG00267	1KGPhase3	..	FIN.SG	..	Finland	..	..	574982	M
HG00268.SG	HG00268	1KGPhase3	..	FIN.SG	..	Finland	..	..	590698	F
HG00269.SG	HG00269	1KGPhase3	..	FIN.SG	..	Finland	..	..	559736	F
HG00271.SG	HG00271	1KGPhase3	..	FIN.SG	..	Finland	..	..	591583	M
HG00272.SG	HG00272	1KGPhase3	..	FIN.SG	..	Finland	..	..	538015	F
HG00273.SG	HG00273	1KGPhase3	..	FIN.SG	..	Finland	..	..	591608	M
HG00274.SG	HG00274	1KGPhase3	..	FIN.SG	..	Finland	..	..	517270	F
HG00275.SG	HG00275	1KGPhase3	..	FIN.SG	..	Finland	..	..	569124	F
HG00276.SG	HG00276	1KGPhase3	..	FIN.SG	..	Finland	..	..	570795	F
HG00277.SG	HG00277	1KGPhase3	..	FIN.SG	..	Finland	..	..	563614	M
HG00278.SG	HG00278	1KGPhase3	..	FIN.SG	..	Finland	..	..	566343	M
HG00280.SG	HG00280	1KGPhase3	..	FIN.SG	..	Finland	..	..	567062	M
HG00281.SG	HG00281	1KGPhase3	..	FIN.SG	..	Finland	..	..	569012	F
HG00282.SG	HG00282	1KGPhase3	..	FIN.SG	..	Finland	..	..	548139	F
HG00284.SG	HG00284	1KGPhase3	..	FIN.SG	..	Finland	..	..	567861	M
HG00285.SG	HG00285	1KGPhase3	..	FIN.SG	..	Finland	..	..	560472	F
HG00288.SG	HG00288	1KGPhase3	..	FIN.SG	..	Finland	..	..	592589	F
HG00290.SG	HG00290	1KGPhase3	..	FIN.SG	..	Finland	..	..	591923	M
HG00304.SG	HG00304	1KGPhase3	..	FIN.SG	..	Finland	..	..	569928	F
HG00306.SG	HG00306	1KGPhase3	..	FIN.SG	..	Finland	..	..	536030	F
HG00308.SG	HG00308	1KGPhase3	..	FIN.SG	..	Finland	..	..	554106	M
HG00309.SG	HG00309	1KGPhase3	..	FIN.SG	..	Finland	..	..	591148	F
HG00310.SG	HG00310	1KGPhase3	..	FIN.SG	..	Finland	..	..	578122	M
HG00311.SG	HG00311	1KGPhase3	..	FIN.SG	..	Finland	..	..	545338	M
HG00313.SG	HG00313	1KGPhase3	..	FIN.SG	..	Finland	..	..	547120	F
HG00315.SG	HG00315	1KGPhase3	..	FIN.SG	..	Finland	..	..	516912	F
HG00318.SG	HG00318	1KGPhase3	..	FIN.SG	..	Finland	..	..	535954	F
HG00319.SG	HG00319	1KGPhase3	..	FIN.SG	..	Finland	..	..	538643	F
HG00320.SG	HG00320	1KGPhase3	..	FIN.SG	..	Finland	..	..	545079	F
HG00321.SG	HG00321	1KGPhase3	..	FIN.SG	..	Finland	..	..	553152	M
HG00323.SG	HG00323	1KGPhase3	..	FIN.SG	..	Finland	..	..	527342	F
HG00324.SG	HG00324	1KGPhase3	..	FIN.SG	..	Finland	..	..	580302	F
HG00325.SG	HG00325	1KGPhase3	..	FIN.SG	..	Finland	..	..	568507	M
HG00326.SG	HG00326	1KGPhase3	..	FIN.SG	..	Finland	..	..	560836	F
HG00327.SG	HG00327	1KGPhase3	..	FIN.SG	..	Finland	..	..	514371	F
HG00328.SG	HG00328	1KGPhase3	..	FIN.SG	..	Finland	..	..	574696	F
HG00329.SG	HG00329	1KGPhase3	..	FIN.SG	..	Finland	..	..	567297	M
HG00330.SG	HG00330	1KGPhase3	..	FIN.SG	..	Finland	..	..	546606	F
HG00331.SG	HG00331	1KGPhase3	..	FIN.SG	..	Finland	..	..	575735	F
HG00332.SG	HG00332	1KGPhase3	..	FIN.SG	..	Finland	..	..	584339	F
HG00334.SG	HG00334	1KGPhase3	..	FIN.SG	..	Finland	..	..	581506	F
HG00335.SG	HG00335	1KGPhase3	..	FIN.SG	..	Finland	..	..	592752	M
HG00336.SG	HG00336	1KGPhase3	..	FIN.SG	..	Finland	..	..	540233	M
HG00337.SG	HG00337	1KGPhase3	..	FIN.SG	..	Finland	..	..	592020	F
HG00338.SG	HG00338	1KGPhase3	..	FIN.SG	..	Finland	..	..	519275	M
HG00339.SG	HG00339	1KGPhase3	..	FIN.SG	..	Finland	..	..	527958	F
HG00342.SG	HG00342	1KGPhase3	..	FIN.SG	..	Finland	..	..	583651	M
HG00343.SG	HG00343	1KGPhase3	..	FIN.SG	..	Finland	..	..	547790	F
HG00344.SG	HG00344	1KGPhase3	..	FIN.SG	..	Finland	..	..	508558	F
HG00345.SG	HG00345	1KGPhase3	..	FIN.SG	..	Finland	..	..	592283	M
HG00346.SG	HG00346	1KGPhase3	..	FIN.SG	..	Finland	..	..	592493	F
HG00349.SG	HG00349	1KGPhase3	..	FIN.SG	..	Finland	..	..	588322	F
HG00350.SG	HG00350	1KGPhase3	..	FIN.SG	..	Finland	..	..	585802	F
HG00351.SG	HG00351	1KGPhase3	..	FIN.SG	..	Finland	..	..	570927	M
HG00353.SG	HG00353	1KGPhase3	..	FIN.SG	..	Finland	..	..	592697	F
HG00355.SG	HG00355	1KGPhase3	..	FIN.SG	..	Finland	..	..	586580	F
HG00356.SG	HG00356	1KGPhase3	..	FIN.SG	..	Finland	..	..	591197	F
HG00357.SG	HG00357	1KGPhase3	..	FIN.SG	..	Finland	..	..	546529	F
HG00358.SG	HG00358	1KGPhase3	..	FIN.SG	..	Finland	..	..	590026	M
HG00360.SG	HG00360	1KGPhase3	..	FIN.SG	..	Finland	..	..	590776	M
HG00361.SG	HG00361	1KGPhase3	..	FIN.SG	..	Finland	..	..	577200	F
HG00362.SG	HG00362	1KGPhase3	..	FIN.SG	..	Finland	..	..	590397	F
HG00364.SG	HG00364	1KGPhase3	..	FIN.SG	..	Finland	..	..	591771	F
HG00365.SG	HG00365	1KGPhase3	..	FIN.SG	..	Finland	..	..	590915	F
HG00366.SG	HG00366	1KGPhase3	..	FIN.SG	..	Finland	..	..	555063	M
HG00367.SG	HG00367	1KGPhase3	..	FIN.SG	..	Finland	..	..	549458	F
HG00368.SG	HG00368	1KGPhase3	..	FIN.SG	..	Finland	..	..	590195	F
HG00369.SG	HG00369	1KGPhase3	..	FIN.SG	..	Finland	..	..	563187	M
HG00371.SG	HG00371	1KGPhase3	..	FIN.SG	..	Finland	..	..	590599	M
HG00372.SG	HG00372	1KGPhase3	..	FIN.SG	..	Finland	..	..	554243	M
HG00373.SG	HG00373	1KGPhase3	..	FIN.SG	..	Finland	..	..	541558	F
HG00375.SG	HG00375	1KGPhase3	..	FIN.SG	..	Finland	..	..	561315	M
HG00376.SG	HG00376	1KGPhase3	..	FIN.SG	..	Finland	..	..	591481	F
HG00378.SG	HG00378	1KGPhase3	..	FIN.SG	..	Finland	..	..	591980	F
HG00379.SG	HG00379	1KGPhase3	..	FIN.SG	..	Finland	..	..	589129	F
HG00380.SG	HG00380	1KGPhase3	..	FIN.SG	..	Finland	..	..	569897	F
HG00381.SG	HG00381	1KGPhase3	..	FIN.SG	..	Finland	..	..	590667	F
HG00382.SG	HG00382	1KGPhase3	..	FIN.SG	..	Finland	..	..	588161	M
HG00383.SG	HG00383	1KGPhase3	..	FIN.SG	..	Finland	..	..	589053	F
HG00384.SG	HG00384	1KGPhase3	..	FIN.SG	..	Finland	..	..	591043	F
Saami.SG	Saami	LamnidisNatureCommunications2018	LamnidisNatureCommunications2018	Finland_Saami_Modern.SG	..	Finland	..	..	568697	M
HG00171	HG00171	LazaridisNature2014	Coriell Cell Repositories	Finnish	..	Finland	60.2	24.9	591820	F
HG00174	HG00174	LazaridisNature2014	Coriell Cell Repositories	Finnish	..	Finland	60.2	24.9	592371	F
HG00190	HG00190	LazaridisNature2014	Coriell Cell Repositories	Finnish	..	Finland	60.2	24.9	592556	M
HG00266	HG00266	LazaridisNature2014	Coriell Cell Repositories	Finnish	..	Finland	60.2	24.9	592479	F
HG00183	HG00183	LazaridisNature2014	Coriell Cell Repositories	Finnish	..	Finland	60.2	24.9	592226	M
HG00173	HG00173	LazaridisNature2014	Coriell Cell Repositories	Finnish	..	Finland	60.2	24.9	592378	F
HG00182	HG00182	LazaridisNature2014	Coriell Cell Repositories	Finnish	..	Finland	60.2	24.9	592338	M
GL01	GL01	WangNature2021	Chuan-Chao Wang / Hui Li	Gelao	Kra, Tai-Kadai, Longlin, Baise, Guangxi, Y.haplogroup=O1a	China	24.8	105.3	590778	M
GL02	GL02	WangNature2021	Chuan-Chao Wang / Hui Li	Gelao	Kra, Tai-Kadai, Longlin, Baise, Guangxi, Y.haplogroup=O1a	China	24.8	105.3	590751	M
GL09	GL09	WangNature2021	Chuan-Chao Wang / Hui Li	Gelao	Kra, Tai-Kadai, Longlin, Baise, Guangxi, Y.haplogroup=O1a	China	24.8	105.3	590570	M
GL07	GL07	WangNature2021	Chuan-Chao Wang / Hui Li	Gelao	Kra, Tai-Kadai, Longlin, Baise, Guangxi	China	24.8	105.3	590813	F
GL10	GL10	WangNature2021	Chuan-Chao Wang / Hui Li	Gelao	Kra, Tai-Kadai, Longlin, Baise, Guangxi	China	24.8	105.3	590416	F
GL23	GL23	WangNature2021	Chuan-Chao Wang / Hui Li	Gelao	Kra, Tai-Kadai, Longlin, Baise, Guangxi	China	24.8	105.3	590691	U
GL13	GL13	WangNature2021	Chuan-Chao Wang / Hui Li	Gelao	Kra, Tai-Kadai, Longlin, Baise, Guangxi	China	24.8	105.3	590816	F
GL16	GL16	WangNature2021	Chuan-Chao Wang / Hui Li	Gelao	Kra, Tai-Kadai, Longlin, Baise, Guangxi	China	24.8	105.3	590666	F
GL20	GL20	WangNature2021	Chuan-Chao Wang / Hui Li	Gelao	Kra, Tai-Kadai, Longlin, Baise, Guangxi	China	24.8	105.3	590691	U
GL24	GL24	WangNature2021	Chuan-Chao Wang / Hui Li	Gelao	Kra, Tai-Kadai, Longlin, Baise, Guangxi, Y.haplogroup=O2a1	China	24.8	105.3	589243	M
HGDP00774	HGDP00774	PattersonGenetics2012	HGDP	Han	..	China	32.2657	114	592023	M
HGDP00775	HGDP00775	PattersonGenetics2012	HGDP	Han	..	China	32.2657	114	591672	M
HGDP00776	HGDP00776	PattersonGenetics2012	HGDP	Han	..	China	32.2657	114	592452	F
HGDP00777	HGDP00777	PattersonGenetics2012	HGDP	Han	..	China	32.2657	114	592566	M
HGDP00779	HGDP00779	PattersonGenetics2012	HGDP	Han	..	China	32.2657	114	591465	M
HGDP00780	HGDP00780	PattersonGenetics2012	HGDP	Han	..	China	32.2657	114	592573	M
HGDP00781	HGDP00781	PattersonGenetics2012	HGDP	Han	..	China	32.2657	114	592409	F
HGDP00782	HGDP00782	PattersonGenetics2012	HGDP	Han	..	China	32.2657	114	591528	M
HGDP00783	HGDP00783	PattersonGenetics2012	HGDP	Han	..	China	32.2657	114	592521	F
HGDP00784	HGDP00784	PattersonGenetics2012	HGDP	Han	..	China	32.2657	114	592270	F
HGDP00785	HGDP00785	PattersonGenetics2012	HGDP	Han	..	China	32.2657	114	592437	M
HGDP00786	HGDP00786	PattersonGenetics2012	HGDP	Han	..	China	32.2657	114	592673	M
HGDP00811	HGDP00811	PattersonGenetics2012	HGDP	Han	..	China	32.2657	114	592342	F
HGDP00812	HGDP00812	PattersonGenetics2012	HGDP	Han	..	China	32.2657	114	592054	F
HGDP00813	HGDP00813	PattersonGenetics2012	HGDP	Han	..	China	32.2657	114	591642	F
HGDP00814	HGDP00814	PattersonGenetics2012	HGDP	Han	..	China	32.2657	114	592542	F
HGDP00815	HGDP00815	PattersonGenetics2012	HGDP	Han	..	China	32.2657	114	592208	M
HGDP00817	HGDP00817	PattersonGenetics2012	HGDP	Han	..	China	32.2657	114	591369	F
HGDP00818	HGDP00818	PattersonGenetics2012	HGDP	Han	..	China	32.2657	114	592567	F
HGDP00819	HGDP00819	PattersonGenetics2012	HGDP	Han	..	China	32.2657	114	592644	M
HGDP00820	HGDP00820	PattersonGenetics2012	HGDP	Han	..	China	32.2657	114	590683	F
HGDP00821	HGDP00821	PattersonGenetics2012	HGDP	Han	..	China	32.2657	114	592117	M
HGDP00822	HGDP00822	PattersonGenetics2012	HGDP	Han	..	China	32.2657	114	592297	M
HGDP00971	HGDP00971	PattersonGenetics2012	HGDP	Han	..	China	32.2657	114	592032	M
HGDP00972	HGDP00972	PattersonGenetics2012	HGDP	Han	..	China	32.2657	114	591677	F
HGDP00973	HGDP00973	PattersonGenetics2012	HGDP	Han	..	China	32.2657	114	591897	M
HGDP00974	HGDP00974	PattersonGenetics2012	HGDP	Han	..	China	32.2657	114	592547	F
HGDP00975	HGDP00975	PattersonGenetics2012	HGDP	Han	..	China	32.2657	114	591839	F
HGDP00976	HGDP00976	PattersonGenetics2012	HGDP	Han	..	China	32.2657	114	592071	F
HGDP00977	HGDP00977	PattersonGenetics2012	HGDP	Han	..	China	32.2657	114	590623	M
HGDP01021	HGDP01021	PattersonGenetics2012	HGDP	Han	..	China	32.2657	114	591276	F
HGDP01023	HGDP01023	PattersonGenetics2012	HGDP	Han	..	China	32.2657	114	592713	F
HGDP01024	HGDP01024	PattersonGenetics2012	HGDP	Han	..	China	32.2657	114	590116	F
HGDP01287	HGDP01287	PattersonGenetics2012	HGDP	Han	..	China	32.2657	114	592085	F
HGDP01288	HGDP01288	PattersonGenetics2012	HGDP	Han	..	China	32.2657	114	591836	M
HGDP01289	HGDP01289	PattersonGenetics2012	HGDP	Han	..	China	32.2657	114	592017	M
HGDP01290	HGDP01290	PattersonGenetics2012	HGDP	Han	..	China	32.2657	114	592686	M
HGDP01291	HGDP01291	PattersonGenetics2012	HGDP	Han	..	China	32.2657	114	591671	F
HGDP01292	HGDP01292	PattersonGenetics2012	HGDP	Han	..	China	32.2657	114	592687	M
HGDP01293	HGDP01293	PattersonGenetics2012	HGDP	Han	..	China	32.2657	114	592440	M
HGDP01294	HGDP01294	PattersonGenetics2012	HGDP	Han	..	China	32.2657	114	592074	M
HGDP01295	HGDP01295	PattersonGenetics2012	HGDP	Han	..	China	32.2657	114	592295	M
HGDP01296	HGDP01296	PattersonGenetics2012	HGDP	Han	..	China	32.2657	114	590674	M
Han1994	Han1994	WangNature2021	Shi Yan / Li Jin	Han	Chinese, Sino-Tibetan, Fujian, Y.haplogroup=N1c1	China	26.1	119.3	590515	M
Han1207	Han1207	WangNature2021	Shi Yan / Li Jin	Han	Chinese, Sino-Tibetan, Guangdong, Y.haplogroup=O3a2c1a	China	23.2	113.2	590753	M
Han1235	Han1235	WangNature2021	Shi Yan / Li Jin	Han	Chinese, Sino-Tibetan, Guangdong, Y.haplogroup=O2a1a	China	23.2	113.2	590140	M
Han1415	Han1415	WangNature2021	Shi Yan / Li Jin	Han	Chinese, Sino-Tibetan, Guangdong, Y.haplogroup=O3a2b1	China	23.2	113.2	590778	M
Han1432	Han1432	WangNature2021	Shi Yan / Li Jin	Han	Chinese, Sino-Tibetan, Guangdong, Y.haplogroup=O3a2b1	China	23.2	113.2	584057	M
Han1434	Han1434	WangNature2021	Shi Yan / Li Jin	Han	Chinese, Sino-Tibetan, Guangdong, Y.haplogroup=O3a2b1	China	23.2	113.2	590800	M
Han2087	Han2087	WangNature2021	Shi Yan / Li Jin	Han	Chinese, Sino-Tibetan, Guangdong, Y.haplogroup=O3a2c1a	China	23.2	113.2	590780	M
Han2088	Han2088	WangNature2021	Shi Yan / Li Jin	Han	Chinese, Sino-Tibetan, Guangdong, Y.haplogroup=O3a1c	China	23.2	113.2	590720	M
Han894	Han894	WangNature2021	Shi Yan / Li Jin	Han	Chinese, Sino-Tibetan, Henan, Y.haplogroup=O3a2	China	34.8	113.6	589881	M
Han1226	Han1226	WangNature2021	Shi Yan / Li Jin	Han	Chinese, Sino-Tibetan, Henan, Y.haplogroup=O3a2c1a	China	34.8	113.6	590802	M
Han1243	Han1243	WangNature2021	Shi Yan / Li Jin	Han	Chinese, Sino-Tibetan, Henan, Y.haplogroup=J	China	34.8	113.6	590710	M
Han1713	Han1713	WangNature2021	Shi Yan / Li Jin	Han	Chinese, Sino-Tibetan, Henan, Y.haplogroup=O3a2	China	34.8	113.6	590779	M
Han1714	Han1714	WangNature2021	Shi Yan / Li Jin	Han	Chinese, Sino-Tibetan, Henan, Y.haplogroup=Q*	China	34.8	113.6	590766	M
Han788	Han788	WangNature2021	Shi Yan / Li Jin	Han	Chinese, Sino-Tibetan, Hubei, Y.haplogroup=O1a	China	30.5	114.3	590696	M
Han789	Han789	WangNature2021	Shi Yan / Li Jin	Han	Chinese, Sino-Tibetan, Hubei, Y.haplogroup=O1a	China	30.5	114.3	590285	M
Han874	Han874	WangNature2021	Shi Yan / Li Jin	Han	Chinese, Sino-Tibetan, Hubei, Y.haplogroup=O3a2c1a	China	30.5	114.3	590696	M
Han2161	Han2161	WangNature2021	Shi Yan / Li Jin	Han	Chinese, Sino-Tibetan, Hubei, Y.haplogroup=O3a1c	China	30.5	114.3	590547	M
Han2162	Han2162	WangNature2021	Shi Yan / Li Jin	Han	Chinese, Sino-Tibetan, Hubei, Y.haplogroup=O3a2c1a	China	30.5	114.3	590568	M
Han1452	Han1452	WangNature2021	Shi Yan / Li Jin	Han	Chinese, Sino-Tibetan, Jiangsu	China	32.1	118.8	590714	F
Han1962	Han1962	WangNature2021	Shi Yan / Li Jin	Han	Chinese, Sino-Tibetan, Jiangsu, Y.haplogroup=O3a1	China	32.1	118.8	590708	M
Han2054	Han2054	WangNature2021	Shi Yan / Li Jin	Han	Chinese, Sino-Tibetan, Jiangsu, Y.haplogroup=O1a	China	32.1	118.8	590689	M
Han2057	Han2057	WangNature2021	Shi Yan / Li Jin	Han	Chinese, Sino-Tibetan, Jiangsu, Y.haplogroup=O3	China	32.1	118.8	590759	M
Han2058	Han2058	WangNature2021	Shi Yan / Li Jin	Han	Chinese, Sino-Tibetan, Jiangsu, Y.haplogroup=N	China	32.1	118.8	590753	M
Han2076	Han2076	WangNature2021	Shi Yan / Li Jin	Han	Chinese, Sino-Tibetan, Jiangsu, Y.haplogroup=C	China	32.1	118.8	590583	M
Han2090	Han2090	WangNature2021	Shi Yan / Li Jin	Han	Chinese, Sino-Tibetan, Jiangsu, Y.haplogroup=O3a1c	China	32.1	118.8	590594	M
Han4	Han4	WangNature2021	Shi Yan / Li Jin	Han	Chinese, Sino-Tibetan, Shandong, Y.haplogroup=C	China	36.6	117	590584	M
Han25	Han25	WangNature2021	Shi Yan / Li Jin	Han	Chinese, Sino-Tibetan, Shandong, Y.haplogroup=D	China	36.6	117	590728	M
Han853	Han853	WangNature2021	Shi Yan / Li Jin	Han	Chinese, Sino-Tibetan, Shandong, Y.haplogroup=O2b	China	36.6	117	590747	M
Han1329	Han1329	WangNature2021	Shi Yan / Li Jin	Han	Chinese, Sino-Tibetan, Shandong, Y.haplogroup=O3a2c1a	China	36.6	117	590729	M
Han1616	Han1616	WangNature2021	Shi Yan / Li Jin	Han	Chinese, Sino-Tibetan, Shandong, Y.haplogroup=C	China	36.6	117	590667	M
Han1840	Han1840	WangNature2021	Shi Yan / Li Jin	Han	Chinese, Sino-Tibetan, Shandong, Y.haplogroup=O3a2c1a	China	36.6	117	590689	M
Han1896	Han1896	WangNature2021	Shi Yan / Li Jin	Han	Chinese, Sino-Tibetan, Shandong, Y.haplogroup=Q*	China	36.6	117	590615	M
Han1916	Han1916	WangNature2021	Shi Yan / Li Jin	Han	Chinese, Sino-Tibetan, Shandong, Y.haplogroup=O3a1c	China	36.6	117	590413	M
Han1978	Han1978	WangNature2021	Shi Yan / Li Jin	Han	Chinese, Sino-Tibetan, Shandong, Y.haplogroup=C	China	36.6	117	590601	M
Han24	Han24	WangNature2021	Shi Yan / Li Jin	Han	Chinese, Sino-Tibetan, Shanghai, Y.haplogroup=O3a1c	China	31.2	121.5	590683	M
Han496	Han496	WangNature2021	Shi Yan / Li Jin	Han	Chinese, Sino-Tibetan, Shanghai, Y.haplogroup=O	China	31.2	121.5	590793	M
Han115	Han115	WangNature2021	Shi Yan / Li Jin	Han	Chinese, Sino-Tibetan, Shanxi, Y.haplogroup=R1a1a1	China	37.9	112.5	590722	M
Han790	Han790	WangNature2021	Shi Yan / Li Jin	Han	Chinese, Sino-Tibetan, Shanxi, Y.haplogroup=O3a2	China	37.9	112.5	590732	M
Han855	Han855	WangNature2021	Shi Yan / Li Jin	Han	Chinese, Sino-Tibetan, Shanxi, Y.haplogroup=O3a1c	China	37.9	112.5	590735	M
Han1603	Han1603	WangNature2021	Shi Yan / Li Jin	Han	Chinese, Sino-Tibetan, Shanxi, Y.haplogroup=O3a1c	China	37.9	112.5	590634	M
Han1843	Han1843	WangNature2021	Shi Yan / Li Jin	Han	Chinese, Sino-Tibetan, Shanxi, Y.haplogroup=G2a	China	37.9	112.5	590566	M
Han1897	Han1897	WangNature2021	Shi Yan / Li Jin	Han	Chinese, Sino-Tibetan, Shanxi, Y.haplogroup=O3a2	China	37.9	112.5	590520	M
Han1899	Han1899	WangNature2021	Shi Yan / Li Jin	Han	Chinese, Sino-Tibetan, Shanxi, Y.haplogroup=O3a2	China	37.9	112.5	590724	M
Han1970	Han1970	WangNature2021	Shi Yan / Li Jin	Han	Chinese, Sino-Tibetan, Shanxi, Y.haplogroup=O3a2c1a	China	37.9	112.5	590694	M
Han1709	Han1709	WangNature2021	Shi Yan / Li Jin	Han	Chinese, Sino-Tibetan, Sichuan, Y.haplogroup=C	China	30.7	104.1	590742	M
Han1917	Han1917	WangNature2021	Shi Yan / Li Jin	Han	Chinese, Sino-Tibetan, Sichuan, Y.haplogroup=O1a	China	30.7	104.1	590701	M
Han2044	Han2044	WangNature2021	Shi Yan / Li Jin	Han	Chinese, Sino-Tibetan, Sichuan, Y.haplogroup=C	China	30.7	104.1	590467	M
Han2145	Han2145	WangNature2021	Shi Yan / Li Jin	Han	Chinese, Sino-Tibetan, Sichuan, Y.haplogroup=Q*	China	30.7	104.1	590706	M
Han2147	Han2147	WangNature2021	Shi Yan / Li Jin	Han	Chinese, Sino-Tibetan, Sichuan, Y.haplogroup=O3a1	China	30.7	104.1	589804	M
Han2151	Han2151	WangNature2021	Shi Yan / Li Jin	Han	Chinese, Sino-Tibetan, Sichuan, Y.haplogroup=O1a	China	30.7	104.1	590750	M
Han2155	Han2155	WangNature2021	Shi Yan / Li Jin	Han	Chinese, Sino-Tibetan, Sichuan, Y.haplogroup=O2a1	China	30.7	104.1	590727	M
Han53	Han53	WangNature2021	Shi Yan / Li Jin	Han	Chinese, Sino-Tibetan, Zhejiang, Y.haplogroup=O1a	China	30.3	120.2	590107	M
Han192	Han192	WangNature2021	Shi Yan / Li Jin	Han	Chinese, Sino-Tibetan, Zhejiang, Y.haplogroup=O3a2	China	30.3	120.2	590710	M
Han278	Han278	WangNature2021	Shi Yan / Li Jin	Han	Chinese, Sino-Tibetan, Zhejiang, Y.haplogroup=O1a	China	30.3	120.2	590759	M
Han605	Han605	WangNature2021	Shi Yan / Li Jin	Han	Chinese, Sino-Tibetan, Zhejiang, Y.haplogroup=O2a1	China	30.3	120.2	590743	M
Han993	Han993	WangNature2021	Shi Yan / Li Jin	Han	Chinese, Sino-Tibetan, Zhejiang, Y.haplogroup=O3a1c	China	30.3	120.2	590418	M
Han220	Han220	WangNature2021	Shi Yan / Li Jin	Han	Chinese, Sino-Tibetan, Shandong, Y.haplogroup=O3a1c	China	36.6	117	590652	M
Han516	Han516	WangNature2021	Shi Yan / Li Jin	Han	Chinese, Sino-Tibetan, Chongqing, Y.haplogroup=O2b	China	29.3	106.3	590596	M
Han1968	Han1968	WangNature2021	Shi Yan / Li Jin	Han	Chinese, Sino-Tibetan, Chongqing, Y.haplogroup=O1a	China	29.3	106.3	590779	M
Han2150	Han2150	WangNature2021	Shi Yan / Li Jin	Han	Chinese, Sino-Tibetan, Chongqing, Y.haplogroup=O3a1c	China	29.3	106.3	590771	M
Han1467	Han1467	WangNature2021	Shi Yan / Li Jin	Han	Chinese, Sino-Tibetan, Fujian, Y.haplogroup=O3a2	China	26.1	119.3	590783	M
Han1619	Han1619	WangNature2021	Shi Yan / Li Jin	Han	Chinese, Sino-Tibetan, Fujian, Y.haplogroup=N	China	26.1	119.3	590806	M
Han1900	Han1900	WangNature2021	Shi Yan / Li Jin	Han	Chinese, Sino-Tibetan, Fujian, Y.haplogroup=O3a1c	China	26.1	119.3	590711	M
Han1934	Han1934	WangNature2021	Shi Yan / Li Jin	Han	Chinese, Sino-Tibetan, Fujian, Y.haplogroup=O3a1c	China	26.1	119.3	590724	M
HGDP01233	HGDP01233	PattersonGenetics2012	HGDP	Hezhen	..	China	47.4976	133.5	592618	M
HGDP01234	HGDP01234	PattersonGenetics2012	HGDP	Hezhen	..	China	47.4976	133.5	589940	F
HGDP01237	HGDP01237	PattersonGenetics2012	HGDP	Hezhen	..	China	47.4976	133.5	592259	M
HGDP01238	HGDP01238	PattersonGenetics2012	HGDP	Hezhen	..	China	47.4976	133.5	590942	F
HGDP01239	HGDP01239	PattersonGenetics2012	HGDP	Hezhen	..	China	47.4976	133.5	592000	M
HGDP01240	HGDP01240	PattersonGenetics2012	HGDP	Hezhen	..	China	47.4976	133.5	591378	M
HGDP01241	HGDP01241	PattersonGenetics2012	HGDP	Hezhen	..	China	47.4976	133.5	592670	M
HGDP01242	HGDP01242	PattersonGenetics2012	HGDP	Hezhen	..	China	47.4976	133.5	591511	F
ING-1154	ING-1154	JeongNatureEcologyEvolution2019	Oleg Balanovsky / Elena Balanovska / Elvira Pocheshkhova	Ingushian	Ingushetia Republic, Malgobeksky district	Russia	43.52	44.58	579412	M
ING-1167	ING-1167	JeongNatureEcologyEvolution2019	Oleg Balanovsky / Elena Balanovska / Elvira Pocheshkhova	Ingushian	Ingushetia Republic, Malgobeksky district	Russia	43.52	44.58	584730	M
ING-1168	ING-1168	JeongNatureEcologyEvolution2019	Oleg Balanovsky / Elena Balanovska / Elvira Pocheshkhova	Ingushian	Ingushetia Republic, Malgobeksky district	Russia	43.52	44.58	584745	M
ING-1169	ING-1169	JeongNatureEcologyEvolution2019	Oleg Balanovsky / Elena Balanovska / Elvira Pocheshkhova	Ingushian	Ingushetia Republic, Malgobeksky district	Russia	43.52	44.58	584480	M
ING-1176	ING-1176	JeongNatureEcologyEvolution2019	Oleg Balanovsky / Elena Balanovska / Elvira Pocheshkhova	Ingushian	Ingushetia Republic, Malgobeksky district	Russia	43.52	44.58	584872	M
ING-1177	ING-1177	JeongNatureEcologyEvolution2019	Oleg Balanovsky / Elena Balanovska / Elvira Pocheshkhova	Ingushian	Ingushetia Republic, Malgobeksky district	Russia	43.52	44.58	584349	M
ING-1178	ING-1178	JeongNatureEcologyEvolution2019	Oleg Balanovsky / Elena Balanovska / Elvira Pocheshkhova	Ingushian	Ingushetia Republic, Malgobeksky district	Russia	43.52	44.58	584754	M
ING-1179	ING-1179	JeongNatureEcologyEvolution2019	Oleg Balanovsky / Elena Balanovska / Elvira Pocheshkhova	Ingushian	Ingushetia Republic, Malgobeksky district	Russia	43.52	44.58	584311	M
ING-1206	ING-1206	JeongNatureEcologyEvolution2019	Oleg Balanovsky / Elena Balanovska / Elvira Pocheshkhova	Ingushian	Ingushetia Republic, Malgobeksky district	Russia	43.52	44.58	584512	M
ING-1330	ING-1330	JeongNatureEcologyEvolution2019	Oleg Balanovsky / Elena Balanovska / Elvira Pocheshkhova	Ingushian	Ingushetia Republic, Malgobeksky district	Russia	43.52	44.58	577826	M
INUP16	INUP16	ReynoldsPNAS2019.and.FlegontovNature2019	Deborah Bolnick / Jennifer Raff / M. Geoffrey Hayes / Margarita Rzhetskaya	Inupiat	Alaska	USA	..	..	586387	M
INUP1	INUP1	ReynoldsPNAS2019.and.FlegontovNature2019	Deborah Bolnick / Jennifer Raff / M. Geoffrey Hayes / Margarita Rzhetskaya	Inupiat	Alaska	USA	..	..	586196	F
INUP17	INUP17	ReynoldsPNAS2019.and.FlegontovNature2019	Deborah Bolnick / Jennifer Raff / M. Geoffrey Hayes / Margarita Rzhetskaya	Inupiat	Alaska	USA	..	..	583008	M
INUP18	INUP18	ReynoldsPNAS2019.and.FlegontovNature2019	Deborah Bolnick / Jennifer Raff / M. Geoffrey Hayes / Margarita Rzhetskaya	Inupiat	Alaska	USA	..	..	586330	M
INUP19	INUP19	ReynoldsPNAS2019.and.FlegontovNature2019	Deborah Bolnick / Jennifer Raff / M. Geoffrey Hayes / Margarita Rzhetskaya	Inupiat	Alaska	USA	..	..	586338	M
INUP20	INUP20	ReynoldsPNAS2019.and.FlegontovNature2019	Deborah Bolnick / Jennifer Raff / M. Geoffrey Hayes / Margarita Rzhetskaya	Inupiat	Alaska	USA	..	..	586157	M
INUP2	INUP2	ReynoldsPNAS2019.and.FlegontovNature2019	Deborah Bolnick / Jennifer Raff / M. Geoffrey Hayes / Margarita Rzhetskaya	Inupiat	Alaska	USA	..	..	586030	F
INUP3	INUP3	ReynoldsPNAS2019.and.FlegontovNature2019	Deborah Bolnick / Jennifer Raff / M. Geoffrey Hayes / Margarita Rzhetskaya	Inupiat	Alaska	USA	..	..	585728	F
INUP21	INUP21	ReynoldsPNAS2019.and.FlegontovNature2019	Deborah Bolnick / Jennifer Raff / M. Geoffrey Hayes / Margarita Rzhetskaya	Inupiat	Alaska	USA	..	..	585701	M
INUP4	INUP4	ReynoldsPNAS2019.and.FlegontovNature2019	Deborah Bolnick / Jennifer Raff / M. Geoffrey Hayes / Margarita Rzhetskaya	Inupiat	Alaska	USA	..	..	586234	F
INUP5	INUP5	ReynoldsPNAS2019.and.FlegontovNature2019	Deborah Bolnick / Jennifer Raff / M. Geoffrey Hayes / Margarita Rzhetskaya	Inupiat	Alaska	USA	..	..	585611	F
INUP22	INUP22	ReynoldsPNAS2019.and.FlegontovNature2019	Deborah Bolnick / Jennifer Raff / M. Geoffrey Hayes / Margarita Rzhetskaya	Inupiat	Alaska	USA	..	..	586273	M
INUP23	INUP23	ReynoldsPNAS2019.and.FlegontovNature2019	Deborah Bolnick / Jennifer Raff / M. Geoffrey Hayes / Margarita Rzhetskaya	Inupiat	Alaska	USA	..	..	585788	M
INUP24	INUP24	ReynoldsPNAS2019.and.FlegontovNature2019	Deborah Bolnick / Jennifer Raff / M. Geoffrey Hayes / Margarita Rzhetskaya	Inupiat	Alaska	USA	..	..	586079	M
INUP25	INUP25	ReynoldsPNAS2019.and.FlegontovNature2019	Deborah Bolnick / Jennifer Raff / M. Geoffrey Hayes / Margarita Rzhetskaya	Inupiat	Alaska	USA	..	..	584725	M
INUP26	INUP26	ReynoldsPNAS2019.and.FlegontovNature2019	Deborah Bolnick / Jennifer Raff / M. Geoffrey Hayes / Margarita Rzhetskaya	Inupiat	Alaska	USA	..	..	585675	M
INUP6	INUP6	ReynoldsPNAS2019.and.FlegontovNature2019	Deborah Bolnick / Jennifer Raff / M. Geoffrey Hayes / Margarita Rzhetskaya	Inupiat	Alaska	USA	..	..	583664	F
INUP7	INUP7	ReynoldsPNAS2019.and.FlegontovNature2019	Deborah Bolnick / Jennifer Raff / M. Geoffrey Hayes / Margarita Rzhetskaya	Inupiat	Alaska	USA	..	..	586369	F
INUP27	INUP27	ReynoldsPNAS2019.and.FlegontovNature2019	Deborah Bolnick / Jennifer Raff / M. Geoffrey Hayes / Margarita Rzhetskaya	Inupiat	Alaska	USA	..	..	586326	M
INUP28	INUP28	ReynoldsPNAS2019.and.FlegontovNature2019	Deborah Bolnick / Jennifer Raff / M. Geoffrey Hayes / Margarita Rzhetskaya	Inupiat	Alaska	USA	..	..	586189	M
INUP8	INUP8	ReynoldsPNAS2019.and.FlegontovNature2019	Deborah Bolnick / Jennifer Raff / M. Geoffrey Hayes / Margarita Rzhetskaya	Inupiat	Alaska	USA	..	..	586229	F
INUP29	INUP29	ReynoldsPNAS2019.and.FlegontovNature2019	Deborah Bolnick / Jennifer Raff / M. Geoffrey Hayes / Margarita Rzhetskaya	Inupiat	Alaska	USA	..	..	586205	M
INUP9	INUP9	ReynoldsPNAS2019.and.FlegontovNature2019	Deborah Bolnick / Jennifer Raff / M. Geoffrey Hayes / Margarita Rzhetskaya	Inupiat	Alaska	USA	..	..	586147	F
INUP30	INUP30	ReynoldsPNAS2019.and.FlegontovNature2019	Deborah Bolnick / Jennifer Raff / M. Geoffrey Hayes / Margarita Rzhetskaya	Inupiat	Alaska	USA	..	..	585268	M
INUP31	INUP31	ReynoldsPNAS2019.and.FlegontovNature2019	Deborah Bolnick / Jennifer Raff / M. Geoffrey Hayes / Margarita Rzhetskaya	Inupiat	Alaska	USA	..	..	585418	M
INUP10	INUP10	ReynoldsPNAS2019.and.FlegontovNature2019	Deborah Bolnick / Jennifer Raff / M. Geoffrey Hayes / Margarita Rzhetskaya	Inupiat	Alaska	USA	..	..	586116	F
INUP11	INUP11	ReynoldsPNAS2019.and.FlegontovNature2019	Deborah Bolnick / Jennifer Raff / M. Geoffrey Hayes / Margarita Rzhetskaya	Inupiat	Alaska	USA	..	..	586288	U
INUP12	INUP12	ReynoldsPNAS2019.and.FlegontovNature2019	Deborah Bolnick / Jennifer Raff / M. Geoffrey Hayes / Margarita Rzhetskaya	Inupiat	Alaska	USA	..	..	586123	F
INUP32	INUP32	ReynoldsPNAS2019.and.FlegontovNature2019	Deborah Bolnick / Jennifer Raff / M. Geoffrey Hayes / Margarita Rzhetskaya	Inupiat	Alaska	USA	..	..	586180	M
INUP33	INUP33	ReynoldsPNAS2019.and.FlegontovNature2019	Deborah Bolnick / Jennifer Raff / M. Geoffrey Hayes / Margarita Rzhetskaya	Inupiat	Alaska	USA	..	..	585956	M
INUP13	INUP13	ReynoldsPNAS2019.and.FlegontovNature2019	Deborah Bolnick / Jennifer Raff / M. Geoffrey Hayes / Margarita Rzhetskaya	Inupiat	Alaska	USA	..	..	585588	F
INUP34	INUP34	ReynoldsPNAS2019.and.FlegontovNature2019	Deborah Bolnick / Jennifer Raff / M. Geoffrey Hayes / Margarita Rzhetskaya	Inupiat	Alaska	USA	..	..	585215	M
INUP35	INUP35	ReynoldsPNAS2019.and.FlegontovNature2019	Deborah Bolnick / Jennifer Raff / M. Geoffrey Hayes / Margarita Rzhetskaya	Inupiat	Alaska	USA	..	..	586229	M
INUP14	INUP14	ReynoldsPNAS2019.and.FlegontovNature2019	Deborah Bolnick / Jennifer Raff / M. Geoffrey Hayes / Margarita Rzhetskaya	Inupiat	Alaska	USA	..	..	586174	F
INUP15	INUP15	ReynoldsPNAS2019.and.FlegontovNature2019	Deborah Bolnick / Jennifer Raff / M. Geoffrey Hayes / Margarita Rzhetskaya	Inupiat	Alaska	USA	..	..	585705	F
SH001	SH001	Broushaki2016	Garrett Hellenthal / Saioa Lopez / Mark Thomas / Neil Bradman / Ayele Tarekegn / Endashaw Bekele	Iran_Zoroastrian	Shiraz	Iran	29.6286	52.5021	585444	M
SH003	SH003	Broushaki2016	Garrett Hellenthal / Saioa Lopez / Mark Thomas / Neil Bradman / Ayele Tarekegn / Endashaw Bekele	Iran_Zoroastrian	Shiraz	Iran	29.6286	52.5021	584329	M
SH004	SH004	Broushaki2016	Garrett Hellenthal / Saioa Lopez / Mark Thomas / Neil Bradman / Ayele Tarekegn / Endashaw Bekele	Iran_Zoroastrian	Shiraz	Iran	29.6286	52.5021	583588	M
SH005	SH005	Broushaki2016	Garrett Hellenthal / Saioa Lopez / Mark Thomas / Neil Bradman / Ayele Tarekegn / Endashaw Bekele	Iran_Zoroastrian	Shiraz	Iran	29.6286	52.5021	581105	M
SH007	SH007	Broushaki2016	Garrett Hellenthal / Saioa Lopez / Mark Thomas / Neil Bradman / Ayele Tarekegn / Endashaw Bekele	Iran_Zoroastrian	Shiraz	Iran	29.6286	52.5021	584599	M
SH008	SH008	Broushaki2016	Garrett Hellenthal / Saioa Lopez / Mark Thomas / Neil Bradman / Ayele Tarekegn / Endashaw Bekele	Iran_Zoroastrian	Shiraz	Iran	29.6286	52.5021	585837	M
T003	T003	Broushaki2016	Garrett Hellenthal / Saioa Lopez / Mark Thomas / Neil Bradman / Ayele Tarekegn / Endashaw Bekele	Iran_Zoroastrian	Teheran	Iran	35.6851	51.3852	582092	M
T006	T006	Broushaki2016	Garrett Hellenthal / Saioa Lopez / Mark Thomas / Neil Bradman / Ayele Tarekegn / Endashaw Bekele	Iran_Zoroastrian	Teheran	Iran	35.6851	51.3852	586312	M
T007	T007	Broushaki2016	Garrett Hellenthal / Saioa Lopez / Mark Thomas / Neil Bradman / Ayele Tarekegn / Endashaw Bekele	Iran_Zoroastrian	Teheran	Iran	35.6851	51.3852	583992	M
T010	T010	Broushaki2016	Garrett Hellenthal / Saioa Lopez / Mark Thomas / Neil Bradman / Ayele Tarekegn / Endashaw Bekele	Iran_Zoroastrian	Teheran	Iran	35.6851	51.3852	584649	M
T011	T011	Broushaki2016	Garrett Hellenthal / Saioa Lopez / Mark Thomas / Neil Bradman / Ayele Tarekegn / Endashaw Bekele	Iran_Zoroastrian	Teheran	Iran	35.6851	51.3852	584811	M
T012	T012	Broushaki2016	Garrett Hellenthal / Saioa Lopez / Mark Thomas / Neil Bradman / Ayele Tarekegn / Endashaw Bekele	Iran_Zoroastrian	Teheran	Iran	35.6851	51.3852	585657	M
T013	T013	Broushaki2016	Garrett Hellenthal / Saioa Lopez / Mark Thomas / Neil Bradman / Ayele Tarekegn / Endashaw Bekele	Iran_Zoroastrian	Teheran	Iran	35.6851	51.3852	584540	M
T015	T015	Broushaki2016	Garrett Hellenthal / Saioa Lopez / Mark Thomas / Neil Bradman / Ayele Tarekegn / Endashaw Bekele	Iran_Zoroastrian	Teheran	Iran	35.6851	51.3852	584399	M
T016	T016	Broushaki2016	Garrett Hellenthal / Saioa Lopez / Mark Thomas / Neil Bradman / Ayele Tarekegn / Endashaw Bekele	Iran_Zoroastrian	Teheran	Iran	35.6851	51.3852	583978	M
YZ019	YZ019	Broushaki2016	Garrett Hellenthal / Saioa Lopez / Mark Thomas / Neil Bradman / Ayele Tarekegn / Endashaw Bekele	Iran_Zoroastrian	Yazd	Iran	31.8972	54.3678	586179	M
YZ021	YZ021	Broushaki2016	Garrett Hellenthal / Saioa Lopez / Mark Thomas / Neil Bradman / Ayele Tarekegn / Endashaw Bekele	Iran_Zoroastrian	Yazd	Iran	31.8972	54.3678	583388	M
YZ022	YZ022	Broushaki2016	Garrett Hellenthal / Saioa Lopez / Mark Thomas / Neil Bradman / Ayele Tarekegn / Endashaw Bekele	Iran_Zoroastrian	Yazd	Iran	31.8972	54.3678	585682	M
YZ030	YZ030	Broushaki2016	Garrett Hellenthal / Saioa Lopez / Mark Thomas / Neil Bradman / Ayele Tarekegn / Endashaw Bekele	Iran_Zoroastrian	Miriamabad	Iran	31.8972	54.3678	583987	M
YZ033	YZ033	Broushaki2016	Garrett Hellenthal / Saioa Lopez / Mark Thomas / Neil Bradman / Ayele Tarekegn / Endashaw Bekele	Iran_Zoroastrian	Miriamabad	Iran	31.8972	54.3678	583564	M
YZ035	YZ035	Broushaki2016	Garrett Hellenthal / Saioa Lopez / Mark Thomas / Neil Bradman / Ayele Tarekegn / Endashaw Bekele	Iran_Zoroastrian	Yazd	Iran	31.8972	54.3678	585390	M
YZ037	YZ037	Broushaki2016	Garrett Hellenthal / Saioa Lopez / Mark Thomas / Neil Bradman / Ayele Tarekegn / Endashaw Bekele	Iran_Zoroastrian	Yazd	Iran	31.8972	54.3678	585288	M
YZ039	YZ039	Broushaki2016	Garrett Hellenthal / Saioa Lopez / Mark Thomas / Neil Bradman / Ayele Tarekegn / Endashaw Bekele	Iran_Zoroastrian	Yazd	Iran	31.8972	54.3678	586141	M
YZ041	YZ041	Broushaki2016	Garrett Hellenthal / Saioa Lopez / Mark Thomas / Neil Bradman / Ayele Tarekegn / Endashaw Bekele	Iran_Zoroastrian	Sharijabad	Iran	31.8972	54.3678	586255	M
Kor72	Kor72	LazaridisNature2014	Rem Sukernik / Stanislav Dryomov	Itelmen	Kovran	Russia	57.2	156.9	592447	F
Kor57	Kor57	LazaridisNature2014	Rem Sukernik / Stanislav Dryomov	Itelmen	Kovran	Russia	57.2	156.9	592697	M
Kor60	Kor60	LazaridisNature2014	Rem Sukernik / Stanislav Dryomov	Itelmen	Kovran	Russia	57.2	156.9	590944	M
Kor62	Kor62	LazaridisNature2014	Rem Sukernik / Stanislav Dryomov	Itelmen	Kovran	Russia	57.2	156.9	591056	F
Kor76	Kor76	LazaridisNature2014	Rem Sukernik / Stanislav Dryomov	Itelmen	Kovran	Russia	57.2	156.9	591306	F
Kor78	Kor78	LazaridisNature2014	Rem Sukernik / Stanislav Dryomov	Itelmen	Kovran	Russia	57.2	156.9	591859	F
Kab-5	Kab-5	JeongNatureEcologyEvolution2019	Oleg Balanovsky / Elena Balanovska / Elvira Pocheshkhova	Kabardinian	Ingushetia Republic, Baksansky district	Russia	43.41	43.32	584751	M
Kab-10	Kab-10	JeongNatureEcologyEvolution2019	Oleg Balanovsky / Elena Balanovska / Elvira Pocheshkhova	Kabardinian	Ingushetia Republic, Baksansky district	Russia	43.41	43.32	583078	M
Kab-13	Kab-13	JeongNatureEcologyEvolution2019	Oleg Balanovsky / Elena Balanovska / Elvira Pocheshkhova	Kabardinian	Ingushetia Republic, Baksansky district	Russia	43.41	43.32	584640	M
Kab-16	Kab-16	JeongNatureEcologyEvolution2019	Oleg Balanovsky / Elena Balanovska / Elvira Pocheshkhova	Kabardinian	Ingushetia Republic, Baksansky district	Russia	43.41	43.32	583659	M
Kab-18	Kab-18	JeongNatureEcologyEvolution2019	Oleg Balanovsky / Elena Balanovska / Elvira Pocheshkhova	Kabardinian	Ingushetia Republic, Baksansky district	Russia	43.41	43.32	583906	M
Kab-24	Kab-24	JeongNatureEcologyEvolution2019	Oleg Balanovsky / Elena Balanovska / Elvira Pocheshkhova	Kabardinian	Ingushetia Republic, Baksansky district	Russia	43.41	43.32	583927	M
Kab-26	Kab-26	JeongNatureEcologyEvolution2019	Oleg Balanovsky / Elena Balanovska / Elvira Pocheshkhova	Kabardinian	Ingushetia Republic, Baksansky district	Russia	43.41	43.32	579975	M
Kab-30	Kab-30	JeongNatureEcologyEvolution2019	Oleg Balanovsky / Elena Balanovska / Elvira Pocheshkhova	Kabardinian	Ingushetia Republic, Baksansky district	Russia	43.41	43.32	584527	M
LPGH-139	LPGH-139	JeongNatureEcologyEvolution2019	Oleg Balanovsky / Elena Balanovska / Elvira Pocheshkhova	Kabardinian	Ingushetia Republic, Baksansky district	Russia	43.41	43.32	584337	M
DAG06-260	DAG06-260	JeongNatureEcologyEvolution2019	Oleg Balanovsky / Elena Balanovska	Kaitag	Dagestan Republic	Russia	42.15	47.63	584768	M
DAG06-261	DAG06-261	JeongNatureEcologyEvolution2019	Oleg Balanovsky / Elena Balanovska	Kaitag	Dagestan Republic	Russia	42.15	47.63	584782	M
DAG06-262	DAG06-262	JeongNatureEcologyEvolution2019	Oleg Balanovsky / Elena Balanovska	Kaitag	Dagestan Republic	Russia	42.15	47.63	584351	M
DAG06-578	DAG06-578	JeongNatureEcologyEvolution2019	Oleg Balanovsky / Elena Balanovska	Kaitag	Dagestan Republic	Russia	42.15	47.63	584845	M
DAG06-786	DAG06-786	JeongNatureEcologyEvolution2019	Oleg Balanovsky / Elena Balanovska	Kaitag	Dagestan Republic	Russia	42.15	47.63	584720	M
DAG06-824	DAG06-824	JeongNatureEcologyEvolution2019	Oleg Balanovsky / Elena Balanovska	Kaitag	Dagestan Republic	Russia	42.15	47.63	584550	M
DAG06-826	DAG06-826	JeongNatureEcologyEvolution2019	Oleg Balanovsky / Elena Balanovska	Kaitag	Dagestan Republic	Russia	42.15	47.63	584690	M
DAG06-830	DAG06-830	JeongNatureEcologyEvolution2019	Oleg Balanovsky / Elena Balanovska	Kaitag	Dagestan Republic	Russia	42.15	47.63	584659	M
kalmyk11	kalmyk11	LazaridisNature2014	Mait Metspalu / Richard Villems / Leila Laredj / Ene Metspalu / Elza Khusnutdinova / Rita Khusainova / Sergey Litvinov	Kalmyk	Yashkul_in_Republic of Kalmykia	Russia	46.1694	45.3428	589956	M
kalmyk32	kalmyk32	LazaridisNature2014	Mait Metspalu / Richard Villems / Leila Laredj / Ene Metspalu / Elza Khusnutdinova / Rita Khusainova / Sergey Litvinov	Kalmyk	Yashkul_in_Republic of Kalmykia	Russia	46.1694	45.3428	591970	M
kalmyk9	kalmyk9	LazaridisNature2014	Mait Metspalu / Richard Villems / Leila Laredj / Ene Metspalu / Elza Khusnutdinova / Rita Khusainova / Sergey Litvinov	Kalmyk	Yashkul_in_Republic of Kalmykia	Russia	46.1694	45.3428	590201	M
kalmyk14	kalmyk14	LazaridisNature2014	Mait Metspalu / Richard Villems / Leila Laredj / Ene Metspalu / Elza Khusnutdinova / Rita Khusainova / Sergey Litvinov	Kalmyk	Yashkul_in_Republic of Kalmykia	Russia	46.1694	45.3428	592285	M
kalmyk67	kalmyk67	LazaridisNature2014	Mait Metspalu / Richard Villems / Leila Laredj / Ene Metspalu / Elza Khusnutdinova / Rita Khusainova / Sergey Litvinov	Kalmyk	Yashkul_in_Republic of Kalmykia	Russia	46.1694	45.3428	592582	M
kalmyk13	kalmyk13	LazaridisNature2014	Mait Metspalu / Richard Villems / Leila Laredj / Ene Metspalu / Elza Khusnutdinova / Rita Khusainova / Sergey Litvinov	Kalmyk	Yashkul_in_Republic of Kalmykia	Russia	46.1694	45.3428	592095	M
kalmyk39	kalmyk39	LazaridisNature2014	Mait Metspalu / Richard Villems / Leila Laredj / Ene Metspalu / Elza Khusnutdinova / Rita Khusainova / Sergey Litvinov	Kalmyk	Yashkul_in_Republic of Kalmykia	Russia	46.1694	45.3428	592266	M
kalmyk55	kalmyk55	LazaridisNature2014	Mait Metspalu / Richard Villems / Leila Laredj / Ene Metspalu / Elza Khusnutdinova / Rita Khusainova / Sergey Litvinov	Kalmyk	Yashkul_in_Republic of Kalmykia	Russia	46.1694	45.3428	592174	M
kalmyk22	kalmyk22	LazaridisNature2014	Mait Metspalu / Richard Villems / Leila Laredj / Ene Metspalu / Elza Khusnutdinova / Rita Khusainova / Sergey Litvinov	Kalmyk	Yashkul_in_Republic of Kalmykia	Russia	46.1694	45.3428	591740	M
kalmyk44	kalmyk44	LazaridisNature2014	Mait Metspalu / Richard Villems / Leila Laredj / Ene Metspalu / Elza Khusnutdinova / Rita Khusainova / Sergey Litvinov	Kalmyk	Yashkul_in_Republic of Kalmykia	Russia	46.1694	45.3428	592165	M
ABA-035	ABA-035	JeongNatureEcologyEvolution2019	Oleg Balanovsky / Elena Balanovska / Elvira Pocheshkhova	Karachai	Karachaevo-Cherkessia Republic	Russia	43.94	42.52	584358	M
ABA-048	ABA-048	JeongNatureEcologyEvolution2019	Oleg Balanovsky / Elena Balanovska / Elvira Pocheshkhova	Karachai	Karachaevo-Cherkessia Republic	Russia	43.94	42.52	583789	M
ABA-052	ABA-052	JeongNatureEcologyEvolution2019	Oleg Balanovsky / Elena Balanovska / Elvira Pocheshkhova	Karachai	Karachaevo-Cherkessia Republic	Russia	43.94	42.52	584053	M
ABA-056	ABA-056	JeongNatureEcologyEvolution2019	Oleg Balanovsky / Elena Balanovska / Elvira Pocheshkhova	Karachai	Karachaevo-Cherkessia Republic	Russia	43.94	42.52	584311	M
ABA-065	ABA-065	JeongNatureEcologyEvolution2019	Oleg Balanovsky / Elena Balanovska / Elvira Pocheshkhova	Karachai	Karachaevo-Cherkessia Republic	Russia	43.94	42.52	583691	M
ABA-069	ABA-069	JeongNatureEcologyEvolution2019	Oleg Balanovsky / Elena Balanovska / Elvira Pocheshkhova	Karachai	Karachaevo-Cherkessia Republic	Russia	43.94	42.52	584825	M
ABA-078	ABA-078	JeongNatureEcologyEvolution2019	Oleg Balanovsky / Elena Balanovska / Elvira Pocheshkhova	Karachai	Karachaevo-Cherkessia Republic	Russia	43.94	42.52	584962	M
ABA-085	ABA-085	JeongNatureEcologyEvolution2019	Oleg Balanovsky / Elena Balanovska / Elvira Pocheshkhova	Karachai	Karachaevo-Cherkessia Republic	Russia	43.94	42.52	584976	M
ABA-086	ABA-086	JeongNatureEcologyEvolution2019	Oleg Balanovsky / Elena Balanovska / Elvira Pocheshkhova	Karachai	Karachaevo-Cherkessia Republic	Russia	43.94	42.52	584278	M
ABA-091	ABA-091	JeongNatureEcologyEvolution2019	Oleg Balanovsky / Elena Balanovska / Elvira Pocheshkhova	Karachai	Karachaevo-Cherkessia Republic	Russia	43.94	42.52	584947	M
ABA-099	ABA-099	JeongNatureEcologyEvolution2019	Oleg Balanovsky / Elena Balanovska / Elvira Pocheshkhova	Karachai	Karachaevo-Cherkessia Republic	Russia	43.94	42.52	584384	M
ABA-100	ABA-100	JeongNatureEcologyEvolution2019	Oleg Balanovsky / Elena Balanovska / Elvira Pocheshkhova	Karachai	Karachaevo-Cherkessia Republic	Russia	43.94	42.52	584863	M
KKA-004	KKA-004	JeongNatureEcologyEvolution2019	Oleg Balanovsky / Elena Balanovska / Ludmila Saroyants	Karakalpak	Karakalpak region	Uzbekistan	43	59	575899	M
KKA-007	KKA-007	JeongNatureEcologyEvolution2019	Oleg Balanovsky / Elena Balanovska / Ludmila Saroyants	Karakalpak	Karakalpak region	Uzbekistan	43	59	580074	M
KKA-009	KKA-009	JeongNatureEcologyEvolution2019	Oleg Balanovsky / Elena Balanovska / Ludmila Saroyants	Karakalpak	Karakalpak region	Uzbekistan	43	59	580270	M
KKA-011	KKA-011	JeongNatureEcologyEvolution2019	Oleg Balanovsky / Elena Balanovska / Ludmila Saroyants	Karakalpak	Karakalpak region	Uzbekistan	43	59	580441	M
KKA-012	KKA-012	JeongNatureEcologyEvolution2019	Oleg Balanovsky / Elena Balanovska / Ludmila Saroyants	Karakalpak	Karakalpak region	Uzbekistan	43	59	580169	M
KKA-014	KKA-014	JeongNatureEcologyEvolution2019	Oleg Balanovsky / Elena Balanovska / Ludmila Saroyants	Karakalpak	Karakalpak region	Uzbekistan	43	59	578603	M
KKA-016	KKA-016	JeongNatureEcologyEvolution2019	Oleg Balanovsky / Elena Balanovska / Ludmila Saroyants	Karakalpak	Karakalpak region	Uzbekistan	43	59	579895	M
KKA-019	KKA-019	JeongNatureEcologyEvolution2019	Oleg Balanovsky / Elena Balanovska / Ludmila Saroyants	Karakalpak	Karakalpak region	Uzbekistan	43	59	578634	M
KKA-023	KKA-023	JeongNatureEcologyEvolution2019	Oleg Balanovsky / Elena Balanovska / Ludmila Saroyants	Karakalpak	Karakalpak region	Uzbekistan	43	59	581773	M
KKA-027	KKA-027	JeongNatureEcologyEvolution2019	Oleg Balanovsky / Elena Balanovska / Ludmila Saroyants	Karakalpak	Karakalpak region	Uzbekistan	43	59	579314	M
KKA-040	KKA-040	JeongNatureEcologyEvolution2019	Oleg Balanovsky / Elena Balanovska / Ludmila Saroyants	Karakalpak	Karakalpak region	Uzbekistan	43	59	581694	M
KKA-042	KKA-042	JeongNatureEcologyEvolution2019	Oleg Balanovsky / Elena Balanovska / Ludmila Saroyants	Karakalpak	Karakalpak region	Uzbekistan	43	59	575818	M
KKA-046	KKA-046	JeongNatureEcologyEvolution2019	Oleg Balanovsky / Elena Balanovska / Ludmila Saroyants	Karakalpak	Karakalpak region	Uzbekistan	43	59	584529	M
KKA-051	KKA-051	JeongNatureEcologyEvolution2019	Oleg Balanovsky / Elena Balanovska / Ludmila Saroyants	Karakalpak	Karakalpak region	Uzbekistan	43	59	580484	M
KAR-005	KAR-005	JeongNatureEcologyEvolution2019	Oleg Balanovsky / Elena Balanovska / Roza Skhalyakho / Denis Daragan / Pavel Reutov	Karelian	Karelia Republic, Prionezhsky and Olonets districts	Russia	60.59	32.58	585025	M
KAR-008	KAR-008	JeongNatureEcologyEvolution2019	Oleg Balanovsky / Elena Balanovska / Roza Skhalyakho / Denis Daragan / Pavel Reutov	Karelian	Karelia Republic, Prionezhsky and Olonets districts	Russia	60.59	32.58	584776	M
KAR-009	KAR-009	JeongNatureEcologyEvolution2019	Oleg Balanovsky / Elena Balanovska / Roza Skhalyakho / Denis Daragan / Pavel Reutov	Karelian	Karelia Republic, Prionezhsky and Olonets districts	Russia	60.59	32.58	584512	M
KAR-030	KAR-030	JeongNatureEcologyEvolution2019	Oleg Balanovsky / Elena Balanovska / Roza Skhalyakho / Denis Daragan / Pavel Reutov	Karelian	Karelia Republic, Prionezhsky and Olonets districts	Russia	60.59	32.58	584925	M
KAR-034	KAR-034	JeongNatureEcologyEvolution2019	Oleg Balanovsky / Elena Balanovska / Roza Skhalyakho / Denis Daragan / Pavel Reutov	Karelian	Karelia Republic, Prionezhsky and Olonets districts	Russia	60.59	32.58	584752	M
KAR-046	KAR-046	JeongNatureEcologyEvolution2019	Oleg Balanovsky / Elena Balanovska / Roza Skhalyakho / Denis Daragan / Pavel Reutov	Karelian	Karelia Republic, Prionezhsky and Olonets districts	Russia	60.59	32.58	579176	M
KAR-092	KAR-092	JeongNatureEcologyEvolution2019	Oleg Balanovsky / Elena Balanovska / Roza Skhalyakho / Denis Daragan / Pavel Reutov	Karelian	Karelia Republic, Prionezhsky and Olonets districts	Russia	60.59	32.58	584720	M
KAR-105	KAR-105	JeongNatureEcologyEvolution2019	Oleg Balanovsky / Elena Balanovska / Roza Skhalyakho / Denis Daragan / Pavel Reutov	Karelian	Karelia Republic, Kalevala district	Russia	60.12	31.1	584960	M
KAR-110	KAR-110	JeongNatureEcologyEvolution2019	Oleg Balanovsky / Elena Balanovska / Roza Skhalyakho / Denis Daragan / Pavel Reutov	Karelian	Karelia Republic, Kalevala district	Russia	60.12	31.1	584878	M
KAR-111	KAR-111	JeongNatureEcologyEvolution2019	Oleg Balanovsky / Elena Balanovska / Roza Skhalyakho / Denis Daragan / Pavel Reutov	Karelian	Karelia Republic, Kalevala district	Russia	60.12	31.1	584805	M
KAR-131	KAR-131	JeongNatureEcologyEvolution2019	Oleg Balanovsky / Elena Balanovska / Roza Skhalyakho / Denis Daragan / Pavel Reutov	Karelian	Karelia Republic, Kalevala district	Russia	60.12	31.1	584455	M
KAR-157	KAR-157	JeongNatureEcologyEvolution2019	Oleg Balanovsky / Elena Balanovska / Roza Skhalyakho / Denis Daragan / Pavel Reutov	Karelian	Karelia Republic, Prionezhsky and Olonets districts	Russia	60.59	32.58	584912	M
KAR-165	KAR-165	JeongNatureEcologyEvolution2019	Oleg Balanovsky / Elena Balanovska / Roza Skhalyakho / Denis Daragan / Pavel Reutov	Karelian	Karelia Republic, Kalevala district	Russia	60.12	31.1	584916	M
KAR-167	KAR-167	JeongNatureEcologyEvolution2019	Oleg Balanovsky / Elena Balanovska / Roza Skhalyakho / Denis Daragan / Pavel Reutov	Karelian	Karelia Republic, Kalevala district	Russia	60.12	31.1	584621	M
KAR-173	KAR-173	JeongNatureEcologyEvolution2019	Oleg Balanovsky / Elena Balanovska / Roza Skhalyakho / Denis Daragan / Pavel Reutov	Karelian	Karelia Republic, Prionezhsky and Olonets districts	Russia	60.59	32.58	584958	M
HGDP00995	HGDP00995	PattersonGenetics2012	HGDP	Karitiana	..	Brazil	-10	-63	588614	F
HGDP00999	HGDP00999	PattersonGenetics2012	HGDP	Karitiana	..	Brazil	-10	-63	588444	F
HGDP01001	HGDP01001	PattersonGenetics2012	HGDP	Karitiana	..	Brazil	-10	-63	587060	F
HGDP01003	HGDP01003	PattersonGenetics2012	HGDP	Karitiana	..	Brazil	-10	-63	591566	F
HGDP01006	HGDP01006	PattersonGenetics2012	HGDP	Karitiana	..	Brazil	-10	-63	590619	F
HGDP01010	HGDP01010	PattersonGenetics2012	HGDP	Karitiana	..	Brazil	-10	-63	588837	U
HGDP01012	HGDP01012	PattersonGenetics2012	HGDP	Karitiana	..	Brazil	-10	-63	591090	M
HGDP01013	HGDP01013	PattersonGenetics2012	HGDP	Karitiana	..	Brazil	-10	-63	588522	M
HGDP01014	HGDP01014	PattersonGenetics2012	HGDP	Karitiana	..	Brazil	-10	-63	590626	U
HGDP01015	HGDP01015	PattersonGenetics2012	HGDP	Karitiana	..	Brazil	-10	-63	591442	M
HGDP01018	HGDP01018	PattersonGenetics2012	HGDP	Karitiana	..	Brazil	-10	-63	591397	F
HGDP01019	HGDP01019	PattersonGenetics2012	HGDP	Karitiana	..	Brazil	-10	-63	590310	M
Karitiana12	Karitiana12	SkoglundNature2015	Maria CÃ¡tira Bortolini / TÃ¡bita HÃ¼nemeier / Francisco Mauro Salzano	Karitiana	RondâˆšÂ¥nia (Tupi)	Brazil	-9.33333	-64.25	582218	M
Karitiana19	Karitiana19	SkoglundNature2015	Maria CÃ¡tira Bortolini / TÃ¡bita HÃ¼nemeier / Francisco Mauro Salzano	Karitiana	RondâˆšÂ¥nia (Tupi)	Brazil	-9.33333	-64.25	581878	M
Karitiana27	Karitiana27	SkoglundNature2015	Maria CÃ¡tira Bortolini / TÃ¡bita HÃ¼nemeier / Francisco Mauro Salzano	Karitiana	RondâˆšÂ¥nia (Tupi)	Brazil	-9.33333	-64.25	584460	M
Karitiana37	Karitiana37	SkoglundNature2015	Maria CÃ¡tira Bortolini / TÃ¡bita HÃ¼nemeier / Francisco Mauro Salzano	Karitiana	RondâˆšÂ¥nia (Tupi)	Brazil	-9.33333	-64.25	582095	M
KZH-1593	KZH-1593	JeongNatureEcologyEvolution2019	Oleg Balanovsky / Elena Balanovska / Maxat Zhabagin	Kazakh	Aktyubinsk region, different clans	Kazakhstan	50.17	57.1	585047	M
KZH-1611	KZH-1611	JeongNatureEcologyEvolution2019	Oleg Balanovsky / Elena Balanovska / Maxat Zhabagin	Kazakh	Omsk region Russko-Polyansky district, Kypchak clan	Russia	53.46	73.52	584471	M
KZH-1614	KZH-1614	JeongNatureEcologyEvolution2019	Oleg Balanovsky / Elena Balanovska / Maxat Zhabagin	Kazakh	Aktyubinsk region, different clans	Kazakhstan	50.17	57.1	570181	M
KZH-1629	KZH-1629	JeongNatureEcologyEvolution2019	Oleg Balanovsky / Elena Balanovska / Maxat Zhabagin	Kazakh	Akmola region, mainly Argyn clan	Kazakhstan	52	69	584798	M
KZH-1633	KZH-1633	JeongNatureEcologyEvolution2019	Oleg Balanovsky / Elena Balanovska / Maxat Zhabagin	Kazakh	Omsk region Russko-Polyansky district, Kypchak clan	Russia	53.46	73.52	584544	M
KZH-1650	KZH-1650	JeongNatureEcologyEvolution2019	Oleg Balanovsky / Elena Balanovska / Maxat Zhabagin	Kazakh	East-Kazakhstan region, Naiman clan	Kazakhstan	49.57	82.37	584595	M
KZH-1680	KZH-1680	JeongNatureEcologyEvolution2019	Oleg Balanovsky / Elena Balanovska / Maxat Zhabagin	Kazakh	East-Kazakhstan region, Naiman clan	Kazakhstan	49.57	82.37	582476	M
KZH-1689	KZH-1689	JeongNatureEcologyEvolution2019	Oleg Balanovsky / Elena Balanovska / Maxat Zhabagin	Kazakh	Akmola region, mainly Argyn clan	Kazakhstan	52	69	584388	M
KZH-1696	KZH-1696	JeongNatureEcologyEvolution2019	Oleg Balanovsky / Elena Balanovska / Maxat Zhabagin	Kazakh	East-Kazakhstan region, Naiman clan	Kazakhstan	49.57	82.37	584687	M
KZH-1708	KZH-1708	JeongNatureEcologyEvolution2019	Oleg Balanovsky / Elena Balanovska / Maxat Zhabagin	Kazakh	East-Kazakhstan region, Naiman clan	Kazakhstan	49.57	82.37	584687	M
KZH-1718	KZH-1718	JeongNatureEcologyEvolution2019	Oleg Balanovsky / Elena Balanovska / Maxat Zhabagin	Kazakh	East-Kazakhstan region, Naiman clan	Kazakhstan	49.57	82.37	576928	M
KZH-1722	KZH-1722	JeongNatureEcologyEvolution2019	Oleg Balanovsky / Elena Balanovska / Maxat Zhabagin	Kazakh	Akmola region, mainly Argyn clan	Kazakhstan	52	69	578369	M
KZH-1724	KZH-1724	JeongNatureEcologyEvolution2019	Oleg Balanovsky / Elena Balanovska / Maxat Zhabagin	Kazakh	West-Kazakhstan region, mailnly Bayuli clan	Kazakhstan	51.14	51.22	585101	M
KZH-1725	KZH-1725	JeongNatureEcologyEvolution2019	Oleg Balanovsky / Elena Balanovska / Maxat Zhabagin	Kazakh	Omsk region Russko-Polyansky district, Kypchak clan	Russia	53.46	73.52	584375	M
KZH-1730	KZH-1730	JeongNatureEcologyEvolution2019	Oleg Balanovsky / Elena Balanovska / Maxat Zhabagin	Kazakh	East-Kazakhstan region, Naiman clan	Kazakhstan	49.57	82.37	584946	M
KZH-1735	KZH-1735	JeongNatureEcologyEvolution2019	Oleg Balanovsky / Elena Balanovska / Maxat Zhabagin	Kazakh	Omsk region Russko-Polyansky district, Kypchak clan	Russia	53.46	73.52	584181	M
KZH-1750	KZH-1750	JeongNatureEcologyEvolution2019	Oleg Balanovsky / Elena Balanovska / Maxat Zhabagin	Kazakh	Omsk region Russko-Polyansky district, Kypchak clan	Russia	53.46	73.52	584861	M
KZH-1752	KZH-1752	JeongNatureEcologyEvolution2019	Oleg Balanovsky / Elena Balanovska / Maxat Zhabagin	Kazakh	Omsk region Russko-Polyansky district, Kypchak clan	Russia	53.46	73.52	584897	M
HK03	HK03	WangNature2021	Shaoqing Wen / Chuan-Chao Wang / Hui Li	Kazakh_China	Kipchak, Turkic, Kazak Autonomous County of Aksay,Gansu, Y.haplogroup=C	China	38.5	94.3	590200	M
HK4	HK4	WangNature2021	Shaoqing Wen / Chuan-Chao Wang / Hui Li	Kazakh_China	Kipchak, Turkic, Kazak Autonomous County of Aksay,Gansu, Y.haplogroup=Q1a2a1	China	38.5	94.3	590229	M
HK14	HK14	WangNature2021	Shaoqing Wen / Chuan-Chao Wang / Hui Li	Kazakh_China	Kipchak, Turkic, Kazak Autonomous County of Aksay,Gansu, Y.haplogroup=C	China	38.5	94.3	589746	M
HK15	HK15	WangNature2021	Shaoqing Wen / Chuan-Chao Wang / Hui Li	Kazakh_China	Kipchak, Turkic, Kazak Autonomous County of Aksay,Gansu, Y.haplogroup=O2a1	China	38.5	94.3	588729	M
HKC90	HKC90	WangNature2021	Shaoqing Wen / Chuan-Chao Wang / Hui Li	Kazakh_China	Kipchak, Turkic, Kazak Autonomous County of Aksay,Gansu, Y.haplogroup=C	China	38.5	94.3	590163	M
HKC29	HKC29	WangNature2021	Shaoqing Wen / Chuan-Chao Wang / Hui Li	Kazakh_China	Kipchak, Turkic, Kazak Autonomous County of Aksay,Gansu, Y.haplogroup=C	China	38.5	94.3	590815	M
HKC109	HKC109	WangNature2021	Shaoqing Wen / Chuan-Chao Wang / Hui Li	Kazakh_China	Kipchak, Turkic, Kazak Autonomous County of Aksay,Gansu, Y.haplogroup=C	China	38.5	94.3	590781	M
HKC140	HKC140	WangNature2021	Shaoqing Wen / Chuan-Chao Wang / Hui Li	Kazakh_China	Kipchak, Turkic, Kazak Autonomous County of Aksay,Gansu, Y.haplogroup=C	China	38.5	94.3	590769	M
Tuebingen76	Tuebingen76	FlegontovNature2019	Pavel Flegontov / Tatiana Tatarinova	Ket	Turukhansk	Russia	65.7961	87.9523	586597	M
Tuebingen80	Tuebingen80	FlegontovNature2019	Pavel Flegontov / Tatiana Tatarinova	Ket	Kellog	Russia	62.4862	86.2747	584701	M
Tuebingen81	Tuebingen81	FlegontovNature2019	Pavel Flegontov / Tatiana Tatarinova	Ket	Kellog	Russia	62.4862	86.2747	585197	M
Tuebingen83	Tuebingen83	FlegontovNature2019	Pavel Flegontov / Tatiana Tatarinova	Ket	Sumarokovo	Russia	61.6576	89.7516	585740	M
Tuebingen82	Tuebingen82	FlegontovNature2019	Pavel Flegontov / Tatiana Tatarinova	Ket	Kellog	Russia	62.4862	86.2747	586073	F
Tuebingen87	Tuebingen87	FlegontovNature2019	Pavel Flegontov / Tatiana Tatarinova	Ket	Sulomai	Russia	61.6132	91.1812	585588	M
Tuebingen90	Tuebingen90	FlegontovNature2019	Pavel Flegontov / Tatiana Tatarinova	Ket	Bor	Russia	61.5938	90.0337	585399	F
Tuebingen94	Tuebingen94	FlegontovNature2019	Pavel Flegontov / Tatiana Tatarinova	Ket	Sulomai	Russia	61.6132	91.1812	586325	F
Tuebingen95	Tuebingen95	FlegontovNature2019	Pavel Flegontov / Tatiana Tatarinova	Ket	Sulomai	Russia	61.6132	91.1812	582272	F
Tuebingen97	Tuebingen97	FlegontovNature2019	Pavel Flegontov / Tatiana Tatarinova	Ket	Sulomai	Russia	61.6132	91.1812	585689	M
Tuebingen101	Tuebingen101	FlegontovNature2019	Pavel Flegontov / Tatiana Tatarinova	Ket	Sulomai	Russia	61.6132	91.1812	584703	F
Tuebingen103	Tuebingen103	FlegontovNature2019	Pavel Flegontov / Tatiana Tatarinova	Ket	Sulomai	Russia	61.6132	91.1812	586504	F
Tuebingen104	Tuebingen104	FlegontovNature2019	Pavel Flegontov / Tatiana Tatarinova	Ket	Sulomai	Russia	61.6132	91.1812	583186	M
TuebingenK7	TuebingenK7	FlegontovNature2019	Pavel Flegontov / Tatiana Tatarinova	Ket	Baklanikha	Russia	64.4435	87.547	586217	M
TuebingenK15	TuebingenK15	FlegontovNature2019	Pavel Flegontov / Tatiana Tatarinova	Ket	Kellog	Russia	62.4862	86.2747	581118	F
TuebingenK16	TuebingenK16	FlegontovNature2019	Pavel Flegontov / Tatiana Tatarinova	Ket	Surgutikha	Russia	63.8488	87.3398	584790	F
TuebingenK17	TuebingenK17	FlegontovNature2019	Pavel Flegontov / Tatiana Tatarinova	Ket	Pakulikha	Russia	64.3743	87.5539	582617	F
TuebingenK22	TuebingenK22	FlegontovNature2019	Pavel Flegontov / Tatiana Tatarinova	Ket	Igarka	Russia	67.4642	86.5627	582388	F
TuebingenK29	TuebingenK29	FlegontovNature2019	Pavel Flegontov / Tatiana Tatarinova	Ket	Bakhta	Russia	62.4623	89.0049	585551	M
Khs-005	Khs-005	JeongNatureEcologyEvolution2019	Oleg Balanovsky / Elena Balanovska / Maria Lavryashina	Khakass	Khakassia Republic, Askizskiy and Tashtypskiy districts	Russia	55	89	579286	M
Khs-006	Khs-006	JeongNatureEcologyEvolution2019	Oleg Balanovsky / Elena Balanovska / Maria Lavryashina	Khakass	Khakassia Republic, Ordzhonikindevskiy district (Kopievo, Novo-Mariyasovo, Sarala)	Russia	53	90	579837	M
Khs-010	Khs-010	JeongNatureEcologyEvolution2019	Oleg Balanovsky / Elena Balanovska / Maria Lavryashina	Khakass	Khakassia Republic, Askizskiy and Tashtypskiy districts	Russia	55	89	576441	M
Khs-011	Khs-011	JeongNatureEcologyEvolution2019	Oleg Balanovsky / Elena Balanovska / Maria Lavryashina	Khakass	Khakassia Republic, Ordzhonikindevskiy district (Kopievo, Novo-Mariyasovo, Sarala)	Russia	53	90	580018	M
Khs-119	Khs-119	JeongNatureEcologyEvolution2019	Oleg Balanovsky / Elena Balanovska / Maria Lavryashina	Khakass	Khakassia Republic, Askizskiy and Tashtypskiy districts	Russia	55	89	577997	M
Khs-168	Khs-168	JeongNatureEcologyEvolution2019	Oleg Balanovsky / Elena Balanovska / Maria Lavryashina	Khakass	Khakassia Republic, Askizskiy and Tashtypskiy districts	Russia	55	89	577759	M
Khs-190	Khs-190	JeongNatureEcologyEvolution2019	Oleg Balanovsky / Elena Balanovska / Maria Lavryashina	Khakass	Khakassia Republic, Askizskiy and Tashtypskiy districts	Russia	55	89	577818	M
Khs-301	Khs-301	JeongNatureEcologyEvolution2019	Oleg Balanovsky / Elena Balanovska / Maria Lavryashina	Khakass	Khakassia Republic, Askizskiy and Tashtypskiy districts	Russia	55	89	579714	M
Khs-302	Khs-302	JeongNatureEcologyEvolution2019	Oleg Balanovsky / Elena Balanovska / Maria Lavryashina	Khakass	Khakassia Republic, Beiskiy district (Beya, Kuybishevo)	Russia	53	90	584595	M
Khs-303	Khs-303	JeongNatureEcologyEvolution2019	Oleg Balanovsky / Elena Balanovska / Maria Lavryashina	Khakass	Khakassia Republic, Beiskiy district (Beya, Kuybishevo)	Russia	53	90	584693	M
Khs-306	Khs-306	JeongNatureEcologyEvolution2019	Oleg Balanovsky / Elena Balanovska / Maria Lavryashina	Khakass	Khakassia Republic, Beiskiy district (Beya, Kuybishevo)	Russia	53	90	584693	M
Khs-308	Khs-308	JeongNatureEcologyEvolution2019	Oleg Balanovsky / Elena Balanovska / Maria Lavryashina	Khakass	Khakassia Republic, Beiskiy district (Beya, Kuybishevo)	Russia	53	90	584398	M
Khs-309	Khs-309	JeongNatureEcologyEvolution2019	Oleg Balanovsky / Elena Balanovska / Maria Lavryashina	Khakass	Khakassia Republic, Beiskiy district (Beya, Kuybishevo)	Russia	53	90	584331	M
Khs-422	Khs-422	JeongNatureEcologyEvolution2019	Oleg Balanovsky / Elena Balanovska / Maria Lavryashina	Khakass	Khakassia Republic, Ordzhonikindevskiy district (Kopievo, Novo-Mariyasovo, Sarala)	Russia	53	90	579603	M
Khs-425	Khs-425	JeongNatureEcologyEvolution2019	Oleg Balanovsky / Elena Balanovska / Maria Lavryashina	Khakass	Khakassia Republic, Ordzhonikindevskiy district (Kopievo, Novo-Mariyasovo, Sarala)	Russia	53	90	580478	M
Khs-402	Khs-402	JeongNatureEcologyEvolution2019	Oleg Balanovsky / Elena Balanovska / Maria Lavryashina	Khakass_Kachin	Khakassia Republic, Ordzhonikindevskiy district (Kopievo, Novo-Mariyasovo, Sarala)	Russia	55	89	584427	M
Khs-403	Khs-403	JeongNatureEcologyEvolution2019	Oleg Balanovsky / Elena Balanovska / Maria Lavryashina	Khakass_Kachin	Khakassia Republic, Ordzhonikindevskiy district (Kopievo, Novo-Mariyasovo, Sarala)	Russia	55	89	580153	M
Khs-421	Khs-421	JeongNatureEcologyEvolution2019	Oleg Balanovsky / Elena Balanovska / Maria Lavryashina	Khakass_Kachin	Khakassia Republic, Ordzhonikindevskiy district (Kopievo, Novo-Mariyasovo, Sarala)	Russia	55	89	584579	M
Khs-424	Khs-424	JeongNatureEcologyEvolution2019	Oleg Balanovsky / Elena Balanovska / Maria Lavryashina	Khakass_Kachin	Khakassia Republic, Ordzhonikindevskiy district (Kopievo, Novo-Mariyasovo, Sarala)	Russia	55	89	579218	M
Khs-491	Khs-491	JeongNatureEcologyEvolution2019	Oleg Balanovsky / Elena Balanovska / Maria Lavryashina	Khakass_Kachin	Khakassia Republic, Ordzhonikindevskiy district (Kopievo, Novo-Mariyasovo, Sarala)	Russia	55	89	584313	M
Khs-493	Khs-493	JeongNatureEcologyEvolution2019	Oleg Balanovsky / Elena Balanovska / Maria Lavryashina	Khakass_Kachin	Khakassia Republic, Ordzhonikindevskiy district (Kopievo, Novo-Mariyasovo, Sarala)	Russia	55	89	577564	M
Khs-513	Khs-513	JeongNatureEcologyEvolution2019	Oleg Balanovsky / Elena Balanovska / Maria Lavryashina	Khakass_Kachin	Khakassia Republic, Ordzhonikindevskiy district (Kopievo, Novo-Mariyasovo, Sarala)	Russia	55	89	584871	M
Khs-527	Khs-527	JeongNatureEcologyEvolution2019	Oleg Balanovsky / Elena Balanovska / Maria Lavryashina	Khakass_Kachin	Khakassia Republic, Ordzhonikindevskiy district (Kopievo, Novo-Mariyasovo, Sarala)	Russia	55	89	580642	M
BUR-101	BUR-101	JeongNatureEcologyEvolution2019	Oleg Balanovsky / Elena Balanovska / Andrei Bukin	Khamnegan	Zabaykalsky region, Duldurginsky, Akshinsky, Kyrinsky, Aga districts	Russia	50.68	114.6	584371	M
BUR-103	BUR-103	JeongNatureEcologyEvolution2019	Oleg Balanovsky / Elena Balanovska / Andrei Bukin	Khamnegan	Zabaykalsky region, Duldurginsky, Akshinsky, Kyrinsky, Aga districts	Russia	50.68	114.6	584963	M
BUR-155	BUR-155	JeongNatureEcologyEvolution2019	Oleg Balanovsky / Elena Balanovska / Andrei Bukin	Khamnegan	Zabaykalsky region, Duldurginsky, Akshinsky, Kyrinsky, Aga districts	Russia	50.68	114.6	579691	M
BUR-238	BUR-238	JeongNatureEcologyEvolution2019	Oleg Balanovsky / Elena Balanovska / Andrei Bukin	Khamnegan	Zabaykalsky region, Duldurginsky, Akshinsky, Kyrinsky, Aga districts	Russia	50.68	114.6	581884	M
BUR-500	BUR-500	JeongNatureEcologyEvolution2019	Oleg Balanovsky / Elena Balanovska / Andrei Bukin	Khamnegan	Zabaykalsky region, Duldurginsky, Akshinsky, Kyrinsky, Aga districts	Russia	50.68	114.6	582489	M
EV-114	EV-114	JeongNatureEcologyEvolution2019	Oleg Balanovsky / Elena Balanovska / Andrei Bukin	Khamnegan	Zabaykalsky region, Duldurginsky, Akshinsky, Kyrinsky, Aga districts	Russia	50.68	114.6	580847	M
EV-132	EV-132	JeongNatureEcologyEvolution2019	Oleg Balanovsky / Elena Balanovska / Andrei Bukin	Khamnegan	Zabaykalsky region, Duldurginsky, Akshinsky, Kyrinsky, Aga districts	Russia	50.68	114.6	577561	M
EV-139	EV-139	JeongNatureEcologyEvolution2019	Oleg Balanovsky / Elena Balanovska / Andrei Bukin	Khamnegan	Zabaykalsky region, Duldurginsky, Akshinsky, Kyrinsky, Aga districts	Russia	50.68	114.6	582509	F
EV-148	EV-148	JeongNatureEcologyEvolution2019	Oleg Balanovsky / Elena Balanovska / Andrei Bukin	Khamnegan	Zabaykalsky region, Duldurginsky, Akshinsky, Kyrinsky, Aga districts	Russia	50.68	114.6	584241	M
EV-175	EV-175	JeongNatureEcologyEvolution2019	Oleg Balanovsky / Elena Balanovska / Andrei Bukin	Khamnegan	Zabaykalsky region, Duldurginsky, Akshinsky, Kyrinsky, Aga districts	Russia	50.68	114.6	584653	M
Kor66	Kor66	LazaridisNature2014	Rem Sukernik / Stanislav Dryomov	Koryak	Kovran	Russia	57.2	156.9	592234	F
Kor30	Kor30	LazaridisNature2014	Rem Sukernik / Stanislav Dryomov	Koryak	Voyampolka	Russia	58.3	159.38	592579	M
Kor40	Kor40	LazaridisNature2014	Rem Sukernik / Stanislav Dryomov	Koryak	Voyampolka	Russia	58.3	159.38	592523	F
Kor49	Kor49	LazaridisNature2014	Rem Sukernik / Stanislav Dryomov	Koryak	Voyampolka	Russia	58.3	159.38	592053	F
Kor54	Kor54	LazaridisNature2014	Rem Sukernik / Stanislav Dryomov	Koryak	Voyampolka	Russia	58.3	159.38	591946	F
Kor61	Kor61	LazaridisNature2014	Rem Sukernik / Stanislav Dryomov	Koryak	Kovran	Russia	57.2	156.9	592713	M
Kor2	Kor2	LazaridisNature2014	Rem Sukernik / Stanislav Dryomov	Koryak	Voyampolka	Russia	58.3	159.38	590680	F
Kor22	Kor22	LazaridisNature2014	Rem Sukernik / Stanislav Dryomov	Koryak	Voyampolka	Russia	58.3	159.38	590670	M
Kor35	Kor35	LazaridisNature2014	Rem Sukernik / Stanislav Dryomov	Koryak	Voyampolka	Russia	58.3	159.38	591665	F
DAG-180	DAG-180	JeongNatureEcologyEvolution2019	Oleg Balanovsky / Elena Balanovska	Kubachinian	Dagestan Republic, Dakhadaevsky district	Russia	42.08	47.58	584952	M
DAG-200	DAG-200	JeongNatureEcologyEvolution2019	Oleg Balanovsky / Elena Balanovska	Kubachinian	Dagestan Republic, Dakhadaevsky district	Russia	42.08	47.58	584908	M
DAG-205	DAG-205	JeongNatureEcologyEvolution2019	Oleg Balanovsky / Elena Balanovska	Kubachinian	Dagestan Republic, Dakhadaevsky district	Russia	42.08	47.58	584583	M
DAG-210	DAG-210	JeongNatureEcologyEvolution2019	Oleg Balanovsky / Elena Balanovska	Kubachinian	Dagestan Republic, Dakhadaevsky district	Russia	42.08	47.58	585050	M
DAG-211	DAG-211	JeongNatureEcologyEvolution2019	Oleg Balanovsky / Elena Balanovska	Kubachinian	Dagestan Republic, Dakhadaevsky district	Russia	42.08	47.58	584669	M
DAG-213	DAG-213	JeongNatureEcologyEvolution2019	Oleg Balanovsky / Elena Balanovska	Kubachinian	Dagestan Republic, Dakhadaevsky district	Russia	42.08	47.58	584972	M
kumyks44	kumyks44	LazaridisNature2014	Mait Metspalu / Richard Villems / Leila Laredj / Ene Metspalu / Elza Khusnutdinova / Rita Khusainova / Sergey Litvinov	Kumyk	Khasavyurt_in_Dagestan	Russia	43.25	46.5833	591166	M
kumyks93	kumyks93	LazaridisNature2014	Mait Metspalu / Richard Villems / Leila Laredj / Ene Metspalu / Elza Khusnutdinova / Rita Khusainova / Sergey Litvinov	Kumyk	Khasavyurt_in_Dagestan	Russia	43.25	46.5833	592001	M
kumyks98	kumyks98	LazaridisNature2014	Mait Metspalu / Richard Villems / Leila Laredj / Ene Metspalu / Elza Khusnutdinova / Rita Khusainova / Sergey Litvinov	Kumyk	Khasavyurt_in_Dagestan	Russia	43.25	46.5833	586726	F
kumyks90	kumyks90	LazaridisNature2014	Mait Metspalu / Richard Villems / Leila Laredj / Ene Metspalu / Elza Khusnutdinova / Rita Khusainova / Sergey Litvinov	Kumyk	Khasavyurt_in_Dagestan	Russia	43.25	46.5833	591445	F
kumyks40	kumyks40	LazaridisNature2014	Mait Metspalu / Richard Villems / Leila Laredj / Ene Metspalu / Elza Khusnutdinova / Rita Khusainova / Sergey Litvinov	Kumyk	Khasavyurt_in_Dagestan	Russia	43.25	46.5833	592298	F
kumyks94	kumyks94	LazaridisNature2014	Mait Metspalu / Richard Villems / Leila Laredj / Ene Metspalu / Elza Khusnutdinova / Rita Khusainova / Sergey Litvinov	Kumyk	Khasavyurt_in_Dagestan	Russia	43.25	46.5833	592084	F
kumyks41	kumyks41	LazaridisNature2014	Mait Metspalu / Richard Villems / Leila Laredj / Ene Metspalu / Elza Khusnutdinova / Rita Khusainova / Sergey Litvinov	Kumyk	Khasavyurt_in_Dagestan	Russia	43.25	46.5833	590397	M
kumyks97	kumyks97	LazaridisNature2014	Mait Metspalu / Richard Villems / Leila Laredj / Ene Metspalu / Elza Khusnutdinova / Rita Khusainova / Sergey Litvinov	Kumyk	Khasavyurt_in_Dagestan	Russia	43.25	46.5833	592371	F
KRD-5	KRD-5	JeongNatureEcologyEvolution2019	Oleg Balanovsky / Elena Balanovska / Elvira Pocheshkhova	Kurd	Adyghei Republic, Krasnogvardiysky district	Russia	44.58	39.42	584906	F
KRD-8	KRD-8	JeongNatureEcologyEvolution2019	Oleg Balanovsky / Elena Balanovska / Elvira Pocheshkhova	Kurd	Adyghei Republic, Krasnogvardiysky district	Russia	44.58	39.42	584828	F
KRD-14	KRD-14	JeongNatureEcologyEvolution2019	Oleg Balanovsky / Elena Balanovska / Elvira Pocheshkhova	Kurd	Adyghei Republic, Krasnogvardiysky district	Russia	44.58	39.42	584921	F
KRD-31	KRD-31	JeongNatureEcologyEvolution2019	Oleg Balanovsky / Elena Balanovska / Elvira Pocheshkhova	Kurd	Adyghei Republic, Krasnogvardiysky district	Russia	44.58	39.42	584738	M
KRD-40	KRD-40	JeongNatureEcologyEvolution2019	Oleg Balanovsky / Elena Balanovska / Elvira Pocheshkhova	Kurd	Adyghei Republic, Krasnogvardiysky district	Russia	44.58	39.42	584335	M
KRD-43	KRD-43	JeongNatureEcologyEvolution2019	Oleg Balanovsky / Elena Balanovska / Elvira Pocheshkhova	Kurd	Adyghei Republic, Krasnogvardiysky district	Russia	44.58	39.42	584530	F
KRD-45	KRD-45	JeongNatureEcologyEvolution2019	Oleg Balanovsky / Elena Balanovska / Elvira Pocheshkhova	Kurd	Adyghei Republic, Krasnogvardiysky district	Russia	44.58	39.42	584554	F
KRD-49	KRD-49	JeongNatureEcologyEvolution2019	Oleg Balanovsky / Elena Balanovska / Elvira Pocheshkhova	Kurd	Adyghei Republic, Krasnogvardiysky district	Russia	44.58	39.42	584741	M
KZ78	KZ78	WangNature2021	Shaoqing Wen / Chuan-Chao Wang / Hui Li	Kyrgyz_China	Kipchak, Turkic, Urumqi, Xinjiang, Y.haplogroup=R1b1	China	43.8	87.7	588613	M
KZ35	KZ35	WangNature2021	Shaoqing Wen / Chuan-Chao Wang / Hui Li	Kyrgyz_China	Kipchak, Turkic, Urumqi, Xinjiang, Y.haplogroup=R1a1a1	China	43.8	87.7	589503	M
KZ15	KZ15	WangNature2021	Shaoqing Wen / Chuan-Chao Wang / Hui Li	Kyrgyz_China	Kipchak, Turkic, Urumqi, Xinjiang, Y.haplogroup=J2a1h	China	43.8	87.7	589487	M
KZ77	KZ77	WangNature2021	Shaoqing Wen / Chuan-Chao Wang / Hui Li	Kyrgyz_China	Kipchak, Turkic, Urumqi, Xinjiang, Y.haplogroup=R1b1	China	43.8	87.7	589248	M
KZ52	KZ52	WangNature2021	Shaoqing Wen / Chuan-Chao Wang / Hui Li	Kyrgyz_China	Kipchak, Turkic, Urumqi, Xinjiang, Y.haplogroup=N	China	43.8	87.7	587433	M
KZ12	KZ12	WangNature2021	Shaoqing Wen / Chuan-Chao Wang / Hui Li	Kyrgyz_China	Kipchak, Turkic, Urumqi, Xinjiang, Y.haplogroup=R1a1a1	China	43.8	87.7	588614	M
KZ83	KZ83	WangNature2021	Shaoqing Wen / Chuan-Chao Wang / Hui Li	Kyrgyz_China	Kipchak, Turkic, Urumqi, Xinjiang, Y.haplogroup=N1c1	China	43.8	87.7	589544	M
KZ46	KZ46	WangNature2021	Shaoqing Wen / Chuan-Chao Wang / Hui Li	Kyrgyz_China	Kipchak, Turkic, Urumqi, Xinjiang	China	43.8	87.7	590725	F
KZ81	KZ81	WangNature2021	Shaoqing Wen / Chuan-Chao Wang / Hui Li	Kyrgyz_China	Kipchak, Turkic, Urumqi, Xinjiang, Y.haplogroup=R1a1a1	China	43.8	87.7	590348	M
KZ87	KZ87	WangNature2021	Shaoqing Wen / Chuan-Chao Wang / Hui Li	Kyrgyz_China	Kipchak, Turkic, Urumqi, Xinjiang, Y.haplogroup=R1a1a1	China	43.8	87.7	590608	M
KZ65	KZ65	WangNature2021	Shaoqing Wen / Chuan-Chao Wang / Hui Li	Kyrgyz_China	Kipchak, Turkic, Urumqi, Xinjiang, Y.haplogroup=R1a1a1	China	43.8	87.7	590749	M
KZ22	KZ22	WangNature2021	Shaoqing Wen / Chuan-Chao Wang / Hui Li	Kyrgyz_China	Kipchak, Turkic, Urumqi, Xinjiang, Y.haplogroup=R1a1a1	China	43.8	87.7	590802	M
KZ73	KZ73	WangNature2021	Shaoqing Wen / Chuan-Chao Wang / Hui Li	Kyrgyz_China	Kipchak, Turkic, Urumqi, Xinjiang, Y.haplogroup=R1a1a1	China	43.8	87.7	590377	M
Bishkek28452	Bishkek28452	LazaridisNature2014	Robert W. Mahley / Ugur Hodoglugil	Kyrgyz_Kyrgyzstan	Bishkek	Kyrgyzstan	42.8667	74.6167	592374	F
Bishkek28442	Bishkek28442	LazaridisNature2014	Robert W. Mahley / Ugur Hodoglugil	Kyrgyz_Kyrgyzstan	Bishkek	Kyrgyzstan	42.8667	74.6167	592507	M
Bishkek28443	Bishkek28443	LazaridisNature2014	Robert W. Mahley / Ugur Hodoglugil	Kyrgyz_Kyrgyzstan	Bishkek	Kyrgyzstan	42.8667	74.6167	592656	F
Bishkek28445	Bishkek28445	LazaridisNature2014	Robert W. Mahley / Ugur Hodoglugil	Kyrgyz_Kyrgyzstan	Bishkek	Kyrgyzstan	42.8667	74.6167	592670	M
Bishkek28451	Bishkek28451	LazaridisNature2014	Robert W. Mahley / Ugur Hodoglugil	Kyrgyz_Kyrgyzstan	Bishkek	Kyrgyzstan	42.8667	74.6167	592736	F
Bishkek28449	Bishkek28449	LazaridisNature2014	Robert W. Mahley / Ugur Hodoglugil	Kyrgyz_Kyrgyzstan	Bishkek	Kyrgyzstan	42.8667	74.6167	592716	F
Bishkek28456	Bishkek28456	LazaridisNature2014	Robert W. Mahley / Ugur Hodoglugil	Kyrgyz_Kyrgyzstan	Bishkek	Kyrgyzstan	42.8667	74.6167	592800	M
Bishkek28446	Bishkek28446	LazaridisNature2014	Robert W. Mahley / Ugur Hodoglugil	Kyrgyz_Kyrgyzstan	Bishkek	Kyrgyzstan	42.8667	74.6167	592824	F
Bishkek28454	Bishkek28454	LazaridisNature2014	Robert W. Mahley / Ugur Hodoglugil	Kyrgyz_Kyrgyzstan	Bishkek	Kyrgyzstan	42.8667	74.6167	592880	M
TJ-011	TJ-011	JeongNatureEcologyEvolution2019	Oleg Balanovsky / Elena Balanovska	Kyrgyz_Tajikistan	Gorno-Badakhshan region, Murgab district	Tajikistan	38.15	73.95	584687	M
TJ-032	TJ-032	JeongNatureEcologyEvolution2019	Oleg Balanovsky / Elena Balanovska	Kyrgyz_Tajikistan	Gorno-Badakhshan region, Murgab district	Tajikistan	38.15	73.95	585057	M
TJ-038	TJ-038	JeongNatureEcologyEvolution2019	Oleg Balanovsky / Elena Balanovska	Kyrgyz_Tajikistan	Gorno-Badakhshan region, Murgab district	Tajikistan	38.15	73.95	584634	M
TJ-098	TJ-098	JeongNatureEcologyEvolution2019	Oleg Balanovsky / Elena Balanovska	Kyrgyz_Tajikistan	Gorno-Badakhshan region, Murgab district	Tajikistan	38.15	73.95	585000	M
DAG-325	DAG-325	JeongNatureEcologyEvolution2019	Oleg Balanovsky / Elena Balanovska	Lak	Dagestan Republic	Russia	42.17	47.12	584691	M
DAG-335	DAG-335	JeongNatureEcologyEvolution2019	Oleg Balanovsky / Elena Balanovska	Lak	Dagestan Republic	Russia	42.17	47.12	584819	M
DAG-336	DAG-336	JeongNatureEcologyEvolution2019	Oleg Balanovsky / Elena Balanovska	Lak	Dagestan Republic	Russia	42.17	47.12	584547	M
DAG-344	DAG-344	JeongNatureEcologyEvolution2019	Oleg Balanovsky / Elena Balanovska	Lak	Dagestan Republic	Russia	42.17	47.12	585035	M
DAG-371	DAG-371	JeongNatureEcologyEvolution2019	Oleg Balanovsky / Elena Balanovska	Lak	Dagestan Republic	Russia	42.17	47.12	584963	M
DAG-372	DAG-372	JeongNatureEcologyEvolution2019	Oleg Balanovsky / Elena Balanovska	Lak	Dagestan Republic	Russia	42.17	47.12	584671	M
DAG-376	DAG-376	JeongNatureEcologyEvolution2019	Oleg Balanovsky / Elena Balanovska	Lak	Dagestan Republic	Russia	42.17	47.12	584808	M
DAG-388	DAG-388	JeongNatureEcologyEvolution2019	Oleg Balanovsky / Elena Balanovska	Lak	Dagestan Republic	Russia	42.17	47.12	585098	M
DAG-390	DAG-390	JeongNatureEcologyEvolution2019	Oleg Balanovsky / Elena Balanovska	Lak	Dagestan Republic	Russia	42.17	47.12	585059	M
DAG-400	DAG-400	JeongNatureEcologyEvolution2019	Oleg Balanovsky / Elena Balanovska	Lak	Dagestan Republic	Russia	42.17	47.12	584234	M
lez38	lez38	LazaridisNature2014	Mait Metspalu / Richard Villems / Leila Laredj / Ene Metspalu / Elza Khusnutdinova / Rita Khusainova / Sergey Litvinov	Lezgin	Dagestanskiye_Ogni_in_Dagestan	Russia	42.1167	48.1833	576326	M
lez40	lez40	LazaridisNature2014	Mait Metspalu / Richard Villems / Leila Laredj / Ene Metspalu / Elza Khusnutdinova / Rita Khusainova / Sergey Litvinov	Lezgin	Dagestanskiye_Ogni_in_Dagestan	Russia	42.1167	48.1833	591746	M
lez49	lez49	LazaridisNature2014	Mait Metspalu / Richard Villems / Leila Laredj / Ene Metspalu / Elza Khusnutdinova / Rita Khusainova / Sergey Litvinov	Lezgin	Dagestanskiye_Ogni_in_Dagestan	Russia	42.1167	48.1833	592246	M
lez31	lez31	LazaridisNature2014	Mait Metspalu / Richard Villems / Leila Laredj / Ene Metspalu / Elza Khusnutdinova / Rita Khusainova / Sergey Litvinov	Lezgin	Dagestanskiye_Ogni_in_Dagestan	Russia	42.1167	48.1833	592348	M
lez7	lez7	LazaridisNature2014	Mait Metspalu / Richard Villems / Leila Laredj / Ene Metspalu / Elza Khusnutdinova / Rita Khusainova / Sergey Litvinov	Lezgin	Dagestanskiye_Ogni_in_Dagestan	Russia	42.1167	48.1833	592271	F
lez33	lez33	LazaridisNature2014	Mait Metspalu / Richard Villems / Leila Laredj / Ene Metspalu / Elza Khusnutdinova / Rita Khusainova / Sergey Litvinov	Lezgin	Dagestanskiye_Ogni_in_Dagestan	Russia	42.1167	48.1833	592285	M
lez9	lez9	LazaridisNature2014	Mait Metspalu / Richard Villems / Leila Laredj / Ene Metspalu / Elza Khusnutdinova / Rita Khusainova / Sergey Litvinov	Lezgin	Dagestanskiye_Ogni_in_Dagestan	Russia	42.1167	48.1833	591063	F
lez36	lez36	LazaridisNature2014	Mait Metspalu / Richard Villems / Leila Laredj / Ene Metspalu / Elza Khusnutdinova / Rita Khusainova / Sergey Litvinov	Lezgin	Dagestanskiye_Ogni_in_Dagestan	Russia	42.1167	48.1833	585385	M
lez37	lez37	LazaridisNature2014	Mait Metspalu / Richard Villems / Leila Laredj / Ene Metspalu / Elza Khusnutdinova / Rita Khusainova / Sergey Litvinov	Lezgin	Dagestanskiye_Ogni_in_Dagestan	Russia	42.1167	48.1833	592399	M
CS411	CS411	WangNature2021	Rong Lin / Wangwei Cai / Dongna Li	Li	Hlai, Taiâ€šÃ„Ã¬Kadai, Baisha, Hainan	China	19.2	109.4	587004	F
LS001	LS001	WangNature2021	Rong Lin / Wangwei Cai / Dongna Li	Li	Hlai, Taiâ€šÃ„Ã¬Kadai, Lingshui, Hainan, Y.haplogroup=O2a1	China	18.5	110	589984	M
SY071	SY071	WangNature2021	Rong Lin / Wangwei Cai / Dongna Li	Li	Hlai, Taiâ€šÃ„Ã¬Kadai, SanyaÃ”ÂºÃ¥ Hainan, Y.haplogroup=O1a	China	18.1	109.3	586471	M
WZS058	WZS058	WangNature2021	Rong Lin / Wangwei Cai / Dongna Li	Li	Hlai, Taiâ€šÃ„Ã¬Kadai, Wuzhishan, Hainan	China	18.8	109.5	584813	F
LithuanianF1	LithuanianF1	LazaridisNature2014	Mait Metspalu / Richard Villems / Leila Laredj / Ene Metspalu / Vaidutis KuÄinskas / Ingrida Uktveryte	Lithuanian	Kaunas	Lithuania	54.9019	23.9172	592686	F
lithuania3	lithuania3	LazaridisNature2014	Mait Metspalu / Richard Villems / Leila Laredj / Ene Metspalu / Vaidutis KuÄinskas / Ingrida Uktveryte	Lithuanian	Kaunas	Lithuania	54.9019	23.9172	590368	M
lithuania10	lithuania10	LazaridisNature2014	Mait Metspalu / Richard Villems / Leila Laredj / Ene Metspalu / Vaidutis KuÄinskas / Ingrida Uktveryte	Lithuanian	Kaunas	Lithuania	54.9019	23.9172	592269	M
lithuania9	lithuania9	LazaridisNature2014	Mait Metspalu / Richard Villems / Leila Laredj / Ene Metspalu / Vaidutis KuÄinskas / Ingrida Uktveryte	Lithuanian	Kaunas	Lithuania	54.9019	23.9172	592566	M
LithuanianA1	LithuanianA1	LazaridisNature2014	Mait Metspalu / Richard Villems / Leila Laredj / Ene Metspalu / Vaidutis KuÄinskas / Ingrida Uktveryte	Lithuanian	Kaunas	Lithuania	54.9019	23.9172	591684	M
LithuanianE2	LithuanianE2	LazaridisNature2014	Mait Metspalu / Richard Villems / Leila Laredj / Ene Metspalu / Vaidutis KuÄinskas / Ingrida Uktveryte	Lithuanian	Kaunas	Lithuania	54.9019	23.9172	590382	F
lithuania1	lithuania1	LazaridisNature2014	Mait Metspalu / Richard Villems / Leila Laredj / Ene Metspalu / Vaidutis KuÄinskas / Ingrida Uktveryte	Lithuanian	Kaunas	Lithuania	54.9019	23.9172	592154	M
lithuania8	lithuania8	LazaridisNature2014	Mait Metspalu / Richard Villems / Leila Laredj / Ene Metspalu / Vaidutis KuÄinskas / Ingrida Uktveryte	Lithuanian	Kaunas	Lithuania	54.9019	23.9172	587658	M
lithuania2	lithuania2	LazaridisNature2014	Mait Metspalu / Richard Villems / Leila Laredj / Ene Metspalu / Vaidutis KuÄinskas / Ingrida Uktveryte	Lithuanian	Kaunas	Lithuania	54.9019	23.9172	592030	M
LithuanianD1	LithuanianD1	LazaridisNature2014	Mait Metspalu / Richard Villems / Leila Laredj / Ene Metspalu / Vaidutis KuÄinskas / Ingrida Uktveryte	Lithuanian	Kaunas	Lithuania	54.9019	23.9172	592623	F
Mansi48	Mansi48	LazaridisNature2014	Rem Sukernik / Stanislav Dryomov	Mansi	Konda river	Russia	60.2	66.47	591653	F
Mansi76	Mansi76	LazaridisNature2014	Rem Sukernik / Stanislav Dryomov	Mansi	Sos'va river	Russia	63.8	61.45	592159	M
Mansi94	Mansi94	LazaridisNature2014	Rem Sukernik / Stanislav Dryomov	Mansi	Sos'va river	Russia	63.8	61.45	592375	M
Mansi43	Mansi43	LazaridisNature2014	Rem Sukernik / Stanislav Dryomov	Mansi	Konda river	Russia	60.2	66.47	592506	F
Mansi79	Mansi79	LazaridisNature2014	Rem Sukernik / Stanislav Dryomov	Mansi	Sos'va river	Russia	63.8	61.45	592623	M
Mansi91	Mansi91	LazaridisNature2014	Rem Sukernik / Stanislav Dryomov	Mansi	Sos'va river	Russia	63.8	61.45	592651	F
Mansi84	Mansi84	LazaridisNature2014	Rem Sukernik / Stanislav Dryomov	Mansi	Sos'va river	Russia	63.8	61.45	592749	M
Mansi56	Mansi56	LazaridisNature2014	Rem Sukernik / Stanislav Dryomov	Mansi	Konda river	Russia	60.2	66.47	592827	M
W14	W14	WangNature2021	Qiongying Deng	Maonan	Kam-Sui, Taiâ€šÃ„Ã¬Kadai, Huanjiang, Guangxi	China	24.8	108.3	590704	F
W10	W10	WangNature2021	Qiongying Deng	Maonan	Kam-Sui, Taiâ€šÃ„Ã¬Kadai, Huanjiang, Guangxi	China	24.8	108.3	590750	F
J6	J6	WangNature2021	Qiongying Deng	Maonan	Kam-Sui, Taiâ€šÃ„Ã¬Kadai, Huanjiang, Guangxi	China	24.8	108.3	590631	F
J58	J58	WangNature2021	Qiongying Deng	Maonan	Kam-Sui, Taiâ€šÃ„Ã¬Kadai, Huanjiang, Guangxi	China	24.8	108.3	590759	F
J17	J17	WangNature2021	Qiongying Deng	Maonan	Kam-Sui, Taiâ€šÃ„Ã¬Kadai, Huanjiang, Guangxi	China	24.8	108.3	590671	F
J9	J9	WangNature2021	Qiongying Deng	Maonan	Kam-Sui, Taiâ€šÃ„Ã¬Kadai, Huanjiang, Guangxi	China	24.8	108.3	590809	F
J29	J29	WangNature2021	Qiongying Deng	Maonan	Kam-Sui, Taiâ€šÃ„Ã¬Kadai, Huanjiang, Guangxi	China	24.8	108.3	590756	F
W29	W29	WangNature2021	Qiongying Deng	Maonan	Kam-Sui, Taiâ€šÃ„Ã¬Kadai, Huanjiang, Guangxi	China	24.8	108.3	590208	F
W3	W3	WangNature2021	Qiongying Deng	Maonan	Kam-Sui, Taiâ€šÃ„Ã¬Kadai, Huanjiang, Guangxi	China	24.8	108.3	590757	F
W11	W11	WangNature2021	Qiongying Deng	Maonan	Kam-Sui, Taiâ€šÃ„Ã¬Kadai, Huanjiang, Guangxi	China	24.8	108.3	590779	F
J32	J32	WangNature2021	Qiongying Deng	Maonan	Kam-Sui, Taiâ€šÃ„Ã¬Kadai, Huanjiang, Guangxi	China	24.8	108.3	590806	F
J33	J33	WangNature2021	Qiongying Deng	Maonan	Kam-Sui, Taiâ€šÃ„Ã¬Kadai, Huanjiang, Guangxi	China	24.8	108.3	590644	F
J36	J36	WangNature2021	Qiongying Deng	Maonan	Kam-Sui, Taiâ€šÃ„Ã¬Kadai, Huanjiang, Guangxi	China	24.8	108.3	590246	F
W13	W13	WangNature2021	Qiongying Deng	Maonan	Kam-Sui, Taiâ€šÃ„Ã¬Kadai, Huanjiang, Guangxi	China	24.8	108.3	590319	F
W26	W26	WangNature2021	Qiongying Deng	Maonan	Kam-Sui, Taiâ€šÃ„Ã¬Kadai, Huanjiang, Guangxi	China	24.8	108.3	590358	F
W15	W15	WangNature2021	Qiongying Deng	Maonan	Kam-Sui, Taiâ€šÃ„Ã¬Kadai, Huanjiang, Guangxi	China	24.8	108.3	589498	F
W41	W41	WangNature2021	Qiongying Deng	Maonan	Kam-Sui, Taiâ€šÃ„Ã¬Kadai, Huanjiang, Guangxi	China	24.8	108.3	589599	F
Mari.SG	Mari	RaghavanNature2014	Willerslev, Eske	Mari.SG	..	Russia	..	..	581816	M
HGDP00854	HGDP00854	PattersonGenetics2012	HGDP	Mayan	..	Mexico	19	-91	591661	F
HGDP00855	HGDP00855	PattersonGenetics2012	HGDP	Mayan	..	Mexico	19	-91	591959	F
HGDP00856	HGDP00856	PattersonGenetics2012	HGDP	Mayan	..	Mexico	19	-91	592220	M
HGDP00857	HGDP00857	PattersonGenetics2012	HGDP	Mayan	..	Mexico	19	-91	592047	F
HGDP00858	HGDP00858	PattersonGenetics2012	HGDP	Mayan	..	Mexico	19	-91	591921	F
HGDP00859	HGDP00859	PattersonGenetics2012	HGDP	Mayan	..	Mexico	19	-91	591993	F
HGDP00861	HGDP00861	PattersonGenetics2012	HGDP	Mayan	..	Mexico	19	-91	592520	F
HGDP00862	HGDP00862	PattersonGenetics2012	HGDP	Mayan	..	Mexico	19	-91	592346	F
HGDP00863	HGDP00863	PattersonGenetics2012	HGDP	Mayan	..	Mexico	19	-91	587958	F
HGDP00864	HGDP00864	PattersonGenetics2012	HGDP	Mayan	..	Mexico	19	-91	591042	F
HGDP00865	HGDP00865	PattersonGenetics2012	HGDP	Mayan	..	Mexico	19	-91	592438	F
HGDP00868	HGDP00868	PattersonGenetics2012	HGDP	Mayan	..	Mexico	19	-91	589822	F
HGDP00869	HGDP00869	PattersonGenetics2012	HGDP	Mayan	..	Mexico	19	-91	592287	F
HGDP00870	HGDP00870	PattersonGenetics2012	HGDP	Mayan	..	Mexico	19	-91	592658	F
HGDP00872	HGDP00872	PattersonGenetics2012	HGDP	Mayan	..	Mexico	19	-91	591337	F
HGDP00873	HGDP00873	PattersonGenetics2012	HGDP	Mayan	..	Mexico	19	-91	592372	F
HGDP00875	HGDP00875	PattersonGenetics2012	HGDP	Mayan	..	Mexico	19	-91	591532	F
HGDP00877	HGDP00877	PattersonGenetics2012	HGDP	Mayan	..	Mexico	19	-91	592634	M
HGDP01189	HGDP01189	PattersonGenetics2012	HGDP	Miao	..	China	28	109	591953	M
HGDP01190	HGDP01190	PattersonGenetics2012	HGDP	Miao	..	China	28	109	591805	M
HGDP01191	HGDP01191	PattersonGenetics2012	HGDP	Miao	..	China	28	109	591954	M
HGDP01192	HGDP01192	PattersonGenetics2012	HGDP	Miao	..	China	28	109	592209	M
HGDP01193	HGDP01193	PattersonGenetics2012	HGDP	Miao	..	China	28	109	592144	M
HGDP01194	HGDP01194	PattersonGenetics2012	HGDP	Miao	..	China	28	109	592440	M
HGDP01195	HGDP01195	PattersonGenetics2012	HGDP	Miao	..	China	28	109	592110	M
HGDP01196	HGDP01196	PattersonGenetics2012	HGDP	Miao	..	China	28	109	591933	F
HGDP01197	HGDP01197	PattersonGenetics2012	HGDP	Miao	..	China	28	109	591827	F
HGDP01198	HGDP01198	PattersonGenetics2012	HGDP	Miao	..	China	28	109	590701	F
mixe0029	mixe0029	LazaridisNature2014	William Klitz / Cheryl Winkler	Mixe	Tmazulapan, Oaxaca	Mexico	16.95	96.5833	591311	M
mixe0030	mixe0030	LazaridisNature2014	William Klitz / Cheryl Winkler	Mixe	Tmazulapan, Oaxaca	Mexico	16.95	96.5833	591592	M
mixe0015	mixe0015	LazaridisNature2014	William Klitz / Cheryl Winkler	Mixe	Tmazulapan, Oaxaca	Mexico	16.95	96.5833	592144	M
mixe0035	mixe0035	LazaridisNature2014	William Klitz / Cheryl Winkler	Mixe	Tmazulapan, Oaxaca	Mexico	16.95	96.5833	592498	F
mixe0018	mixe0018	LazaridisNature2014	William Klitz / Cheryl Winkler	Mixe	Tmazulapan, Oaxaca	Mexico	16.95	96.5833	592077	M
mixe0026	mixe0026	LazaridisNature2014	William Klitz / Cheryl Winkler	Mixe	Tmazulapan, Oaxaca	Mexico	16.95	96.5833	590923	F
mixe0027	mixe0027	LazaridisNature2014	William Klitz / Cheryl Winkler	Mixe	Tmazulapan, Oaxaca	Mexico	16.95	96.5833	592053	F
mixe0028	mixe0028	LazaridisNature2014	William Klitz / Cheryl Winkler	Mixe	Tmazulapan, Oaxaca	Mexico	16.95	96.5833	591492	F
mixe0007	mixe0007	LazaridisNature2014	William Klitz / Cheryl Winkler	Mixe	Tmazulapan, Oaxaca	Mexico	16.95	96.5833	591432	F
mixe0009	mixe0009	LazaridisNature2014	William Klitz / Cheryl Winkler	Mixe	Tmazulapan, Oaxaca	Mexico	16.95	96.5833	591150	F
MON-0006	MON-0006	JeongNatureEcologyEvolution2019	Oleg Balanovsky / Elena Balanovska / Pagbajabyn Nymadawa	Mongol	historical aimak Zasagt	Mongolia	48	96	581321	M
MON-0023	MON-0023	JeongNatureEcologyEvolution2019	Oleg Balanovsky / Elena Balanovska / Pagbajabyn Nymadawa	Mongol	historical aimak Zasagt	Mongolia	48	96	584608	M
MON-0045	MON-0045	JeongNatureEcologyEvolution2019	Oleg Balanovsky / Elena Balanovska / Pagbajabyn Nymadawa	Mongol	historical aimak Sainnoyon	Mongolia	47	101	584403	M
MON-0078	MON-0078	JeongNatureEcologyEvolution2019	Oleg Balanovsky / Elena Balanovska / Pagbajabyn Nymadawa	Mongol	historical aimak Zasagt	Mongolia	48	96	581578	M
MON-0089	MON-0089	JeongNatureEcologyEvolution2019	Oleg Balanovsky / Elena Balanovska / Pagbajabyn Nymadawa	Mongol	historical aimak Sainnoyon	Mongolia	47	101	584254	M
MON-0165	MON-0165	JeongNatureEcologyEvolution2019	Oleg Balanovsky / Elena Balanovska / Pagbajabyn Nymadawa	Mongol	historical aimak Sainnoyon	Mongolia	47	101	581687	M
MON-0209	MON-0209	JeongNatureEcologyEvolution2019	Oleg Balanovsky / Elena Balanovska / Pagbajabyn Nymadawa	Mongol	historical aimak Zasagt	Mongolia	48	96	583714	M
MON-0263	MON-0263	JeongNatureEcologyEvolution2019	Oleg Balanovsky / Elena Balanovska / Pagbajabyn Nymadawa	Mongol	..	Mongolia	48.95	91.16	580248	M
MON-0266	MON-0266	JeongNatureEcologyEvolution2019	Oleg Balanovsky / Elena Balanovska / Pagbajabyn Nymadawa	Mongol	..	Mongolia	-	-	583407	M
MON-0281	MON-0281	JeongNatureEcologyEvolution2019	Oleg Balanovsky / Elena Balanovska / Pagbajabyn Nymadawa	Mongol	historical aimak Sainnoyon	Mongolia	47	101	584025	M
MON-0292	MON-0292	JeongNatureEcologyEvolution2019	Oleg Balanovsky / Elena Balanovska / Pagbajabyn Nymadawa	Mongol	..	Mongolia	48.95	91.16	579279	M
MON-0299	MON-0299	JeongNatureEcologyEvolution2019	Oleg Balanovsky / Elena Balanovska / Pagbajabyn Nymadawa	Mongol	..	Mongolia	48.95	91.16	584288	M
MON-0309	MON-0309	JeongNatureEcologyEvolution2019	Oleg Balanovsky / Elena Balanovska / Pagbajabyn Nymadawa	Mongol	historical aimak Zasagt	Mongolia	48	96	580193	M
MON-0312	MON-0312	JeongNatureEcologyEvolution2019	Oleg Balanovsky / Elena Balanovska / Pagbajabyn Nymadawa	Mongol	historical aimak Zasagt	Mongolia	48	96	579292	M
MON-0328	MON-0328	JeongNatureEcologyEvolution2019	Oleg Balanovsky / Elena Balanovska / Pagbajabyn Nymadawa	Mongol	historical aimak Zasagt	Mongolia	48	96	579141	M
MON-0344	MON-0344	JeongNatureEcologyEvolution2019	Oleg Balanovsky / Elena Balanovska / Pagbajabyn Nymadawa	Mongol	historical aimak Sainnoyon	Mongolia	47	101	583771	M
MON-0345	MON-0345	JeongNatureEcologyEvolution2019	Oleg Balanovsky / Elena Balanovska / Pagbajabyn Nymadawa	Mongol	..	Mongolia	-	-	580242	M
MON-0348	MON-0348	JeongNatureEcologyEvolution2019	Oleg Balanovsky / Elena Balanovska / Pagbajabyn Nymadawa	Mongol	historical aimak Sainnoyon	Mongolia	47	101	579718	M
MON-0352	MON-0352	JeongNatureEcologyEvolution2019	Oleg Balanovsky / Elena Balanovska / Pagbajabyn Nymadawa	Mongol	historical aimak Sainnoyon	Mongolia	47	101	581809	M
MON-0400	MON-0400	JeongNatureEcologyEvolution2019	Oleg Balanovsky / Elena Balanovska / Pagbajabyn Nymadawa	Mongol	..	Mongolia	-	-	577930	M
MON-0413	MON-0413	JeongNatureEcologyEvolution2019	Oleg Balanovsky / Elena Balanovska / Pagbajabyn Nymadawa	Mongol	..	Mongolia	-	-	579776	M
MON-0423	MON-0423	JeongNatureEcologyEvolution2019	Oleg Balanovsky / Elena Balanovska / Pagbajabyn Nymadawa	Mongol	..	Mongolia	48.95	91.16	581156	M
MON-0425	MON-0425	JeongNatureEcologyEvolution2019	Oleg Balanovsky / Elena Balanovska / Pagbajabyn Nymadawa	Mongol	..	Mongolia	48.95	91.16	579830	M
MON-0426	MON-0426	JeongNatureEcologyEvolution2019	Oleg Balanovsky / Elena Balanovska / Pagbajabyn Nymadawa	Mongol	..	Mongolia	-	-	582409	M
MON-0441	MON-0441	JeongNatureEcologyEvolution2019	Oleg Balanovsky / Elena Balanovska / Pagbajabyn Nymadawa	Mongol	..	Mongolia	48.95	91.16	583200	M
MON-0444	MON-0444	JeongNatureEcologyEvolution2019	Oleg Balanovsky / Elena Balanovska / Pagbajabyn Nymadawa	Mongol	..	Mongolia	-	-	579335	M
MON-0453	MON-0453	JeongNatureEcologyEvolution2019	Oleg Balanovsky / Elena Balanovska / Pagbajabyn Nymadawa	Mongol	..	Mongolia	48.95	91.16	582284	M
MON-0455	MON-0455	JeongNatureEcologyEvolution2019	Oleg Balanovsky / Elena Balanovska / Pagbajabyn Nymadawa	Mongol	..	Mongolia	-	-	569386	M
MON-0465	MON-0465	JeongNatureEcologyEvolution2019	Oleg Balanovsky / Elena Balanovska / Pagbajabyn Nymadawa	Mongol	historical aimak Sainnoyon	Mongolia	47	101	582256	M
MON-0483	MON-0483	JeongNatureEcologyEvolution2019	Oleg Balanovsky / Elena Balanovska / Pagbajabyn Nymadawa	Mongol	..	Mongolia	-	-	580211	M
MON-0500	MON-0500	JeongNatureEcologyEvolution2019	Oleg Balanovsky / Elena Balanovska / Pagbajabyn Nymadawa	Mongol	..	Mongolia	-	-	581639	M
MON-232	MON-232	JeongNatureEcologyEvolution2019	Oleg Balanovsky / Elena Balanovska / Pagbajabyn Nymadawa	Mongol	..	Mongolia	48.95	91.16	582243	M
MON-558	MON-558	JeongNatureEcologyEvolution2019	Oleg Balanovsky / Elena Balanovska / Pagbajabyn Nymadawa	Mongol	..	Mongolia	48.95	91.16	584212	M
MON-611	MON-611	JeongNatureEcologyEvolution2019	Oleg Balanovsky / Elena Balanovska / Pagbajabyn Nymadawa	Mongol	..	Mongolia	48.95	91.16	582875	M
HGDP01223	HGDP01223	PattersonGenetics2012	HGDP	Mongola	..	China	45	111	591719	F
HGDP01225	HGDP01225	PattersonGenetics2012	HGDP	Mongola	..	China	45	111	592629	M
HGDP01227	HGDP01227	PattersonGenetics2012	HGDP	Mongola	..	China	45	111	592698	M
HGDP01228	HGDP01228	PattersonGenetics2012	HGDP	Mongola	..	China	45	111	589831	M
HGDP01231	HGDP01231	PattersonGenetics2012	HGDP	Mongola	..	China	45	111	591128	F
HGDP01232	HGDP01232	PattersonGenetics2012	HGDP	Mongola	..	China	45	111	591353	F
MOE-001	MOE-001	JeongNatureEcologyEvolution2019	Oleg Balanovsky / Elena Balanovska / Olga Balaganskaya / Alexandr Shtrunov	Mordovian	Mordovia Republic, Lukoyanovsky, Ardatovsky, Chamzinsky, Ichkalovsky districts	Russia	55.08	44.16	584552	M
MOE-002	MOE-002	JeongNatureEcologyEvolution2019	Oleg Balanovsky / Elena Balanovska / Olga Balaganskaya / Alexandr Shtrunov	Mordovian	Mordovia Republic, Lukoyanovsky, Ardatovsky, Chamzinsky, Ichkalovsky districts	Russia	55.08	44.16	584581	M
MOE-010	MOE-010	JeongNatureEcologyEvolution2019	Oleg Balanovsky / Elena Balanovska / Olga Balaganskaya / Alexandr Shtrunov	Mordovian	Mordovia Republic, Lukoyanovsky, Ardatovsky, Chamzinsky, Ichkalovsky districts	Russia	55.08	44.16	585058	M
MOE-014	MOE-014	JeongNatureEcologyEvolution2019	Oleg Balanovsky / Elena Balanovska / Olga Balaganskaya / Alexandr Shtrunov	Mordovian	Mordovia Republic, Torbeevsky, Insarsky, Krasnoslobodsky districts	Russia	54.08	43.13	584880	M
MOE-015	MOE-015	JeongNatureEcologyEvolution2019	Oleg Balanovsky / Elena Balanovska / Olga Balaganskaya / Alexandr Shtrunov	Mordovian	Mordovia Republic, Torbeevsky, Insarsky, Krasnoslobodsky districts	Russia	54.08	43.13	584739	M
MOE-020	MOE-020	JeongNatureEcologyEvolution2019	Oleg Balanovsky / Elena Balanovska / Olga Balaganskaya / Alexandr Shtrunov	Mordovian	Mordovia Republic, Torbeevsky, Insarsky, Krasnoslobodsky districts	Russia	54.08	43.13	584986	M
MOE-025	MOE-025	JeongNatureEcologyEvolution2019	Oleg Balanovsky / Elena Balanovska / Olga Balaganskaya / Alexandr Shtrunov	Mordovian	Mordovia Republic, Torbeevsky, Insarsky, Krasnoslobodsky districts	Russia	54.08	43.13	585098	M
MOE-036	MOE-036	JeongNatureEcologyEvolution2019	Oleg Balanovsky / Elena Balanovska / Olga Balaganskaya / Alexandr Shtrunov	Mordovian	Mordovia Republic, Lukoyanovsky, Ardatovsky, Chamzinsky, Ichkalovsky districts	Russia	55.08	44.16	585072	M
MOE-043	MOE-043	JeongNatureEcologyEvolution2019	Oleg Balanovsky / Elena Balanovska / Olga Balaganskaya / Alexandr Shtrunov	Mordovian	Mordovia Republic, Lukoyanovsky, Ardatovsky, Chamzinsky, Ichkalovsky districts	Russia	55.08	44.16	585087	M
MOE-045	MOE-045	JeongNatureEcologyEvolution2019	Oleg Balanovsky / Elena Balanovska / Olga Balaganskaya / Alexandr Shtrunov	Mordovian	Mordovia Republic, Lukoyanovsky, Ardatovsky, Chamzinsky, Ichkalovsky districts	Russia	55.08	44.16	584537	M
MOE-433	MOE-433	JeongNatureEcologyEvolution2019	Oleg Balanovsky / Elena Balanovska / Olga Balaganskaya / Alexandr Shtrunov	Mordovian	Mordovia Republic, Torbeevsky, Insarsky, Krasnoslobodsky districts	Russia	54.08	43.13	579129	M
MOE-445	MOE-445	JeongNatureEcologyEvolution2019	Oleg Balanovsky / Elena Balanovska / Olga Balaganskaya / Alexandr Shtrunov	Mordovian	Mordovia Republic, Torbeevsky, Insarsky, Krasnoslobodsky districts	Russia	54.08	43.13	584808	M
MOE-450	MOE-450	JeongNatureEcologyEvolution2019	Oleg Balanovsky / Elena Balanovska / Olga Balaganskaya / Alexandr Shtrunov	Mordovian	Mordovia Republic, Torbeevsky, Insarsky, Krasnoslobodsky districts	Russia	54.08	43.13	585069	M
MOE-451	MOE-451	JeongNatureEcologyEvolution2019	Oleg Balanovsky / Elena Balanovska / Olga Balaganskaya / Alexandr Shtrunov	Mordovian	Mordovia Republic, Torbeevsky, Insarsky, Krasnoslobodsky districts	Russia	54.08	43.13	584958	M
MOE-452	MOE-452	JeongNatureEcologyEvolution2019	Oleg Balanovsky / Elena Balanovska / Olga Balaganskaya / Alexandr Shtrunov	Mordovian	Mordovia Republic, Torbeevsky, Insarsky, Krasnoslobodsky districts	Russia	54.08	43.13	585079	M
MOE-455	MOE-455	JeongNatureEcologyEvolution2019	Oleg Balanovsky / Elena Balanovska / Olga Balaganskaya / Alexandr Shtrunov	Mordovian	Mordovia Republic, Torbeevsky, Insarsky, Krasnoslobodsky districts	Russia	54.08	43.13	585101	M
MOE-475	MOE-475	JeongNatureEcologyEvolution2019	Oleg Balanovsky / Elena Balanovska / Olga Balaganskaya / Alexandr Shtrunov	Mordovian	Mordovia Republic, Lukoyanovsky, Ardatovsky, Chamzinsky, Ichkalovsky districts	Russia	55.08	44.16	584673	M
MOE-485	MOE-485	JeongNatureEcologyEvolution2019	Oleg Balanovsky / Elena Balanovska / Olga Balaganskaya / Alexandr Shtrunov	Mordovian	Mordovia Republic, Lukoyanovsky, Ardatovsky, Chamzinsky, Ichkalovsky districts	Russia	55.08	44.16	584995	M
MOE-491	MOE-491	JeongNatureEcologyEvolution2019	Oleg Balanovsky / Elena Balanovska / Olga Balaganskaya / Alexandr Shtrunov	Mordovian	Mordovia Republic, Lukoyanovsky, Ardatovsky, Chamzinsky, Ichkalovsky districts	Russia	55.08	44.16	584697	M
MOE-492	MOE-492	JeongNatureEcologyEvolution2019	Oleg Balanovsky / Elena Balanovska / Olga Balaganskaya / Alexandr Shtrunov	Mordovian	Mordovia Republic, Lukoyanovsky, Ardatovsky, Chamzinsky, Ichkalovsky districts	Russia	55.08	44.16	584866	M
MOE-495	MOE-495	JeongNatureEcologyEvolution2019	Oleg Balanovsky / Elena Balanovska / Olga Balaganskaya / Alexandr Shtrunov	Mordovian	Mordovia Republic, Lukoyanovsky, Ardatovsky, Chamzinsky, Ichkalovsky districts	Russia	55.08	44.16	584695	M
MOE-497	MOE-497	JeongNatureEcologyEvolution2019	Oleg Balanovsky / Elena Balanovska / Olga Balaganskaya / Alexandr Shtrunov	Mordovian	Mordovia Republic, Lukoyanovsky, Ardatovsky, Chamzinsky, Ichkalovsky districts	Russia	55.08	44.16	585075	M
Mordovians27	Mordovians27	LazaridisNature2014	Mait Metspalu / Richard Villems / Leila Laredj / Ene Metspalu / Elza Khusnutdinova / Rita Khusainova / Sergey Litvinov	Mordovian	Saransk_in_Republic_of_Mordova	Russia	54.1833	45.1833	591849	M
Mordovians28	Mordovians28	LazaridisNature2014	Mait Metspalu / Richard Villems / Leila Laredj / Ene Metspalu / Elza Khusnutdinova / Rita Khusainova / Sergey Litvinov	Mordovian	Saransk_in_Republic_of_Mordova	Russia	54.1833	45.1833	591513	M
Mordovians30	Mordovians30	LazaridisNature2014	Mait Metspalu / Richard Villems / Leila Laredj / Ene Metspalu / Elza Khusnutdinova / Rita Khusainova / Sergey Litvinov	Mordovian	Saransk_in_Republic_of_Mordova	Russia	54.1833	45.1833	590527	M
Mordovians4	Mordovians4	LazaridisNature2014	Mait Metspalu / Richard Villems / Leila Laredj / Ene Metspalu / Elza Khusnutdinova / Rita Khusainova / Sergey Litvinov	Mordovian	Saransk_in_Republic_of_Mordova	Russia	54.1833	45.1833	592324	M
Mordovians31	Mordovians31	LazaridisNature2014	Mait Metspalu / Richard Villems / Leila Laredj / Ene Metspalu / Elza Khusnutdinova / Rita Khusainova / Sergey Litvinov	Mordovian	Saransk_in_Republic_of_Mordova	Russia	54.1833	45.1833	591750	M
Mordovians17	Mordovians17	LazaridisNature2014	Mait Metspalu / Richard Villems / Leila Laredj / Ene Metspalu / Elza Khusnutdinova / Rita Khusainova / Sergey Litvinov	Mordovian	Saransk_in_Republic_of_Mordova	Russia	54.1833	45.1833	592252	M
Mordovians1	Mordovians1	LazaridisNature2014	Mait Metspalu / Richard Villems / Leila Laredj / Ene Metspalu / Elza Khusnutdinova / Rita Khusainova / Sergey Litvinov	Mordovian	Saransk_in_Republic_of_Mordova	Russia	54.1833	45.1833	592148	M
Mordovians22	Mordovians22	LazaridisNature2014	Mait Metspalu / Richard Villems / Leila Laredj / Ene Metspalu / Elza Khusnutdinova / Rita Khusainova / Sergey Litvinov	Mordovian	Saransk_in_Republic_of_Mordova	Russia	54.1833	45.1833	592600	M
Mordovians32	Mordovians32	LazaridisNature2014	Mait Metspalu / Richard Villems / Leila Laredj / Ene Metspalu / Elza Khusnutdinova / Rita Khusainova / Sergey Litvinov	Mordovian	Saransk_in_Republic_of_Mordova	Russia	54.1833	45.1833	592640	M
Mordovians5	Mordovians5	LazaridisNature2014	Mait Metspalu / Richard Villems / Leila Laredj / Ene Metspalu / Elza Khusnutdinova / Rita Khusainova / Sergey Litvinov	Mordovian	Saransk_in_Republic_of_Mordova	Russia	54.1833	45.1833	591645	M
B87	B87	WangNature2021	Qiongying Deng	Mulam	Kam-Sui, Taiâ€šÃ„Ã¬Kadai, Luocheng, Guangxi	China	24.8	108.9	590722	F
B26	B26	WangNature2021	Qiongying Deng	Mulam	Kam-Sui, Taiâ€šÃ„Ã¬Kadai, Luocheng, Guangxi	China	24.8	108.9	590793	F
A114	A114	WangNature2021	Qiongying Deng	Mulam	Kam-Sui, Taiâ€šÃ„Ã¬Kadai, Luocheng, Guangxi	China	24.8	108.9	590467	F
B3	B3	WangNature2021	Qiongying Deng	Mulam	Kam-Sui, Taiâ€šÃ„Ã¬Kadai, Luocheng, Guangxi	China	24.8	108.9	590770	F
B81	B81	WangNature2021	Qiongying Deng	Mulam	Kam-Sui, Taiâ€šÃ„Ã¬Kadai, Luocheng, Guangxi	China	24.8	108.9	590774	F
B48	B48	WangNature2021	Qiongying Deng	Mulam	Kam-Sui, Taiâ€šÃ„Ã¬Kadai, Luocheng, Guangxi	China	24.8	108.9	590806	F
B49	B49	WangNature2021	Qiongying Deng	Mulam	Kam-Sui, Taiâ€šÃ„Ã¬Kadai, Luocheng, Guangxi	China	24.8	108.9	590708	F
B8	B8	WangNature2021	Qiongying Deng	Mulam	Kam-Sui, Taiâ€šÃ„Ã¬Kadai, Luocheng, Guangxi	China	24.8	108.9	588859	F
B14	B14	WangNature2021	Qiongying Deng	Mulam	Kam-Sui, Taiâ€šÃ„Ã¬Kadai, Luocheng, Guangxi	China	24.8	108.9	589544	F
B43	B43	WangNature2021	Qiongying Deng	Mulam	Kam-Sui, Taiâ€šÃ„Ã¬Kadai, Luocheng, Guangxi	China	24.8	108.9	590131	F
B18	B18	WangNature2021	Qiongying Deng	Mulam	Kam-Sui, Taiâ€šÃ„Ã¬Kadai, Luocheng, Guangxi	China	24.8	108.9	590212	F
B32	B32	WangNature2021	Qiongying Deng	Mulam	Kam-Sui, Taiâ€šÃ„Ã¬Kadai, Luocheng, Guangxi	China	24.8	108.9	589662	F
A019	A019	WangNature2021	Qiongying Deng	Mulam	Kam-Sui, Taiâ€šÃ„Ã¬Kadai, Luocheng, Guangxi	China	24.8	108.9	590025	F
A015	A015	WangNature2021	Qiongying Deng	Mulam	Kam-Sui, Taiâ€šÃ„Ã¬Kadai, Luocheng, Guangxi	China	24.8	108.9	590296	F
A005	A005	WangNature2021	Qiongying Deng	Mulam	Kam-Sui, Taiâ€šÃ„Ã¬Kadai, Luocheng, Guangxi	China	24.8	108.9	590736	F
A016	A016	WangNature2021	Qiongying Deng	Mulam	Kam-Sui, Taiâ€šÃ„Ã¬Kadai, Luocheng, Guangxi	China	24.8	108.9	589317	F
A123	A123	WangNature2021	Qiongying Deng	Mulam	Kam-Sui, Taiâ€šÃ„Ã¬Kadai, Luocheng, Guangxi	China	24.8	108.9	590179	F
AMU-547	AMU-547	JeongNatureEcologyEvolution2019	Oleg Balanovsky / Elena Balanovska / Yuri Bogunov	Nanai	Khabarovsk region, Nanaisky, Khabarovsky, Komsomolsky, Ulchsky and Nikovaevsky districts	Russia	49.44	136.51	584628	M
AMU-549	AMU-549	JeongNatureEcologyEvolution2019	Oleg Balanovsky / Elena Balanovska / Yuri Bogunov	Nanai	Khabarovsk region, Nanaisky, Khabarovsky, Komsomolsky, Ulchsky and Nikovaevsky districts	Russia	49.44	136.51	584556	M
AMU-555	AMU-555	JeongNatureEcologyEvolution2019	Oleg Balanovsky / Elena Balanovska / Yuri Bogunov	Nanai	Khabarovsk region, Nanaisky, Khabarovsky, Komsomolsky, Ulchsky and Nikovaevsky districts	Russia	49.44	136.51	584450	M
AMU-559	AMU-559	JeongNatureEcologyEvolution2019	Oleg Balanovsky / Elena Balanovska / Yuri Bogunov	Nanai	Khabarovsk region, Nanaisky, Khabarovsky, Komsomolsky, Ulchsky and Nikovaevsky districts	Russia	49.44	136.51	584284	M
AMU-561	AMU-561	JeongNatureEcologyEvolution2019	Oleg Balanovsky / Elena Balanovska / Yuri Bogunov	Nanai	Khabarovsk region, Nanaisky, Khabarovsky, Komsomolsky, Ulchsky and Nikovaevsky districts	Russia	49.44	136.51	584318	M
AMU-601	AMU-601	JeongNatureEcologyEvolution2019	Oleg Balanovsky / Elena Balanovska / Yuri Bogunov	Nanai	Khabarovsk region, Nanaisky, Khabarovsky, Komsomolsky, Ulchsky and Nikovaevsky districts	Russia	49.44	136.51	584651	M
AMU-610	AMU-610	JeongNatureEcologyEvolution2019	Oleg Balanovsky / Elena Balanovska / Yuri Bogunov	Nanai	Khabarovsk region, Nanaisky, Khabarovsky, Komsomolsky, Ulchsky and Nikovaevsky districts	Russia	49.44	136.51	584206	M
AMU-628	AMU-628	JeongNatureEcologyEvolution2019	Oleg Balanovsky / Elena Balanovska / Yuri Bogunov	Nanai	Khabarovsk region, Nanaisky, Khabarovsky, Komsomolsky, Ulchsky and Nikovaevsky districts	Russia	49.44	136.51	583686	M
AMU-631	AMU-631	JeongNatureEcologyEvolution2019	Oleg Balanovsky / Elena Balanovska / Yuri Bogunov	Nanai	Khabarovsk region, Nanaisky, Khabarovsky, Komsomolsky, Ulchsky and Nikovaevsky districts	Russia	49.44	136.51	583679	M
AMU-636	AMU-636	JeongNatureEcologyEvolution2019	Oleg Balanovsky / Elena Balanovska / Yuri Bogunov	Nanai	Khabarovsk region, Nanaisky, Khabarovsky, Komsomolsky, Ulchsky and Nikovaevsky districts	Russia	49.44	136.51	584564	M
HGDP01337	HGDP01337	PattersonGenetics2012	HGDP	Naxi	..	China	26	100	589712	M
HGDP01338	HGDP01338	PattersonGenetics2012	HGDP	Naxi	..	China	26	100	592074	M
HGDP01339	HGDP01339	PattersonGenetics2012	HGDP	Naxi	..	China	26	100	592765	M
HGDP01340	HGDP01340	PattersonGenetics2012	HGDP	Naxi	..	China	26	100	592697	M
HGDP01341	HGDP01341	PattersonGenetics2012	HGDP	Naxi	..	China	26	100	592131	M
HGDP01342	HGDP01342	PattersonGenetics2012	HGDP	Naxi	..	China	26	100	592675	M
HGDP01344	HGDP01344	PattersonGenetics2012	HGDP	Naxi	..	China	26	100	589830	M
HGDP01345	HGDP01345	PattersonGenetics2012	HGDP	Naxi	..	China	26	100	589476	F
HGDP01346	HGDP01346	PattersonGenetics2012	HGDP	Naxi	..	China	26	100	592481	F
AMU-156	AMU-156	JeongNatureEcologyEvolution2019	Oleg Balanovsky / Elena Balanovska / Yuri Bogunov	Negidal	Khabarovsk region, Solnechniy district	Russia	52.47	136.59	584911	M
AMU-160	AMU-160	JeongNatureEcologyEvolution2019	Oleg Balanovsky / Elena Balanovska / Yuri Bogunov	Negidal	Khabarovsk region, Solnechniy district	Russia	52.47	136.59	585038	M
AMU-696	AMU-696	JeongNatureEcologyEvolution2019	Oleg Balanovsky / Elena Balanovska / Yuri Bogunov	Negidal	Khabarovsk region, Solnechniy district	Russia	52.47	136.59	585069	M
Ne30	Ne30	WangNature2021	Rukesh Shrestha	Newar	Nepal, Kathmandu	Nepal	27.7	85.3333	590693	M
Ne61	Ne61	WangNature2021	Rukesh Shrestha	Newar	Nepal, Kathmandu	Nepal	27.7	85.3333	590361	M
Ne35	Ne35	WangNature2021	Rukesh Shrestha	Newar	Nepal, Kathmandu	Nepal	27.7	85.3333	590571	F
Nov_005	Nov_005	LazaridisNature2014	Rem Sukernik / Elena B. Starikovskaya	Nganasan	Factoria Novaya	Russia	71.9	102.5	592726	M
ADR00514	ADR00514	LazaridisNature2014	Rem Sukernik / Elena B. Starikovskaya	Nganasan	..	Russia	71	95	592212	F
ADR00513	ADR00513	LazaridisNature2014	Rem Sukernik / Elena B. Starikovskaya	Nganasan	..	Russia	71	95	591177	M
ADR00509	ADR00509	LazaridisNature2014	Rem Sukernik / Elena B. Starikovskaya	Nganasan	..	Russia	71	95	589205	M
ADR00512	ADR00512	LazaridisNature2014	Rem Sukernik / Elena B. Starikovskaya	Nganasan	..	Russia	71	95	591892	M
ADR00504	ADR00504	LazaridisNature2014	Rem Sukernik / Elena B. Starikovskaya	Nganasan	..	Russia	71	95	591458	M
ADR00507	ADR00507	LazaridisNature2014	Rem Sukernik / Elena B. Starikovskaya	Nganasan	..	Russia	71	95	589698	M
ADR00511	ADR00511	LazaridisNature2014	Rem Sukernik / Elena B. Starikovskaya	Nganasan	..	Russia	71	95	592058	M
ADR00510	ADR00510	LazaridisNature2014	Rem Sukernik / Elena B. Starikovskaya	Nganasan	..	Russia	71	95	592281	M
ADR00508	ADR00508	LazaridisNature2014	Rem Sukernik / Elena B. Starikovskaya	Nganasan	..	Russia	71	95	592190	F
ADR00515	ADR00515	LazaridisNature2014	Rem Sukernik / Elena B. Starikovskaya	Nganasan	..	Russia	71	95	591672	F
Tuebingen06	Tuebingen06	FlegontovNature2019	Pavel Flegontov / Tatiana Tatarinova	Nganasan	Ust'-Avam	Russia	71.1132	92.8223	583506	F
Tuebingen07	Tuebingen07	FlegontovNature2019	Pavel Flegontov / Tatiana Tatarinova	Nganasan	Ust'-Avam	Russia	71.1132	92.8223	586691	F
Tuebingen12	Tuebingen12	FlegontovNature2019	Pavel Flegontov / Tatiana Tatarinova	Nganasan	Ust'-Avam	Russia	71.1132	92.8223	586316	F
Tuebingen14	Tuebingen14	FlegontovNature2019	Pavel Flegontov / Tatiana Tatarinova	Nganasan	Ust'-Avam	Russia	71.1132	92.8223	586221	F
Tuebingen17	Tuebingen17	FlegontovNature2019	Pavel Flegontov / Tatiana Tatarinova	Nganasan	Dudinka	Russia	69.408	86.179	586096	F
Tuebingen19	Tuebingen19	FlegontovNature2019	Pavel Flegontov / Tatiana Tatarinova	Nganasan	Dudinka	Russia	69.408	86.179	586289	M
Tuebingen21	Tuebingen21	FlegontovNature2019	Pavel Flegontov / Tatiana Tatarinova	Nganasan	Volochanka	Russia	70.9763	94.5353	585853	M
Tuebingen23	Tuebingen23	FlegontovNature2019	Pavel Flegontov / Tatiana Tatarinova	Nganasan	Volochanka	Russia	70.9763	94.5353	578196	F
Tuebingen25	Tuebingen25	FlegontovNature2019	Pavel Flegontov / Tatiana Tatarinova	Nganasan	Ust'-Avam	Russia	71.1132	92.8223	583409	F
Tuebingen27	Tuebingen27	FlegontovNature2019	Pavel Flegontov / Tatiana Tatarinova	Nganasan	Ust'-Avam	Russia	71.1132	92.8223	582312	M
Tuebingen28	Tuebingen28	FlegontovNature2019	Pavel Flegontov / Tatiana Tatarinova	Nganasan	Dudinka	Russia	69.408	86.179	585259	F
Tuebingen106	Tuebingen106	FlegontovNature2019	Pavel Flegontov / Tatiana Tatarinova	Nganasan	Volochanka	Russia	70.9763	94.5353	585341	F
Tuebingen111	Tuebingen111	FlegontovNature2019	Pavel Flegontov / Tatiana Tatarinova	Nganasan	Volochanka	Russia	70.9763	94.5353	586117	F
Tuebingen112	Tuebingen112	FlegontovNature2019	Pavel Flegontov / Tatiana Tatarinova	Nganasan	Volochanka	Russia	70.9763	94.5353	586135	M
Tuebingen114	Tuebingen114	FlegontovNature2019	Pavel Flegontov / Tatiana Tatarinova	Nganasan	Volochanka	Russia	70.9763	94.5353	585830	F
Tuebingen116	Tuebingen116	FlegontovNature2019	Pavel Flegontov / Tatiana Tatarinova	Nganasan	Volochanka	Russia	70.9763	94.5353	586321	M
Tuebingen119	Tuebingen119	FlegontovNature2019	Pavel Flegontov / Tatiana Tatarinova	Nganasan	Volochanka	Russia	70.9763	94.5353	584128	F
Tuebingen121	Tuebingen121	FlegontovNature2019	Pavel Flegontov / Tatiana Tatarinova	Nganasan	Volochanka	Russia	70.9763	94.5353	586038	M
Tuebingen123	Tuebingen123	FlegontovNature2019	Pavel Flegontov / Tatiana Tatarinova	Nganasan	Volochanka	Russia	70.9763	94.5353	586349	F
Tuebingen124	Tuebingen124	FlegontovNature2019	Pavel Flegontov / Tatiana Tatarinova	Nganasan	Volochanka	Russia	70.9763	94.5353	585559	F
Tuebingen126	Tuebingen126	FlegontovNature2019	Pavel Flegontov / Tatiana Tatarinova	Nganasan	Volochanka	Russia	70.9763	94.5353	585971	M
Tuebingen127	Tuebingen127	FlegontovNature2019	Pavel Flegontov / Tatiana Tatarinova	Nganasan	Volochanka	Russia	70.9763	94.5353	582138	M
AMU-031	AMU-031	JeongNatureEcologyEvolution2019	Oleg Balanovsky / Elena Balanovska / Yuri Bogunov	Nivh	Khabarovsk region, Ulchsky and Nikovaevsky districts	Russia	52.85	141.25	584726	M
AMU-039	AMU-039	JeongNatureEcologyEvolution2019	Oleg Balanovsky / Elena Balanovska / Yuri Bogunov	Nivh	Khabarovsk region, Ulchsky and Nikovaevsky districts	Russia	52.85	141.25	584496	M
AMU-042	AMU-042	JeongNatureEcologyEvolution2019	Oleg Balanovsky / Elena Balanovska / Yuri Bogunov	Nivh	Khabarovsk region, Ulchsky and Nikovaevsky districts	Russia	52.85	141.25	584557	M
AMU-052	AMU-052	JeongNatureEcologyEvolution2019	Oleg Balanovsky / Elena Balanovska / Yuri Bogunov	Nivh	Khabarovsk region, Ulchsky and Nikovaevsky districts	Russia	52.85	141.25	584520	M
AMU-064	AMU-064	JeongNatureEcologyEvolution2019	Oleg Balanovsky / Elena Balanovska / Yuri Bogunov	Nivh	Khabarovsk region, Ulchsky and Nikovaevsky districts	Russia	52.85	141.25	584482	M
AMU-066	AMU-066	JeongNatureEcologyEvolution2019	Oleg Balanovsky / Elena Balanovska / Yuri Bogunov	Nivh	Khabarovsk region, Ulchsky and Nikovaevsky districts	Russia	52.85	141.25	584603	M
AMU-072	AMU-072	JeongNatureEcologyEvolution2019	Oleg Balanovsky / Elena Balanovska / Yuri Bogunov	Nivh	Khabarovsk region, Ulchsky and Nikovaevsky districts	Russia	52.85	141.25	584488	M
AMU-074	AMU-074	JeongNatureEcologyEvolution2019	Oleg Balanovsky / Elena Balanovska / Yuri Bogunov	Nivh	Khabarovsk region, Ulchsky and Nikovaevsky districts	Russia	52.85	141.25	584457	M
AMU-164	AMU-164	JeongNatureEcologyEvolution2019	Oleg Balanovsky / Elena Balanovska / Yuri Bogunov	Nivh	Khabarovsk region, Ulchsky and Nikovaevsky districts	Russia	52.85	141.25	585100	M
AMU-596	AMU-596	JeongNatureEcologyEvolution2019	Oleg Balanovsky / Elena Balanovska / Yuri Bogunov	Nivh	Khabarovsk region, Ulchsky and Nikovaevsky districts	Russia	52.85	141.25	585040	M
NOG-15	NOG-15	JeongNatureEcologyEvolution2019	Oleg Balanovsky / Elena Balanovska / Yuldash Yusupov / Eldar Idrisov	Nogai_Astrakhan	Astrakhan region, Astrakhan, Krasnoyarsk and Volodarsky districts	Russia	46.2	48.01	583889	M
NOG-17	NOG-17	JeongNatureEcologyEvolution2019	Oleg Balanovsky / Elena Balanovska / Yuldash Yusupov / Eldar Idrisov	Nogai_Astrakhan	Astrakhan region, Astrakhan, Krasnoyarsk and Volodarsky districts	Russia	46.2	48.01	584480	M
NOG-18	NOG-18	JeongNatureEcologyEvolution2019	Oleg Balanovsky / Elena Balanovska / Yuldash Yusupov / Eldar Idrisov	Nogai_Astrakhan	Astrakhan region, Astrakhan, Krasnoyarsk and Volodarsky districts	Russia	46.2	48.01	583700	M
NOG-19	NOG-19	JeongNatureEcologyEvolution2019	Oleg Balanovsky / Elena Balanovska / Yuldash Yusupov / Eldar Idrisov	Nogai_Astrakhan	Astrakhan region, Astrakhan, Krasnoyarsk and Volodarsky districts	Russia	46.2	48.01	584786	M
NOG-21	NOG-21	JeongNatureEcologyEvolution2019	Oleg Balanovsky / Elena Balanovska / Yuldash Yusupov / Eldar Idrisov	Nogai_Astrakhan	Astrakhan region, Astrakhan, Krasnoyarsk and Volodarsky districts	Russia	46.2	48.01	584303	M
NOG-42	NOG-42	JeongNatureEcologyEvolution2019	Oleg Balanovsky / Elena Balanovska / Yuldash Yusupov / Eldar Idrisov	Nogai_Astrakhan	Astrakhan region, Astrakhan, Krasnoyarsk and Volodarsky districts	Russia	46.2	48.01	583290	M
nogay42	nogay42	LazaridisNature2014	Mait Metspalu / Richard Villems / Leila Laredj / Ene Metspalu / Elza Khusnutdinova / Rita Khusainova / Sergey Litvinov	Nogai_Karachay_Cherkessia	Erkin_Hulk_in_Karachay_Cherkess_Republic_Nogaysky_District	Russia	44.3725	41.9376	592159	M
nogay35	nogay35	LazaridisNature2014	Mait Metspalu / Richard Villems / Leila Laredj / Ene Metspalu / Elza Khusnutdinova / Rita Khusainova / Sergey Litvinov	Nogai_Karachay_Cherkessia	Erkin_Hulk_in_Karachay_Cherkess_Republic_Nogaysky_District	Russia	44.3725	41.9376	591517	M
nogay34	nogay34	LazaridisNature2014	Mait Metspalu / Richard Villems / Leila Laredj / Ene Metspalu / Elza Khusnutdinova / Rita Khusainova / Sergey Litvinov	Nogai_Karachay_Cherkessia	Erkin_Hulk_in_Karachay_Cherkess_Republic_Nogaysky_District	Russia	44.3725	41.9376	592028	M
nogay24	nogay24	LazaridisNature2014	Mait Metspalu / Richard Villems / Leila Laredj / Ene Metspalu / Elza Khusnutdinova / Rita Khusainova / Sergey Litvinov	Nogai_Karachay_Cherkessia	Erkin_Hulk_in_Karachay_Cherkess_Republic_Nogaysky_District	Russia	44.3725	41.9376	587433	M
nogay25	nogay25	LazaridisNature2014	Mait Metspalu / Richard Villems / Leila Laredj / Ene Metspalu / Elza Khusnutdinova / Rita Khusainova / Sergey Litvinov	Nogai_Karachay_Cherkessia	Erkin_Hulk_in_Karachay_Cherkess_Republic_Nogaysky_District	Russia	44.3725	41.9376	592453	M
nogay33	nogay33	LazaridisNature2014	Mait Metspalu / Richard Villems / Leila Laredj / Ene Metspalu / Elza Khusnutdinova / Rita Khusainova / Sergey Litvinov	Nogai_Karachay_Cherkessia	Erkin_Hulk_in_Karachay_Cherkess_Republic_Nogaysky_District	Russia	44.3725	41.9376	592218	M
nogay44	nogay44	LazaridisNature2014	Mait Metspalu / Richard Villems / Leila Laredj / Ene Metspalu / Elza Khusnutdinova / Rita Khusainova / Sergey Litvinov	Nogai_Karachay_Cherkessia	Erkin_Hulk_in_Karachay_Cherkess_Republic_Nogaysky_District	Russia	44.3725	41.9376	590615	M
nogay45	nogay45	LazaridisNature2014	Mait Metspalu / Richard Villems / Leila Laredj / Ene Metspalu / Elza Khusnutdinova / Rita Khusainova / Sergey Litvinov	Nogai_Karachay_Cherkessia	Erkin_Hulk_in_Karachay_Cherkess_Republic_Nogaysky_District	Russia	44.3725	41.9376	591521	M
nogay46	nogay46	LazaridisNature2014	Mait Metspalu / Richard Villems / Leila Laredj / Ene Metspalu / Elza Khusnutdinova / Rita Khusainova / Sergey Litvinov	Nogai_Karachay_Cherkessia	Erkin_Hulk_in_Karachay_Cherkess_Republic_Nogaysky_District	Russia	44.3725	41.9376	590781	M
NOG-125	NOG-125	JeongNatureEcologyEvolution2019	Oleg Balanovsky / Elena Balanovska / Yuldash Yusupov	Nogai_Stavropol	Stavropol region, Neftekumsky, Kochubeyevsky, Mineralovodchesky districts	Russia	44.4	41.5	584210	M
NOG-127	NOG-127	JeongNatureEcologyEvolution2019	Oleg Balanovsky / Elena Balanovska / Yuldash Yusupov	Nogai_Stavropol	Stavropol region, Neftekumsky, Kochubeyevsky, Mineralovodchesky districts	Russia	44.4	41.5	584786	M
NOG-129	NOG-129	JeongNatureEcologyEvolution2019	Oleg Balanovsky / Elena Balanovska / Yuldash Yusupov	Nogai_Stavropol	Stavropol region, Neftekumsky, Kochubeyevsky, Mineralovodchesky districts	Russia	44.4	41.5	584172	M
NOG-130	NOG-130	JeongNatureEcologyEvolution2019	Oleg Balanovsky / Elena Balanovska / Yuldash Yusupov	Nogai_Stavropol	Stavropol region, Neftekumsky, Kochubeyevsky, Mineralovodchesky districts	Russia	44.4	41.5	584435	M
NOG-133	NOG-133	JeongNatureEcologyEvolution2019	Oleg Balanovsky / Elena Balanovska / Yuldash Yusupov	Nogai_Stavropol	Stavropol region, Neftekumsky, Kochubeyevsky, Mineralovodchesky districts	Russia	44.4	41.5	584680	M
NOG-217	NOG-217	JeongNatureEcologyEvolution2019	Oleg Balanovsky / Elena Balanovska / Yuldash Yusupov	Nogai_Stavropol	Stavropol region, Neftekumsky, Kochubeyevsky, Mineralovodchesky districts	Russia	44.4	41.5	584432	M
NOG-220	NOG-220	JeongNatureEcologyEvolution2019	Oleg Balanovsky / Elena Balanovska / Yuldash Yusupov	Nogai_Stavropol	Stavropol region, Neftekumsky, Kochubeyevsky, Mineralovodchesky districts	Russia	44.4	41.5	584349	M
NOG-224	NOG-224	JeongNatureEcologyEvolution2019	Oleg Balanovsky / Elena Balanovska / Yuldash Yusupov	Nogai_Stavropol	Stavropol region, Neftekumsky, Kochubeyevsky, Mineralovodchesky districts	Russia	44.4	41.5	584639	M
NOG-263	NOG-263	JeongNatureEcologyEvolution2019	Oleg Balanovsky / Elena Balanovska / Yuldash Yusupov	Nogai_Stavropol	Stavropol region, Neftekumsky, Kochubeyevsky, Mineralovodchesky districts	Russia	44.4	41.5	582296	M
NOG-357	NOG-357	JeongNatureEcologyEvolution2019	Oleg Balanovsky / Elena Balanovska / Yuldash Yusupov	Nogai_Stavropol	Stavropol region, Neftekumsky, Kochubeyevsky, Mineralovodchesky districts	Russia	44.4	41.5	584542	M
NOR119	NOR119	LazaridisNature2014	Cristian Capelli / George B. J. Busby / Tor Hervig	Norwegian	Bergen	Norway	60.359	5.358	589216	M
NOR124	NOR124	LazaridisNature2014	Cristian Capelli / George B. J. Busby / Tor Hervig	Norwegian	Bergen	Norway	60.359	5.358	589405	M
NOR106	NOR106	LazaridisNature2014	Cristian Capelli / George B. J. Busby / Tor Hervig	Norwegian	Bergen	Norway	60.359	5.358	590785	M
NOR101	NOR101	LazaridisNature2014	Cristian Capelli / George B. J. Busby / Tor Hervig	Norwegian	Bergen	Norway	60.359	5.358	590887	M
NOR146	NOR146	LazaridisNature2014	Cristian Capelli / George B. J. Busby / Tor Hervig	Norwegian	Bergen	Norway	60.359	5.358	591114	M
NOR108	NOR108	LazaridisNature2014	Cristian Capelli / George B. J. Busby / Tor Hervig	Norwegian	Bergen	Norway	60.359	5.358	591314	M
NOR126	NOR126	LazaridisNature2014	Cristian Capelli / George B. J. Busby / Tor Hervig	Norwegian	Bergen	Norway	60.359	5.358	591263	M
NOR107	NOR107	LazaridisNature2014	Cristian Capelli / George B. J. Busby / Tor Hervig	Norwegian	Bergen	Norway	60.359	5.358	591490	M
NOR109	NOR109	LazaridisNature2014	Cristian Capelli / George B. J. Busby / Tor Hervig	Norwegian	Bergen	Norway	60.359	5.358	591522	M
NOR148	NOR148	LazaridisNature2014	Cristian Capelli / George B. J. Busby / Tor Hervig	Norwegian	Bergen	Norway	60.359	5.358	591810	M
NOR111	NOR111	LazaridisNature2014	Cristian Capelli / George B. J. Busby / Tor Hervig	Norwegian	Bergen	Norway	60.359	5.358	592064	M
Oj958	Oj958	LazaridisNature2014	David E. C. Cole / Damian Labuda*	Ojibwa	Ontario	Canada	46.5	-81	592717	F
Oj967	Oj967	LazaridisNature2014	David E. C. Cole / Damian Labuda*	Ojibwa	Ontario	Canada	46.5	-81	592641	F
Oj970	Oj970	LazaridisNature2014	David E. C. Cole / Damian Labuda*	Ojibwa	Ontario	Canada	46.5	-81	592827	F
Oj985	Oj985	LazaridisNature2014	David E. C. Cole / Damian Labuda*	Ojibwa	Ontario	Canada	46.5	-81	592628	F
Oj1131	Oj1131	LazaridisNature2014	David E. C. Cole / Damian Labuda*	Ojibwa	Ontario	Canada	46.5	-81	592609	F
Oj1136	Oj1136	LazaridisNature2014	David E. C. Cole / Damian Labuda*	Ojibwa	Ontario	Canada	46.5	-81	592523	F
Oj1112	Oj1112	LazaridisNature2014	David E. C. Cole / Damian Labuda*	Ojibwa	Ontario	Canada	46.5	-81	589043	F
Oj1260	Oj1260	LazaridisNature2014	David E. C. Cole / Damian Labuda*	Ojibwa	Ontario	Canada	46.5	-81	591474	F
Oj1285	Oj1285	LazaridisNature2014	David E. C. Cole / Damian Labuda*	Ojibwa	Ontario	Canada	46.5	-81	591304	F
Oj968_new	Oj968_new	LazaridisNature2014	David E. C. Cole / Damian Labuda*	Ojibwa	Ontario	Canada	46.5	-81	591966	F
Oj983	Oj983	LazaridisNature2014	David E. C. Cole / Damian Labuda*	Ojibwa	Ontario	Canada	46.5	-81	592333	M
Oj1124	Oj1124	LazaridisNature2014	David E. C. Cole / Damian Labuda*	Ojibwa	Ontario	Canada	46.5	-81	591144	F
Oj1143	Oj1143	LazaridisNature2014	David E. C. Cole / Damian Labuda*	Ojibwa	Ontario	Canada	46.5	-81	591380	M
Oj1262	Oj1262	LazaridisNature2014	David E. C. Cole / Damian Labuda*	Ojibwa	Ontario	Canada	46.5	-81	592180	F
Oj1111	Oj1111	LazaridisNature2014	David E. C. Cole / Damian Labuda*	Ojibwa	Ontario	Canada	46.5	-81	591375	F
Oj1250	Oj1250	LazaridisNature2014	David E. C. Cole / Damian Labuda*	Ojibwa	Ontario	Canada	46.5	-81	591776	F
Oj1273	Oj1273	LazaridisNature2014	David E. C. Cole / Damian Labuda*	Ojibwa	Ontario	Canada	46.5	-81	590410	F
HGDP01203	HGDP01203	PattersonGenetics2012	HGDP	Oroqen	..	China	50.4339	126.5	592155	M
HGDP01204	HGDP01204	PattersonGenetics2012	HGDP	Oroqen	..	China	50.4339	126.5	591895	M
HGDP01205	HGDP01205	PattersonGenetics2012	HGDP	Oroqen	..	China	50.4339	126.5	589056	M
HGDP01206	HGDP01206	PattersonGenetics2012	HGDP	Oroqen	..	China	50.4339	126.5	592166	M
HGDP01207	HGDP01207	PattersonGenetics2012	HGDP	Oroqen	..	China	50.4339	126.5	588706	M
HGDP01208	HGDP01208	PattersonGenetics2012	HGDP	Oroqen	..	China	50.4339	126.5	591014	M
HGDP01209	HGDP01209	PattersonGenetics2012	HGDP	Oroqen	..	China	50.4339	126.5	592655	F
HGDP01211	HGDP01211	PattersonGenetics2012	HGDP	Oroqen	..	China	50.4339	126.5	591010	F
HGDP01212	HGDP01212	PattersonGenetics2012	HGDP	Oroqen	..	China	50.4339	126.5	591669	F
OCE-058	OCE-058	JeongNatureEcologyEvolution2019	Oleg Balanovsky / Elena Balanovska	Ossetian	North Ossetia Republic	Russia	43.12	43.55	584368	M
OCE-155	OCE-155	JeongNatureEcologyEvolution2019	Oleg Balanovsky / Elena Balanovska	Ossetian	North Ossetia Republic	Russia	43.12	43.55	584989	M
OCE-160	OCE-160	JeongNatureEcologyEvolution2019	Oleg Balanovsky / Elena Balanovska	Ossetian	North Ossetia Republic	Russia	43.12	43.55	584550	M
OCE-161	OCE-161	JeongNatureEcologyEvolution2019	Oleg Balanovsky / Elena Balanovska	Ossetian	North Ossetia Republic	Russia	43.12	43.55	584539	M
OCE-195	OCE-195	JeongNatureEcologyEvolution2019	Oleg Balanovsky / Elena Balanovska	Ossetian	North Ossetia Republic	Russia	43.12	43.55	584955	M
OCE-224	OCE-224	JeongNatureEcologyEvolution2019	Oleg Balanovsky / Elena Balanovska	Ossetian	North Ossetia Republic	Russia	43.12	43.55	580267	M
NorthOssetia19	NorthOssetia19	LazaridisNature2014	Mait Metspalu / Richard Villems / Leila Laredj / Ene Metspalu / Elza Khusnutdinova / Rita Khusainova / Sergey Litvinov	Ossetian	Vladikavkaz_in_Republic_of_North_Ossetia_Alania	Russia	43.0167	44.65	592173	M
NorthOssetia2	NorthOssetia2	LazaridisNature2014	Mait Metspalu / Richard Villems / Leila Laredj / Ene Metspalu / Elza Khusnutdinova / Rita Khusainova / Sergey Litvinov	Ossetian	Vladikavkaz_in_Republic_of_North_Ossetia_Alania	Russia	43.0167	44.65	592487	M
NorthOssetia3	NorthOssetia3	LazaridisNature2014	Mait Metspalu / Richard Villems / Leila Laredj / Ene Metspalu / Elza Khusnutdinova / Rita Khusainova / Sergey Litvinov	Ossetian	Vladikavkaz_in_Republic_of_North_Ossetia_Alania	Russia	43.0167	44.65	591747	M
NorthOssetia11	NorthOssetia11	LazaridisNature2014	Mait Metspalu / Richard Villems / Leila Laredj / Ene Metspalu / Elza Khusnutdinova / Rita Khusainova / Sergey Litvinov	Ossetian	Vladikavkaz_in_Republic_of_North_Ossetia_Alania	Russia	43.0167	44.65	592385	M
NorthOssetia8	NorthOssetia8	LazaridisNature2014	Mait Metspalu / Richard Villems / Leila Laredj / Ene Metspalu / Elza Khusnutdinova / Rita Khusainova / Sergey Litvinov	Ossetian	Vladikavkaz_in_Republic_of_North_Ossetia_Alania	Russia	43.0167	44.65	592574	M
NorthOssetia9	NorthOssetia9	LazaridisNature2014	Mait Metspalu / Richard Villems / Leila Laredj / Ene Metspalu / Elza Khusnutdinova / Rita Khusainova / Sergey Litvinov	Ossetian	Vladikavkaz_in_Republic_of_North_Ossetia_Alania	Russia	43.0167	44.65	592020	M
NorthOssetia14	NorthOssetia14	LazaridisNature2014	Mait Metspalu / Richard Villems / Leila Laredj / Ene Metspalu / Elza Khusnutdinova / Rita Khusainova / Sergey Litvinov	Ossetian	Vladikavkaz_in_Republic_of_North_Ossetia_Alania	Russia	43.0167	44.65	592156	M
NorthOssetia17	NorthOssetia17	LazaridisNature2014	Mait Metspalu / Richard Villems / Leila Laredj / Ene Metspalu / Elza Khusnutdinova / Rita Khusainova / Sergey Litvinov	Ossetian	Vladikavkaz_in_Republic_of_North_Ossetia_Alania	Russia	43.0167	44.65	592012	M
HGDP01037	HGDP01037	PattersonGenetics2012	HGDP	Pima	..	Mexico	29	-108	592660	M
HGDP01041	HGDP01041	PattersonGenetics2012	HGDP	Pima	..	Mexico	29	-108	591021	F
HGDP01043	HGDP01043	PattersonGenetics2012	HGDP	Pima	..	Mexico	29	-108	592109	M
HGDP01044	HGDP01044	PattersonGenetics2012	HGDP	Pima	..	Mexico	29	-108	592468	U
HGDP01047	HGDP01047	PattersonGenetics2012	HGDP	Pima	..	Mexico	29	-108	591098	M
HGDP01050	HGDP01050	PattersonGenetics2012	HGDP	Pima	..	Mexico	29	-108	592632	M
HGDP01051	HGDP01051	PattersonGenetics2012	HGDP	Pima	..	Mexico	29	-108	591808	U
HGDP01053	HGDP01053	PattersonGenetics2012	HGDP	Pima	..	Mexico	29	-108	592301	F
HGDP01055	HGDP01055	PattersonGenetics2012	HGDP	Pima	..	Mexico	29	-108	592067	M
HGDP01056	HGDP01056	PattersonGenetics2012	HGDP	Pima	..	Mexico	29	-108	592147	U
HGDP01057	HGDP01057	PattersonGenetics2012	HGDP	Pima	..	Mexico	29	-108	592640	M
HGDP01058	HGDP01058	PattersonGenetics2012	HGDP	Pima	..	Mexico	29	-108	591847	F
HGDP01059	HGDP01059	PattersonGenetics2012	HGDP	Pima	..	Mexico	29	-108	592739	M
HGDP01060	HGDP01060	PattersonGenetics2012	HGDP	Pima	..	Mexico	29	-108	592211	M
BM32	BM32	WangNature2021	Chuan-Chao Wang / Hui Li	Qiang	Qiangic, Sino-Tibetan, Daofu, Sichuan	China	30.9	101.1	590780	F
DBB006	DBB006	WangNature2021	Chuan-Chao Wang / Hui Li	Qiang	Qiangic, Sino-Tibetan, Danba, Sichuan, Y.haplogroup=D	China	30.8	101.9	589076	M
DBA19	DBA19	WangNature2021	Chuan-Chao Wang / Hui Li	Qiang	Qiangic, Sino-Tibetan, Danba, Sichuan, Y.haplogroup=O3a2	China	30.8	101.9	590707	M
DBA021	DBA021	WangNature2021	Chuan-Chao Wang / Hui Li	Qiang	Qiangic, Sino-Tibetan, Danba, Sichuan, Y.haplogroup=O3a2c1a	China	30.8	101.9	590719	M
DBB007	DBB007	WangNature2021	Chuan-Chao Wang / Hui Li	Qiang	Qiangic, Sino-Tibetan, Danba, Sichuan, Y.haplogroup=O3a2c1a	China	30.8	101.9	590710	M
DBA017	DBA017	WangNature2021	Chuan-Chao Wang / Hui Li	Qiang	Qiangic, Sino-Tibetan, Danba, Sichuan, Y.haplogroup=D	China	30.8	101.9	590152	M
BM10	BM10	WangNature2021	Chuan-Chao Wang / Hui Li	Qiang	Qiangic, Sino-Tibetan, Daofu, Sichuan, Y.haplogroup=O1a	China	30.9	101.1	590746	M
BM43	BM43	WangNature2021	Chuan-Chao Wang / Hui Li	Qiang	Qiangic, Sino-Tibetan, Daofu, Sichuan, Y.haplogroup=O3a1	China	30.9	101.1	590645	M
BM24	BM24	WangNature2021	Chuan-Chao Wang / Hui Li	Qiang	Qiangic, Sino-Tibetan, Daofu, Sichuan, Y.haplogroup=D	China	30.9	101.1	590725	M
BM26	BM26	WangNature2021	Chuan-Chao Wang / Hui Li	Qiang	Qiangic, Sino-Tibetan, Daofu, Sichuan, Y.haplogroup=O3a1	China	30.9	101.1	590727	M
BM21	BM21	WangNature2021	Chuan-Chao Wang / Hui Li	Qiang	Qiangic, Sino-Tibetan, Daofu, Sichuan, Y.haplogroup=R2 (Investigation)	China	30.9	101.1	590654	M
BM28	BM28	WangNature2021	Chuan-Chao Wang / Hui Li	Qiang	Qiangic, Sino-Tibetan, Daofu, Sichuan, Y.haplogroup=D	China	30.9	101.1	589223	M
BM37	BM37	WangNature2021	Chuan-Chao Wang / Hui Li	Qiang	Qiangic, Sino-Tibetan, Daofu, Sichuan, Y.haplogroup=D	China	30.9	101.1	589439	M
BM27	BM27	WangNature2021	Chuan-Chao Wang / Hui Li	Qiang	Qiangic, Sino-Tibetan, Daofu, Sichuan, Y.haplogroup=O3a2c1a	China	30.9	101.1	589236	M
BM02	BM02	WangNature2021	Chuan-Chao Wang / Hui Li	Qiang	Qiangic, Sino-Tibetan, Daofu, Sichuan, Y.haplogroup=N1c1	China	30.9	101.1	587376	M
BM18	BM18	WangNature2021	Chuan-Chao Wang / Hui Li	Qiang	Qiangic, Sino-Tibetan, Daofu, Sichuan, Y.haplogroup=D	China	30.9	101.1	589802	M
DBA018	DBA018	WangNature2021	Chuan-Chao Wang / Hui Li	Qiang	Qiangic, Sino-Tibetan, Danba, Sichuan, Y.haplogroup=C	China	30.8	101.9	589802	M
DBB001	DBB001	WangNature2021	Chuan-Chao Wang / Hui Li	Qiang	Qiangic, Sino-Tibetan, Danba, Sichuan, Y.haplogroup=O3a2b1	China	30.8	101.9	590029	M
DBA01	DBA01	WangNature2021	Chuan-Chao Wang / Hui Li	Qiang	Qiangic, Sino-Tibetan, Danba, Sichuan, Y.haplogroup=D	China	30.8	101.9	589964	M
DBB002	DBB002	WangNature2021	Chuan-Chao Wang / Hui Li	Qiang	Qiangic, Sino-Tibetan, Danba, Sichuan, Y.haplogroup=O2a1a	China	30.8	101.9	588668	M
Rbgp-200	Rbgp-200	JeongNatureEcologyEvolution2019	Oleg Balanovsky / Elena Balanovska / Michail Churnosov	Russian	Belgorod region, Krasnensky, Prohorovsky, Yakovlevsky districts	Russia	50.78	36.48	584157	M
Rbgp-201	Rbgp-201	JeongNatureEcologyEvolution2019	Oleg Balanovsky / Elena Balanovska / Michail Churnosov	Russian	Belgorod region, Krasnensky, Prohorovsky, Yakovlevsky districts	Russia	50.78	36.48	582733	M
Rbgp-203	Rbgp-203	JeongNatureEcologyEvolution2019	Oleg Balanovsky / Elena Balanovska / Michail Churnosov	Russian	Belgorod region, Krasnensky, Prohorovsky, Yakovlevsky districts	Russia	50.78	36.48	583945	M
Rbgp-205	Rbgp-205	JeongNatureEcologyEvolution2019	Oleg Balanovsky / Elena Balanovska / Michail Churnosov	Russian	Belgorod region, Krasnensky, Prohorovsky, Yakovlevsky districts	Russia	50.78	36.48	584005	U
Rkbo-12	Rkbo-12	JeongNatureEcologyEvolution2019	Oleg Balanovsky / Elena Balanovska / Michail Churnosov	Russian	Kaluga region, Baryatinsky, Borovsky districts	Russia	54.31	34.53	584397	F
Rkbo-16	Rkbo-16	JeongNatureEcologyEvolution2019	Oleg Balanovsky / Elena Balanovska / Michail Churnosov	Russian	Kaluga region, Baryatinsky, Borovsky districts	Russia	54.31	34.53	584704	M
Rkbo-44	Rkbo-44	JeongNatureEcologyEvolution2019	Oleg Balanovsky / Elena Balanovska / Michail Churnosov	Russian	Kaluga region, Baryatinsky, Borovsky districts	Russia	54.31	34.53	584186	M
Rkbo-58	Rkbo-58	JeongNatureEcologyEvolution2019	Oleg Balanovsky / Elena Balanovska / Michail Churnosov	Russian	Kaluga region, Baryatinsky, Borovsky districts	Russia	54.31	34.53	583187	M
Rksh-402	Rksh-402	JeongNatureEcologyEvolution2019	Oleg Balanovsky / Elena Balanovska	Russian	Tver region, Kashin district	Russia	57.36	37.61	581345	M
Rksh-405	Rksh-405	JeongNatureEcologyEvolution2019	Oleg Balanovsky / Elena Balanovska	Russian	Tver region, Kashin district	Russia	57.36	37.61	574876	M
Rksh-407	Rksh-407	JeongNatureEcologyEvolution2019	Oleg Balanovsky / Elena Balanovska	Russian	Tver region, Kashin district	Russia	57.36	37.61	568105	M
Rksh-412	Rksh-412	JeongNatureEcologyEvolution2019	Oleg Balanovsky / Elena Balanovska	Russian	Tver region, Kashin district	Russia	57.36	37.61	582888	F
Rkuch-03	Rkuch-03	JeongNatureEcologyEvolution2019	Oleg Balanovsky / Elena Balanovska / Michail Churnosov	Russian	Kursk region, Pristensky and Cheremisinovsky districts	Russia	51.89	37.25	583951	M
Rkuch-05	Rkuch-05	JeongNatureEcologyEvolution2019	Oleg Balanovsky / Elena Balanovska / Michail Churnosov	Russian	Kursk region, Pristensky and Cheremisinovsky districts	Russia	51.89	37.25	583821	M
Rkuch-53	Rkuch-53	JeongNatureEcologyEvolution2019	Oleg Balanovsky / Elena Balanovska / Michail Churnosov	Russian	Kursk region, Pristensky and Cheremisinovsky districts	Russia	51.89	37.25	581416	M
Rkuch-58	Rkuch-58	JeongNatureEcologyEvolution2019	Oleg Balanovsky / Elena Balanovska / Michail Churnosov	Russian	Kursk region, Pristensky and Cheremisinovsky districts	Russia	51.89	37.25	584226	M
Rorl-102	Rorl-102	JeongNatureEcologyEvolution2019	Oleg Balanovsky / Elena Balanovska / Michail Churnosov	Russian	Orel region, Livnensky and Bolhovsky districts	Russia	53.45	36	582937	F
Rorl-110	Rorl-110	JeongNatureEcologyEvolution2019	Oleg Balanovsky / Elena Balanovska / Michail Churnosov	Russian	Orel region, Livnensky and Bolhovsky districts	Russia	53.45	36	581338	F
Rorl-114	Rorl-114	JeongNatureEcologyEvolution2019	Oleg Balanovsky / Elena Balanovska / Michail Churnosov	Russian	Orel region, Livnensky and Bolhovsky districts	Russia	53.45	36	583645	M
Rorl-155	Rorl-155	JeongNatureEcologyEvolution2019	Oleg Balanovsky / Elena Balanovska / Michail Churnosov	Russian	Orel region, Livnensky and Bolhovsky districts	Russia	53.45	36	582241	M
Rps-002	Rps-002	JeongNatureEcologyEvolution2019	Oleg Balanovsky / Elena Balanovska	Russian	Pskov region, Ostrov district	Russia	57.35	28.32	581796	M
Rps-004	Rps-004	JeongNatureEcologyEvolution2019	Oleg Balanovsky / Elena Balanovska	Russian	Pskov region, Ostrov district	Russia	57.35	28.32	582609	M
Rps-006	Rps-006	JeongNatureEcologyEvolution2019	Oleg Balanovsky / Elena Balanovska	Russian	Pskov region, Ostrov district	Russia	57.35	28.32	580943	M
Rps-012	Rps-012	JeongNatureEcologyEvolution2019	Oleg Balanovsky / Elena Balanovska	Russian	Pskov region, Ostrov district	Russia	57.35	28.32	584586	M
Rps-090	Rps-090	JeongNatureEcologyEvolution2019	Oleg Balanovsky / Elena Balanovska	Russian	Pskov region, Porkhov district	Russia	57.77	29.56	576207	M
Rps-091	Rps-091	JeongNatureEcologyEvolution2019	Oleg Balanovsky / Elena Balanovska	Russian	Pskov region, Porkhov district	Russia	57.77	29.56	583489	M
Rps-098	Rps-098	JeongNatureEcologyEvolution2019	Oleg Balanovsky / Elena Balanovska	Russian	Pskov region, Porkhov district	Russia	57.77	29.56	584452	M
Rrzm-08	Rrzm-08	JeongNatureEcologyEvolution2019	Oleg Balanovsky / Elena Balanovska / Michail Churnosov	Russian	Ryazan region, Mihailovsky district	Russia	54.23	39.03	582731	M
Rrzm-10	Rrzm-10	JeongNatureEcologyEvolution2019	Oleg Balanovsky / Elena Balanovska / Michail Churnosov	Russian	Ryazan region, Mihailovsky district	Russia	54.23	39.03	571741	F
Rrzm-13	Rrzm-13	JeongNatureEcologyEvolution2019	Oleg Balanovsky / Elena Balanovska / Michail Churnosov	Russian	Ryazan region, Mihailovsky district	Russia	54.23	39.03	584152	M
Rrzm-16	Rrzm-16	JeongNatureEcologyEvolution2019	Oleg Balanovsky / Elena Balanovska / Michail Churnosov	Russian	Ryazan region, Mihailovsky district	Russia	54.23	39.03	578012	M
Rrzm-83	Rrzm-83	JeongNatureEcologyEvolution2019	Oleg Balanovsky / Elena Balanovska / Michail Churnosov	Russian	Ryazan region, Mihailovsky district	Russia	54.23	39.03	584315	M
Rrzs-3	Rrzs-3	JeongNatureEcologyEvolution2019	Oleg Balanovsky / Elena Balanovska / Michail Churnosov	Russian	Ryazan region, Spassky district	Russia	54.4	40.53	582085	F
Rrzs-7	Rrzs-7	JeongNatureEcologyEvolution2019	Oleg Balanovsky / Elena Balanovska / Michail Churnosov	Russian	Ryazan region, Spassky district	Russia	54.4	40.53	583802	M
Rrzs-11	Rrzs-11	JeongNatureEcologyEvolution2019	Oleg Balanovsky / Elena Balanovska / Michail Churnosov	Russian	Ryazan region, Spassky district	Russia	54.4	40.53	584238	M
Rrzs-32	Rrzs-32	JeongNatureEcologyEvolution2019	Oleg Balanovsky / Elena Balanovska / Michail Churnosov	Russian	Ryazan region, Spassky district	Russia	54.4	40.53	584376	F
Rrzs-58	Rrzs-58	JeongNatureEcologyEvolution2019	Oleg Balanovsky / Elena Balanovska / Michail Churnosov	Russian	Ryazan region, Spassky district	Russia	54.4	40.53	584433	M
Rrzs-66	Rrzs-66	JeongNatureEcologyEvolution2019	Oleg Balanovsky / Elena Balanovska / Michail Churnosov	Russian	Ryazan region, Spassky district	Russia	54.4	40.53	583207	M
Rrzs-88	Rrzs-88	JeongNatureEcologyEvolution2019	Oleg Balanovsky / Elena Balanovska / Michail Churnosov	Russian	Ryazan region, Spassky district	Russia	54.4	40.53	583343	M
Rsm-103	Rsm-103	JeongNatureEcologyEvolution2019	Oleg Balanovsky / Elena Balanovska	Russian	Smolensk region, Roslavl and Ershichi districts	Russia	53.95	32.87	581396	M
Rsm-109	Rsm-109	JeongNatureEcologyEvolution2019	Oleg Balanovsky / Elena Balanovska	Russian	Smolensk region, Roslavl and Ershichi districts	Russia	53.95	32.87	584078	M
Rsm-166	Rsm-166	JeongNatureEcologyEvolution2019	Oleg Balanovsky / Elena Balanovska	Russian	Smolensk region, Roslavl and Ershichi districts	Russia	53.95	32.87	583779	M
Rsm-171	Rsm-171	JeongNatureEcologyEvolution2019	Oleg Balanovsky / Elena Balanovska	Russian	Smolensk region, Roslavl and Ershichi districts	Russia	53.95	32.87	583623	M
Rsm-176	Rsm-176	JeongNatureEcologyEvolution2019	Oleg Balanovsky / Elena Balanovska	Russian	Smolensk region, Roslavl and Ershichi districts	Russia	53.95	32.87	582479	M
Rsm-179	Rsm-179	JeongNatureEcologyEvolution2019	Oleg Balanovsky / Elena Balanovska	Russian	Smolensk region, Roslavl and Ershichi districts	Russia	53.95	32.87	578604	M
Rsm-181	Rsm-181	JeongNatureEcologyEvolution2019	Oleg Balanovsky / Elena Balanovska	Russian	Smolensk region, Roslavl and Ershichi districts	Russia	53.95	32.87	584468	M
RYAR-173	RYAR-173	JeongNatureEcologyEvolution2019	Oleg Balanovsky / Elena Balanovska / Eduard Garin	Russian	Yaroslavl region	Russia	58.03	38.5	581098	M
RYAR-223	RYAR-223	JeongNatureEcologyEvolution2019	Oleg Balanovsky / Elena Balanovska / Eduard Garin	Russian	Yaroslavl region	Russia	58.03	38.5	584122	M
RYAR-232	RYAR-232	JeongNatureEcologyEvolution2019	Oleg Balanovsky / Elena Balanovska / Eduard Garin	Russian	Yaroslavl region	Russia	58.03	38.5	582071	M
HGDP00879	HGDP00879	PattersonGenetics2012	HGDP	Russian	Vologda Administrative Region	Russia	61	40	592620	M
HGDP00880	HGDP00880	PattersonGenetics2012	HGDP	Russian	Vologda Administrative Region	Russia	61	40	592730	M
HGDP00882	HGDP00882	PattersonGenetics2012	HGDP	Russian	Vologda Administrative Region	Russia	61	40	591116	M
HGDP00883	HGDP00883	PattersonGenetics2012	HGDP	Russian	Vologda Administrative Region	Russia	61	40	592577	M
HGDP00884	HGDP00884	PattersonGenetics2012	HGDP	Russian	Vologda Administrative Region	Russia	61	40	591946	F
HGDP00887	HGDP00887	PattersonGenetics2012	HGDP	Russian	Vologda Administrative Region	Russia	61	40	582993	M
HGDP00888	HGDP00888	PattersonGenetics2012	HGDP	Russian	Vologda Administrative Region	Russia	61	40	591272	M
HGDP00889	HGDP00889	PattersonGenetics2012	HGDP	Russian	Vologda Administrative Region	Russia	61	40	592072	F
HGDP00890	HGDP00890	PattersonGenetics2012	HGDP	Russian	Vologda Administrative Region	Russia	61	40	591293	M
HGDP00891	HGDP00891	PattersonGenetics2012	HGDP	Russian	Vologda Administrative Region	Russia	61	40	592355	M
HGDP00892	HGDP00892	PattersonGenetics2012	HGDP	Russian	Vologda Administrative Region	Russia	61	40	592556	M
HGDP00893	HGDP00893	PattersonGenetics2012	HGDP	Russian	Vologda Administrative Region	Russia	61	40	592456	M
HGDP00894	HGDP00894	PattersonGenetics2012	HGDP	Russian	Vologda Administrative Region	Russia	61	40	591193	M
HGDP00895	HGDP00895	PattersonGenetics2012	HGDP	Russian	Vologda Administrative Region	Russia	61	40	584783	M
HGDP00896	HGDP00896	PattersonGenetics2012	HGDP	Russian	Vologda Administrative Region	Russia	61	40	592648	M
HGDP00897	HGDP00897	PattersonGenetics2012	HGDP	Russian	Vologda Administrative Region	Russia	61	40	592062	M
HGDP00898	HGDP00898	PattersonGenetics2012	HGDP	Russian	Vologda Administrative Region	Russia	61	40	592782	F
HGDP00899	HGDP00899	PattersonGenetics2012	HGDP	Russian	Vologda Administrative Region	Russia	61	40	592121	F
HGDP00900	HGDP00900	PattersonGenetics2012	HGDP	Russian	Vologda Administrative Region	Russia	61	40	591365	M
HGDP00901	HGDP00901	PattersonGenetics2012	HGDP	Russian	Vologda Administrative Region	Russia	61	40	592740	F
HGDP00902	HGDP00902	PattersonGenetics2012	HGDP	Russian	Vologda Administrative Region	Russia	61	40	592483	F
HGDP00903	HGDP00903	PattersonGenetics2012	HGDP	Russian	Vologda Administrative Region	Russia	61	40	591676	F
Rakr-203	Rakr-203	JeongNatureEcologyEvolution2019	Oleg Balanovsky / Elena Balanovska / Irina Evseeva	Russian_Archangelsk_Krasnoborsky	Arkhangelsk region, Krasnoborsky district	Russia	61.56	45.94	582840	M
Rakr-205	Rakr-205	JeongNatureEcologyEvolution2019	Oleg Balanovsky / Elena Balanovska / Irina Evseeva	Russian_Archangelsk_Krasnoborsky	Arkhangelsk region, Krasnoborsky district	Russia	61.56	45.94	583718	M
Rakr-237	Rakr-237	JeongNatureEcologyEvolution2019	Oleg Balanovsky / Elena Balanovska / Irina Evseeva	Russian_Archangelsk_Krasnoborsky	Arkhangelsk region, Krasnoborsky district	Russia	61.56	45.94	583915	M
Rakr-248	Rakr-248	JeongNatureEcologyEvolution2019	Oleg Balanovsky / Elena Balanovska / Irina Evseeva	Russian_Archangelsk_Krasnoborsky	Arkhangelsk region, Krasnoborsky district	Russia	61.56	45.94	581296	M
Rakr-341	Rakr-341	JeongNatureEcologyEvolution2019	Oleg Balanovsky / Elena Balanovska / Irina Evseeva	Russian_Archangelsk_Krasnoborsky	Arkhangelsk region, Krasnoborsky district	Russia	61.56	45.94	584778	M
Rakr-345	Rakr-345	JeongNatureEcologyEvolution2019	Oleg Balanovsky / Elena Balanovska / Irina Evseeva	Russian_Archangelsk_Krasnoborsky	Arkhangelsk region, Krasnoborsky district	Russia	61.56	45.94	584754	M
Rakrlsh-002	Rakrlsh-002	JeongNatureEcologyEvolution2019	Oleg Balanovsky / Elena Balanovska / Irina Evseeva	Russian_Archangelsk_Leshukonsky	Arkhangelsk region, Leshukonsky district	Russia	64.9	45.74	584122	M
Rakrlsh-140	Rakrlsh-140	JeongNatureEcologyEvolution2019	Oleg Balanovsky / Elena Balanovska / Irina Evseeva	Russian_Archangelsk_Leshukonsky	Arkhangelsk region, Leshukonsky district	Russia	64.9	45.74	584198	F
Rakrlsh-143	Rakrlsh-143	JeongNatureEcologyEvolution2019	Oleg Balanovsky / Elena Balanovska / Irina Evseeva	Russian_Archangelsk_Leshukonsky	Arkhangelsk region, Leshukonsky district	Russia	64.9	45.74	579338	M
Rakrlsh-144	Rakrlsh-144	JeongNatureEcologyEvolution2019	Oleg Balanovsky / Elena Balanovska / Irina Evseeva	Russian_Archangelsk_Leshukonsky	Arkhangelsk region, Leshukonsky district	Russia	64.9	45.74	583827	M
Rakrlsh-149	Rakrlsh-149	JeongNatureEcologyEvolution2019	Oleg Balanovsky / Elena Balanovska / Irina Evseeva	Russian_Archangelsk_Leshukonsky	Arkhangelsk region, Leshukonsky district	Russia	64.9	45.74	583994	M
RPin-114	RPin-114	JeongNatureEcologyEvolution2019	Oleg Balanovsky / Elena Balanovska	Russian_Archangelsk_Pinezhsky	Arkhangelsk region, Pinezhsky district	Russia	64	44.26	579954	M
RPin-123	RPin-123	JeongNatureEcologyEvolution2019	Oleg Balanovsky / Elena Balanovska	Russian_Archangelsk_Pinezhsky	Arkhangelsk region, Pinezhsky district	Russia	64	44.26	583160	M
RPin-143	RPin-143	JeongNatureEcologyEvolution2019	Oleg Balanovsky / Elena Balanovska	Russian_Archangelsk_Pinezhsky	Arkhangelsk region, Pinezhsky district	Russia	64	44.26	583711	M
RPin-145	RPin-145	JeongNatureEcologyEvolution2019	Oleg Balanovsky / Elena Balanovska	Russian_Archangelsk_Pinezhsky	Arkhangelsk region, Pinezhsky district	Russia	64	44.26	571588	M
RPin-151	RPin-151	JeongNatureEcologyEvolution2019	Oleg Balanovsky / Elena Balanovska	Russian_Archangelsk_Pinezhsky	Arkhangelsk region, Pinezhsky district	Russia	64	44.26	582400	M
S_Saami-1.DG	S_Saami-1	MallickNature2016	..	Saami.DG	Utsjoki	Finland	69.91	27.03	584416	F
S_Saami-2.DG	S_Saami-2	MallickNature2016	..	Saami.DG	Utsjoki	Finland	69.91	27.03	584732	M
SL1	SL1	WangNature2021	Hongbing Yao	Salar	Oghuz, Turkic, Xunhua, Qinghai, Y.haplogroup=O2a1	China	35.8	102.5	587557	M
SL2	SL2	WangNature2021	Hongbing Yao	Salar	Oghuz, Turkic, Xunhua, Qinghai, Y.haplogroup=N	China	35.8	102.5	588292	M
SL3	SL3	WangNature2021	Hongbing Yao	Salar	Oghuz, Turkic, Xunhua, Qinghai, Y.haplogroup=O3a1c	China	35.8	102.5	587191	M
SL6	SL6	WangNature2021	Hongbing Yao	Salar	Oghuz, Turkic, Xunhua, Qinghai	China	35.8	102.5	589255	F
SL7	SL7	WangNature2021	Hongbing Yao	Salar	Oghuz, Turkic, Xunhua, Qinghai, Y.haplogroup=R1a1a1	China	35.8	102.5	587170	M
SL9	SL9	WangNature2021	Hongbing Yao	Salar	Oghuz, Turkic, Xunhua, Qinghai, Y.haplogroup=D	China	35.8	102.5	588186	M
SL10	SL10	WangNature2021	Hongbing Yao	Salar	Oghuz, Turkic, Xunhua, Qinghai	China	35.8	102.5	588747	F
SL15	SL15	WangNature2021	Hongbing Yao	Salar	Oghuz, Turkic, Xunhua, Qinghai, Y.haplogroup=O3a2c1a	China	35.8	102.5	588326	M
[truncated: 543 more rows]

## Sheet: Ancient Individuals
Version ID	Master ID	Skeletal code	Skeletal element	Year data from this individual was first published [for a present-day individuals we give the data of the data reported here; missing: GreenScience 2010 (Vi33.15, Vi33.26), Olalde2018 (I2657), RasmussenNature2010 (Australian)]	Publication	Representative contact	Method for Determining Date; unless otherwise specified, calibrations use 95.4% intervals from OxCal v4.4.2 Bronk Ramsey (2009); r:5; Atmospheric data from Reimer et al (2020)	Date mean in BP in years before 1950 CE [OxCal mu for a direct radiocarbon date, and average of range for a contextual date]	Date standard deviation in BP [OxCal sigma for a direct radiocarbon date, and standard deviation of the uniform disribution between the two bounds for a contextual date]	Full Date: One of two formats. (Format 1) 95.4% CI calibrated radiocarbon age (Conventional Radiocarbon Age BP, Lab number) e.g. 2624-2350 calBCE (3990±40 BP, Ua-35016). (Format 2) Archaeological context range, e.g. 2500-1700 BCE	Age at Death Estimate	Group ID (AADR)	Default Group Labels (This paper)	Archaeological site	Locality	Country	Lat.	Long.	Data source	No. Libraries	Coverage on autosomal targets	SNPs hit on autosomal targets	Sex	Family ID and position within family	Sum total of ROH segments >4cM	Sum total of ROH segments >20cM	Y haplogroup automatic caller	Y haplogroup in terminal mutation notation (automatically called)	Y haplogroup in ISOGG v15.73 notation (automatically called)	mtDNA coverage (merged data)	mtDNA haplogroup if >2 or published	mtDNA match to consensus if >2x coverage (merged data)	Damage rate in first nucleotide on sequences overlapping 1240k targets (merged data)	Sex ratio [Y/(Y+X) counts] (merged data)	Xcontam ANGSD SNPs (only if male)	Library type (minus=no.damage.correction, half=damage.retained.at.last.position, plus=damage.fully.corrected, ds=double.stranded.library.preparation, ss=single.stranded.library.preparation)	LibraryID(s)	endogenous by library (computed on shotgun data)	ASSESSMENT	ASSESSMENT REASONING (Xcontam interval is listed if lower bound is >0.005, "QUESTIONABLE" if lower bound is 0.01-0.02, "QUESTIONABLE_CRITICAL" or "FAIL" if lower bound is >0.02) (mtcontam confidence interval is listed if coverage >2 and upper bound is <0.98: 0.9-0.95 is "QUESTIONABLE"; <0.9 is "QUESTIONABLE_CRITICAL", questionable status gets overriden by ANGSD with PASS if upper bound of contami…
RISE175.SG	RISE175	barrow I grave 14:1	tooth	2015	AllentoftNature2015	..	Direct: IntCal20	3233	60	1396-1131 calBCE (3025±30 BP, OxA-28998)	..	Sweden_BA.SG	Sweden_BA.SG	Abekås-1	Abekås I	Sweden	55.397	13.6	Shotgun	1	0.104	109619	M	n/a (no relatives detected)	n/a (too few SNPs)	n/a (too few SNPs)	Lazaridis caller (12/6/2020) based on Yfull 8.09 running directly on the bam	I-Y18697	I1a10~	..	T1a1	..	..	..	..	ds.minus	RISE175	..	..	Literature
RISE179.SG	RISE179	barrow I grave 5:1, gallery grave	tooth	2015	AllentoftNature2015	..	Direct: IntCal20	3843	55	2015-1774 calBCE (3556±28 BP, OxA-29193)	..	Sweden_LN.SG	Sweden_LN.SG	Abekås-2	Abekås I	Sweden	55.397	13.6	Shotgun	1	0.045	49540	M	n/a (no relatives detected)	n/a (too few SNPs)	n/a (too few SNPs)	Lazaridis caller (12/6/2020) based on Yfull 8.09 running directly on the bam	I1	I1	..	K1a3	..	..	..	..	ds.minus	RISE179	..	..	Literature
I10564	I10564	StPet40 (collection 6136, Afanasieva-Gora, ind. 2)	bone (long bone)	2019	NarasimhanPattersonScience2019	Pinhasi, Ron; Pinhasi, Ron; Moiseyev, Vyacheslav	Context: Archaeological - Period	4850	231	3300-2500 BCE	..	Russia_Afanasievo	Russia_Afanasievo	Afanasieva-Gora	Afanasieva-Gora (Republic of Khakasia, Bogradskiy District, Znamenka)	Russia	54.3566	90.9192	1240K	1	0.369583	338901	F	n/a (no relatives detected)	n/a (too few SNPs)	n/a (too few SNPs)	n/a (female)	n/a (female)	n/a (female)	172.7	V1a	[0.945,0.972]	0.05	0.008	n/a (female)	ds.half	S10564.E1.L2	0.02018	0.05	mtcontam=[0.945,0.972]
I3387	I3387	StPet41 (collection 6136, Afanasieva-Gora, ind. 3)	petrous	2019	NarasimhanPattersonScience2019	Pinhasi, Ron; Moiseyev, Vyacheslav	Context: Date(s) of sibling RISE511	4725	101	2950-2600 BCE	..	Russia_Afanasievo	Russia_Afanasievo	Afanasieva-Gora	Afanasieva-Gora (Republic of Khakasia, Bogradskiy District, Znamenka)	Russia	54.3566	90.9192	1240K	2	3.17406	924012	M	Russia, Middle Yenisei region, Afanasieva Gora Family A (5 members) I6712-I10565 have a morther-son/daughter relationship while I16712 has a 2nd or 3rd deg relation with RISE511. RISE511 has a mother-son relation with I6711 (having a 2nd or 3rd relation with I3387).	15.3452	0	Lazaridis caller (2/7/2021) based on Yfull 8.09 running directly on the bam	R-Z2103	R1b1a1b1	130.984	J2a2a	[0.983,0.996]	..	..	..	ds.half,ds.half	S3387.E1.L3,S6164.E1.L1	0.27630,0.36310	..,0.08	..
I6711	I6711	StPet42 (collection 6136, Afanasieva-Gora, ind. 4)	bone	2019	NarasimhanPattersonScience2019	Pinhasi, Ron; Moiseyev, Vyacheslav	Context: Date(s) of parent, RISE511	4750	87	2950-2650 BCE	..	Russia_Afanasievo	Russia_Afanasievo	Afanasieva-Gora	Afanasieva-Gora (Republic of Khakasia, Bogradskiy District, Znamenka)	Russia	54.3566	90.9192	1240K	1	0.213903	216857	M	Russia, Middle Yenisei region, Afanasieva Gora Family A (5 members) I6712-I10565 have a morther-son/daughter relationship while I16712 has a 2nd or 3rd deg relation with RISE511. RISE511 has a mother-son relation with I6711 (having a 2nd or 3rd relation with I3387).	n/a (too few SNPs)	n/a (too few SNPs)	Lazaridis caller (2/7/2021) based on Yfull 8.09 running directly on the bam	R-M269	R1b1a1b	185	J2a2a	[0.996,0.999]	0.051	0.428	78	ds.half	S6711.E1.L1	0.0127	0.051	..
I6713	I6713	StPet46 (collection 6136, Afanasieva-Gora, kurgan 1, burial 4, ind. 10)	bone (long bone)	2019	NarasimhanPattersonScience2019	Pinhasi, Ron; Moiseyev, Vyacheslav	Context: Archaeological - Period	4450	289	3000-2000 BCE	..	Russia_Afanasievo	Russia_Afanasievo	Afanasieva-Gora	Afanasieva-Gora (Republic of Khakasia, Bogradskiy District, Znamenka)	Russia	54.3566	90.9192	1240K	1	0.918905	615730	F	n/a (no relatives detected)	35.8458	0	n/a (female)	n/a (female)	n/a (female)	171	U5a1g2	[0.989,0.997]	0.039	0.01	n/a (female)	ds.half	S6713.E1.L1	0.1848	0.039	damage.ds.half=0.039
I13674	I13674	11 (Afontova-Gora, N/BA skull)	petrous	..	This publication	Savenkova, Tatyana	Direct: IntCal20	6510	48	4673-4461 calBCE (5720±25 BP, PSUAMS-7666)	..	Russia_N_AfontovaGora	Russia_UpperYenisei_AfontovaGora_LN_6.6kya	Afontova-Gora	Afontova-Gora (Krasnoyarsk Krai, Krasnoyarsk City)	Russia	56.016	92.866	1240K	12	0.995462	625618	M	n/a (no relatives detected)	27.7086	0	Lazaridis caller (12/6/2020) based on Yfull 8.09 running directly on the bam	Q-L54	Q1b1a	159.644	D4o	[0.97,0.99]	0.125	0.414026	1696	ds.half,ds.half,ds.half,ds.half,ss.half,ss.half,ss.half,ss.half,ss.half,ss.half,ss.half,ss.half	S13674.Y1.E2.L1,S13674.Y1.E3.L1,S13674.Y1.E4.L1,S13674.Y1.E5.L1,S13674.Y1.E6.L1,S13674.Y1.E7.L1,S13674.Y1.E8.L1,S13674.Y1.E9.L1,S13674.Y1.E10.L1,S13674.Y1.E11.L1,S13674.Y1.E12.L1,S13674.Y1.E13.L1	0.018193943932232,0.016379715763756,0.015109356800828,0.017578125,0.029386218876665,0.034848062447728,0.129770992366412,0.188183807439824,,,,	0.088,0.09,0.093,0.125,0.073,0.071,0.072,0.066,0.067,0.069,0.07,0.073	Xcontam=[0.007,0.017]
RISE553.SG	RISE553	(CGG_2_011881, Afontova-Gora)	bone	2015	AllentoftNature2015	..	Direct: IntCal20	2819	32	927-812 calBCE (2731±28 BP, OxA-31140)	..	Russia_LBA_1.SG	Russia_Yenisei_Krasnoyarsk_LBA.SG	Afontova-Gora	Afontova-Gora (Krasnoyarsk Krai, Krasnoyarsk City)	Russia	56.016	92.866	Shotgun	1	0.062	69640	M	n/a (no relatives detected)	n/a (too few SNPs)	n/a (too few SNPs)	Lazaridis caller (12/6/2020) based on Yfull 8.09 running directly on the bam	R-Y146724	R1a1a1b1a3a2a	..	F1b	..	..	..	..	ds.minus	RISE553	..	..	Literature
RISE554.SG	RISE554	(CGG_2_011884, Afontova-Gora)	bone	2015	AllentoftNature2015	..	Direct: IntCal20	2878	47	1009-835 calBCE (2782±30 BP, OxA-31141)	..	Russia_LBA_2.SG	Russia_Yenisei_Krasnoyarsk_LBA_o1.SG	Afontova-Gora	Afontova-Gora (Krasnoyarsk Krai, Krasnoyarsk City)	Russia	56.016	92.866	Shotgun	1	0.163	175083	M	n/a (no relatives detected)	n/a (too few SNPs)	n/a (too few SNPs)	Lazaridis caller (12/6/2020) based on Yfull 8.09 running directly on the bam	N-Y6503	N	..	F1b1b	..	..	..	..	ds.minus	RISE554	..	..	Literature
AfontovaGora2.SG	AfontovaGora2	AG-2 (Afontova-Gora)	bone (long bone)	2013	RaghavanNature2013	Willerslev, Eske	Direct: IntCal20	16767	96	15001-14640 calBCE (13810±35 BP, UCIAMS-79661)	..	Russia_AfontovaGora2.SG	Russia_AfontovaGora2.SG	Afontova-Gora	Afontova-Gora (Krasnoyarsk Krai, Krasnoyarsk City)	Russia	56.016	92.866	Shotgun	..	0.075	85263	M	n/a (no relatives detected)	n/a (too few SNPs)	n/a (too few SNPs)	Lazaridis caller (12/6/2020) based on Yfull 8.09 running directly on the bam	R1b	R1b	..	..	..	..	..	..	ds.minus	..	..	..	Literature
AfontovaGora3_d	AfontovaGora3	AG-3 (Afontova-Gora)	tooth	2016	FuNature2016	Paabo, Svante	Direct: IntCal20	18036	97	16257-15905 calBCE (14710±60 BP, MAMS-27186)	..	Russia_AfontovaGora3	Russia_AfontovaGora3	Afontova-Gora	Afontova-Gora (Krasnoyarsk Krai, Krasnoyarsk City)	Russia	56.05	92.87	3.7M	1	0.17	265583	F	n/a (no relatives detected)	n/a (too few SNPs)	n/a (too few SNPs)	n/a (female)	n/a (female)	n/a (female)	..	R1b	..	..	..	n/a (female)	ds.minus	L5121	..	..	..
I3767	I3767	AI-1, Kurgan 2 (Ak-Mustafa Kurgan 2)	tooth	2019	NarasimhanPattersonScience2019	Lalueza-Fox, Carles; Pettener, David; Bonora, Gian Luca; Sarno, Stefania	Direct: IntCal20	3684	55	1872-1636 calBCE (3430±20 BP, PSUAMS-2496)	35-40	Kazakhstan_AkMoustafa_MLBA1	Kazakhstan_AkMoustafa_MLBA1	Ak-Moustafa	Ak-Moustafa	Kazakhstan	47.778	72.0097	1240K	1	1.877	754050	M	n/a (no relatives detected)	27.4415	0	Lazaridis caller (12/6/2020) based on Yfull 8.09 running directly on the bam	R-S23592	R1a1a1b2a2a3~	482	U5b2b	[0.994,0.999]	0.043	0.425	3150	ds.half	S3767.E1.L1	0.2879	0.043	damage.ds.half=0.043
KRY001	KRY001	KRY001.A	..	2021	KrauseGnecchiRusconeSciAdv2021	Djansugurova, Leyla; Jeong, Choongwon; Krause, Johannes	Direct: IntCal20 (WARNING: Missing lab code)	1552	26	364-423 calCE (1666 ±13 BP)	..	Kazakhstan_Hun_Elite_LIA	Kazakhstan_Hun_Elite_LIA	Kurayly	Aktobe Region, Kurayly Village, Georgievka Quarry, Kurayly	Kazakhstan	50.47	57.06	1240K	1	0.648041	505126	M	n/a (no relatives detected)	0	0	Lazaridis caller (5/24/2021) based on Yfull 8.09 running directly on the bam	R-YP5505	R1a1a1b2a2a3c2~	21.5946	D4j11	..	0.0442742	..	782	..	KRY001.A0101	0.01118	0.044	..
BSB001	BSB001	BSB001.A	..	2021	KrauseGnecchiRusconeSciAdv2021	Djansugurova, Leyla; Jeong, Choongwon; Krause, Johannes	Direct: IntCal20 (WARNING: Missing lab code)	2592	71	773-541 calBCE (2493±24 BP)	..	Kazakhstan_Sarmatian_IA	Kazakhstan_Sarmatian_IA	Bisoba	Aktobe Region, Martuk District, Bisoba, mound 3	Kazakhstan	48.24	58.94	1240K	1	0.775377	575549	M	Aktobe Region, Martuk District, Bisoba, mound 3 Family A (2 members) (siblings: BSB003-BSB001)	6.6489	0	Lazaridis caller (5/24/2021) based on Yfull 8.09 running directly on the bam	R-KMS149	R1a1a1	451.584	T1a1	..	0.0726238	..	1792	..	BSB001.A0101	0.03896	0.073	..
BSB002	BSB002	BSB002.A	..	2021	KrauseGnecchiRusconeSciAdv2021	Djansugurova, Leyla; Jeong, Choongwon; Krause, Johannes	Context: Historical - period (Savromo-Sarmatian period)	2300	87	500-200 BCE	..	Kazakhstan_Sarmatian_IA	Kazakhstan_Sarmatian_IA	Bisoba	Aktobe Region, Martuk District, Bisoba, mound 3	Kazakhstan	48.24	58.94	1240K	1	0.449677	375544	F	n/a (no relatives detected)	..	..	n/a (female)	n/a (female)	n/a (female)	30.6039	U5b2c	..	0.0745479	..	n/a (female)	..	BSB002.A0101	0.01226	0.075	..
SGZ001	SGZ001	SGZ001.A	..	2021	KrauseGnecchiRusconeSciAdv2021	Djansugurova, Leyla; Jeong, Choongwon; Krause, Johannes	Direct: IntCal20 (WARNING: Missing lab code)	2226	49	375-201 calBCE (2220±19 BP)	..	Kazakhstan_Sarmatian_IA	Kazakhstan_Sarmatian_IA	Segizsay	Aktobe Region, Wil Village, Wil River bank, Segizsay, mound 1	Kazakhstan	49.24	54.45	1240K	1	3.54393	979279	F	n/a (no relatives detected)	5.22701	0	n/a (female)	n/a (female)	n/a (female)	56.0521	K1b1a	..	0.0632514	..	n/a (female)	..	SGZ001.A0101	0.58673	0.063	..
SGZ002	SGZ002	SGZ002.A	..	2021	KrauseGnecchiRusconeSciAdv2021	Djansugurova, Leyla; Jeong, Choongwon; Krause, Johannes	Context: Historical - period (Savromo-Sarmatian period)	2350	58	500-300 BCE	..	Kazakhstan_Sarmatian_IA	Kazakhstan_Sarmatian_IA	Segizsay	Aktobe Region, Wil Village, Wil River bank, Segizsay, mound 2	Kazakhstan	49.24	54.45	1240K	1	3.67373	992420	F	n/a (no relatives detected)	340.542	154.879	n/a (female)	n/a (female)	n/a (female)	42.4289	A	..	0.089622	..	n/a (female)	..	SGZ002.A0101	0.34984	0.09	..
I4794	I4794	KZ-TAL-001 (Taldysay 1, Grave N5, Central Kazakhstan Archaeology (project) 7.02 (?))	petrous	2019	NarasimhanPattersonScience2019	Pinhasi, Ron; Frachetti, Michael	Context: Archaeological - Period	3450	58	1600-1400 BCE	..	Kazakhstan_Taldysay_MLBA2	Kazakhstan_Taldysay_MLBA2	Taldysay	Aktobe, Koboda, Taldysay	Kazakhstan	48.2144	67.0205	1240K	1	0.483	363082	M	n/a (no relatives detected)	n/a (too few SNPs)	n/a (too few SNPs)	Lazaridis caller (12/6/2020) based on Yfull 8.09 running directly on the bam	J-F3133	J2a1a4b	14.7	C4a'b'c	[0.976,1.000]	0.106	0.45	212	ds.half	S4794.E1.L1	0.0102	0.106	..
I4787	I4787	KZ-UKZ-002 (Grave (?) 1, KV E7)	petrous	2019	NarasimhanPattersonScience2019	Frachetti, Michael; Kitov, Egor; Akhatov, Gaziz; Yermolayeva, Antonina	Direct: IntCal20	3216	51	1382-1134 calBCE (3015±20 BP, PSUAMS-2614)	..	Kazakhstan_Taldysay_MLBA1	Kazakhstan_Taldysay_MLBA1	Taldysay	Aktobe, Koboda, Taldysay	Kazakhstan	48.2144	67.0205	1240K	1	4.599	776132	M	n/a (no relatives detected)	4.0975	0	Lazaridis caller (12/6/2020) based on Yfull 8.09 running directly on the bam	R-Z2124	R1a1a1b2a2	528	H3g	[0.991,0.998]	0.057	0.426	5176	ds.half	S4787.E1.L1	0.8523	0.057	..
I4264	I4264	KZ-AKT-001 (Object 7, Burial enclosure 2, Grave 1)	petrous	2019	NarasimhanPattersonScience2019	Frachetti, Michael	Direct: IntCal20	3551	49	1731-1520 calBCE (3335±30 BP, PSUAMS-2124)	..	Kazakhstan_MLBA_Aktogai	Kazakhstan_MLBA_Aktogai	Aktogai	Aktogai	Kazakhstan	46.9659	80.0347	1240K	1	4.246	806169	F	n/a (no relatives detected)	23.5524	0	n/a (female)	n/a (female)	n/a (female)	418	T1a1	[0.991,0.999]	0.111	0.013	n/a (female)	ds.half	S4264.E1.L1	0.6285	0.111	..
I4773	I4773	KZ-AKT-002 (Object 7, Burial enclosure 2, Grave 2)	petrous	2019	NarasimhanPattersonScience2019	Pinhasi, Ron; Frachetti, Michael	Direct: IntCal20	3508	32	1613-1508 calBCE (3290±20 BP, PSUAMS-2607)	..	Kazakhstan_MLBA_Aktogai	Kazakhstan_MLBA_Aktogai	Aktogai	Aktogai	Kazakhstan	46.9659	80.0347	1240K	1	5.029	785380	M	n/a (no relatives detected)	14.1887	0	Lazaridis caller (12/6/2020) based on Yfull 8.09 running directly on the bam	R-YP4141	R1a	486	U5a1a2a	[0.994,0.999]	0.083	0.425	5422	ds.half	S4773.E1.L1	0.8822	0.083	..
I4265	I4265	KZ-AKT-003 (Object 7, Burial enclosure 2, Grave 3)	petrous	2019	NarasimhanPattersonScience2019	Frachetti, Michael	Direct: IntCal20	3522	29	1621-1518 calBCE (3310±20 BP, PSUAMS-2511)	..	Kazakhstan_MLBA_Aktogai	Kazakhstan_MLBA_Aktogai	Aktogai	Aktogai	Kazakhstan	46.9659	80.0347	1240K	1	3.964	788393	M	n/a (no relatives detected)	20.3535	0	Lazaridis caller (12/6/2020) based on Yfull 8.09 running directly on the bam	R-S23592	R1a1a1b2a2a3~	744	N1a1a1a1	[0.988,0.995]	0.115	0.423	5038	ds.half	S4265.E1.L1	0.6059	0.115	..
I10140	I10140	KZ-AKT-006 (Object 7, kurgan 3, burial 1 (south))	tooth	2019	NarasimhanPattersonScience2019	Pinhasi, Ron; Pinhasi, Ron; Frachetti, Michael	Context: Date(s) from same site (I4774, I4773, I4265, I4264)	3575	72	1750-1500 BCE	..	Kazakhstan_MLBA_Aktogai	Kazakhstan_MLBA_Aktogai	Aktogai	Aktogai	Kazakhstan	46.9659	80.0347	1240K	1	1.03763	585690	M	n/a (no relatives detected)	0	0	Lazaridis caller (12/6/2020) based on Yfull 8.09 running directly on the bam	R-Z93	R1a1a1	212	U4a1	[0.989,0.995]	0.046	0.439	1616	ds.half	S10140.E1.L1	0.087	0.046	damage.ds.half=0.046
I4774	I4774	KZ-AKT-008 (Object 7, Kurgan 4)	petrous	2019	NarasimhanPattersonScience2019	Pinhasi, Ron; Frachetti, Michael	Direct: IntCal20	3503	33	1612-1506 calBCE (3285±20 BP, PSUAMS-2608)	..	Kazakhstan_MLBA_Aktogai	Kazakhstan_MLBA_Aktogai	Aktogai	Aktogai	Kazakhstan	46.9659	80.0347	1240K	1	4.541	785200	M	n/a (no relatives detected)	8.54599	0	Lazaridis caller (12/6/2020) based on Yfull 8.09 running directly on the bam	R-S23592	R1a1a1b2a2a3~	544	J1c5a	[0.995,1.000]	0.084	0.424	5142	ds.half	S4774.E1.L1	0.8185	0.084	..
NUL001	NUL001	NUL001.A	..	2021	KrauseGnecchiRusconeSciAdv2021	Djansugurova, Leyla; Jeong, Choongwon; Krause, Johannes	Direct: IntCal20 (WARNING: Missing lab code)	2584	79	769-485 calBCE (2478±24 BP)	..	Kazakhstan_Saka_EIA	Kazakhstan_Saka_EIA	Kaspan-2	Almaty Region, Kerbulak District, Kaspan Valley, Kaspan-2, mound 3	Kazakhstan	43.65	78.52	1240K	1	0.078278	87036	F	n/a (no relatives detected)	..	..	n/a (female)	n/a (female)	n/a (female)	11.4794	W3a1	..	0.233891	..	n/a (female)	..	NUL001.A0101	..	0.234	..
CSP002	CSP002	CSP002.A	..	2021	KrauseGnecchiRusconeSciAdv2021	Djansugurova, Leyla; Jeong, Choongwon; Krause, Johannes	Context: Historical - period (Saka period)	2350	115	600-200 BCE	..	Kazakhstan_Saka_IA	Kazakhstan_Saka_IA	Kaspan-6	Almaty Region, Kerbulak District, Kaspan Valley, Kaspan-6, mound 1	Kazakhstan	44.49	78.27	1240K	1	0.730296	509221	F	n/a (no relatives detected)	22.6216	0	n/a (female)	n/a (female)	n/a (female)	24.024	..	..	0.0761277	..	n/a (female)	..	CSP002.A0101	0.06017	0.076	..
CSP004	CSP004	CSP004.A	..	2021	KrauseGnecchiRusconeSciAdv2021	Djansugurova, Leyla; Jeong, Choongwon; Krause, Johannes	Context: Historical - period (Saka period)	2350	115	600-200 BCE	..	Kazakhstan_Saka_IA	Kazakhstan_Saka_IA	Kaspan-6	Almaty Region, Kerbulak District, Kaspan Valley, Kaspan-6, mound 1	Kazakhstan	44.49	78.27	1240K	1	0.63304	470873	M	Almaty Region, Kerbulak District, Kaspan Valley, Kaspan-6, mound 4 Family A (2 members) (2/3d: CSP004-CSP003)	0	0	Lazaridis caller (5/24/2021) based on Yfull 8.09 running directly on the bam	R-YP1455	R1a1a1b2a2a3b~	16.5851	..	..	0.0901073	..	680	..	CSP004.A0101	0.00879	0.09	..
CSP003	CSP003	CSP003.A	..	2021	KrauseGnecchiRusconeSciAdv2021	Djansugurova, Leyla; Jeong, Choongwon; Krause, Johannes	Direct: IntCal20 (WARNING: Missing lab code)	2654	399	1499 calBCE - 72 calCE (2560±321 BP)	..	Kazakhstan_Saka_IA	Kazakhstan_Saka_IA	Kaspan-6	Almaty Region, Kerbulak District, Kaspan Valley, Kaspan-6, mound 4	Kazakhstan	44.49	78.27	1240K	1	1.37396	733650	M	Almaty Region, Kerbulak District, Kaspan Valley, Kaspan-6, mound 4 Family A (2 members) (2/3d: CSP004-CSP003)	0	0	Lazaridis caller (5/24/2021) based on Yfull 8.09 running directly on the bam	R-S23592	R1a1a1b2a2a3~	86.1747	I1b	..	0.0707303	..	5827	..	CSP003.A0101	0.17976	0.071	..
I20312	I20312	(TSU_3324, Kostenkova-Izbushka, 1981, burial 5)	tooth (molar)	..	This publication	Savenkova, Tatyana	Context: Dates from the same site	8086	55	6226-6031 calBCE	..	Russia_Itkul	Russia_KuznetskAltai_KostenkovaIzbushka_LN_possible	Kostenkova-Izbushka	Kostenkova-Izbushka (Altai Krai, Zonal'nyy District, Vershinino)	Russia	52.7087	84.7077	1240K	1	0.847	583106	M	n/a (no relatives detected)	28.8805	0	Lazaridis caller (12/6/2020) based on Yfull 8.09 running directly on the bam	C-Y11990	C2a1a	99.36	A8a1	[0.973,0.990]	0.095	0.41	1341	ss.half	S20312.Y1.E1.L1	0.08155	0.095	damage.ss.half=0.095
I1829	I1829	SS Sal 1/36 (Saldyar 1, encl. 36)	bone (cranial)	2019	NarasimhanPattersonScience2019	Mallory, James; Svyatko, Svetlana	Direct: IntCal20; R_Combine	4879	35	3011-2890 calBCE (4320±21 BP) [R_combine: (4270±25 BP, PSUAMS-2109); (4409±34 BP, UBA-29307)]	..	Russia_Afanasievo	Russia_Afanasievo	Saldyar-1	Altai Mountains, Saldyar-1 cemetery	Russia	50.5542	86.5901	1240K	1	0.304	291652	F	n/a (no relatives detected)	n/a (too few SNPs)	n/a (too few SNPs)	n/a (female)	n/a (female)	n/a (female)	169	J2a2a	[0.989,0.996]	0.05	0.009	n/a (female)	ds.half	S1829.E1.L1	0.0573	0.05	..
I3950	I3950	SP48 (StPet48, collection 6612, kurgan 1, individual 2)	petrous	2019	NarasimhanPattersonScience2019	Pinhasi, Ron; Moiseyev, Vyacheslav	Direct: IntCal20	4707	68	2879-2632 calBCE (4160±25 BP, PSUAMS-1955)	..	Russia_Afanasievo	Russia_Afanasievo	Karasuk-3	Altai Mountains, Yenisey River, left bank of Karasuk tributary, Karasuk III	Russia	48.8327	83.9097	1240K	1	3.759	752785	M	Russia, Altai Mountains, Yenisey River, left bank of Karasuk tributary, Karasuk III Family A (5 members) I3388-I3950-I3949-I6714 have a mother, father, son1 and son2 relationship in that order. I3951 is a first deg relation to I13950 and a 2nd or 3rd to I3949 and I16714	31.749	0	Lazaridis caller (2/7/2021) based on Yfull 8.09 running directly on the bam	Q-Y6826	Q1b2a1a~	8.33	U5b2a1a+16311	[0.953,0.976]	0.095	0.427	4559	ds.half	S3950.E1.L1	0.8577	0.095	mtcontam=[0.953,0.976]
I3952	I3952	SP51A (StPet51, collection 6612, kurgan 1, individual 5) | SP51B (collection 6612, kurgan 1)	petrous	2019	NarasimhanPattersonScience2019	Pinhasi, Ron; Moiseyev, Vyacheslav	Direct: IntCal20	4667	87	2868-2577 calBCE (4120±30 BP, PSUAMS-1957)	..	Russia_Afanasievo	Russia_Afanasievo	Karasuk-3	Altai Mountains, Yenisey River, left bank of Karasuk tributary, Karasuk III	Russia	48.8327	83.9097	1240K	2	7.81	897024	M	n/a (no relatives detected)	55.6618	0	Lazaridis caller (2/7/2021) based on Yfull 8.09 running directly on the bam	R-Z2108	R1b1a1b1b3	608.88	U5a1a1	[0.962,0.985]	..	..	..	ds.half,ds.half	S3952.E1.L1,S3953.E1.L1	0.84320,0.79510	0.095,0.092	..
I3954	I3954	SP52 (StPet52, collection 6612, kurgan 2, individual 8)	petrous	2019	NarasimhanPattersonScience2019	Pinhasi, Ron; Moiseyev, Vyacheslav	Direct: IntCal20	4690	76	2874-2586 calBCE (4140±25 BP, PSUAMS-2293)	..	Russia_Afanasievo	Russia_Afanasievo	Karasuk-3	Altai Mountains, Yenisey River, left bank of Karasuk tributary, Karasuk III	Russia	48.8327	83.9097	1240K	1	4.888	810432	F	Russia, Altai Mountains, Yenisey River, left bank of Karasuk tributary, Karasuk III Family B (2 members) I6715-I3954 have a 2nd or 3rd deg relation	59.0333	0	n/a (female)	n/a (female)	n/a (female)	294	U4b3	[0.987,0.997]	0.094	0.01	n/a (female)	ds.half	S3954.E1.L1	0.8546	0.094	..
I6715	I6715	StPet54 (collection 6612, individual 7, slab grave)	petrous	2019	NarasimhanPattersonScience2019	Pinhasi, Ron; Moiseyev, Vyacheslav	Context: Archaeological - Period	4850	231	3300-2500 BCE	..	Russia_Afanasievo	Russia_Afanasievo	Karasuk-3	Altai Mountains, Yenisey River, left bank of Karasuk tributary, Karasuk III	Russia	48.8327	83.9097	1240K	1	1.30977	708344	F	Russia, Altai Mountains, Yenisey River, left bank of Karasuk tributary, Karasuk III Family B (2 members) I6715-I3954 have a 2nd or 3rd deg relation	43.9166	0	n/a (female)	n/a (female)	n/a (female)	81.4	U4b3	[0.988,0.997]	0.079	0.013	n/a (female)	ds.half	S6715.E1.L1	0.1296	0.079	..
I3388_published	I3388	StPet53 (collection 6612, kurgan 1, individual 6)	petrous	2019	NarasimhanPattersonScience2019	Pinhasi, Ron; Moiseyev, Vyacheslav	Context: Maternal relationship with directly dated, I3951 and I6741, mate of directly dated, I9350	4650	58	2800-2600 BCE	..	Russia_Afanasievo_published	Russia_Afanasievo_published	Karasuk-3	Altai Mountains, Yenisey River, left bank of Karasuk tributary, Karasuk III	Russia	48.8327	83.9097	1240K	1	2.697	701789	F	Russia, Altai Mountains, Yenisey River, left bank of Karasuk tributary, Karasuk III Family A (5 members) I3388-I3950-I3949-I6714 have a mother, father, son1 and son2 relationship in that order. I3951 is a first deg relation to I13950 and a 2nd or 3rd to I3949 and I16714	16.6135	0	n/a (female)	n/a (female)	n/a (female)	570	U5a1d2b	[0.991,0.998]	0.085	0.014	n/a (female)	ds.half	S3388.E1.L2	0.5933	0.085	..
NE58	NE58	AR7.3K_LowCov	..	2021	MaoFuCell2021	Fu, Qiaomei; Zhang, Hucai	Direct: IntCal20	7308	54	5471-5226 calBCE (6380±30 BP, BA-152202)	..	China_AmurRiver_N	China_AmurRiver_N	Songnen Plain, no site	Amur River Basin	China	45.85	126	1240K	1	0.02679	30756	M	n/a (no relatives detected)	..	..	..	..	..	163	D4e5	..	1	..	..	ds.half	HRR163277	..	1	Literature
NE4	NE4	AR10.5K	..	2021	MaoFuCell2021	Fu, Qiaomei; Zhang, Hucai	Direct: IntCal20	10557	66	8740-8475 calBCE (9345±40 BP, BA-090396)	..	China_AmurRiver_Mesolithic	China_AmurRiver_Mesolithic	Songnen Plain, no site	Amur River Basin	China	45.93	125.85	1240K	1	2.13809	578603	M	Amur River Basin Family A (2 Members) \E4-NE30 have a 2d relationship	..	..	..	..	..	396	M8	..	26	..	..	ss.minus	HRR163269	..	26	Literature
NE3	NE3	AR10.6K	..	2021	MaoFuCell2021	Fu, Qiaomei; Zhang, Hucai	Direct: IntCal20	10628	61	8782-8560 calBCE (9400±40 BP, BA-090395)	..	China_AmurRiver_Mesolithic	China_AmurRiver_Mesolithic	Songnen Plain, no site	Amur River Basin	China	45.85	126	1240K	1	1.99621	587800	M	n/a (no relatives detected)	..	..	..	..	..	419	M8	..	27	..	..	ss.minus	HRR163268	..	27	Literature
NE8	NE8	AR11K	..	2021	MaoFuCell2021	Fu, Qiaomei; Zhang, Hucai	Direct: IntCal20	11263	45	9442-9248 calBCE (9855±40 BP, BA-090400)	..	China_AmurRiver_Mesolithic	China_AmurRiver_Mesolithic	Songnen Plain, no site	Amur River Basin	China	46.01	125.82	1240K	1	1.2507	417504	M	n/a (no relatives detected)	..	..	..	..	..	274	D4o	..	27	..	..	ss.minus	HRR163265	..	27	Literature
NE1	NE1	AR12K	..	2021	MaoFuCell2021	Fu, Qiaomei; Zhang, Hucai	Direct: IntCal20	12650	56	10774-10550 calBCE (10625±40 BP, BA-090406)	..	China_AmurRiver_LPaleolithic	China_AmurRiver_LPaleolithic	Songnen Plain, no site	Amur River Basin	China	46	125.73	1240K	1	0.090324	96234	F	n/a (no relatives detected)	..	..	..	..	..	554	D4g	..	8	..	..	ss.minus	HRR163264	..	8	Literature
NE5	NE5	AR14.1K	..	2021	MaoFuCell2021	Fu, Qiaomei; Zhang, Hucai	Direct: IntCal20	14174	119	12371-12101 calBCE (12240±40 BP, BA-090397)	..	China_AmurRiver_LPaleolithic	China_AmurRiver_LPaleolithic	Songnen Plain, no site	Amur River Basin	China	45.95	125.83	1240K	1	2.43999	527830	M	n/a (no relatives detected)	..	..	..	..	..	503	D4h3a+@152	..	19	..	..	ss.minus	HRR163263	..	19	Literature
NE34	NE34	AR14.5K	..	2021	MaoFuCell2021	Fu, Qiaomei; Zhang, Hucai	Direct: IntCal20	14521	176	12896-12285 calBCE (12395±35 BP, BA-152178)	..	China_AmurRiver_LPaleolithic	China_AmurRiver_LPaleolithic	Songnen Plain, no site	Amur River Basin	China	45.98	125.58	1240K	1	2.43201	568204	M	n/a (no relatives detected)	..	..	..	..	..	488	D4h3	..	22	..	..	ss.minus	HRR163262	..	22	Literature
NE56	NE56	AR19K	..	2021	MaoFuCell2021	Fu, Qiaomei; Zhang, Hucai	Direct: IntCal20	19427	77	17605-17301 calBCE (16090±45 BP, BA-152200)	..	China_AmurRiver_LPaleolithic	China_AmurRiver_LPaleolithic	Songnen Plain, no site	Amur River Basin	China	46	126.15	1240K	1	1.70265	760039	M	n/a (no relatives detected)	..	..	..	..	..	628	G2	..	19	..	..	ss.minus	HRR163261	..	19	Literature
NE20	NE20	AR33K	..	2021	MaoFuCell2021	Fu, Qiaomei; Zhang, Hucai	Direct: IntCal20	33592	263	32159-31169 calBCE (29060±170 BP, BA-10197)	..	China_AmurRiver_Paleolithic	China_AmurRiver_Paleolithic	Songnen Plain, no site	Amur River Basin	China	45.4	127.03	1240K	1	15.4399	989258	F	n/a (no relatives detected)	..	..	..	..	..	574	B	..	22	..	..	ss.minus	HRR163260	..	22	Literature
NE2	NE2	AR6.32K	..	2021	MaoFuCell2021	Fu, Qiaomei; Zhang, Hucai	Direct: IntCal20	6321	43	4445-4270 calBCE (5515±35 BP, BA-090407)	..	China_AmurRiver_N	China_AmurRiver_N	Songnen Plain, no site	Amur River Basin	China	45.85	125.82	1240K	1	0.538951	332183	M	n/a (no relatives detected)	..	..	..	..	..	266	D4m	..	12	..	..	ss.minus	HRR163283	..	12	Literature
NE9	NE9	AR6.33K	..	2021	MaoFuCell2021	Fu, Qiaomei; Zhang, Hucai	Direct: IntCal20	6331	40	4448-4329 calBCE (5525±35 BP, BA-090401)	..	China_AmurRiver_N	China_AmurRiver_N	Songnen Plain, no site	Amur River Basin	China	46.01	125.8	1240K	1	3.79637	657018	F	n/a (no relatives detected)	..	..	..	..	..	569	C4a1a+195	..	23	..	..	ss.minus	HRR163282	..	23	Literature
NE22	NE22	AR6.84K	..	2021	MaoFuCell2021	Fu, Qiaomei; Zhang, Hucai	Direct: IntCal20	6838	52	4990-4795 calBCE (6000±35 BP, BA-10199)	..	China_AmurRiver_N	China_AmurRiver_N	Songnen Plain, no site	Amur River Basin	China	46.15	126.23	1240K	1	0.42672	195523	M	n/a (no relatives detected)	..	..	..	..	..	198	D4m	..	11	..	..	ss.minus	HRR163281	..	11	Literature
NE29	NE29	AR6.87K	..	2021	MaoFuCell2021	Fu, Qiaomei; Zhang, Hucai	Direct: IntCal20	6877	46	4999-4843 calBCE (6035±25 BP, BA-152173)	..	China_AmurRiver_N	China_AmurRiver_N	Songnen Plain, no site	Amur River Basin	China	45.93	126.37	1240K	1	3.5125	624190	F	n/a (no relatives detected)	..	..	..	..	..	528	D4c1	..	13	..	..	ss.minus	HRR163280	..	13	Literature
NE19	NE19	AR7K	..	2021	MaoFuCell2021	Fu, Qiaomei; Zhang, Hucai	Direct: IntCal20	7039	73	5210-4955 calBCE (6135±35 BP, BA-10196)	..	China_AmurRiver_N	China_AmurRiver_N	Songnen Plain, no site	Amur River Basin	China	45.96	125.75	1240K	1	2.1326	593978	M	n/a (no relatives detected)	..	..	..	..	..	489	F1b1+@152	..	23	..	..	ss.minus	HRR163279	..	23	Literature
NE39	NE39	AR8.1K	..	2021	MaoFuCell2021	Fu, Qiaomei; Zhang, Hucai	Direct: IntCal20	8196	83	6375-6087 calBCE (7380±35 BP, BA-152183)	..	China_AmurRiver_N	China_AmurRiver_N	Songnen Plain, no site	Amur River Basin	China	45.91	125.9	1240K	1	3.46659	573913	M	n/a (no relatives detected)	..	..	..	..	..	526	D4m2	..	12	..	..	ss.minus	HRR163276	..	12	Literature
NE49	NE49	AR8.3K	..	2021	MaoFuCell2021	Fu, Qiaomei; Zhang, Hucai	Direct: IntCal20	8368	32	6465-6276 calBCE (7555±30 BP, BA-152193)	..	China_AmurRiver_N	China_AmurRiver_N	Songnen Plain, no site	Amur River Basin	China	45.65	126.92	1240K	1	0.236689	211846	F	n/a (no relatives detected)	..	..	..	..	..	59	D4o	..	10	..	..	ss.minus	HRR163275	..	10	Literature
NE16	NE16	AR8.5K	..	2021	MaoFuCell2021	Fu, Qiaomei; Zhang, Hucai	Direct: IntCal20	8564	45	6690-6505 calBCE (7795±35 BP, BA-10193)	..	China_AmurRiver_N	China_AmurRiver_N	Songnen Plain, no site	Amur River Basin	China	45.96	125.78	1240K	1	0.608309	231397	F	n/a (no relatives detected)	..	..	..	..	..	271	D4o	..	14	..	..	ss.minus	HRR163274	..	14	Literature
NE45	NE45	AR9.2K_o	..	2021	MaoFuCell2021	Fu, Qiaomei; Zhang, Hucai	Direct: IntCal20	9241	83	7458-7088 calBCE (8260±30 BP, BA-152189)	..	China_AmurRiver_EarlyN	China_AmurRiver_EarlyN	Songnen Plain, no site	Amur River Basin	China	45.71	126.88	1240K	1	0.25767	142867	M	n/a (no relatives detected)	..	..	..	..	..	163	G1a1a	..	7	..	..	ss.minus	HRR163271	..	7	Literature
RISE210.SG	RISE210	Cranium VI	tooth	2015	AllentoftNature2015	..	Direct: IntCal20	3312	44	1436-1286 calBCE (3105±28 BP, OxA-29654)	..	Sweden_BA.SG	Sweden_BA.SG	Ängamöllan	Ängamöllan	Sweden	55.997	14.104	Shotgun	1	0.046	49717	F	n/a (no relatives detected)	n/a (too few SNPs)	n/a (too few SNPs)	n/a (female)	n/a (female)	n/a (female)	..	T2a1a	..	..	..	n/a (female)	ds.minus	RISE210	..	..	Literature
RISE207.SG	RISE207	Cranium XII	tooth	2015	AllentoftNature2015	..	Direct: IntCal20	3344	46	1495-1301 calBCE (3130±27 BP, OxA-29651)	..	Sweden_BA.SG	Sweden_BA.SG	Ängamöllan	Ängamöllan	Sweden	55.997	14.104	Shotgun	1	0.017	19464	M	n/a (no relatives detected)	n/a (too few SNPs)	n/a (too few SNPs)	Lazaridis caller (12/6/2020) based on Yfull 8.09 running directly on the bam	I1	I1	..	J1c8a1	..	..	..	..	ds.minus	RISE207	..	..	Literature
irk050.SG	irk050	Anosovo-1 (Anosovo)	tooth	2018	KilincSciAdv2021	Kılınç, Gülşah Merve; Storå, Jan; Götherström, Anders	Direct: IntCal20	4350	54	2476-2293 calBCE (3920±30 BP, Beta-453096)	..	Russia_AngaraRiver_BA.SG	Russia_CisBaikal_Glazkovo_Ansonovo.SG	Anosovo-1	Anosovo-1 (Irkutsk Oblast, Ust'-Udinskiy District, Anosovo)	Russia	54.6659	103.232	Shotgun	2	0.116438	129174	F	n/a (no relatives detected)	n/a (too few SNPs)	n/a (too few SNPs)	n/a (female)	n/a (female)	n/a (female)	267.073	R1b	..	..	0.0277983	..	ds.minus,ds.minus	irk050-b1e1l1p1,irk050-b1e1l1p1	0.145,0.19	0.15653,0.15268	Literature
Anzick_realigned.SG	Anzick	Anzick	bone (rib) and bone (cranial)	2014	RasmussenNature2014	Willerslev, Eske	Direct: IntCal20	12712	20	10797-10726 calBCE (10705±35 BP, CAMS-80538)	..	USA_Anzick_realigned.SG	USA_Anzick_realigned.SG	Anzick Ranch	Anzick Ranch (Montana)	USA	45.9931	-110.661	Shotgun	..	14.0455	1139074	M	n/a (no relatives detected)	290.926	0	Lazaridis caller (12/6/2020) based on Yfull 8.09 running directly on the bam	Q-FGC47595	Q1b1a2b~	..	D4h3a	..	..	..	..	ds.minus	..	..	..	Literature
RISE496.SG	RISE496	7332-172 (Arban-1)	tooth	2015	AllentoftNature2015	..	Direct: IntCal20	3285	45	1416-1260 calBCE (3070±28 BP, OxA-31213)	..	Russia_Karasuk_oRISE.SG	Russia_Karasuk_oRISE.SG	Arban-1	Arban-1 (Republic of Khakasia, Askizskiy District, Poltakov)	Russia	52.954	90.187	Shotgun	1	3.031	1013549	F	n/a (no relatives detected)	4.6959	0	n/a (female)	n/a (female)	n/a (female)	..	U5a1a2a	..	..	..	n/a (female)	ds.minus	RISE496	..	..	Literature
RISE495.SG	RISE495	7332-175 (Arban-1)	tooth	2015	AllentoftNature2015	..	Context: Archaeological - Period	3100	144	1400-900 BCE	..	Russia_Karasuk_oRISE.SG	Russia_Karasuk_oRISE.SG	Arban-1	Arban-1 (Republic of Khakasia, Askizskiy District, Poltakov)	Russia	52.954	90.187	Shotgun	1	4.394	1104605	M	n/a (no relatives detected)	0	0	Lazaridis caller (12/6/2020) based on Yfull 8.09 running directly on the bam	R-Y73758	R1a1a1b2a2a3~	..	D4j1	..	..	..	..	ds.minus	RISE495	..	..	Literature
RISE497.SG	RISE497	7332-188 (Arban-1)	tooth	2015	AllentoftNature2015	..	Context: Archaeological - Period	3100	144	1400-900 BCE	..	Russia_Karasuk_o1.SG	Russia_Karasuk_o1.SG	Arban-1	Arban-1 (Republic of Khakasia, Askizskiy District, Poltakov)	Russia	52.954	90.187	Shotgun	1	9.086	1133611	F	n/a (no relatives detected)	36.4999	0	n/a (female)	n/a (female)	n/a (female)	..	A+152+16362	..	..	..	n/a (female)	ds.minus	RISE497	..	..	Literature
I0963	I0963	Popovo2 (Po 2)	tooth	2018	MittnikNatureCommunications2018	Haak, Wolfgang	Context: Archaeological - Period	6950	577	6000-4000 BCE	..	Russia_HG_contam	Russia_HG_contam	Popovo (Russia)	Archangelsk, Popovo	Russia	61.2643	38.9052	1240K	1	0.063	67223	M	n/a (no relatives detected)	n/a (too few SNPs)	n/a (too few SNPs)	Lazaridis caller (12/6/2020) based on Yfull 8.09 running directly on the bam	J1	J1	13.3678	U4	[0.948,0.993]	0.058	..	..	ds.half	S0963.L1	0.5869	0.058	..
DEE001	DEE001	AT-389	petrous	2020	JeongCell2020	Jeong, Choongwon; Warinner, Christina	Direct: IntCal20	540	20	1328-1436 calCE (531±20 BP, MAMS-41136)	..	Mongolia_Arkhangai_LatEMedieval	Mongolia_Arkhangai_LatEMedieval	Melkhii-Chuluu	Arkhangai, Delen Tolgoi, Melkhii Chuluu	Mongolia	48.6045	101.938	1240K	1	2.56211	878160	F	n/a (no relatives detected)	0	0	n/a (female)	n/a (female)	n/a (female)	..	B4d1'2'3	..	..	..	..	ds.half	DEE001.A0101	34.745	0.0444	Literature
KNU001	KNU001	AT-352	Tooth	2020	JeongCell2020	Jeong, Choongwon; Warinner, Christina	context: Historical - period	700	144	1000-1500 CE	..	Mongolia_Arkhangai_LatEMedieval	Mongolia_Arkhangai_LatEMedieval	Khanui	Arkhangai, Khanui	Mongolia	48.0909	100.542	1240K	1	1.24997	750578	F	n/a (no relatives detected)	0	0	n/a (female)	n/a (female)	n/a (female)	..	F1b1f	..	..	..	..	ds.half	KNU001.A0101	2.671	0.0362	Literature
KGK001	KGK001	AT-900	Tooth	2020	JeongCell2020	Jeong, Choongwon; Warinner, Christina	context: Historical - period	700	144	1000-1500 CE	..	Mongolia_Arkhangai_LatEMedieval	Mongolia_Arkhangai_LatEMedieval	Arkhangai-Khirgist-khooloi	Arkhangai, Khirgest Khooloi	Mongolia	47.5536	102.638	1240K	1	2.52386	871488	F	n/a (no relatives detected)	0	0	n/a (female)	n/a (female)	n/a (female)	..	D4b1a2a1	..	..	..	..	ds.half	KGK001.A0101	68.226	0.0304	Literature
I0577	I0577	A10c (Arzhan, burial 10c)	tooth	2017	UnterlanderNatureCommunications2017	Burger, Joachim	Context: Archaeological - Period	2750	58	900 -700 BCE	..	Russia_Tuva_IA_AldyBel	Russia_Tuva_IA_AldyBel	Arzhan	Arzhan (Republic of Tyva, Piy-Khemskiy District, Arzaan)	Russia	52.0961	93.7111	1240K	1	2.55	787293	M	n/a (no relatives detected)	0	0	Lazaridis caller (12/6/2020) based on Yfull 8.09 running directly on the bam	R-YP1456	R1a1a1b2a2a3b~	358	A8a	[0.986,0.993]	0.026	0.417	5219	ds.half	S0577.E1.L2	0.039	0.026	damage.ds.half=0.026
I0576	I0576	A17d (Arzhan, burial 17d)	tooth	2017	UnterlanderNatureCommunications2017	Burger, Joachim	Context: Archaeological - Period	2750	58	900 -700 BCE	..	Russia_Tuva_IA_AldyBel	Russia_Tuva_IA_AldyBel	Arzhan	Arzhan (Republic of Tyva, Piy-Khemskiy District, Arzaan)	Russia	52.0961	93.7111	1240K	1	0.175	186435	F	n/a (no relatives detected)	n/a (too few SNPs)	n/a (too few SNPs)	n/a (female)	n/a (female)	n/a (female)	561.871	H15b1	[0.995,1]	0.068	..	n/a (female)	ds.half	S0576.E1.L2	0.0303	0.068	..
MJ-41.SG	MJ-41	UT-88-15 (Avlasovo, kurgan 3, burial 2)	tooth (premolar)	2019	JarveCurrentBiology2019	Jarve, Mari	Direct (WARNING MISSING LAB CODE): IntCal20	2477	101	749-399 calBCE (2415±35 BP, Poz-)	..	Russia_EarlySarmatian_SouthernUrals.SG	Russia_EarlySarmatian_SouthernUrals.SG	Avlasovo	Avlasovo (Republic of Bashkortostan, Abzelilovskiy District, Khalilovo)	Russia	53.0886	58.6604	Shotgun	..	0.439047	407325	F	n/a (no relatives detected)	489.093	324.867	n/a (female)	n/a (female)	n/a (female)	..	U5b2a1 a2	..	..	..	n/a (female)	ds.minus	..	..	..	Literature
AY2003	AY2003	BZNK-289/1 (Aygurskiy-2, kurgan 22, burial 9)	petrous	2019	WangNatureCommunications2019	Krause, Johannes	Direct: IntCal20	5452	82	3630-3376 calBCE (4726±31 BP, OxA-16147)	..	Russia_Steppe_Maikop	Russia_Steppe_Maikop	Aygurskiy-2	Aygurskiy-2 (Stavropol' Krai, Ipatovskiy District, Sovetskoye Runo)	Russia	45.6883	43.2646	1240K	..	2.38617	745066	F	n/a (no relatives detected)	72.3715	24.1692	n/a (female)	n/a (female)	n/a (female)	..	H2a1	..	..	..	n/a (female)	half	..	..	..	Literature
SCH010	SCH010	Schwetzingen 100	tooth	2020	RivollatScienceAdvance2020	Haak, Wolfgang; Rivollat, MaiÌˆteÌ	Context: Archaeological - Period	7050	58	5200-5000 BCE	..	Germany_EN_LBK	Germany_EN_LBK	Schwetzingen	Baden-Württemberg, Schwetzingen	Germany	49.39	8.57	1240K	1	0.333927	283815	F	n/a (no relatives detected)	n/a (too few SNPs)	n/a (too few SNPs)	n/a (female)	n/a (female)	n/a (female)	..	H2a2a1	..	0.07995	0.0097382	n/a (female)	ds.half	SCH010.A0101	..	0.07995	Literature
SCH011	SCH011	Schwetzingen 107	tooth	2020	RivollatScienceAdvance2020	Haak, Wolfgang; Rivollat, MaiÌˆteÌ	Context: Archaeological - Period	7050	58	5200-5000 BCE	..	Germany_EN_LBK	Germany_EN_LBK	Schwetzingen	Baden-Württemberg, Schwetzingen	Germany	49.39	8.57	1240K	1	0.02618	29191	M	n/a (no relatives detected)	n/a (too few SNPs)	n/a (too few SNPs)	Lazaridis caller (12/6/2020) based on Yfull 8.09 running directly on the bam	CT	CT	..	H2a2a1	..	0.1093	0.558501	..	ds.half	SCH011.A0101	..	0.1093	Literature
SCH014	SCH014	Schwetzingen 122	bone (phalanx)	2020	RivollatScienceAdvance2020	Haak, Wolfgang; Rivollat, MaiÌˆteÌ	Context: Archaeological - Period	7050	58	5200-5000 BCE	..	Germany_EN_LBK	Germany_EN_LBK	Schwetzingen	Baden-Württemberg, Schwetzingen	Germany	49.39	8.57	1240K	1	0.399826	327118	F	n/a (no relatives detected)	n/a (too few SNPs)	n/a (too few SNPs)	n/a (female)	n/a (female)	n/a (female)	..	T2	..	0.06775	0.0120033	n/a (female)	ds.half	SCH014.A0101	..	0.06775	Literature
SCH015	SCH015	Schwetzingen 131	tooth	2020	RivollatScienceAdvance2020	Haak, Wolfgang; Rivollat, MaiÌˆteÌ	Context: Archaeological - Period	7050	58	5200-5000 BCE	..	Germany_EN_LBK	Germany_EN_LBK	Schwetzingen	Baden-Württemberg, Schwetzingen	Germany	49.39	8.57	1240K	1	0.026055	29737	F	n/a (no relatives detected)	n/a (too few SNPs)	n/a (too few SNPs)	n/a (female)	n/a (female)	n/a (female)	..	H2a2a1	..	0.08415	0.0158266	n/a (female)	ds.half	SCH015.A0101	..	0.08415	Literature
SCH016	SCH016	Schwetzingen 133	tooth	2020	RivollatScienceAdvance2020	Haak, Wolfgang; Rivollat, MaiÌˆteÌ	Direct: IntCal20	7091	64	5298-5041 calBCE (6202±36 BP, OxA-23206)	..	Germany_EN_LBK	Germany_EN_LBK	Schwetzingen	Baden-Württemberg, Schwetzingen	Germany	49.39	8.57	1240K	1	0.380715	276991	M	n/a (no relatives detected)	n/a (too few SNPs)	n/a (too few SNPs)	Lazaridis caller (12/6/2020) based on Yfull 8.09 running directly on the bam	C-V86	C1a2	..	H2a	..	0.12335	0.610524	..	ds.half	SCH016.A0101	..	0.12335	Literature
SCH018	SCH018	Schwetzingen 220	tooth	2020	RivollatScienceAdvance2020	Haak, Wolfgang; Rivollat, MaiÌˆteÌ	Direct: IntCal20	7045	71	5212-4959 calBCE (6141±37 BP, OxA-23211)	..	Germany_EN_LBK	Germany_EN_LBK	Schwetzingen	Baden-Württemberg, Schwetzingen	Germany	49.39	8.57	1240K	1	0.031303	34075	M	n/a (no relatives detected)	n/a (too few SNPs)	n/a (too few SNPs)	..	..	..	..	K1a	..	0.1077	0.58131	n/a (sex unknown)	ds.half	SCH018.A0101	..	0.1077	Literature
SCH004	SCH004	Schwetzingen 33	tooth	2020	RivollatScienceAdvance2020	Haak, Wolfgang; Rivollat, MaiÌˆteÌ	Context: Archaeological - Period	7050	58	5200-5000 BCE	..	Germany_EN_LBK	Germany_EN_LBK	Schwetzingen	Baden-Württemberg, Schwetzingen	Germany	49.39	8.57	1240K	1	0.016209	17422	M	n/a (no relatives detected)	n/a (too few SNPs)	n/a (too few SNPs)	Lazaridis caller (12/6/2020) based on Yfull 8.09 running directly on the bam	CT	CT	..	N1a1a1	..	0.0705	0.555996	..	ds.half	SCH004.A0101	..	0.0705	Literature
SCH007	SCH007	Schwetzingen 71	tooth	2020	RivollatScienceAdvance2020	Haak, Wolfgang; Rivollat, MaiÌˆteÌ	Context: Archaeological - Period	7050	58	5200-5000 BCE	..	Germany_EN_LBK	Germany_EN_LBK	Schwetzingen	Baden-Württemberg, Schwetzingen	Germany	49.39	8.57	1240K	1	0.121272	117764	F	n/a (no relatives detected)	n/a (too few SNPs)	n/a (too few SNPs)	n/a (female)	n/a (female)	n/a (female)	..	T	..	0.0522	0.0149794	n/a (female)	ds.half	SCH007.A0101	..	0.0522	Literature
SCH001	SCH001	Schwetzingen 9	tooth	2020	RivollatScienceAdvance2020	Haak, Wolfgang; Rivollat, MaiÌˆteÌ	Context: Archaeological - Period	7050	58	5200-5000 BCE	..	Germany_EN_LBK	Germany_EN_LBK	Schwetzingen	Baden-Württemberg, Schwetzingen	Germany	49.39	8.57	1240K	1	0.060427	61731	F	n/a (no relatives detected)	n/a (too few SNPs)	n/a (too few SNPs)	n/a (female)	n/a (female)	n/a (female)	..	H2a2a1	..	0.06335	0.0184792	n/a (female)	ds.half	SCH001.A0101	..	0.06335	Literature
SCH009	SCH009	Schwetzingen 99	tooth	2020	RivollatScienceAdvance2020	Haak, Wolfgang; Rivollat, MaiÌˆteÌ	Context: Archaeological - Period	7050	58	5200-5000 BCE	..	Germany_EN_LBK	Germany_EN_LBK	Schwetzingen	Baden-Württemberg, Schwetzingen	Germany	49.39	8.57	1240K	1	0.270227	232849	F	n/a (no relatives detected)	n/a (too few SNPs)	n/a (too few SNPs)	n/a (female)	n/a (female)	n/a (female)	..	H2a2a1	..	0.10465	0.0128239	n/a (female)	ds.half	SCH009.A0101	..	0.10465	Literature
XN169	XN169	gr. 13/507	tooth	2020	RivollatScienceAdvance2020	Haak, Wolfgang; Rivollat, MaiÌˆteÌ	Direct: IntCal20	7081	51	5282-5046 calBCE (6195±25 BP, MAMS-36726)	..	Germany_EN_LBK	Germany_EN_LBK	Stuttgart-Mühlhausen-1	Baden-Württemberg, Stuttgart-Mühlhausen I	Germany	48.78	9.18	1240K	1	0.515297	368568	F	n/a (no relatives detected)	n/a (too few SNPs)	n/a (too few SNPs)	n/a (female)	n/a (female)	n/a (female)	..	T2b23	..	0.1331	0.0122865	n/a (female)	ds.half	XN169	..	0.1331	Literature
XN215	XN215	gr. 20/208	tooth	2020	RivollatScienceAdvance2020	Haak, Wolfgang; Rivollat, MaiÌˆteÌ	Direct: IntCal20	7010	75	5208-4945 calBCE (6115±25 BP, MAMS-36727)	..	Germany_EN_LBK	Germany_EN_LBK	Stuttgart-Mühlhausen-1	Baden-Württemberg, Stuttgart-Mühlhausen I	Germany	48.78	9.18	1240K	1	0.027499	31271	M	n/a (no relatives detected)	n/a (too few SNPs)	n/a (too few SNPs)	Lazaridis caller (12/6/2020) based on Yfull 8.09 running directly on the bam	F	F	..	N1a1a1	..	0.07715	0.497624	..	ds.half	XN215	..	0.07715	Literature
XN164	XN164	gr. 22/205	tooth	2020	RivollatScienceAdvance2020	Haak, Wolfgang; Rivollat, MaiÌˆteÌ	Direct: IntCal20	7110	68	5299-5059 calBCE (6219±25 BP, MAMS-36728)	..	Germany_EN_LBK	Germany_EN_LBK	Stuttgart-Mühlhausen-1	Baden-Württemberg, Stuttgart-Mühlhausen I	Germany	48.78	9.18	1240K	1	0.45579	359526	M	n/a (no relatives detected)	n/a (too few SNPs)	n/a (too few SNPs)	Lazaridis caller (12/6/2020) based on Yfull 8.09 running directly on the bam	H-P96	H	..	J1c5	..	0.11785	0.542653	..	ds.half	XN164	..	0.11785	Literature
XN171	XN171	gr. 24/29	tooth	2020	RivollatScienceAdvance2020	Haak, Wolfgang; Rivollat, MaiÌˆteÌ	Direct: IntCal20	7106	66	5298-5057 calBCE (6217±25 BP, MAMS-36729)	..	Germany_EN_LBK	Germany_EN_LBK	Stuttgart-Mühlhausen-1	Baden-Württemberg, Stuttgart-Mühlhausen I	Germany	48.78	9.18	1240K	1	0.724316	448798	M	n/a (no relatives detected)	0	0	Lazaridis caller (12/6/2020) based on Yfull 8.09 running directly on the bam	H-P96	H	..	H1	..	0.13895	0.588309	..	ds.half	XN171	..	0.13895	Literature
XN174	XN174	gr. 26/195	tooth	2020	RivollatScienceAdvance2020	Haak, Wolfgang; Rivollat, MaiÌˆteÌ	Direct: IntCal20; R_Combine	6800	52	4946-4727 calBCE (5968±34 BP) [R_combine: (6100±70 BP, Hd-8031); (5950±60 BP, Hd-7974); (5910±50 BP, Hd-7935)]	..	Germany_EN_LBK	Germany_EN_LBK	Stuttgart-Mühlhausen-1	Baden-Württemberg, Stuttgart-Mühlhausen I	Germany	48.78	9.18	1240K	1	0.256245	233730	M	n/a (no relatives detected)	n/a (too few SNPs)	n/a (too few SNPs)	Lazaridis caller (12/6/2020) based on Yfull 8.09 running directly on the bam	H-P96	H	..	H26	..	0.11965	0.57511	..	ds.half	XN174	..	0.11965	Literature
XN170	XN170	gr. 32/209	tooth	2020	RivollatScienceAdvance2020	Haak, Wolfgang; Rivollat, MaiÌˆteÌ	Direct: IntCal20	7024	74	5209-4951 calBCE (6123±26 BP, MAMS-36730)	..	Germany_EN_LBK	Germany_EN_LBK	Stuttgart-Mühlhausen-1	Baden-Württemberg, Stuttgart-Mühlhausen I	Germany	48.78	9.18	1240K	1	0.482439	321382	M	n/a (no relatives detected)	n/a (too few SNPs)	n/a (too few SNPs)	Lazaridis caller (12/6/2020) based on Yfull 8.09 running directly on the bam	H-P96	H	..	H	..	0.1468	0.583938	..	ds.half	XN170	..	0.1468	Literature
XN172	XN172	gr. 34/517	tooth	2020	RivollatScienceAdvance2020	Haak, Wolfgang; Rivollat, MaiÌˆteÌ	Direct: IntCal20	7101	63	5297-5056 calBCE (6214±25 BP, MAMS-36732)	..	Germany_EN_LBK	Germany_EN_LBK	Stuttgart-Mühlhausen-1	Baden-Württemberg, Stuttgart-Mühlhausen I	Germany	48.78	9.18	1240K	1	0.522129	389564	F	n/a (no relatives detected)	n/a (too few SNPs)	n/a (too few SNPs)	n/a (female)	n/a (female)	n/a (female)	..	H	..	0.1282	0.0134128	n/a (female)	ds.half	XN172	..	0.1282	Literature
XN211	XN211	gr. 37/256	tooth	2020	RivollatScienceAdvance2020	Haak, Wolfgang; Rivollat, MaiÌˆteÌ	Direct: IntCal20	7068	54	5212-5031 calBCE (6165±25 BP, MAMS-36733)	..	Germany_EN_LBK	Germany_EN_LBK	Stuttgart-Mühlhausen-1	Baden-Württemberg, Stuttgart-Mühlhausen I	Germany	48.78	9.18	1240K	1	0.058003	64217	F	n/a (no relatives detected)	n/a (too few SNPs)	n/a (too few SNPs)	n/a (female)	n/a (female)	n/a (female)	..	N1a1a1a	..	0.06885	0.0265172	n/a (female)	ds.half	XN211	..	0.06885	Literature
XN168	XN168	gr. 38/518	tooth	2020	RivollatScienceAdvance2020	Haak, Wolfgang; Rivollat, MaiÌˆteÌ	Direct: IntCal20	7093	58	5293-5055 calBCE (6209±24 BP, MAMS-36734)	..	Germany_EN_LBK	Germany_EN_LBK	Stuttgart-Mühlhausen-1	Baden-Württemberg, Stuttgart-Mühlhausen I	Germany	48.78	9.18	1240K	1	0.322633	264390	M	n/a (no relatives detected)	n/a (too few SNPs)	n/a (too few SNPs)	Lazaridis caller (12/6/2020) based on Yfull 8.09 running directly on the bam	H-P96	H	..	N1a1a1a3	..	0.1367	0.562167	..	ds.half	XN168	..	0.1367	Literature
XN188	XN188	gr. 44/262	tooth	2020	RivollatScienceAdvance2020	Haak, Wolfgang; Rivollat, MaiÌˆteÌ	Direct: IntCal20	7130	73	5302-5063 calBCE (6228±25 BP, MAMS-36735)	..	Germany_EN_LBK	Germany_EN_LBK	Stuttgart-Mühlhausen-1	Baden-Württemberg, Stuttgart-Mühlhausen I	Germany	48.78	9.18	1240K	1	0.242741	220065	F	n/a (no relatives detected)	n/a (too few SNPs)	n/a (too few SNPs)	n/a (female)	n/a (female)	n/a (female)	..	J1c17	..	0.14475	0.0272181	n/a (female)	ds.half	XN188	..	0.14475	Literature
XN183	XN183	gr. 45/255	tooth	2020	RivollatScienceAdvance2020	Haak, Wolfgang; Rivollat, MaiÌˆteÌ	Direct: IntCal20	7152	74	5304-5068 calBCE (6236±25 BP, MAMS-36736)	..	Germany_EN_LBK	Germany_EN_LBK	Stuttgart-Mühlhausen-1	Baden-Württemberg, Stuttgart-Mühlhausen I	Germany	48.78	9.18	1240K	1	0.102273	109272	F	n/a (no relatives detected)	n/a (too few SNPs)	n/a (too few SNPs)	n/a (female)	n/a (female)	n/a (female)	..	N1a1a1a2	..	0.09175	0.047521	n/a (female)	ds.half	XN183	..	0.09175	Literature
XN206	XN206	gr. 56/528	tooth	2020	RivollatScienceAdvance2020	Haak, Wolfgang; Rivollat, MaiÌˆteÌ	Direct: IntCal20	7086	54	5288-5051 calBCE (6202±25 BP, MAMS-36738)	..	Germany_EN_LBK	Germany_EN_LBK	Stuttgart-Mühlhausen-1	Baden-Württemberg, Stuttgart-Mühlhausen I	Germany	48.78	9.18	1240K	1	0.02384	27278	M	n/a (no relatives detected)	n/a (too few SNPs)	n/a (too few SNPs)	..	..	..	..	K2a	..	0.0771	0.431013	n/a (sex unknown)	ds.half	XN206	..	0.0771	Literature
XN175	XN175	gr. 59/530	tooth	2020	RivollatScienceAdvance2020	Haak, Wolfgang; Rivollat, MaiÌˆteÌ	Direct: IntCal20	7092	57	5292-5055 calBCE (6208±24 BP, MAMS-36740)	..	Germany_EN_LBK	Germany_EN_LBK	Stuttgart-Mühlhausen-1	Baden-Württemberg, Stuttgart-Mühlhausen I	Germany	48.78	9.18	1240K	1	0.388547	321195	F	n/a (no relatives detected)	n/a (too few SNPs)	n/a (too few SNPs)	n/a (female)	n/a (female)	n/a (female)	..	H1	..	0.08325	0.0101726	n/a (female)	ds.half	XN175	..	0.08325	Literature
XN167	XN167	gr. 67/339	tooth	2020	RivollatScienceAdvance2020	Haak, Wolfgang; Rivollat, MaiÌˆteÌ	Direct: IntCal20	7176	67	5310-5072 calBCE (6250±30 BP, MAMS-36743)	..	Germany_EN_LBK	Germany_EN_LBK	Stuttgart-Mühlhausen-1	Baden-Württemberg, Stuttgart-Mühlhausen I	Germany	48.78	9.18	1240K	1	0.613689	403835	M	n/a (no relatives detected)	0	0	Lazaridis caller (12/6/2020) based on Yfull 8.09 running directly on the bam	H-P96	H	..	H	..	0.13975	0.58949	..	ds.half	XN167	..	0.13975	Literature
XN180	XN180	gr. 71/535	tooth	2020	RivollatScienceAdvance2020	Haak, Wolfgang; Rivollat, MaiÌˆteÌ	Direct: IntCal20	7068	58	5214-5011 calBCE (6169±33 BP, MAMS-36745)	..	Germany_EN_LBK	Germany_EN_LBK	Stuttgart-Mühlhausen-1	Baden-Württemberg, Stuttgart-Mühlhausen I	Germany	48.78	9.18	1240K	1	0.175938	180564	M	n/a (no relatives detected)	n/a (too few SNPs)	n/a (too few SNPs)	Lazaridis caller (12/6/2020) based on Yfull 8.09 running directly on the bam	H-P96	H	..	N1a1a1a	..	0.1222	0.512207	..	ds.half	XN180	..	0.1222	Literature
XN182	XN182	gr. 79/381	tooth	2020	RivollatScienceAdvance2020	Haak, Wolfgang; Rivollat, MaiÌˆteÌ	Direct: IntCal20; R_Combine	7069	57	5214-5011 calBCE (6170±32 BP) [R_combine: (6210±45 BP, Hd-7979); (6130±45 BP, Hd-7977)]	..	Germany_EN_LBK	Germany_EN_LBK	Stuttgart-Mühlhausen-1	Baden-Württemberg, Stuttgart-Mühlhausen I	Germany	48.78	9.18	1240K	1	0.107505	114772	F	n/a (no relatives detected)	n/a (too few SNPs)	n/a (too few SNPs)	n/a (female)	n/a (female)	n/a (female)	..	K1a1	..	0.1091	0.0245181	n/a (female)	ds.half	XN182	..	0.1091	Literature
XN165	XN165	gr. 9/3	tooth	2020	RivollatScienceAdvance2020	Haak, Wolfgang; Rivollat, MaiÌˆteÌ	Direct: IntCal20	7099	62	5296-5056 calBCE (6213±24 BP, MAMS-36725)	..	Germany_EN_LBK	Germany_EN_LBK	Stuttgart-Mühlhausen-1	Baden-Württemberg, Stuttgart-Mühlhausen I	Germany	48.78	9.18	1240K	1	0.975379	438133	M	n/a (no relatives detected)	13.696	0	Lazaridis caller (12/6/2020) based on Yfull 8.09 running directly on the bam	H-P96	H	..	N1a1a1	..	0.13685	0.612012	..	ds.half	XN165	..	0.13685	Literature
SMH004	SMH004	Grave 61, P44	tooth	2020	RivollatScienceAdvance2020	Haak, Wolfgang; Rivollat, MaiÌˆteÌ	Direct: IntCal20	7116	70	5299-5061 calBCE (6222±25 BP, MAMS-36741)	..	Germany_EN_LBK	Germany_EN_LBK	Stuttgart-Mühlhausen-1	Baden-Württemberg, Stuttgart-Mühlhausen I	Germany	48.78	9.18	1240K	1	0.348834	287093	F	n/a (no relatives detected)	n/a (too few SNPs)	n/a (too few SNPs)	n/a (female)	n/a (female)	n/a (female)	..	T2c1	..	0.1211	0.00880155	n/a (female)	ds.half	SMH004.A0101	..	0.1211	Literature
XN178	XN178	gr. 105/1975	tooth	2020	RivollatScienceAdvance2020	Haak, Wolfgang; Rivollat, MaiÌˆteÌ	Context: Archaeological - Period	7100	87	5300-5000 BCE	..	Germany_EN_LBK	Germany_EN_LBK	Stuttgart-Mühlhausen-2	Baden-Württemberg, Stuttgart-Mühlhausen II	Germany	48.78	9.18	1240K	1	0.036834	41449	F	n/a (no relatives detected)	n/a (too few SNPs)	n/a (too few SNPs)	n/a (female)	n/a (female)	n/a (female)	..	N1a1a1a	..	0.0975	0.00551312	n/a (female)	ds.half	XN178	..	0.0975	Literature
XN191	XN191	gr. 107/1977	tooth	2020	RivollatScienceAdvance2020	Haak, Wolfgang; Rivollat, MaiÌˆteÌ	Direct: IntCal20	7199	50	5316-5081 calBCE (6267±30 BP, MAMS-25931)	..	Germany_EN_LBK	Germany_EN_LBK	Stuttgart-Mühlhausen-2	Baden-Württemberg, Stuttgart-Mühlhausen II	Germany	48.78	9.18	1240K	1	0.017646	20045	M	n/a (no relatives detected)	n/a (too few SNPs)	n/a (too few SNPs)	Lazaridis caller (12/6/2020) based on Yfull 8.09 running directly on the bam	F	F	..	I1	..	0.0556	0.509007	..	ds.half	XN191	..	0.0556	Literature
XN225	XN225	gr. 111/1979	tooth	2020	RivollatScienceAdvance2020	Haak, Wolfgang; Rivollat, MaiÌˆteÌ	Context: Archaeological - Period	7100	87	5300-5000 BCE	..	Germany_EN_LBK	Germany_EN_LBK	Stuttgart-Mühlhausen-2	Baden-Württemberg, Stuttgart-Mühlhausen II	Germany	48.78	9.18	1240K	1	0.11259	119176	M	Germany, Baden-WÃ¼rttemberg, Stuttgart-MÃ¼hlhausen II Family A (2 members) (XN173-XN225 are 2d/3d rels)	n/a (too few SNPs)	n/a (too few SNPs)	Lazaridis caller (12/6/2020) based on Yfull 8.09 running directly on the bam	H	H	..	H	..	0.1193	0.552531	..	ds.half	XN225	..	0.1193	Literature
XN173	XN173	gr. 114/1993	tooth	2020	RivollatScienceAdvance2020	Haak, Wolfgang; Rivollat, MaiÌˆteÌ	Direct: IntCal20	7060	62	5210-5007 calBCE (6155±31 BP, MAMS-25933)	..	Germany_EN_LBK	Germany_EN_LBK	Stuttgart-Mühlhausen-2	Baden-Württemberg, Stuttgart-Mühlhausen II	Germany	48.78	9.18	1240K	1	0.138913	145772	M	Germany, Baden-WÃ¼rttemberg, Stuttgart-MÃ¼hlhausen II Family A (2 members) (XN173-XN225 are 2d/3d rels)	n/a (too few SNPs)	n/a (too few SNPs)	Lazaridis caller (12/6/2020) based on Yfull 8.09 running directly on the bam	H-P96	H	..	U5a2d	..	0.1151	0.541034	..	ds.half	XN173	..	0.1151	Literature
XN207	XN207	gr. 120/2150	tooth	2020	RivollatScienceAdvance2020	Haak, Wolfgang; Rivollat, MaiÌˆteÌ	Context: Archaeological - Period	7100	87	5300-5000 BCE	..	Germany_EN_LBK	Germany_EN_LBK	Stuttgart-Mühlhausen-2	Baden-Württemberg, Stuttgart-Mühlhausen II	Germany	48.78	9.18	1240K	1	0.165229	156581	F	n/a (no relatives detected)	n/a (too few SNPs)	n/a (too few SNPs)	n/a (female)	n/a (female)	n/a (female)	..	J1c	..	0.1578	0.0132294	n/a (female)	ds.half	XN207	..	0.1578	Literature
XN166	XN166	gr. 129/2119	tooth	2020	RivollatScienceAdvance2020	Haak, Wolfgang; Rivollat, MaiÌˆteÌ	Context: Archaeological - Period	7100	87	5300-5000 BCE	..	Germany_EN_LBK	Germany_EN_LBK	Stuttgart-Mühlhausen-2	Baden-Württemberg, Stuttgart-Mühlhausen II	Germany	48.78	9.18	1240K	1	0.505142	323877	F	n/a (no relatives detected)	n/a (too few SNPs)	n/a (too few SNPs)	n/a (female)	n/a (female)	n/a (female)	..	K1a+195	..	0.1418	0.00819597	n/a (female)	ds.half	XN166	..	0.1418	Literature
XN205	XN205	gr. 130/2120	tooth	2020	RivollatScienceAdvance2020	Haak, Wolfgang; Rivollat, MaiÌˆteÌ	Context: Archaeological - Period	7100	87	5300-5000 BCE	..	Germany_EN_LBK	Germany_EN_LBK	Stuttgart-Mühlhausen-2	Baden-Württemberg, Stuttgart-Mühlhausen II	Germany	48.78	9.18	1240K	1	0.060013	66336	F	n/a (no relatives detected)	n/a (too few SNPs)	n/a (too few SNPs)	n/a (female)	n/a (female)	n/a (female)	..	N1a1a1	..	0.10395	0.493424	n/a (female)	ds.half	XN205	..	0.10395	Literature
XN224	XN224	gr. 68/1428	tooth	2020	RivollatScienceAdvance2020	Haak, Wolfgang; Rivollat, MaiÌˆteÌ	Direct: IntCal20	7091	58	5293-5053 calBCE (6207±25 BP, MAMS-36744)	..	Germany_EN_LBK	Germany_EN_LBK	Stuttgart-Mühlhausen-2	Baden-Württemberg, Stuttgart-Mühlhausen II	Germany	48.78	9.18	1240K	1	0.026351	30031	F	n/a (no relatives detected)	n/a (too few SNPs)	n/a (too few SNPs)	n/a (female)	n/a (female)	n/a (female)	..	K2a	..	0.1096	0.013143	n/a (female)	ds.half	XN224	..	0.1096	Literature
I0022	I0022	LBK1976 (Stuttgart-Muehlhausen 1976)	tooth (premolar)	2015	MathiesonNature2015 (1240k of same same sample with 390k in HaakLazaridis2015)	Krause, Johannes	Context: Archaeological - Period	7125	188	5500-4850 BCE	..	Germany_EN_LBK	Germany_EN_LBK	Stuttgart-Mühlhausen-2	Baden-Württemberg, Stuttgart-Mühlhausen, Viesenhaeuser Hof	Germany	48.78	9.18	1240K	1	0.441	368307	F	n/a (no relatives detected)	n/a (too few SNPs)	n/a (too few SNPs)	n/a (female)	n/a (female)	n/a (female)	251.141	T2e	[0.956,0.988]	0.135	..	n/a (female)	ds.half	S0022.L2	0.0421	0.135	..
I0025	I0025	LBK1992 (Stuttgart-Muehlhausen 1992)	tooth (molar)	2015	MathiesonNature2015 (1240k of same same sample with 390k in HaakLazaridis2015)	Krause, Johannes	Context: Archaeological - Period	7125	188	5500-4850 BCE	..	Germany_EN_LBK	Germany_EN_LBK	Viesenhaeuser-Hof	Baden-Württemberg, Stuttgart-Mühlhausen, Viesenhaeuser Hof	Germany	48.78	9.18	1240K	1	2.655	836289	F	n/a (no relatives detected)	0	0	n/a (female)	n/a (female)	n/a (female)	661.454	T2b	[0.965,0.992]	0.155	..	n/a (female)	ds.half	S0025.L2	0.4544	0.155	..
I0026	I0026	LBK2155 (Stuttgart-Muehlhausen 2155)	tooth (molar)	2015	MathiesonNature2015 (1240k of same same sample with 390k in HaakLazaridis2015)	Krause, Johannes	Context: Archaeological - Period	7125	188	5500-4850 BCE	..	Germany_EN_LBK	Germany_EN_LBK	Viesenhaeuser-Hof	Baden-Württemberg, Stuttgart-Mühlhausen, Viesenhaeuser Hof	Germany	48.78	9.18	1240K	1	3.625	892912	F	n/a (no relatives detected)	10.0044	0	n/a (female)	n/a (female)	n/a (female)	548.241	T2b	[0.951,0.983]	0.153	..	n/a (female)	ds.half	S0026.L2	0.5909	0.153	..
I0018	I0018	LBK380 (Stuttgart) (Stuttgart-Muehlhausen 380)	tooth	2014	LipsonNature2017 (new libraries added in to previously published data LazaridisNature2014)	Krause, Johannes	Direct: IntCal20	7168	70	5307-5071 calBCE (6246±30 BP, MAMS-24635)	..	Germany_EN_LBK	Germany_EN_LBK	Viesenhaeuser-Hof	Baden-Württemberg, Stuttgart-Mühlhausen, Viesenhaeuser Hof	Germany	48.78	9.18	1240K	2	9.651	909412	F	n/a (no relatives detected)	17.1231	0	n/a (female)	n/a (female)	n/a (female)	556.748	T2c1d1	[0.923,0.959]	..	..	n/a (female)	..,..	S0018.L2,T9004	0.778,..	0.149,..	mtcontam=[0.923,0.959]
I1526	I1526	Mos106 (Specimen P4)	tooth,tooth	2019	FlegontovNature2019	Pinhasi, Ron	Direct (WARNING NEEDS MARINE CALIBRATION IN IntCal20): IntCal13 by Thomas Harper	4755	61	2910-2700 calBCE (4225±25 BP, PSUAMS-1963)	adolescent	Russia_UstBelaya_Angara	Russia_CisBaikal_Glazkovo_UstBelaya_EBA	Ust'-Belaya	Baikal Region, Angara river basin, Mouth of the Belaya River	Russia	52.9169	103.657	1240K	2	6.74536	930859	M	Russia, Ust'Belaya Family B (3 members) (I7780-NEO232.SG are 3rd degree relatives or further, and I7780-I1526 are 2nd or 3rd degree relatives)	91.3967	0	Lazaridis caller (2/7/2021) based on Yfull 8.09 running directly on the bam	Q-YP4010	Q1b1b~	661.469	C4a1a3	[0.993,0.999]	..	..	..	ds.half,ds.half	S1526.E1.L1,S7778.E1.L1	0.47740,0.32120	0.05,0.048	damage.ds.half=0.048-0.05
I8298	I8298	Mos108A |Mos113 (Ust'-Belaya)	bone (cranial),bone (cranial)	2019	This publication	Pinhasi, Ron	Direct (WARNING NEEDS MARINE CALIBRATION IN IntCal20): IntCal13 by Thomas Harper	5690	29	3790-3690 calBCE (4970±20 BP, PSUAMS-5481)	..	Russia_UstBelaya_Angara	Russia_CisBaikal_SerovoIsakovo_UstBelaya_LN_5.7kya	Ust'-Belaya	Baikal Region, Angara river basin, Mouth of the Belaya River	Russia	52.9169	103.657	1240K	3	0.228752	232083	F	n/a (no relatives detected)	n/a (too few SNPs)	n/a (too few SNPs)	n/a (female)	n/a (female)	n/a (female)	..	R1b1	..	..	..	n/a (female)	ds.half,ds.half,ds.half	S8298.E1.L1,S8300.E1.L1,S8298.E1.L2	0.02210,0.03540,..	..	mtmatchmax=0.935-1
I7335	I7335	Mos110 (Specimen 5, 147)	tooth	2019	FlegontovNature2019	Pinhasi, Ron	Direct (WARNING NEEDS MARINE CALIBRATION IN IntCal20): IntCal13 by Thomas Harper	4465	32	2570-2460 calBCE (3995±20 BP, PSUAMS-5326)	..	Russia_UstBelaya_Angara	Russia_CisBaikal_Glazkovo_UstBelaya_EBA	Ust'-Belaya	Baikal Region, Angara river basin, Mouth of the Belaya River	Russia	52.9169	103.657	1240K	1	1.26558	702159	M	n/a (no relatives detected)	77.5493	0	Lazaridis caller (2/7/2021) based on Yfull 8.09 running directly on the bam	Q-YP1102	Q1b1a3	477	C4a1a3	[0.999,1.000]	0.032	0.422	1799	ds.half	S7335.E1.L1	0.1404	0.032	damage.ds.half=0.032
I20760	I7336	Mos111 [(Specimen 148) | (MDE, R15120036) | (WTR, FR15120051)]	tooth	2019	FlegontovNature2019 merged with HarneyCheronetGenomeResearch2021	Pinhasi, Ron	Direct (WARNING NEEDS MARINE CALIBRATION IN IntCal20): IntCal13 by Thomas Harper	6255	26	4350-4260 calBCE (5455±20 BP, PSUAMS-5327)	..	Russia_UstBelaya_Angara	Russia_CisBaikal_UstBelaya_EN	Ust'-Belaya	Baikal Region, Angara river basin, Mouth of the Belaya River	Russia	52.9169	103.657	1240K	3	0.876831	641504	M	n/a (no relatives detected)	25.2377	0	Lazaridis caller (2/7/2021) based on Yfull 8.09 running directly on the bam	Q-L712	Q1a2a	655.836	C4	..	..	0.379171	1378	ds.half,ss.half,ss.half	S7336.E1.L1,S20760.Y1.E1.L1,S20782.Y1.E1.L1	0.0499,0.62177,0.15191	0.034,0.1,0	Xcontam=[0.0148,0.0328]
I7779	I7779	Mos114 (Specimen 29, 150)	bone (cranial)	2019	FlegontovNature2019	Pinhasi, Ron	Direct (WARNING NEEDS MARINE CALIBRATION IN IntCal20): IntCal13 by Thomas Harper	4750	58	2900-2700 calBCE (4210±20 BP, PSUAMS-4858)	sub adult	Russia_UstBelaya_Angara	Russia_CisBaikal_Glazkovo_UstBelaya_EBA	Ust'-Belaya	Baikal Region, Angara river basin, Mouth of the Belaya River	Russia	52.9169	103.657	1240K	1	0.952761	622449	M	n/a (no relatives detected)	56.0013	0	Lazaridis caller (2/7/2021) based on Yfull 8.09 running directly on the bam	Q-YP4004	Q1b1b~	268	C4a2a1	[0.997,1.000]	0.023	0.423	1213	ds.half	S7779.E1.L1	0.0515	0.023	damage.ds.half=0.023
I7780	I7780	Mos117 [(Specimen 2, 145) | (MDE, FR15120032) | (WTR, FR15120044)]	tooth	2019	FlegontovNature2019 merged with HarneyCheronetGenomeResearch2021	Pinhasi, Ron	Direct (WARNING NEEDS MARINE CALIBRATION IN IntCal20): IntCal13 by Thomas Harper	4615	101	2840-2490 calBCE (4070±20 BP, PSUAMS-3743)	..	Russia_UstBelaya_Angara	Russia_CisBaikal_Glazkovo_UstBelaya_EBA	Ust'-Belaya	Baikal Region, Angara river basin, Mouth of the Belaya River	Russia	52.9169	103.657	1240K	3	2.15953	879197	M	Russia, Ust'Belaya Family B (3 members) (I7780-NEO232.SG are 3rd degree relatives or further, and I7780-I1526 are 2nd or 3rd degree relatives)	37.6746	0	Lazaridis caller (2/7/2021) based on Yfull 8.09 running directly on the bam	Q-L53	Q1b1	478.599	C4a1a3	..	..	0.390297	4802	ds.half,ss.half,ss.half	S7780.E1.L1,S20761.Y1.E1.L1,S20783.Y1.E1.L1	0.2548,0.26082,0.18296	0.018,0.051,0	..
I8296	I8296	Mos107A | Mos107B (Ust'-Belaya)	bone (cranial),bone (cranial)	2019	This publication	Pinhasi, Ron	Direct (WARNING TO MARINE CALIBRATE IN Intcal20; include new date of 2881-2625 calBCE (4160±37 BP, UBA-33761) which is not marine corrected): IntCal13, marine corrected by Thomas Harper	4665	84	2860-2570 calBCE (4105±20 BP, PSUAMS-5480)	..	Russia_UstBelaya_Angara	Russia_CisBaikal_Glazkovo_UstBelaya_EBA_o1	Ust'-Belaya	Baikal Region, Angara river basin, Mouth of the Belaya River	Russia	52.9169	103.657	1240K	4	1.19021	735621	F	n/a (no relatives detected)	58.9717	0	n/a (female)	n/a (female)	n/a (female)	..	F1b1b	..	..	..	n/a (female)	ds.half,ds.half,ds.half,ds.half	S8296.E1.L1,S8297.E1.L1,S8296.E1.L2,S8297.E1.L2	0.14960,0.12430,..,..	..	..
I7759	I7759	Mos82 (Grave 15)	tooth	2019	FlegontovNature2019	Pinhasi, Ron	Direct (WARNING NEEDS MARINE CALIBRATION IN IntCal20): IntCal13 by Thomas Harper	7035	72	5210-4960 calBCE (6120±30 BP, PSUAMS-3741)	..	Russia_UstBelaya_Angara	Russia_CisBaikal_UstBelaya_EN	Ust'-Belaya	Baikal Region, Angara river basin, Mouth of the Belaya River	Russia	52.9169	103.657	1240K	1	1.22754	680570	M	n/a (no relatives detected)	38.0297	0	Lazaridis caller (2/7/2021) based on Yfull 8.09 running directly on the bam	Q-YP4010	Q1b1b~	252	F1d	[0.989,0.997]	0.03	0.426	1933	ds.half	S7759.E1.L1	0.2083	0.03	damage.ds.half=0.03
I7782	I7782	Mos86 (Specimen N1, 143)	tooth	2019	FlegontovNature2019	Pinhasi, Ron	Direct (WARNING TO MARINE CALIBRATE IN Intcal20, include new date of 2852-2476 calBCE (4060Â±38 BP, UBA-33769) which is not marine corrected): IntCal13 by Thomas Harper	4630	104	2860-2500 calBCE (4095±25 BP, PSUAMS-3744)	..	Russia_UstBelaya_Angara	Russia_CisBaikal_Glazkovo_UstBelaya_EBA	Ust'-Belaya	Baikal Region, Angara river basin, Mouth of the Belaya River	Russia	52.9169	103.657	1240K	1	1.71326	760543	F	n/a (no relatives detected)	73.242	31.3475	n/a (female)	n/a (female)	n/a (female)	261	D4j1	[0.991,0.999]	0.033	0.011	n/a (female)	ds.half	S7782.E1.L1	0.3252	0.033	damage.ds.half=0.033
I8295_published	I8295	Mos105 (Specimen 32, 151)	bone (cranial)	2019	FlegontovNature2019	Pinhasi, Ron	Direct (WARNING NEEDS MARINE CALIBRATION IN IntCal20): IntCal13 by Thomas Harper	4500	40	2620-2480 calBCE (4035±20 BP, PSUAMS-5333)	..	Russia_UstBelaya_Angara_o_published	Russia_UstBelaya_Angara_o_published	Ust'-Belaya	Baikal Region, Angara river basin, Mouth of the Belaya River	Russia	52.9169	103.657	1240K	1	0.149736	247878	F	n/a (no relatives detected)	n/a (too few SNPs)	n/a (too few SNPs)	n/a (female)	n/a (female)	n/a (female)	..	C4a'b'c	..	..	..	n/a (female)	ds.half	S8295.E1.L1	..	..	Literature
I8296_published	I8296	Mos170 [(Mos107A, Specimen 152) | Mos107B (Specimen 152)]	bone (cranial),bone (cranial)	2019	FlegontovNature2019	Pinhasi, Ron	Direct (WARNING TO MARINE CALIBRATE IN Intcal20; include new date of 2881-2625 calBCE (4160Â±37 BP, UBA-33761) which is not marine corrected): IntCal13, marine corrected by Thomas Harper	4665	84	2860-2570 calBCE (4105±20 BP, PSUAMS-5480)	..	Russia_UstBelaya_Angara_published	Russia_UstBelaya_Angara_published	Ust'-Belaya	Baikal Region, Angara river basin, Mouth of the Belaya River	Russia	52.9169	103.657	1240K	2	0.890146	735621	F	n/a (no relatives detected)	58.9717	0	n/a (female)	n/a (female)	n/a (female)	..	F1b1b	..	..	..	n/a (female)	ds.half,ds.half	S8296.E1.L1,S8297.E1.L1	..	..	Literature
NEO229.SG	NEO229	NEO229	tooth	2019	SikoraNature2019	SikoraNature2019	Direct: IntCal20	6577	74	4785-4462 calBCE (5779±60 BP, UBA-33759)	..	Russia_UstBelaya_Angara_o.SG	Russia_CisBaikal_UstBelaya_EN.SG	Ust'-Belaya	Baikal Region, Angara river basin, Mouth of the Belaya River	Russia	52.9169	103.657	Shotgun	..	0.602807	528951	F	Russia, Ust'Belaya Family A (2 members) (I7336-NEO229.SG are 3rd degree relatives or further)	34.0619	0	n/a (female)	n/a (female)	n/a (female)	..	D4b1a2	..	..	..	n/a (female)	ds.minus	..	..	..	Literature
NEO230.SG	NEO230	NEO230	tooth	2019	SikoraNature2019	SikoraNature2019	Direct: IntCal20	4875	49	3022-2789 calBCE (4298±39 BP, UBA-33760)	..	Russia_UstBelaya_EBA.SG	Russia_CisBaikal_Glazkovo_UstBelaya_EBA.SG	Ust'-Belaya	Baikal Region, Angara river basin, Mouth of the Belaya River	Russia	52.9169	103.657	Shotgun	..	0.536289	486381	F	n/a (no relatives detected)	59.4151	24.4057	n/a (female)	n/a (female)	n/a (female)	..	C4	..	..	..	n/a (female)	ds.minus	..	..	..	Literature
NEO232.SG	NEO232	NEO232	tooth	2019	SikoraNature2019	SikoraNature2019	Direct: IntCal20	4812	63	3007-2697 calBCE (4259±38 BP, UBA-33762)	..	Russia_UstBelaya_Angara.SG	Russia_CisBaikal_Glazkovo_UstBelaya_EBA_possible.SG	Ust'-Belaya	Baikal Region, Angara river basin, Mouth of the Belaya River	Russia	52.9169	103.657	Shotgun	..	1.09902	775967	M	Russia, Ust'Belaya Family B (3 members) (I7780-NEO232.SG are 3rd degree relatives or further, and I7780-I1526 are 2nd or 3rd degree relatives)	96.4663	0	Lazaridis caller (2/7/2021) based on Yfull 8.09 running directly on the bam	Q-L53	Q1b1	..	C4a1a3	..	..	..	..	ds.minus	..	..	..	Literature
I1720	I1720	(Baksanyonok, kurgan 2, burial 5)	bone	2019	WangNatureCommunications2019	Pinhasi, Ron	Context: Archaeological - Period	5300	202	3700-3000 BCE	..	Russia_Caucasus_Maikop	Russia_Caucasus_Maikop	Baksanyonok	Baksanyonok (Kabardino-Balkarian Republic, Baksanskiy District, Baksanyonok)	Russia	43.6863	43.6459	1240K	4	0.044941	50678	M	n/a (no relatives detected)	n/a (too few SNPs)	n/a (too few SNPs)	Lazaridis caller (12/6/2020) based on Yfull 8.09 running directly on the bam	P1	P1	75.2625	HV17	[0.967,0.991]	..	..	..	ds.half,ds.minus,ds.minus,ds.minus	S1720.E1.L1,S1720.E1.L2,S1720.E1.L3,S1720.E1.L4	0.00430,0.00220,0.00200,0.00210	0.165,0.428,0.442,0.416	..
I0422	I0422	SVP HB 30 (Barinovka-1, kurgan 2, burial 24)	bone (long bone)	2015	NarasimhanPattersonScience2019 (supplement of MathiesonNature2018)	Khokhlov, Alexander; Anthony, David	Context: Archaeological - Period	3475	188	1850-1200 BCE	..	Russia_Srubnaya	Russia_Srubnaya	Barinovka-1	Barinovka-1 (Samara Oblast, Bol'sheglushitskiy District)	Russia	52.54	50.5	1240K	3	2.29781	876264	F	n/a (no relatives detected)	0	0	n/a (female)	n/a (female)	n/a (female)	477.824	T1a1	[0.995,1]	..	..	n/a (female)	ds.half,ds.half,ds.half	S0422.E1.L1,S0422.E2.L1,S0422.E2.L2	0.14730,0.04690,0.06140	0.112,0.082,0.073	..
I10565	I10565	StPet43 (collection 6136, individual 5)	petrous	2015	NarasimhanPattersonScience2019	Pinhasi, Ron; Moiseyev, Vyacheslav	Direct: IntCal20	4726	63	2889-2668 calBCE (4186±27 BP, OxA-31221)	..	Russia_Afanasievo	Russia_Afanasievo	Bateni	Bateni	Russia	54.3566	90.9192	1240K	1	3.78748	734846	F	Russia, Middle Yenisei region, Afanasieva Gora Family A (5 members) I6712-I10565 have a morther-son/daughter relationship while I16712 has a 2nd or 3rd deg relation with RISE511. RISE511 has a mother-son relation with I6711 (having a 2nd or 3rd relation with I3387).	27.5578	0	n/a (female)	n/a (female)	n/a (female)	1150	T2c1a2	[0.993,0.999]	0.09	0.01	n/a (female)	ds.half	S10565.E1.L2	0.71576	0.09	..
RISE510.SG	RISE510	6136-9	tooth	2015	AllentoftNature2015	..	Direct: IntCal20	4531	92	2848-2465 calBCE (4040±45 BP, OxA-31222)	..	Russia_Afanasievo.SG	Russia_Afanasievo.SG	Bateni	Bateni	Russia	54.3566	90.9192	Shotgun	1	0.236	239882	F	n/a (no relatives detected)	n/a (too few SNPs)	n/a (too few SNPs)	n/a (female)	n/a (female)	n/a (female)	..	J2a2a	..	..	..	n/a (female)	ds.minus	RISE510	..	..	Literature
I6263	I6263	MONM_MYM9	petrous (CBD)	2021	WangNature2021	Pinhasi, Ron; Cheronet, Olivia; Sirak, Kendra; Dashtseveg; Tumen; Tumurbaatar, Tuvshinjargal (Jerry); Bayarsaikhan, Jamsranjav	Direct: IntCal20	2221	61	358-170 calBCE (2185±20 BP, PSUAMS-7273)	..	Mongolia_EIA_Pazyryk_6	Mongolia_EIA_Pazyryk_6	Tsagaan-Uul	Bayan Ulgii aimag, Tsengel sum, Tsagaan-Uul, Khuvsgol	Mongolia	48.68	88.38	1240K	1	4.028	817827	F	n/a (no relatives detected)	5.148	0	n/a (female)	n/a (female)	n/a (female)	684.694	H5a1	[0.976,0.996]	0.055	..	n/a (female)	ds.half	S6263.E1.L1	0.6365	0.055	..
I13965	I13965	998 (AT-909)	petrous	2021	WangNature2021	Pinhasi, Ron; Cheronet, Olivia; Sirak, Kendra; Tumen, Dashtseveg	Direct: IntCal20	2270	61	396-210 calBCE (2270±20 BP, UCIAMS-226560, PSUG-5475)	..	Mongolia_EIA_5	Mongolia_EIA_5	Biluut-2	Bayan-Ulgii aimag, Tsengel sum, Biluut 2 barrow 4	Mongolia	48.68	88.38	1240K	1	2.53153	747170	F	n/a (no relatives detected)	0	0	n/a (female)	n/a (female)	n/a (female)	313.5	G2a1	[0.979,0.993]	0.138	0.007	n/a (female)	ds.half	S13965.Y1.E2.L1	0.64345	0.138	..
I6367	I6367	MONU_908 (AT_908, Grave #3)	petrous (CBD)	2021	WangNature2021	Pinhasi, Ron; Cheronet, Olivia; Sirak, Kendra; Tumen, Dashtseveg	Direct: IntCal20; use instead of less precise but agreeing date of 1106-898 calBCE (2820±30 BP, Beta-306037)	3116	41	1259-1056 calBCE (2955±20 BP, PSUAMS-7284)	..	Mongolia_LBA_CenterWest_5	Mongolia_LBA_CenterWest_5	Biluut-2	Bayan-Ulgii aimag, Tsengel sum, Biluut 2, barrow 3	Mongolia	48.3	89.5	1240K	2	7.02482	1007793	M	n/a (no relatives detected)	0	0	Lazaridis caller (12/6/2020) based on Yfull 8.09 running directly on the bam	O-F2137	O2a2b1a1a1a1a1b1a	344.256	C4a1a1	[0.993,1]	..	..	..	ds.half,ds.half	S6367.E1.L1,S6367.E1.L2	..,0.93000	0.026	damage.ds.half=0.026-0.026
I12976	I12976	705 (AT-627, Kurgan 2)	petrous	2021	WangNature2021	Pinhasi, Ron; Cheronet, Olivia; Sirak, Kendra; Tumen, Dashtseveg; Erdenebaatar, Diimaajav; Kovalev, Alexey	Direct: IntCal20; use instead of less precise but consistent non-AMS date of 1398-836 calBCE (2910±110 BP, Le-7226)	3332	41	1441-1304 calBCE (3120±20 BP, UCIAMS-226550, PSUG-5465)	..	Mongolia_LBA_MongunTaiga_3	Mongolia_LBA_MongunTaiga_3	Kulala-Ula	Bayan-Ulgii aimag, Ulaankhus sum, Kulala Ula barrow 2	Mongolia	49.359	88.713	1240K	1	4.78933	838907	M	n/a (no relatives detected)	4.6767	0	Lazaridis caller (12/6/2020) based on Yfull 8.09 running directly on the bam	N-F1360	N1a2	458.5	U2e2a1a2	[0.991,0.999]	0.08	0.415	6643	ds.half	S12976.Y1.E1.L1	0.64675	0.08	..
I13766	I13766	816 (NBP BSA-SG.9 (A))	petrous	2021	WangNature2021	Pinhasi, Ron; Cheronet, Olivia; Sirak, Kendra; Tumen, Dashtseveg; Tuvshinjargal (Jerry), Tumurbaatar ; Bayarsaikhan, Jamsranjav	Direct: IntCal20	3208	57	1384-1128 calBCE (3010±25 BP, UCIAMS-226533, PSUG-5436)	..	Mongolia_LBA_CenterWest_4	Mongolia_LBA_CenterWest_4	Erdentsogt-sum	Bayankhongor aimag, Erdentsogt sum	Mongolia	46.426	100.817	1240K	1	3.35474	813661	M	n/a (no relatives detected)	4.9003	0	Lazaridis caller (12/6/2020) based on Yfull 8.09 running directly on the bam	Q-BZ180	Q1b1a3a~	539.1	C5b1b	[0.993,0.999]	0.119	0.412	5589	ds.half	S13766.Y1.E1.L1	0.3225	0.119	..
I6262	I6262	MONM_MON2 (Grave #5)	petrous (CBD)	2021	WangNature2021	Pinhasi, Ron; Cheronet, Olivia; Sirak, Kendra; Dashtseveg; Tumen; Tumurbaatar, Tuvshinjargal (Jerry); Bayarsaikhan, Jamsranjav	Direct: IntCal20	3270	45	1398-1228 calBCE (3050±20 BP, PSUAMS-3111)	..	Mongolia_LBA_CenterWest_4	Mongolia_LBA_CenterWest_4	Khirigsuur	Bayankhongor aimag, Khar Sairiin Am, Khirigsuur	Mongolia	45.9185	100.833	1240K	1	3.807	810591	F	n/a (no relatives detected)	18.9066	0	n/a (female)	n/a (female)	n/a (female)	694.336	A8a1	[0.95,0.975]	0.099	..	n/a (female)	ds.half	S6262.E1.L1	0.6996	0.099	mtcontam=[0.95,0.975]
I6264	I6264	MONM_NBP027 (Burial 4)	petrous (CBD)	2021	WangNature2021	Pinhasi, Ron; Cheronet, Olivia; Sirak, Kendra; Dashtseveg; Tumen; Tumurbaatar, Tuvshinjargal (Jerry); Bayarsaikhan, Jamsranjav	Direct: IntCal20	3275	43	1401-1235 calBCE (3055±20 BP, PSUAMS-3112)	..	Mongolia_LBA_CenterWest_4	Mongolia_LBA_CenterWest_4	Khirigsuur	Bayankhongor aimag, Khar Sairiin Am, Khirigsuur	Mongolia	45.9185	100.833	1240K	1	1.812	766690	F	n/a (no relatives detected)	21.7503	0	n/a (female)	n/a (female)	n/a (female)	283.389	A8a1	[0.977,0.994]	0.087	..	n/a (female)	ds.half	S6264.E1.L1	0.0825	0.087	..
I13767	I13767	817 (MYM-39-5R, Grave-1, right)	petrous	2021	WangNature2021	Pinhasi, Ron; Cheronet, Olivia; Sirak, Kendra; Tumen, Dashtseveg; Tuvshinjargal (Jerry), Tumurbaatar ; Bayarsaikhan, Jamsranjav	Direct: IntCal20	3198	49	1377-1130 calBCE (3005±20 BP, UCIAMS-226534, PSUG-5437)	..	Mongolia_LBA_CenterWest_4	Mongolia_LBA_CenterWest_4	Khar-Sair-am	Bayankhongor aimag, Ulziit soum, Khar Sair am	Mongolia	48.11	102.55	1240K	1	3.47347	823432	M	n/a (no relatives detected)	5.9438	0	Lazaridis caller (12/6/2020) based on Yfull 8.09 running directly on the bam	Q-L330	Q1b1a3	582.9	R1b1	[0.986,0.998]	0.116	0.41	5742	ds.half	S13767.Y1.E1.L1	0.39662	0.116	..
I13768_d	I13768	818 (NBP27.11, Grave-1) | 818 (NBP_27.11, Grave-1) | 0818O (NBP_27.11, Grave-1)	petrous	2021	WangNature2021	Pinhasi, Ron; Cheronet, Olivia; Sirak, Kendra; Tumen, Dashtseveg; Tuvshinjargal (Jerry), Tumurbaatar ; Bayarsaikhan, Jamsranjav	Direct: IntCal20	3074	49	1213-1048 calBCE (2925±20 BP, PSUAMS-7115)	..	Mongolia_LBA_CenterWest_4	Mongolia_LBA_CenterWest_4	Muunit-uul	Bayankhongor aimag, Ulziit sum, Muunit uul	Mongolia	48.11	102.55	1240K	3	1.00842	494496	M	n/a (no relatives detected)	0	0	Lazaridis caller (5/24/2021) based on Yfull 8.09 running directly on the bam	N-Y6503	N	940.721	D4j1	..	..	0.411134	1441	ds.half,ds.half,ds.half	S14462.E1.L1,S14463.E1.L1,S13768.Y1.E1.L1	0.565,0.718,0.467,..,..,..,..,..,..,..,..,..,..	..	..
I11104	I11104	19 (Bazaikha)	tooth (molar)	..	This publication	Savenkova, Tatyana	Direct: IntCal20	7313	50	5471-5231 calBCE (6385±25 BP, PSUAMS-7674)	..	Russia_Krasnoyarsk_N	Russia_UpperYenisei_Bazaikha_MN_7.3kya	Bazaikha	Bazaikha (Krasnoyarsk Krai, Krasnoyarsk City)	Russia	55.9903	92.851	1240K	1	1.34353	682938	F	n/a (no relatives detected)	81.5219	0	n/a (female)	n/a (female)	n/a (female)	528.8	C5c	[0.992,1]	0.035	0.008	n/a (female)	ds.half	S11104.E1.L1	0.11492	0.035	damage.ds.half=0.035
BZK002	BZK002	4571 M2 lower right	tooth	2020	YuCell2020	Krause, Johannes	Direct (WARNING MISSING LAB CODE): IntCal20	4709	66	2879-2633 calBCE (4161±22 BP)	..	Russia_Siberia_Tenisei_EBA	Russia_UpperYenisei_Bazaikha_EBA	Bazaikha	Bazaikha (Krasnoyarsk Krai, Krasnoyarsk City)	Russia	55.9903	92.851	1240K	1	1.50019	786816	M	n/a (no relatives detected)	118.116	0	Lazaridis caller (12/6/2020) based on Yfull 8.09 running on sequences pulled down on 1240k targets	Q-L330	Q1b1a3	270.7	A+152+16362	..	0.136	..	..	ds.half	BZK002.A0101	0.0846	0.136	Literature
I0563	I0563	Be11a	bone (cranial)	2017	UnterlanderNatureCommunications2017	Burger, Joachim	Context: Archaeological - Period	2300	29	400-300 BCE	..	Kazakhstan_IA_Berel_Pazyryk	Kazakhstan_IA_Berel_Pazyryk	Berel	Berel	Kazakhstan	49.3356	86.3504	1240K	1	1.346	750055	M	n/a (no relatives detected)	0	0	Lazaridis caller (12/6/2020) based on Yfull 8.09 running directly on the bam	R-S23592	R1a1a1b2a2a3~	1221.38	C4a1a+195	[0.991,0.999]	0.066	..	..	ds.half	S0563.E2.L1	..	0.066	Xcontam=0.005
I0562	I0562	Be9	bone (cranial)	2017	UnterlanderNatureCommunications2017	Burger, Joachim	Context: Archaeological - Period	2300	29	400-300 BCE	..	Kazakhstan_IA_Berel_Pazyryk	Kazakhstan_IA_Berel_Pazyryk	Berel	Berel	Kazakhstan	49.3356	86.3504	1240K	2	4.786	987778	F	n/a (no relatives detected)	0	0	n/a (female)	n/a (female)	n/a (female)	989.394	A16	[0.989,0.999]	..	..	n/a (female)	ds.half,ds.half	S0562.E2.L2,S0562.E2.L1	0.09060,0.08880	0.084,0.107	..
BER001.SG	BER001	BER001 (Berendeyevo, 1)	Tooth (molar)	2021	SaagMetspaluScience2021	Saag, Lethi; Kriiska, Aivar; Metspalu, Mait	Direct: IntCal20	6283	50	4445-4251 calBCE (5487±40 BP, UBA-41612)	..	Russia_Yaroslavl_VolosovoLyalovo_N.SG	Russia_Yaroslavl_VolosovoLyalovo_N.SG	Berendeyevo	Berendeyevo (Yaroslavl' Oblast, Pereslavskiy District)	Russia	56.5714	39.0117	Shotgun	..	0.104453	117748	M	n/a (no relatives detected)	n/a (too few SNPs)	n/a (too few SNPs)	ANGSDdoHaploCall	..	Q1-L54	7.45	K1+16362	..	0.107885	..	..	ds.minus	..	..	..	Literature
ber1M.SG	ber1	ber1	tooth	2019	MalmstromProcBiolSci2019	Malmstrom, Helena	Direct: IntCal20	4483	44	2622-2467 calBCE (4020±30 BP, Beta-423305)	..	Sweden_BAC.SG	Sweden_BAC.SG	Bergsgraven	Bergsgraven	Sweden	58.4158	15.6253	Shotgun	..	1.85863	968759	M	n/a (no relatives detected)	0	0	Lazaridis caller (12/6/2020) based on Yfull 8.09 running directly on the bam	R-Y2395	R1a1a1	1344	U4c1a	..	..	..	..	ds.minus	..	..	..	Literature
ber2F.SG	ber2	ber2	tooth	2019	MalmstromProcBiolSci2019	Malmstrom, Helena	Direct: IntCal20	4492	53	2625-2469 calBCE (4030±30 BP, Beta-423306)	..	Sweden_BAC.SG	Sweden_BAC.SG	Bergsgraven	Bergsgraven	Sweden	58.4158	15.6253	Shotgun	..	0.221895	233390	F	n/a (no relatives detected)	n/a (too few SNPs)	n/a (too few SNPs)	n/a (female)	n/a (female)	n/a (female)	443	N1a1a1a1	..	..	..	n/a (female)	ds.minus	..	..	..	Literature
BIY001	BIY001	Bitiya#228/12 (Bitiya, kurgan 1)	..	2021	KrauseGnecchiRusconeSciAdv2021	Djansugurova, Leyla; Jeong, Choongwon; Krause, Johannes	Direct: IntCal20 (WARNING: Missing lab code)	2307	53	404-232 calBCE (2295±22 BP)	..	Russia_Sargat_IA	Russia_Sargat_IA	Bitiya	Bitiya (Omsk Oblast, Omskiy District, Gornaya Bitiya)	Russia	54.99	73.37	1240K	1	0.103234	113194	M	n/a (no relatives detected)	..	..	Lazaridis caller (5/24/2021) based on Yfull 8.09 running directly on the bam	NO	NO	88.6895	H7e	..	0.0829755	..	27	..	BIY001.A0101	..	0.083	..
BIY002	BIY002	Bitiya#228/14 (Bitiya, kurgan 1)	..	2021	KrauseGnecchiRusconeSciAdv2021	Djansugurova, Leyla; Jeong, Choongwon; Krause, Johannes	Context: Historical - period (Sargat horizon)	2150	58	300-100 BCE	..	Russia_Sargat_IA	Russia_Sargat_IA	Bitiya	Bitiya (Omsk Oblast, Omskiy District, Gornaya Bitiya)	Russia	54.99	73.37	1240K	1	0.606488	489990	M	n/a (no relatives detected)	0	0	Lazaridis caller (5/24/2021) based on Yfull 8.09 running directly on the bam	Q-YP4004	Q1b1b~	43.2535	R1b1	..	0.0853951	..	569	..	BIY002.A0101	..	0.085	..
BIY003	BIY003	Bitiya#228/15 (Bitiya, kurgan 1)	..	2021	KrauseGnecchiRusconeSciAdv2021	Djansugurova, Leyla; Jeong, Choongwon; Krause, Johannes	Direct: IntCal20 (WARNING: Missing lab code)	2230	52	383-202 calBCE (2227±23 BP)	..	Russia_Sargat_IA	Russia_Sargat_IA	Bitiya	Bitiya (Omsk Oblast, Omskiy District, Gornaya Bitiya)	Russia	54.99	73.37	1240K	1	0.72748	560727	M	n/a (no relatives detected)	14.9085	0	Lazaridis caller (5/24/2021) based on Yfull 8.09 running directly on the bam	N-Y13850	N1a1a1a1a2	38.5851	G2a1	..	0.0913803	..	899	..	BIY003.A0101	..	0.091	..
BIY005	BIY005	Bitiya#228/20 (Bitiya, kurgan 3)	..	2021	KrauseGnecchiRusconeSciAdv2021	Djansugurova, Leyla; Jeong, Choongwon; Krause, Johannes	Context: Historical - period (Sargat horizon)	2150	58	300-100 BCE	..	Russia_Sargat_IA	Russia_Sargat_IA	Bitiya	Bitiya (Omsk Oblast, Omskiy District, Gornaya Bitiya)	Russia	54.99	73.37	1240K	1	0.054821	62156	M	n/a (no relatives detected)	..	..	Lazaridis caller (5/24/2021) based on Yfull 8.09 running directly on the bam	N-M2126	N1a1a1a1a	28.4524	D4j	..	0.10395	..	11	..	BIY005.A0101	..	0.104	..
BIY007	BIY007	Bitiya#228/23 (Bitiya, kurgan 4)	..	2021	KrauseGnecchiRusconeSciAdv2021	Djansugurova, Leyla; Jeong, Choongwon; Krause, Johannes	Context: Historical - period (Sargat horizon)	2150	58	300-100 BCE	..	Russia_Sargat_IA	Russia_Sargat_IA	Bitiya	Bitiya (Omsk Oblast, Omskiy District, Gornaya Bitiya)	Russia	54.99	73.37	1240K	1	0.303989	292925	M	n/a (no relatives detected)	..	..	Lazaridis caller (5/24/2021) based on Yfull 8.09 running directly on the bam	N-Z1936	N1a1a1a1a2	144.925	U4b1b1	..	0.0900734	..	196	..	BIY007.A0101	..	0.09	..
BIY008	BIY008	Bitiya#228/24 (Bitiya, kurgan 4)	..	2021	KrauseGnecchiRusconeSciAdv2021	Djansugurova, Leyla; Jeong, Choongwon; Krause, Johannes	Context: Historical - period (Sargat horizon)	2150	58	300-100 BCE	..	Russia_Sargat_IA	Russia_Sargat_IA	Bitiya	Bitiya (Omsk Oblast, Omskiy District, Gornaya Bitiya)	Russia	54.99	73.37	1240K	1	0.848005	617722	M	n/a (no relatives detected)	4.8288	0	Lazaridis caller (5/24/2021) based on Yfull 8.09 running directly on the bam	N-L1026	N1a1a1a1a	144.277	U4d2	..	0.0852483	..	1115	..	BIY008.A0101	..	0.085	..
BIY009	BIY009	Bitiya#228/25 (Bitiya, kurgan 4)	..	2021	KrauseGnecchiRusconeSciAdv2021	Djansugurova, Leyla; Jeong, Choongwon; Krause, Johannes	Context: Historical - period (Sargat horizon)	2150	58	300-100 BCE	..	Russia_Sargat_IA	Russia_Sargat_IA	Bitiya	Bitiya (Omsk Oblast, Omskiy District, Gornaya Bitiya)	Russia	54.99	73.37	1240K	1	0.859783	587585	M	n/a (no relatives detected)	4.101	0	Lazaridis caller (5/24/2021) based on Yfull 8.09 running directly on the bam	N-Z1936	N1a1a1a1a2	111.237	N1a1a1a1a	..	0.10533	..	1058	..	BIY009.A0101	..	0.105	..
BIY010	BIY010	Bitiya#228/26 (Bitiya, kurgan 4)	..	2021	KrauseGnecchiRusconeSciAdv2021	Djansugurova, Leyla; Jeong, Choongwon; Krause, Johannes	Context: Historical - period (Sargat horizon)	2150	58	300-100 BCE	..	Russia_Sargat_IA	Russia_Sargat_IA	Bitiya	Bitiya (Omsk Oblast, Omskiy District, Gornaya Bitiya)	Russia	54.99	73.37	1240K	1	0.019353	22391	M	n/a (no relatives detected)	..	..	Lazaridis caller (5/24/2021) based on Yfull 8.09 running directly on the bam	F	F	24.1707	H2a1	..	0.0478267	..	0	..	BIY010.A0101	..	0.048	..
BIY011	BIY011	Bitiya#228/27 (Bitiya, kurgan 4)	..	2021	KrauseGnecchiRusconeSciAdv2021	Djansugurova, Leyla; Jeong, Choongwon; Krause, Johannes	Context: Historical - period	2150	58	300-100 BCE	..	Russia_Sargat_IA	Russia_Sargat_IA	Bitiya	Bitiya (Omsk Oblast, Omskiy District, Gornaya Bitiya)	Russia	54.99	73.37	1240K	1	0.048002	54914	M	n/a (no relatives detected)	..	..	Lazaridis caller (5/24/2021) based on Yfull 8.09 running directly on the bam	R-M269	R1b1a1b	9.81924	U4a1	..	0.0886329	..	12	..	BIY011.A0101	..	0.089	..
BIY012	BIY012	Bitiya#228/31 (Bitiya, kurgan 4)	..	2021	KrauseGnecchiRusconeSciAdv2021	Djansugurova, Leyla; Jeong, Choongwon; Krause, Johannes	Direct: IntCal20 (WARNING: Missing lab code)	2260	61	396-208 calBCE (2266±23 BP)	..	Russia_Sargat_IA	Russia_Sargat_IA	Bitiya	Bitiya (Omsk Oblast, Omskiy District, Gornaya Bitiya)	Russia	54.99	73.37	1240K	1	0.032331	37111	M	n/a (no relatives detected)	..	..	Lazaridis caller (5/24/2021) based on Yfull 8.09 running directly on the bam	N	N	35.2997	U5a1a2a	..	0.110609	..	0	..	BIY012.A0101	..	0.111	..
I8280	I8280	(Boborykino, single burial)	petrous	..	This publication	Khokhlov, Alexander	Direct: IntCal20	6229	42	4338-4176 calBCE (5410±25 BP, PSUAMS-4278)	..	Russia_Bobrykino_N	Russia_TransUrals_Boborykino_LN_6.2kya	Boborykino	Boborykino (Kurgan Oblast, Yurgam'shskiy District)	Russia	55.4483	64.8094	1240K	2	5.31301	973036	F	n/a (no relatives detected)	14.9932	0	n/a (female)	n/a (female)	n/a (female)	..	U4a	..	..	..	n/a (female)	ds.half,ds.half	S8280.E1.L1,S8280.E1.L2	0.83920,..	..	..
I7671	I7671	(Bobrovka, kurgan 1, burial 1)	petrous	2019	NarasimhanPattersonScience2019	Khokhlov, Alexander; Anthony, David	Direct: IntCal20	4729	59	2885-2674 calBCE (4185±20 BP, PSUAMS-4275)	..	Russia_MBA_Poltavka_o2	Russia_MBA_Poltavka_o2	Bobrovka	Bobrovka (Samara Oblast, Kinel'skiy District, Bobrovka)	Russia	53.1664	50.6736	1240K	1	1.68229	743944	M	n/a (no relatives detected)	14.2444	0	Lazaridis caller (12/6/2020) based on Yfull 8.09 running directly on the bam	R-M12149	R1b1a1b1b	75.3	U5a1b	[0.973,0.988]	0.176	0.417	2515	ds.half	S7671.E1.L1	0.2711	0.176	..
BGD001	BGD001	Bogdanovka #228/1 (Bogdanovka)	..	2021	KrauseGnecchiRusconeSciAdv2021	Djansugurova, Leyla; Jeong, Choongwon; Krause, Johannes	Context: Historical - period (Sargat horizon)	2051	57	200-1 BCE	..	Russia_Sargat_IA	Russia_Sargat_IA	Bogdanovka	Bogdanovka (Republic of Bashkortostan, Zianchurinsky District)	Russia	54.99	73.37	1240K	1	0.121409	131643	F	n/a (no relatives detected)	..	..	n/a (female)	n/a (female)	n/a (female)	59.6087	H2a1	..	0.0516117	..	n/a (female)	..	BGD001.A0101	..	0.052	..
BGD002	BGD002	Bogdanovka #228/2 (Bogdanovka)	..	2021	KrauseGnecchiRusconeSciAdv2021	Djansugurova, Leyla; Jeong, Choongwon; Krause, Johannes	Context: Historical - period (Sargat horizon)	2051	57	200-1 BCE	..	Russia_Sargat_IA	Russia_Sargat_IA	Bogdanovka	Bogdanovka (Republic of Bashkortostan, Zianchurinsky District)	Russia	54.99	73.37	1240K	1	0.316833	295227	M	n/a (no relatives detected)	..	..	Lazaridis caller (5/24/2021) based on Yfull 8.09 running directly on the bam	R-Z645	R1a1a1	237.334	K2a5	..	0.134425	..	198	..	BGD002.A0101	..	0.134	..
BGD004	BGD004	Bogdanovka #228/4 (Bogdanovka)	..	2021	KrauseGnecchiRusconeSciAdv2021	Djansugurova, Leyla; Jeong, Choongwon; Krause, Johannes	Context: Historical - period	2051	57	200-1 BCE	..	Russia_Sargat_IA	Russia_Sargat_IA	Bogdanovka	Bogdanovka (Republic of Bashkortostan, Zianchurinsky District)	Russia	54.99	73.37	1240K	1	0.044825	50166	M	n/a (no relatives detected)	..	..	Lazaridis caller (5/24/2021) based on Yfull 8.09 running directly on the bam	P-P337	P1	156.978	H5b	..	0.0455829	..	19	..	BGD004.A0101	..	0.046	..
RISE395.SG	RISE395	(Bolshekaraganskiy, kurgan 25, burial 12)	tooth	2015	AllentoftNature2015	..	Direct: IntCal20	3815	60	2008-1750 calBCE (3540±33 BP, OxA-30996)	..	Russia_MLBA_Sintashta.SG	Russia_MLBA_Sintashta.SG	Bolshekaraganskiy	Bolshekaraganskiy (Chelyabinsk Oblast, Bredinskiy District)	Russia	52.637	59.536	Shotgun	1	2.397	856451	F	n/a (no relatives detected)	10.0657	0	n/a (female)	n/a (female)	n/a (female)	..	U2e1h	..	..	..	n/a (female)	ds.minus	RISE395	..	..	Literature
BOL001.SG	BOL001	BOL001 (Bolshnevo-3, burial 1(4))	Tooth (premolar)	2021	SaagMetspaluScience2021	Saag, Lethi; Kriiska, Aivar; Metspalu, Mait	Direct: IntCal20	4478	55	2662-2409 calBCE (4005±39 BP, UBA-41613)	..	Russia_Tver_Fatyanovo_BA.SG	Russia_Tver_Fatyanovo_BA.SG	Bolshnevo-3	Bolshnevo-3 (Tver' Oblast, Bezhetskiy District)	Russia	57.7401	36.633	Shotgun	..	0.097633	110699	M	n/a (no relatives detected)	n/a (too few SNPs)	n/a (too few SNPs)	ANGSDdoHaploCall	..	R1a-M417	15.5	H1b	..	0.086167	..	..	ds.minus	..	..	..	Literature
BOL002.SG	BOL002	BOL002 (Bolshnevo-3, burial 2(4))	Tooth (inscisor)	2021	SaagMetspaluScience2021	Saag, Lethi; Kriiska, Aivar; Metspalu, Mait	Direct: IntCal20	4306	68	2465-2209 calBCE (3876±36 BP, UBA-41614)	..	Russia_Tver_Fatyanovo_BA.SG	Russia_Tver_Fatyanovo_BA.SG	Bolshnevo-3	Bolshnevo-3 (Tver' Oblast, Bezhetskiy District)	Russia	57.7401	36.633	Shotgun	..	0.097228	109472	F	n/a (no relatives detected)	n/a (too few SNPs)	n/a (too few SNPs)	n/a (female)	n/a (female)	n/a (female)	48	J1c1b1a1	..	0.0781596	..	..	ds.minus	..	..	..	Literature
BOL003.SG	BOL003	BOL003 (Bolshnevo-3, burial (3))	Tooth (inscisor)	2021	SaagMetspaluScience2021	Saag, Lethi; Kriiska, Aivar; Metspalu, Mait	Direct: IntCal20	4414	68	2573-2342 calBCE (3956±34 BP, UBA-41615)	..	Russia_Tver_Fatyanovo_BA.SG	Russia_Tver_Fatyanovo_BA.SG	Bolshnevo-3	Bolshnevo-3 (Tver' Oblast, Bezhetskiy District)	Russia	57.7401	36.633	Shotgun	..	0.964144	709921	M	n/a (no relatives detected)	31.6688	27.3412	ANGSDdoHaploCall	..	R1a2-Z93	52.4	H41a	..	0.0770349	..	..	ds.minus	..	..	..	Literature
ZHAG_BON004.A0101_Luk10	ZHAG	ZHAG	petrous	2019	FeldmanNatureCommunications2019	Krause, Johannes	Context: Archaeological - Period	9900	202	8300-7600 BCE	..	Turkey_Boncuklu_N	Turkey_Boncuklu_N	Boncuklu	Boncuklu	Turkey	37.75	32.8667	1240K	1	1.2437	772445	F	n/a (no relatives detected)	84.9814	0	n/a (female)	n/a (female)	n/a (female)	..	N1a1a1	..	..	..	n/a (female)	..	BON004. A0101	..	..	Literature
ZHAJ_BON034.A0101_Luk9	ZHAJ	ZHAJ	petrous	2019	FeldmanNatureCommunications2019	Krause, Johannes	Context: Archaeological - Period	9900	202	8300-7600 BCE	..	Turkey_Boncuklu_N	Turkey_Boncuklu_N	Boncuklu	Boncuklu	Turkey	37.75	32.8667	1240K	1	0.567341	486149	F	n/a (no relatives detected)	53.064	0	n/a (female)	n/a (female)	n/a (female)	..	U3	..	..	..	n/a (female)	..	BON034. A0101	..	..	Literature
ZHJ_BON024.A0101_Luk84	ZHJ	ZHJ	tooth (molar)	2019	FeldmanNatureCommunications2019	Krause, Johannes	Direct (WARNING MISSING UNCALIBRATED DATE): We use IntCal13 calibration	10190	17	8269-8210 calBCE (PKUAMS-120541)	..	Turkey_Boncuklu_N	Turkey_Boncuklu_N	Boncuklu	Boncuklu	Turkey	37.75	32.8667	1240K	1	0.629825	529341	F	Turkey, Boncuklu Family A (2 members) ZHJ_BON024.A0101_Luk84 and Bon001.SG are 1d.rels	16.6416	0	n/a (female)	n/a (female)	n/a (female)	..	U3	..	..	..	n/a (female)	..	BON024. A0101	..	..	Literature
ZKO_BON001.A0101_Luk7	ZKO	ZKO	petrous	2019	FeldmanNatureCommunications2019	Krause, Johannes	Context: Archaeological - Period	9900	202	8300-7600 BCE	..	Turkey_Boncuklu_N	Turkey_Boncuklu_N	Boncuklu	Boncuklu	Turkey	37.75	32.8667	1240K	1	0.742933	582570	M	n/a (no relatives detected)	46.8898	0	Lazaridis caller (12/6/2020) based on Yfull 8.09 running directly on the bam	G-PF3359	G2a2b2b	..	U3	..	..	..	..	..	BON001. A0101	..	..	Literature
ZMOJ_BON014.A0101_Luk21	ZMOJ	ZMOJ	tooth (molar)	2019	FeldmanNatureCommunications2019	Krause, Johannes	Context: Archaeological - Period	9900	202	8300-7600 BCE	..	Turkey_Boncuklu_N	Turkey_Boncuklu_N	Boncuklu	Boncuklu	Turkey	37.75	32.8667	1240K	1	0.646215	521391	M	n/a (no relatives detected)	36.2133	0	Lazaridis caller (12/6/2020) based on Yfull 8.09 running directly on the bam	C-V86	C1a2	..	K1a	..	..	..	..	..	BON014. A0101	..	..	Literature
I6829	I6829	TYUMEN10 (IPOS_RAS_78-19, Borovyanka-17, 1999-2000, burial 83, ind. 2, skull F)	petrous	..	This publication	Pinhasi, Ron	Direct: IntCal20 from the skeleton from the same grave	4450	289	4214-3958 calBCE (5210±30 BP, PSUAMS-3920)	..	Russia_Eneolithic_Chernoozersky	Russia_MiddleIrtysh_CombPitWare_Borovyanka17_C_possible	Borovyanka-17	Borovyanka-17 (Omsk Oblast, Bol'sherechenskiy District, Borovyanka)	Russia	55.7567	74.314	1240K	1	0.80892	582037	F	n/a (no relatives detected)	16.788	0	n/a (female)	n/a (female)	n/a (female)	111	C5b	[0.992,0.998]	0.09	0.01	n/a (female)	ds.half	S6829.E1.L1	0.3621	0.09	..
I6830	I6830	TYUMEN11 (IPOS_RAS_78-20, Borovyanka-17, 1999-2000, unidentified burial)	petrous	..	This publication	Pinhasi, Ron	Direct: IntCal20	4844	12	2911-2881 calBCE (4270±20 BP, PSUAMS-4828)	..	Russia_Eneolithic_Chernoozersky	Russia_CombPitWare_Borovyanka17_C_4.5kya	Borovyanka-17	Borovyanka-17 (Omsk Oblast, Bol'sherechenskiy District, Borovyanka)	Russia	55.7567	74.314	1240K	1	1.02686	625194	M	n/a (no relatives detected)	27.0439	0	Lazaridis caller (12/6/2020) based on Yfull 8.09 running directly on the bam	Q-L940	Q1b	172	U2e1b	[0.992,0.998]	0.129	0.425	1299	ds.half	S6830.E1.L1	0.0519	0.129	..
I6831	I6831	TYUMEN13 (IPOS_RAS_78-11, Borovyanka-17, 1999-2000, burial 42)	petrous	..	This publication	Pinhasi, Ron	Direct: IntCal20	5854	62	3985-3804 calBCE (5125±25 BP, PSUAMS-4829)	..	Russia_Eneolithic_Chernoozersky	Russia_MiddleIrtysh_CombPitWare_Borovyanka17_C_5.8-6.1kya	Borovyanka-17	Borovyanka-17 (Omsk Oblast, Bol'sherechenskiy District, Borovyanka)	Russia	55.7567	74.314	1240K	1	4.13124	889685	M	n/a (no relatives detected)	8.50849	0	Lazaridis caller (12/6/2020) based on Yfull 8.09 running directly on the bam	R-M478	R1b1a1a1	471	A8a	[0.992,0.999]	0.09	0.416	6151	ds.half	S6831.E1.L1	0.5273	0.09	Xcontam=[0.005,0.009]
I6951	I6951	TYUMEN34 (IPOS_RAS_78-40, Borovyanka-17, 1999-2000, burial 66C)	petrous	..	This publication	Pinhasi, Ron	Context: Archaeological - Period	5450	404	4200-2800 BCE	..	Russia_Eneolithic_Chernoozersky	Russia_MiddleIrtysh_CombPitWare_Borovyanka17_C_possible	Borovyanka-17	Borovyanka-17 (Omsk Oblast, Bol'sherechenskiy District, Borovyanka)	Russia	55.7567	74.314	1240K	1	0.32979	306589	M	n/a (no relatives detected)	n/a (too few SNPs)	n/a (too few SNPs)	Lazaridis caller (12/6/2020) based on Yfull 8.09 running directly on the bam	R-Y13200	R1b1a1a	24.3	U2e1h	[0.975,0.998]	0.112	0.436	155	ds.half	S6951.E1.L1	0.0115	0.112	..
I6959	I6959	TYUMEN42 (IPOS_RAS_78-21, Borovyanka-17, 1999-2000, unidentified burial)	petrous	..	This publication	Pinhasi, Ron	Context: Archaeological - Period	5450	404	4200-2800 BCE	..	Russia_Eneolithic_Chernoozersky	Russia_MiddleIrtysh_CombPitWare_Borovyanka17_C_possible	Borovyanka-17	Borovyanka-17 (Omsk Oblast, Bol'sherechenskiy District, Borovyanka)	Russia	55.7567	74.314	1240K	1	0.808055	559658	F	n/a (no relatives detected)	16.8377	0	n/a (female)	n/a (female)	n/a (female)	99.5	A10	[0.988,0.997]	0.121	0.014	n/a (female)	ds.half	S6959.E1.L1	0.1097	0.121	..
I6962	I6962	TYUMEN46 (IPOS_RAS_78-26, Borovyanka-17, 1999-2000, burial 4)	petrous	..	This publication	Pinhasi, Ron	Direct: IntCal20	5924	40	4045-3819 calBCE (5160±25 BP, PSUAMS-4841)	..	Russia_Eneolithic_Chernoozersky	Russia_MiddleIrtysh_CombPitWare_Borovyanka17_C_5.8-6.1kya	Borovyanka-17	Borovyanka-17 (Omsk Oblast, Bol'sherechenskiy District, Borovyanka)	Russia	55.7567	74.314	1240K	1	4.82855	889954	F	n/a (no relatives detected)	29.9797	20.7049	n/a (female)	n/a (female)	n/a (female)	275	R1b1	[0.994,1.000]	0.105	0.011	n/a (female)	ds.half	S6962.E1.L1	0.7098	0.105	..
I6963	I6963	TYUMEN47 (IPOS_RAS_78-29, Borovyanka-17, 1999-2000, burial 36B)	petrous	..	This publication	Pinhasi, Ron	Direct: IntCal20	6115	73	4320-4052 calBCE (5340±30 BP, PSUAMS-3929)	..	Russia_Eneolithic_Chernoozersky_o2	Russia_MiddleIrtysh_CombPitWare_Borovyanka17_C_5.8-6.1kya	Borovyanka-17	Borovyanka-17 (Omsk Oblast, Bol'sherechenskiy District, Borovyanka)	Russia	55.7567	74.314	1240K	1	4.44128	883637	M	n/a (no relatives detected)	94.6145	20.5516	Lazaridis caller (12/6/2020) based on Yfull 8.09 running directly on the bam	R-M478	R1b1a1a1	185	U4a	[0.992,0.999]	0.11	0.417	6090	ds.half	S6963.E1.L1	0.7909	0.11	..
I6827	I6827	TYUMEN5 (IPOS_RAS_78-18, Borovyanka-17, 1999-2000, unidentified burial)	petrous	..	This publication	Pinhasi, Ron	Direct: IntCal20	5717	70	3937-3654 calBCE (4990±30 BP, PSUAMS-3919)	..	Russia_Eneolithic_Chernoozersky	Russia_CisBaikal_CombPitWare_Okunevo_C_4.5-5.0kya	Borovyanka-17	Borovyanka-17 (Omsk Oblast, Bol'sherechenskiy District, Borovyanka)	Russia	55.7567	74.314	1240K	1	1.86399	811274	M	n/a (no relatives detected)	16.7012	0	Lazaridis caller (12/6/2020) based on Yfull 8.09 running directly on the bam	Q-F1096	Q1a	399	Z1	[0.996,1.000]	0.084	0.418	3174	ds.half	S6827.E1.L1	0.5669	0.084	..
I6999	I6999	TYUMEN51 (IPOS_RAS_78-3, Borovyanka-17, 1999-2000, burial 62)	petrous	..	This publication	Pinhasi, Ron	Direct: IntCal20	5407	68	3620-3375 calBCE (4710±20 BP, PSUAMS-4340)	..	Russia_Eneolithic_Chernoozersky	Russia_MiddleIrtysh_CombPitWare_Borovyanka17_C_5.4kya	Borovyanka-17	Borovyanka-17 (Omsk Oblast, Bol'sherechenskiy District, Borovyanka)	Russia	55.7567	74.314	1240K	1	4.37565	883398	M	n/a (no relatives detected)	36.665	0	Lazaridis caller (12/6/2020) based on Yfull 8.09 running directly on the bam	Q-F1096	Q1a	635	A8a	[0.988,0.996]	0.072	0.418	5822	ds.half	S6999.E1.L1	0.8375	0.072	..
I6828	I6828	TYUMEN9 (IPOS_RAS_78-5, Borovyanka-17, 1999-2000, burial 83, skull D)	petrous	..	This publication	Pinhasi, Ron	Direct: IntCal20	5972	50	4214-3958 calBCE (5210±30 BP, PSUAMS-3920)	..	Russia_Eneolithic_Chernoozersky_o2	Russia_MiddleIrtysh_CombPitWare_Borovyanka17_C_5.8-6.1kya	Borovyanka-17	Borovyanka-17 (Omsk Oblast, Bol'sherechenskiy District, Borovyanka)	Russia	55.7567	74.314	1240K	1	4.02282	909331	M	n/a (no relatives detected)	24.9803	0	Lazaridis caller (12/6/2020) based on Yfull 8.09 running directly on the bam	R-M478	R1b1a1a1	446	U2e1h	[0.991,0.997]	0.055	0.415	6290	ds.half	S6828.E1.L1	0.7982	0.055	..
BOT2016	BOT2016	Botai 2016	..	2018	JeongNatureEcologyEvolution2019	Krause, Johannes	Direct (WARNING: CONTITUENT DATE HAS INCOMPLETE LAB CODE): IntCal20; R_combine	5396	42	3516-3371 calBCE (4667±23 BP) [R_combine: (4660±25 BP); (4695±50 BP, UBA-32666)]	..	Kazakhstan_Botai_Eneolithic	Kazakhstan_Botai_Eneolithic	Botai	Botai	Kazakhstan	53.1667	67.6667	1240K	..	2.11313	775440	F	n/a (no relatives detected)	39.5126	0	n/a (female)	n/a (female)	n/a (female)	..	Z1	..	..	..	n/a (female)	half	..	..	..	Literature
BOT14	BOT14	Botai Excavation 14, 1983	..	2018	JeongNatureEcologyEvolution2019	..	Direct: IntCal20; R_Combine	5337	102	3517-3111 calBCE (4603±40 BP) [R_combine: (4598±46 BP, UBA-32662); (4620±80 BP, OxA-4316)]	..	Kazakhstan_Botai_Eneolithic	Kazakhstan_Botai_Eneolithic	Botai	Botai	Kazakhstan	53.1667	67.6667	1240K	..	1.3999	741561	M	n/a (no relatives detected)	36.9839	0	Lazaridis caller (12/6/2020) based on Yfull 8.09 running on sequences pulled down on 1240k targets	R-M478	R1b1a1a1	..	K1b2	..	..	..	..	..	..	..	..	Literature
BOT14.SG	BOT14	Botai Excavation 14, 1983	..	2018	DamgaardScience2018	..	Direct: IntCal20; R_Combine	5337	102	3517-3111 calBCE (4603±40 BP) [R_combine: (4598±46 BP, UBA-32662); (4620±80 BP, OxA-4316)]	..	Kazakhstan_Botai_Eneolithic.SG	Kazakhstan_Botai_Eneolithic.SG	Botai	Botai	Kazakhstan	53.306	67.6482	Shotgun	..	2.96551	1089895	M	n/a (no relatives detected)	39.9142	0	Lazaridis caller (12/6/2020) based on Yfull 8.09 running directly on the bam	R-M478	R1b1a1a1	..	K1b2	..	..	..	..	ds.minus	..	..	..	Literature
BOT15.SG	BOT15	Botai Excavation 15	..	2014	DamgaardScience2018	..	Direct: IntCal20	5143	95	3345-3025 calBCE (4474±37 BP, UBA-32663)	..	Kazakhstan_Botai_Eneolithic.SG	Kazakhstan_Botai_Eneolithic.SG	Botai	Botai	Kazakhstan	53.306	67.6482	Shotgun	..	2.41349	1043877	M	n/a (no relatives detected)	6.61989	0	Lazaridis caller (12/6/2020) based on Yfull 8.09 running directly on the bam	N-Y6503	N	..	R1b1	..	..	..	..	ds.minus	..	..	..	Literature
I0237	I0237	BC12	tooth (molar)	2018	PosthNakatsukaCell2018	Fehren-Schmitz, Lars	Direct (WARNING MANUALLY CALIBRATED SHCAL13): By Thomas Harper	860	35	1030-1150 calCE (995±20 BP, PSUAMS-1614)	..	Peru_Laramate_900BP	Peru_Laramate_900BP	Laramate	Botigiriayocc (Laramate, Lucanas, Ayacucho, Highlands)	Peru	-14.2756	-74.8436	1240K	1	0.664	407194	M	n/a (no relatives detected)	71.2876	0	Lazaridis caller (12/6/2020) based on Yfull 8.09 running directly on the bam	Q-L53	Q1b1	240.974	B2	[0.967,0.993]	0.057	..	..	ds.half	S0837.L1	0.4164	0.057	..
I1484	I1484	BC13	tooth (molar)	2018	PosthNakatsukaCell2018	Fehren-Schmitz, Lars	Direct (WARNING MANUALLY CALIBRATED SHCAL13): By Thomas Harper	815	49	1050-1220 calCE (920±20 BP, PSUAMS-1615)	..	Peru_Laramate_900BP	Peru_Laramate_900BP	Laramate	Botigiriayocc (Laramate, Lucanas, Ayacucho, Highlands)	Peru	-14.2756	-74.8436	1240K	1	2.739	706352	M	n/a (no relatives detected)	75.3821	0	Lazaridis caller (12/6/2020) based on Yfull 8.09 running directly on the bam	Q-M848	Q1b1a1a	301	R	[0.997,1.000]	0.034	0.432	3429	ds.half	S1484.L1	0.153	0.034	damage.ds.half=0.034
I1357	I1357	BC14	petrous	2018	PosthNakatsukaCell2018	Fehren-Schmitz, Lars	Context: Archaeological - Period	925	72	900-1150 CE	..	Peru_Laramate_900BP	Peru_Laramate_900BP	Laramate	Botigiriayocc (Laramate, Lucanas, Ayacucho, Highlands)	Peru	-14.2756	-74.8436	1240K	1	1.22	708019	M	n/a (no relatives detected)	328.271	87.057	Lazaridis caller (12/6/2020) based on Yfull 8.09 running directly on the bam	Q-Z19528	Q1b1a1a1h1a	338	B2l	[0.992,0.998]	0.037	0.414	1539	ds.half	S1357.L1	0.3068	0.037	damage.ds.half=0.037
HUN001	HUN001	HUN001.A	..	2021	KrauseGnecchiRusconeSciAdv2021	Djansugurova, Leyla; Jeong, Choongwon; Krause, Johannes	Direct: IntCal20 (WARNING: Missing lab code)	1566	42	261-428 calCE (1670±22 BP)	..	Hungary_Hun_Elite_IA	Hungary_Hun_Elite_IA	Budapest-Vezér-utca	Budapest-Vezér-utca (Pest County, Dunakeszi)	Hungary	47.5	19.04	1240K	1	0.222863	212598	M	n/a (no relatives detected)	..	..	Lazaridis caller (5/24/2021) based on Yfull 8.09 running directly on the bam	R-YP5505	R1a1a1b2a2a3c2~	105.205	na	..	0.2468	..	349	..	HUN001.merged	0.01069	0.247	..
RISE386.SG	RISE386	(Bulanovo, burial 4)	tooth	2015	AllentoftNature2015	..	Direct: IntCal20	4147	66	2335-2041 calBCE (3775±34 BP, OxA-30991)	..	Russia_MLBA_Sintashta.SG	Russia_MLBA_Sintashta.SG	Bulanovo	Bulanovo (Orenburg Oblast, Oktyabr'skiy District)	Russia	52.453	55.16	Shotgun	1	0.415	303319	M	n/a (no relatives detected)	n/a (too few SNPs)	n/a (too few SNPs)	Lazaridis caller (12/6/2020) based on Yfull 8.09 running directly on the bam	R-M417	R1a1a1	..	J1c1b1a	..	..	..	..	ds.minus	RISE386	..	..	Literature
RISE394.SG	RISE394	(Bulanovo, burial 6, skeleton 1)	tooth	2015	AllentoftNature2015	..	Direct: IntCal20	3803	59	1953-1748 calBCE (3532±34 BP, OxA-30993)	..	Russia_MLBA_Sintashta.SG	Russia_MLBA_Sintashta.SG	Bulanovo	Bulanovo (Orenburg Oblast, Oktyabr'skiy District)	Russia	52.453	55.16	Shotgun	1	0.363	324923	F	n/a (no relatives detected)	n/a (too few SNPs)	n/a (too few SNPs)	n/a (female)	n/a (female)	n/a (female)	..	U2e1e	..	..	..	n/a (female)	ds.minus	RISE394	..	..	Literature
I13179	I13179	886 (1-116) | N5; Kharuulyn Gozgor; kurgan No.1-116 (Kharuulykurgan No.1-116)	petrous	2021	WangNature2021	Pinhasi, Ron; Cheronet, Olivia; Sirak, Kendra; Tumen, Dashtseveg; Mijiddorj, Enkhbayar; Iderkhangai, Tumur-Ochir	Direct: IntCal20; R_Combine	7515	37	5623-5483 calBCE (6629±25 BP) [R_combine: (6565±30 BP, UCIAMS-226532, PSUG-5435); (6739±40 BP, AA-107617)]	..	Mongolia_North_N	Mongolia_North_N	Kharuulyn-Gozgor-unknown-site-2	Bulgan, Khutag-Undur sum, Egiin-gol river valley, Kharuulyn gozgor, tomb 1-116	Mongolia	49.5347	103.282	1240K	2	2.90952	850034	F	n/a (no relatives detected)	136.592	86.7789	n/a (female)	n/a (female)	n/a (female)	682.43	C4a1a3	..	..	0.00742687	n/a (female)	ds.half,ds.half	S13179.Y1.E1.L1,S13701.E1.L1	0.03798,0.03564	0.106,0.047	..
I14000	I14000	N6; Kharuulyn Gozgor; kurgan No.1-117-1(3) (Kharuulykurgan No.1-117-1(3))	petrous	2021	WangNature2021	Tishkin, Alexey; Iderkhangai, Tumur-Ochir	Direct: IntCal20	7480	47	5622-5418 calBCE (6571±47 BP, COL3897.1.1)	..	Mongolia_North_N_mother.I23394	Mongolia_North_N_mother.I23394	Kharuulyn-Gozgor-unknown-site-2	Bulgan, Khutag-Undur sum, Egiin-gol river valley, Kharuulyn gozgor, tomb 1-117-1, skeleton 3	Mongolia	49.5347	103.282	1240K	1	3.87805	787960	F	n/a (no relatives detected)	57.7165	0	n/a (female)	n/a (female)	n/a (female)	396	D4j	[0.979,0.995]	0.108	0.009	n/a (female)	ds.half	S14000.Y1.E1.L1	0.50278	0.108	..
I13698	I13698	N1; Marzyn Khutul; kurgan No.1-055-1(2) (Marzykurgan No.1-055-1(2)) | N2; Marzyn Khutul; kurgan No.1-055-1(3) (Marzykurgan No.1-055-1(3))	tooth; petrous	2021	WangNature2021	Tishkin, Alexey; Iderkhangai, Tumur-Ochir	Direct: IntCal20	7504	40	5621-5482 calBCE (6615±25 BP, PSUAMS-8435)	..	Mongolia_North_N	Mongolia_North_N	Marzyn-Khutul	Bulgan, Khutag-Undur sum, Egiin-gol river valley, Marzyn Khutul, tomb 1-055-1, skeleton 2	Mongolia	49.5347	103.282	1240K	2	8.59822	903720	M	n/a (no relatives detected)	57.0254	0	Lazaridis caller (2/7/2021) based on Yfull 8.09 running directly on the bam	C-F1699	C2a1a	614.384	F1b1+@152	[0.983,0.998]	0.125	0.420335	8760	ds.half,ds.half	S13698.E1.L1,S13999.Y1.E1.L1	0.23971,0.45321	..	..
I11696	I11696	327 (1-055-1)	petrous	2021	WangNature2021	Pinhasi, Ron; Cheronet, Olivia; Sirak, Kendra; Tumen, Dashtseveg ; Mijiddorj, Enkhbayar; Iderkhangai, Tumur-Ochir	Direct: IntCal20	7528	33	5632-5484 calBCE (6655±30 BP, UCIAMS-226523, PSUG-5426)	..	Mongolia_North_N	Mongolia_North_N	Marzyn-Khutul	Bulgan, Khutag-Undur sum, Marzyn khutul, Tomb 1-055-1	Mongolia	49.3925	102.703	1240K	1	5.02832	848444	M	Mongolia, Bulgan, Khutag-Undur sum, Marzyn khutul, Tomb 1-055-1 Family A (3 members) (I11696, I11698, and I11697 are 2nd or 3rd degree relatives of each other)	60.1967	29.9519	Lazaridis caller (2/7/2021) based on Yfull 8.09 running directly on the bam	C-F1699	C2a1a	471.2	D4j	[0.985,0.999]	0.092	0.413	6917	ds.half	S11696.Y1.E2.L1	0.54146	0.092	..
I11698	I11698	329 (1-055-1-2, N3; kurgan No. 1-055-1(4)) | N3; Marzyn Khutul; kurgan No.1-055-1(4) (Marzykurgan No.1-055-1(4))	petrous; tooth	2021	WangNature2021	Pinhasi, Ron; Cheronet, Olivia; Sirak, Kendra; Tumen, Dashtseveg ; Mijiddorj, Enkhbayar; Iderkhangai, Tumur-Ochir; Tishkin, Alexey	Direct: IntCal20; use this date instead of the previous and archaeologically unexpected date of 1106-898 calBCE (2820Â±30 BP, Beta-306037), which is also inconsistent with the dates of I11697 and I11696 in the same family	7520	38	5630-5483 calBCE (6645±35 BP, UCIAMS-226525, PSUG-5428)	..	Mongolia_North_N	Mongolia_North_N	Marzyn-Khutul	Bulgan, Khutag-Undur sum, Marzyn khutul, Tomb 1-055-1	Mongolia	49.3925	102.703	1240K	2	10.6698	938132	M	Mongolia, Bulgan, Khutag-Undur sum, Marzyn khutul, Tomb 1-055-1 Family A (3 members) (I11696, I11698, and I11697 are 2nd or 3rd degree relatives of each other)	31.0174	0	Lazaridis caller (2/7/2021) based on Yfull 8.09 running directly on the bam	C-F1699	C2a1a	640.818	D4b1c	[0.962,0.984]	0.1095	0.411065	9932	ds.half,ds.half	S11698.Y1.E2.L1,S13699.E1.L1	0.52873,0.57535	..	..
I11697	I11697	328 (1-055-4)	petrous	2021	WangNature2021	Pinhasi, Ron; Cheronet, Olivia; Sirak, Kendra; Tumen, Dashtseveg ; Mijiddorj, Enkhbayar; Iderkhangai, Tumur-Ochir	Direct: IntCal20	7500	41	5620-5481 calBCE (6610±30 BP, UCIAMS-226524, PSUG-5427)	..	Mongolia_North_N	Mongolia_North_N	Marzyn-Khutul	Bulgan, Khutag-Undur sum, Marzyn khutul, Tomb 1-055-1, skeleton 4	Mongolia	49.3925	102.703	1240K	1	4.89677	820877	M	Mongolia, Bulgan, Khutag-Undur sum, Marzyn khutul, Tomb 1-055-1 Family A (3 members) (I11696, I11698, and I11697 are 2nd or 3rd degree relatives of each other)	42.2854	0	Lazaridis caller (2/7/2021) based on Yfull 8.09 running directly on the bam	C-F1699	C2a1a	404.1	D4j8	[0.974,0.992]	0.103	0.423	6394	ds.half	S11697.Y1.E2.L1	0.58142	0.103	..
ULA001	ULA001	AT-840	Tooth	2020	JeongCell2020	Jeong, Choongwon; Warinner, Christina	Direct: IntCal20	846	42	1035-1172 calCE (928±23 BP, MAMS-41127)	..	Mongolia_Bulgan_LatEMedieval	Mongolia_Bulgan_LatEMedieval	Ulaan-Kherem-2	Bulgan, Ulaan Kherem II	Mongolia	47.929	104.524	1240K	1	1.85857	815580	M	n/a (no relatives detected)	8.2329	0	Lazaridis caller (2/7/2021) based on Yfull 8.09 running directly on the bam	J-PH1795	J2a2a1a1a~	..	Y1a	..	..	..	..	ds.half	ULA001.A0101	81.531	0.0137	Literature
ZAA003	ZAA003	AT-953	Tooth	2020	JeongCell2020	Jeong, Choongwon; Warinner, Christina	Direct (WARNING: MISSING LAB CODE): IntCal20	867	42	1021-1154 calCE (980±20 BP)	..	Mongolia_Bulgan_EarlyMedievalLatEMedieval	Mongolia_Bulgan_EarlyMedievalLatEMedieval	Zaan-Khoshuu	Bulgan, Zaan-Khoshuu	Mongolia	47.8547	104.046	1240K	1	0.210083	208321	F	n/a (no relatives detected)	n/a (too few SNPs)	n/a (too few SNPs)	n/a (female)	n/a (female)	n/a (female)	..	F2a	..	..	..	..	ds.half	ZAA003.A0101	0.42	0.138	Literature
ZAA001	ZAA001	AT-954	petrous, Tooth	2020	JeongCell2020	Jeong, Choongwon; Warinner, Christina	Context: Archaeological - Site/Context [ZAA002, ZAA003, ZAA005, ZAA007] (Direct date)	1075	188	550-1200 CE	..	Mongolia_Bulgan_EarlyMedievalLatEMedieval	Mongolia_Bulgan_EarlyMedievalLatEMedieval	Zaan-Khoshuu	Bulgan, Zaan-Khoshuu	Mongolia	47.8547	104.046	1240K	2	4.81669	980057	F	n/a (no relatives detected)	0	0	n/a (female)	n/a (female)	n/a (female)	..	A24	..	..	..	..	ds.half	ZAA001.A0101, ZAA001.B0101	11.144, 32.634	0.0869, 0.0197	Literature
ZAA005	ZAA005	AT-956	Tooth	2020	JeongCell2020	Jeong, Choongwon; Warinner, Christina	Direct (WARNING: MISSING LAB CODE): IntCal20	850	36	1033-1158 calCE (950±20 BP)	..	Mongolia_Bulgan_EarlyMedievalLatEMedieval	Mongolia_Bulgan_EarlyMedievalLatEMedieval	Zaan-Khoshuu	Bulgan, Zaan-Khoshuu	Mongolia	47.8547	104.046	1240K	1	1.61144	728011	M	n/a (no relatives detected)	0	0	Lazaridis caller (2/7/2021) based on Yfull 8.09 running directly on the bam	J-PH1795	J2a2a1a1a~	..	D4c1b1	..	..	..	..	ds.half	ZAA005.A0101	13.114	0.0444	Literature
ZAA002	ZAA002	AT-957	Tooth	2020	JeongCell2020	Jeong, Choongwon; Warinner, Christina	Direct (WARNING: MISSING LAB CODE): IntCal20	1324	17	596-656 calCE (1425±25 BP)	..	Mongolia_Bulgan_EarlyMedievalLatEMedieval	Mongolia_Bulgan_EarlyMedievalLatEMedieval	Zaan-Khoshuu	Bulgan, Zaan-Khoshuu	Mongolia	47.8547	104.046	1240K	1	1.20567	697726	M	n/a (no relatives detected)	14.9372	0	Lazaridis caller (2/7/2021) based on Yfull 8.09 running directly on the bam	C-F3830	C2a1a1b1a	..	C4a2a1	..	..	..	..	ds.half	ZAA002.A0101	2.063	0.052	Literature
ZAA007	ZAA007	AT-958	petrous	2020	JeongCell2020	Jeong, Choongwon; Warinner, Christina	Direct: IntCal20	1227	32	671-774 calCE (1280±20 BP, MAMS-41138)	..	Mongolia_Bulgan_EarlyMedievalLatEMedieval	Mongolia_Bulgan_EarlyMedievalLatEMedieval	Zaan-Khoshuu	Bulgan, Zaan-Khoshuu	Mongolia	47.8547	104.046	1240K	1	2.16953	841350	F	n/a (no relatives detected)	0	0	n/a (female)	n/a (female)	n/a (female)	..	D4l2	..	..	..	..	ds.half	ZAA007.A0101	12.006	0.07	Literature
ZAA004	ZAA004	AT-959	Tooth	2020	JeongCell2020	Jeong, Choongwon; Warinner, Christina	Context: Archaeological - Site/Context [ZAA002, ZAA003, ZAA005, ZAA007] (Direct date)	1075	188	550-1200 CE	..	Mongolia_Bulgan_EarlyMedievalLatEMedieval	Mongolia_Bulgan_EarlyMedievalLatEMedieval	Zaan-Khoshuu	Bulgan, Zaan-Khoshuu	Mongolia	47.8547	104.046	1240K	1	2.35421	897104	M	n/a (no relatives detected)	0	0	Lazaridis caller (2/7/2021) based on Yfull 8.09 running directly on the bam	C-F3830	C2a1a1b1a	..	D4b1a2a1	..	..	..	..	ds.half	ZAA004.A0101	51.742	0.0623	Literature
ZAR002	ZAR002	AT-271	Tooth	2020	JeongCell2020	Jeong, Choongwon; Warinner, Christina	context: Historical - period	700	144	1000-1500 CE	..	Mongolia_Bulgan_LatEMedieval	Mongolia_Bulgan_LatEMedieval	Zaraa-Tolgoi	Bulgan, Zaraa Tolgoi	Mongolia	48.2364	103.887	1240K	1	0.042991	46434	F	n/a (no relatives detected)	n/a (too few SNPs)	n/a (too few SNPs)	n/a (female)	n/a (female)	n/a (female)	..	F1	..	..	..	..	ds.half	ZAR002.A0101	0.558	0.037	Literature
irk025.SG	irk025	irk025 (Buret')	tooth	2018	KilincSciAdv2021	Kılınç, Gülşah Merve; Storå, Jan; Götherström, Anders	Direct: IntCal20	4350	54	2476-2293 calBCE (3920±30 BP, Beta-453088)	..	Russia_AngaraRiver_BA.SG	Russia_Cisbaikal_Glazkovo.SG	Buret'	Buret' (Irkutsk Oblast, Bokhanskiy District, Buret')	Russia	52.9838	103.521	Shotgun	7	7.77077	1148694	M	Angara Cross Site Family A (2 Members) (3d to 5d relationship with irk022)	202.606	98.8187	Lazaridis caller (2/7/2021) based on Yfull 8.09 running directly on the bam	Q-YP4004	Q1b1b~	637.693	A	..	..	0.213509	..	ds.plus,ds.plus,ds.plus,ds.plus,ds.plus,ds.minus,ds.minus	IRK025-b1e1l2p1,IRK025-b1e1l2p1,irk025-b1e1l1p1,irk025-b1e1l2p2,irk025-b1e1l3p1,irk025-b1e1l1p1,irk025-b1e1l1p1	0.69,0.627,0.646,0.584,0.596,0.754,0.68	0.01389,0.0138,0.01426,0.01393,0.01405,0.19364,0.19178	Literature
I11025	I11025	UZ-BST-001 (Site 4, Grave 37)	petrous	2019	NarasimhanPattersonScience2019	Frachetti, Michael	Context: Archaeological - Period	3400	87	1600-1300 BCE	..	Uzbekistan_Bustan_BA	Uzbekistan_Bustan_BA	Bustan	Bustan	Uzbekistan	37.6667	67	1240K	1	0.023062	26405	F	n/a (no relatives detected)	n/a (too few SNPs)	n/a (too few SNPs)	n/a (female)	n/a (female)	n/a (female)	5.135	N1b1a	[0.846,0.955]	0.256	0.016	n/a (female)	ds.half	S11025.E1.L1	0.01737	0.256	mtcontam=[0.846,0.955]
I11027	I11027	UZ-BST-002 (Site 7, Grave 33 (2), 44-92)	petrous	2019	NarasimhanPattersonScience2019	Frachetti, Michael	Direct: IntCal20	3526	34	1631-1508 calBCE (3315±25 BP, PSUAMS-6198)	..	Uzbekistan_Bustan_BA	Uzbekistan_Bustan_BA	Bustan	Bustan	Uzbekistan	37.6667	67	1240K	1	2.41484	741299	M	n/a (no relatives detected)	0	0	Lazaridis caller (12/6/2020) based on Yfull 8.09 running directly on the bam	J-Z7661	J2a1a1a2b2a3b~	409.3	T2c	[0.983,0.996]	0.188	0.398	4728	ds.half	S11027.E1.L1	0.47901	0.188	..
I4156	I4156	UZ-BST-004, Site 7 (Site 7, Grave 33 (1), 44-91)	petrous	2019	NarasimhanPattersonScience2019	Pinhasi, Ron; Frachetti, Michael	Context: Archaeological - Period	3400	87	1600-1300 BCE	..	Uzbekistan_Bustan_BA	Uzbekistan_Bustan_BA	Bustan	Bustan	Uzbekistan	37.6667	67	1240K	1	0.02	23703	M	n/a (no relatives detected)	n/a (too few SNPs)	n/a (too few SNPs)	Lazaridis caller (12/6/2020) based on Yfull 8.09 running directly on the bam	G-P287	G	2.53	H2a2a	[0.819,0.999]	0.128	0.456	2	ds.half	S4156.E1.L1	0.0021	0.128	..
I4157	I4157	UZ-BST-005 (Site 7, Grave 60, 56-63)	petrous	2019	NarasimhanPattersonScience2019	Frachetti, Michael	Context: Archaeological - Period	3400	87	1600-1300 BCE	..	Uzbekistan_Bustan_BA	Uzbekistan_Bustan_BA	Bustan	Bustan	Uzbekistan	37.6667	67	1240K	1	0.293322	276631	M	n/a (no relatives detected)	n/a (too few SNPs)	n/a (too few SNPs)	Lazaridis caller (12/6/2020) based on Yfull 8.09 running directly on the bam	J-M241	J2b2a	44.1	T1	[0.969,0.986]	0.108	0.438	175	ds.half	S4157.E1.L1	0.0067	0.108	..
I4159	I4159	UZ-BST-007, Site 4 (Site 4, Grave 12)	petrous	2019	NarasimhanPattersonScience2019	Frachetti, Michael	Context: Archaeological - Period	3400	87	1600-1300 BCE	..	Uzbekistan_Bustan_BA	Uzbekistan_Bustan_BA	Bustan	Bustan	Uzbekistan	37.6667	67	1240K	1	0.265	238571	M	n/a (no relatives detected)	n/a (too few SNPs)	n/a (too few SNPs)	Lazaridis caller (12/6/2020) based on Yfull 8.09 running directly on the bam	J-L26	J2a1a	22.7	R0	[0.945,0.980]	0.119	0.448	174	ds.half	S4159.E1.L1	0.0138	0.119	..
I11026	I11026	UZ-BST-008 (Site 7, Grave 84 (2), 58-20)	petrous	2019	NarasimhanPattersonScience2019	Frachetti, Michael	Context: Archaeological - Period	3400	87	1600-1300 BCE	..	Uzbekistan_Bustan_BA	Uzbekistan_Bustan_BA	Bustan	Bustan	Uzbekistan	37.6667	67	1240K	1	0.32537	290383	F	n/a (no relatives detected)	n/a (too few SNPs)	n/a (too few SNPs)	n/a (female)	n/a (female)	n/a (female)	78.51	U7a	[0.985,0.998]	0.22	0.012	n/a (female)	ds.half	S11026.E1.L1	0.0192	0.22	..
I11028	I11028	UZ-BST-009 (Site ?, 58-21, 119-4)	petrous	2019	NarasimhanPattersonScience2019	Frachetti, Michael	Direct: IntCal20	5099	108	3332-2937 calBCE (4445±25 BP, PSUAMS-4780)	..	Uzbekistan_Bustan_Eneolithic	Uzbekistan_Bustan_Eneolithic	Bustan	Bustan	Uzbekistan	37.6667	67	1240K	1	1.1272	632724	M	n/a (no relatives detected)	101.638	65.7517	Lazaridis caller (12/6/2020) based on Yfull 8.09 running directly on the bam	J-Y17404	J2a1a4b	177.3	W1+119	[0.951,0.977]	0.198	0.392	2012	ds.half	S11028.E1.L1	0.34634	0.198	mtcontam=[0.951,0.977]
I5605	I5605	UZ-BST-010, Site 7 (Site 7, Grave 84, 56-62)	petrous	2019	NarasimhanPattersonScience2019	Frachetti, Michael	Context: Archaeological - Period	3400	87	1600-1300 BCE	..	Uzbekistan_Bustan_BA	Uzbekistan_Bustan_BA	Bustan	Bustan	Uzbekistan	37.6667	67	1240K	1	0.263	254127	F	n/a (no relatives detected)	n/a (too few SNPs)	n/a (too few SNPs)	n/a (female)	n/a (female)	n/a (female)	56.1693	W6	[0.97,0.989]	0.2	..	n/a (female)	ds.half	S5605.E1.L1	0.0181	0.2	..
I5604	I5604	UZ-BST-011, Site 4 (Site 4, Grave 26, 57-030)	petrous	2019	NarasimhanPattersonScience2019	Frachetti, Michael	Direct: IntCal20	3745	52	1880-1695 calBCE (3465±20 BP, PSUAMS-2774)	..	Uzbekistan_Bustan_BA	Uzbekistan_Bustan_BA	Bustan	Bustan	Uzbekistan	37.6667	67	1240K	1	1.582	762711	M	Uzbekistan, Bustan Family A (2 members) (I11519 and I5604 have a 2nd degree or 3rd degree relationship)	0	0	Lazaridis caller (12/6/2020) based on Yfull 8.09 running directly on the bam	L-M2533	L1a	196.479	K1a1	[0.98,0.995]	0.126	..	..	ds.half	S5604.E1.L1	0.2389	0.126	..
I11519	I11519	UZ-BST-013 (Site 4, Grave 20)	petrous	2019	NarasimhanPattersonScience2019	Frachetti, Michael	Context: Archaeological - Period	3400	87	1600-1300 BCE	..	Uzbekistan_Bustan_BA	Uzbekistan_Bustan_BA	Bustan	Bustan	Uzbekistan	37.6667	67	1240K	1	0.07936	86468	F	Uzbekistan, Bustan Family A (2 members) (I11519 and I5604 have a 2nd degree or 3rd degree relationship)	n/a (too few SNPs)	n/a (too few SNPs)	n/a (female)	n/a (female)	n/a (female)	26.7	J1b1b1	[0.988,1]	0.235	0.011	n/a (female)	ds.half	S11519.E1.L1	0.00942	0.235	..
I4899	I4899	UZ-BST-014, Site 5 (Site 5, Grave 11)	petrous	2019	NarasimhanPattersonScience2019	Frachetti, Michael	Context: Archaeological - Period	3400	87	1600-1300 BCE	..	Uzbekistan_Bustan_BA	Uzbekistan_Bustan_BA	Bustan	Bustan	Uzbekistan	37.6667	67	1240K	1	0.069	76766	M	n/a (no relatives detected)	n/a (too few SNPs)	n/a (too few SNPs)	Lazaridis caller (12/6/2020) based on Yfull 8.09 running directly on the bam	J-M410	J2	17.3	HV	[0.923,0.960]	0.099	0.435	14	ds.half	S4899.E1.L1	0.0087	0.099	mtcontam=[0.923,0.96]
RISE502.SG	RISE502	5909-4	tooth	2015	AllentoftNature2015	..	Direct: IntCal20	3360	45	1497-1308 calBCE (3140±27 BP, OxA-31214)	..	Russia_Karasuk_oRISE.SG	Russia_Karasuk_oRISE.SG	Bystrovka	Bystrovka	Russia	51.909	88.574	Shotgun	1	1.45	830063	F	n/a (no relatives detected)	8.2727	0	n/a (female)	n/a (female)	n/a (female)	..	U5a1d	..	..	..	n/a (female)	ds.minus	RISE502	..	..	Literature
RISE499.SG	RISE499	5909-5	tooth	2015	AllentoftNature2015	..	Context: Archaeological - Period	3100	144	1400-900 BCE	..	Russia_Karasuk_oRISE.SG	Russia_Karasuk_oRISE.SG	Bystrovka	Bystrovka	Russia	51.909	88.574	Shotgun	1	1.549	853598	F	n/a (no relatives detected)	28.8561	0	n/a (female)	n/a (female)	n/a (female)	..	H5a1	..	..	..	n/a (female)	ds.minus	RISE499	..	..	Literature
PS-02.SG	PS-02	SDMM, 17749	Tooth	2018	ScheibScience2018	..	Context: Archaeological - Period	1550	173	100-700 CE	..	USA_CA_Chumash.SG	USA_CA_Chumash.SG	Point Sal	California (Point Sal)	USA	34.9014	-120.648	Shotgun	..	0.034374	39903	F	n/a (no relatives detected)	n/a (too few SNPs)	n/a (too few SNPs)	n/a (female)	n/a (female)	n/a (female)	22.37	D1t	..	0.044	..	n/a (female)	ds.minus	..	0.043	0.044	damage.ds.minus=0.044-0.044
PS-03.SG	PS-03	SDMM, 17750	Tooth	2018	ScheibScience2018	..	Direct: IntCal20	1456	45	416-575 calCE (1574±40 BP, UBA-31911)	..	USA_CA_Chumash.SG	USA_CA_Chumash.SG	Point Sal	California (Point Sal)	USA	34.9014	-120.648	Shotgun	..	0.094306	106678	M	n/a (no relatives detected)	n/a (too few SNPs)	n/a (too few SNPs)	Lazaridis caller (12/6/2020) based on Yfull 8.09 running directly on the bam	Q-M3	Q1b1a1a	19	A2	..	0.063	..	..	ds.minus	..	0.0849	0.063	Literature
PS-06.SG	PS-06	SDMM, 17753	Tooth	2018	ScheibScience2018	..	Direct: IntCal20	1454	46	417-580 calCE (1570±41 BP, UBA-31912)	..	USA_CA_Chumash.SG	USA_CA_Chumash.SG	Point Sal	California (Point Sal)	USA	34.9014	-120.648	Shotgun	..	1.10627	770800	M	n/a (no relatives detected)	66.166	0	Lazaridis caller (12/6/2020) based on Yfull 8.09 running directly on the bam	Q-M848	Q1b1a1a	30.37	D1t	..	0.353	..	..	ds.minus	..	0.2302	0.353	Literature
PS-07.SG	PS-07	SDMM, 17806	Tooth	2018	ScheibScience2018	..	Direct: IntCal20	1447	47	422-585 calCE (1559±38 BP, UBA-31913)	..	USA_CA_Chumash.SG	USA_CA_Chumash.SG	Point Sal	California (Point Sal)	USA	34.9014	-120.648	Shotgun	..	0.226882	239140	M	n/a (no relatives detected)	n/a (too few SNPs)	n/a (too few SNPs)	Lazaridis caller (12/6/2020) based on Yfull 8.09 running directly on the bam	Q-YP4673	Q1b1a1a	69.83	D1t	..	0.469	..	..	ds.minus	..	0.1875	0.469	Literature
PS-17.SG	PS-17	SDMM, 17862	Tooth	2018	ScheibScience2018	..	Context: Archaeological - Period	1550	173	100-700 CE	..	USA_CA_Chumash.SG	USA_CA_Chumash.SG	Point Sal	California (Point Sal)	USA	34.9014	-120.648	Shotgun	..	0.04039	46623	F	n/a (no relatives detected)	n/a (too few SNPs)	n/a (too few SNPs)	n/a (female)	n/a (female)	n/a (female)	21.62	D1t	..	0.029	..	n/a (female)	ds.minus	..	0.0238	0.029	damage.ds.minus=0.029
PS-18.SG	PS-18	SDMM, 17863	petrous	2018	ScheibScience2018	..	Context: Archaeological - Period	1550	173	100-700 CE	..	USA_CA_Chumash.SG	USA_CA_Chumash.SG	Point Sal	California (Point Sal)	USA	34.9014	-120.648	Shotgun	..	0.076135	86199	F	USA, Point Sal family A (2 members) PS-18 and PS-26 have a parent-child relationship (order unknown)	n/a (too few SNPs)	n/a (too few SNPs)	n/a (female)	n/a (female)	n/a (female)	25.39	D1t	..	0.043	..	n/a (female)	ds.minus	..	0.0451	0.043	damage.ds.minus=0.043-0.043
PS-23.SG	PS-23	SDMM, 17868	Tooth	2018	ScheibScience2018	..	Context: Archaeological - Period	1550	173	100-700 CE	..	USA_CA_Chumash.SG	USA_CA_Chumash.SG	Point Sal	California (Point Sal)	USA	34.9014	-120.648	Shotgun	..	0.019074	22493	F	n/a (no relatives detected)	n/a (too few SNPs)	n/a (too few SNPs)	n/a (female)	n/a (female)	n/a (female)	61.76	D1t	..	0.023	..	n/a (female)	ds.minus	..	0.0275	0.023	damage.ds.minus=0.023
Sumidouro5.SG	Sumidouro5	SH-04, ZMK1/1845:1511, 3	..	2018	MorenoMayarScience2018	..	Direct: IntCal20	10403	81	8612-8303 calBCE (9240±50 BP, OxA-X-33335)	..	Brazil_Sumidouro_10100BP.SG	Brazil_Sumidouro_10100BP.SG	Caverna do Sumidouro	Caverna do Sumidouro (Central Minas Gerais, Lagoa Santa)	Brazil	-19.54	-43.94	Shotgun	..	13.6285	1149107	M	n/a (no relatives detected)	103.859	0	Lazaridis caller (12/6/2020) based on Yfull 8.09 running directly on the bam	Q-M848	Q1b1a1a	..	D4h3a	..	..	..	..	ds.minus	..	..	..	Literature
Sumidouro7.SG	Sumidouro7	SH-09, ZMK1/1845:1510, 9	..	2018	MorenoMayarScience2018	..	Direct: IntCal20	10232	45	8422-8222 calBCE (9070±45 BP, OxA-X-2663-56)	..	Brazil_Sumidouro_10100BP.SG	Brazil_Sumidouro_10100BP.SG	Caverna do Sumidouro	Caverna do Sumidouro (Central Minas Gerais, Lagoa Santa)	Brazil	-19.54	-43.94	Shotgun	..	0.416121	392524	M	n/a (no relatives detected)	n/a (too few SNPs)	n/a (too few SNPs)	Lazaridis caller (12/6/2020) based on Yfull 8.09 running directly on the bam	Q-M848	Q1b1a1a	..	D1	..	..	..	..	ds.minus	..	..	..	Literature
Sumidouro6.SG	Sumidouro6	SH-10, ZMK1/1845:2350	..	2018	MorenoMayarScience2018	..	Direct: IntCal20	10124	97	8293-7966 calBCE (8990±50 BP, OxA-33337)	..	Brazil_Sumidouro_10100BP.SG	Brazil_Sumidouro_10100BP.SG	Caverna do Sumidouro	Caverna do Sumidouro (Central Minas Gerais, Lagoa Santa)	Brazil	-19.54	-43.94	Shotgun	..	1.79914	947175	M	n/a (no relatives detected)	95.9847	0	Lazaridis caller (12/6/2020) based on Yfull 8.09 running directly on the bam	Q-M848	Q1b1a1a	..	D1	..	..	..	..	ds.minus	..	..	..	Literature
Sumidouro4.SG	Sumidouro4	SH-16, ZMK1/1845:1510, 8	..	2018	MorenoMayarScience2018	..	Direct: IntCal20	10174	75	8300-7976 calBCE (9015±45 BP, OxA-33336)	..	Brazil_Sumidouro_10100BP.SG	Brazil_Sumidouro_10100BP.SG	Caverna do Sumidouro	Caverna do Sumidouro (Central Minas Gerais, Lagoa Santa)	Brazil	-19.54	-43.94	Shotgun	..	0.734382	596938	M	n/a (no relatives detected)	114.915	0	Lazaridis caller (12/6/2020) based on Yfull 8.09 running directly on the bam	Q-M3	Q1b1a1a	..	D1	..	..	..	..	ds.minus	..	..	..	Literature
Sumidouro8.SG	Sumidouro8	ZMK1/1845:2352	..	2018	MorenoMayarScience2018	..	Direct: IntCal20	9816	131	8172-7607 calBCE (8785±50 BP, OxA-X-2677-49)	..	Brazil_Sumidouro_10100BP.SG	Brazil_Sumidouro_10100BP.SG	Caverna do Sumidouro	Caverna do Sumidouro (Central Minas Gerais, Lagoa Santa)	Brazil	-19.54	-43.94	Shotgun	..	0.152481	165081	F	n/a (no relatives detected)	n/a (too few SNPs)	n/a (too few SNPs)	n/a (female)	n/a (female)	n/a (female)	..	D4h3a	..	..	..	n/a (female)	ds.minus	..	..	..	Literature
[truncated: 1,281 more rows]

## Sheet: Population Labels of Ancients 
	Default Group Label	Publication	Group Label (FSHG qpAdms)	Group Label (PCAs)	Grouping (PCAs)	Group Label (FSHG PCAs)	Grouping (FSHG PCAs)	Group Label (YakutianBeringian)	Group Label (Paleosiberian Route 1 vs. Route 2)	Group Label (InlandAmur)	Group Label (AIEA Siberian XY)	Group Label (AIEA qpAdms)	Group Label (Seima-Turbino distal qpAdms)	Group Label (Seima-Turbino proximal qpAdms)	Group Label (AIEA qpAdms, 1240K only)	Group Label (Siberian Population Origin qpAdms)	Group Label (Bering Straits Populations Origin qpAdms)
[truncated: 4,030 more rows]

[truncated: 4 more sheets: C14 & Stable Isotopes, Table of Archaeo. Cultures, Bone Samples & Libraries, Newly-Published Individuals]
