# Supplementary material for: Ancient DNA reveals the prehistory of the Uralic and Yeniseian peoples
Source: Nature. Author manuscript; Available in PMC 2025 Aug 12. (PMC12342343; doi:10.1038/s41586-025-09189-3)
Supplement: Supplementary Data 2 [file NIHMS2095973-supplement-Supplementary_Data_2.xlsx]

## Sheet: Distal NEAHG qpAdms
Targets	Model	P	Sources	Prop	SE	Z	Pass?	Num_Sources	All_Positive?
Kazakhstan_Eneolithic_Botai	Russia_AfontovaGora3	5.28942e-27	Russia_AfontovaGora3	1	3.19969e-14	3.1253e+13	FALSE	1	TRUE
Kazakhstan_Eneolithic_Botai	Russia_MiddleVolga_Elshanka_Chekhalino4_EN_10.1kya	6.18603e-69	Russia_MiddleVolga_Elshanka_Chekhalino4_EN_10.1kya	1	3.19969e-14	3.1253e+13	FALSE	1	TRUE
Kazakhstan_Eneolithic_Botai	China_AmurRiver_LPaleolithic_19K	0	China_AmurRiver_LPaleolithic_19K	1	3.19969e-14	3.1253e+13	FALSE	1	TRUE
Kazakhstan_Eneolithic_Botai	Romania_IronGates_Mesolithic	0	Romania_IronGates_Mesolithic	1	3.19969e-14	3.1253e+13	FALSE	1	TRUE
Kazakhstan_Eneolithic_Botai	Russia_AfontovaGora3+China_AmurRiver_LPaleolithic_19K	2.45246e-12	Russia_AfontovaGora3	0.83493	0.0211789	39.4228	FALSE	2	TRUE
Kazakhstan_Eneolithic_Botai	Russia_AfontovaGora3+China_AmurRiver_LPaleolithic_19K	2.45246e-12	China_AmurRiver_LPaleolithic_19K	0.16507	0.0211789	7.79408	FALSE	2	TRUE
Kazakhstan_Eneolithic_Botai	Romania_IronGates_Mesolithic+Russia_AfontovaGora3	4.73748e-21	Romania_IronGates_Mesolithic	0.128533	0.0239885	5.35812	FALSE	2	TRUE
Kazakhstan_Eneolithic_Botai	Romania_IronGates_Mesolithic+Russia_AfontovaGora3	4.73748e-21	Russia_AfontovaGora3	0.871467	0.0239885	36.3286	FALSE	2	TRUE
Kazakhstan_Eneolithic_Botai	Russia_MiddleVolga_Elshanka_Chekhalino4_EN_10.1kya+Russia_AfontovaGora3	1.15836e-24	Russia_MiddleVolga_Elshanka_Chekhalino4_EN_10.1kya	0.233307	0.0758835	3.07454	FALSE	2	TRUE
Kazakhstan_Eneolithic_Botai	Russia_MiddleVolga_Elshanka_Chekhalino4_EN_10.1kya+Russia_AfontovaGora3	1.15836e-24	Russia_AfontovaGora3	0.766693	0.0758835	10.1036	FALSE	2	TRUE
Kazakhstan_Eneolithic_Botai	Russia_MiddleVolga_Elshanka_Chekhalino4_EN_10.1kya+China_AmurRiver_LPaleolithic_19K	1.49309e-38	Russia_MiddleVolga_Elshanka_Chekhalino4_EN_10.1kya	0.779444	0.0202835	38.4274	FALSE	2	TRUE
Kazakhstan_Eneolithic_Botai	Russia_MiddleVolga_Elshanka_Chekhalino4_EN_10.1kya+China_AmurRiver_LPaleolithic_19K	1.49309e-38	China_AmurRiver_LPaleolithic_19K	0.220556	0.0202835	10.8737	FALSE	2	TRUE
Kazakhstan_Eneolithic_Botai	Romania_IronGates_Mesolithic+China_AmurRiver_LPaleolithic_19K	2.28768e-255	Romania_IronGates_Mesolithic	0.510374	0.0228617	22.3244	FALSE	2	TRUE
Kazakhstan_Eneolithic_Botai	Romania_IronGates_Mesolithic+China_AmurRiver_LPaleolithic_19K	2.28768e-255	China_AmurRiver_LPaleolithic_19K	0.489626	0.0228617	21.4168	FALSE	2	TRUE
Kazakhstan_Eneolithic_Botai	Russia_MiddleVolga_Elshanka_Chekhalino4_EN_10.1kya+Russia_AfontovaGora3+China_AmurRiver_LPaleolithic_19K	0.739521	Russia_MiddleVolga_Elshanka_Chekhalino4_EN_10.1kya	0.338818	0.0345707	9.80073	TRUE	3	TRUE
Kazakhstan_Eneolithic_Botai	Russia_MiddleVolga_Elshanka_Chekhalino4_EN_10.1kya+Russia_AfontovaGora3+China_AmurRiver_LPaleolithic_19K	0.739521	Russia_AfontovaGora3	0.468369	0.0382627	12.2409	TRUE	3	TRUE
Kazakhstan_Eneolithic_Botai	Russia_MiddleVolga_Elshanka_Chekhalino4_EN_10.1kya+Russia_AfontovaGora3+China_AmurRiver_LPaleolithic_19K	0.739521	China_AmurRiver_LPaleolithic_19K	0.192813	0.0170282	11.3232	TRUE	3	TRUE
Kazakhstan_Eneolithic_Botai	Romania_IronGates_Mesolithic+Russia_AfontovaGora3+China_AmurRiver_LPaleolithic_19K	0.00031333	Romania_IronGates_Mesolithic	0.140241	0.0208147	6.73761	FALSE	3	TRUE
Kazakhstan_Eneolithic_Botai	Romania_IronGates_Mesolithic+Russia_AfontovaGora3+China_AmurRiver_LPaleolithic_19K	0.00031333	Russia_AfontovaGora3	0.700893	0.0261787	26.7734	FALSE	3	TRUE
Kazakhstan_Eneolithic_Botai	Romania_IronGates_Mesolithic+Russia_AfontovaGora3+China_AmurRiver_LPaleolithic_19K	0.00031333	China_AmurRiver_LPaleolithic_19K	0.158866	0.0188755	8.41653	FALSE	3	TRUE
Kazakhstan_Eneolithic_Botai	Russia_MiddleVolga_Elshanka_Chekhalino4_EN_10.1kya+Romania_IronGates_Mesolithic+Russia_AfontovaGora3+China_AmurRiver_LPaleolithic_19K	0.502121	Russia_MiddleVolga_Elshanka_Chekhalino4_EN_10.1kya	0.33251	0.0707848	4.69748	TRUE	4	TRUE
Kazakhstan_Eneolithic_Botai	Russia_MiddleVolga_Elshanka_Chekhalino4_EN_10.1kya+Romania_IronGates_Mesolithic+Russia_AfontovaGora3+China_AmurRiver_LPaleolithic_19K	0.502121	Romania_IronGates_Mesolithic	0.00659138	0.0363436	0.181363	TRUE	4	TRUE
Kazakhstan_Eneolithic_Botai	Russia_MiddleVolga_Elshanka_Chekhalino4_EN_10.1kya+Romania_IronGates_Mesolithic+Russia_AfontovaGora3+China_AmurRiver_LPaleolithic_19K	0.502121	Russia_AfontovaGora3	0.469407	0.0485523	9.66806	TRUE	4	TRUE
Kazakhstan_Eneolithic_Botai	Russia_MiddleVolga_Elshanka_Chekhalino4_EN_10.1kya+Romania_IronGates_Mesolithic+Russia_AfontovaGora3+China_AmurRiver_LPaleolithic_19K	0.502121	China_AmurRiver_LPaleolithic_19K	0.191491	0.01746	10.9674	TRUE	4	TRUE
Kazakhstan_Eneolithic_Botai	Russia_MiddleVolga_Elshanka_Chekhalino4_EN_10.1kya+Romania_IronGates_Mesolithic	8.68319e-37	Russia_MiddleVolga_Elshanka_Chekhalino4_EN_10.1kya	1.4879	0.0633721	23.4788	FALSE	2	FALSE
Kazakhstan_Eneolithic_Botai	Russia_MiddleVolga_Elshanka_Chekhalino4_EN_10.1kya+Romania_IronGates_Mesolithic	8.68319e-37	Romania_IronGates_Mesolithic	-0.487901	0.0633721	-7.69898	FALSE	2	FALSE
Kazakhstan_Eneolithic_Botai	Russia_MiddleVolga_Elshanka_Chekhalino4_EN_10.1kya+Romania_IronGates_Mesolithic+China_AmurRiver_LPaleolithic_19K	7.53325e-16	Russia_MiddleVolga_Elshanka_Chekhalino4_EN_10.1kya	1.13359	0.0537	21.1097	FALSE	3	FALSE
Kazakhstan_Eneolithic_Botai	Russia_MiddleVolga_Elshanka_Chekhalino4_EN_10.1kya+Romania_IronGates_Mesolithic+China_AmurRiver_LPaleolithic_19K	7.53325e-16	Romania_IronGates_Mesolithic	-0.350908	0.046979	-7.46947	FALSE	3	FALSE
Kazakhstan_Eneolithic_Botai	Russia_MiddleVolga_Elshanka_Chekhalino4_EN_10.1kya+Romania_IronGates_Mesolithic+China_AmurRiver_LPaleolithic_19K	7.53325e-16	China_AmurRiver_LPaleolithic_19K	0.217317	0.0220878	9.83875	FALSE	3	FALSE
Kazakhstan_Eneolithic_Botai	Russia_MiddleVolga_Elshanka_Chekhalino4_EN_10.1kya+Romania_IronGates_Mesolithic+Russia_AfontovaGora3	7.07456e-20	Russia_MiddleVolga_Elshanka_Chekhalino4_EN_10.1kya	-0.463871	0.294695	-1.57407	FALSE	3	FALSE
Kazakhstan_Eneolithic_Botai	Russia_MiddleVolga_Elshanka_Chekhalino4_EN_10.1kya+Romania_IronGates_Mesolithic+Russia_AfontovaGora3	7.07456e-20	Romania_IronGates_Mesolithic	0.30872	0.117817	2.62033	FALSE	3	FALSE
Kazakhstan_Eneolithic_Botai	Russia_MiddleVolga_Elshanka_Chekhalino4_EN_10.1kya+Romania_IronGates_Mesolithic+Russia_AfontovaGora3	7.07456e-20	Russia_AfontovaGora3	1.15515	0.183095	6.30901	FALSE	3	FALSE
Kazakhstan_Eneolithic_Botai.SG	Russia_AfontovaGora3	4.53329e-39	Russia_AfontovaGora3	1	3.19969e-14	3.1253e+13	FALSE	1	TRUE
Kazakhstan_Eneolithic_Botai.SG	Russia_MiddleVolga_Elshanka_Chekhalino4_EN_10.1kya	1.25112e-119	Russia_MiddleVolga_Elshanka_Chekhalino4_EN_10.1kya	1	3.19969e-14	3.1253e+13	FALSE	1	TRUE
Kazakhstan_Eneolithic_Botai.SG	Romania_IronGates_Mesolithic	0	Romania_IronGates_Mesolithic	1	3.19969e-14	3.1253e+13	FALSE	1	TRUE
Kazakhstan_Eneolithic_Botai.SG	China_AmurRiver_LPaleolithic_19K	0	China_AmurRiver_LPaleolithic_19K	1	3.19969e-14	3.1253e+13	FALSE	1	TRUE
Kazakhstan_Eneolithic_Botai.SG	Russia_AfontovaGora3+China_AmurRiver_LPaleolithic_19K	3.44689e-18	Russia_AfontovaGora3	0.85166	0.017802	47.8407	FALSE	2	TRUE
Kazakhstan_Eneolithic_Botai.SG	Russia_AfontovaGora3+China_AmurRiver_LPaleolithic_19K	3.44689e-18	China_AmurRiver_LPaleolithic_19K	0.14834	0.017802	8.33276	FALSE	2	TRUE
Kazakhstan_Eneolithic_Botai.SG	Romania_IronGates_Mesolithic+Russia_AfontovaGora3	3.62344e-33	Romania_IronGates_Mesolithic	0.111891	0.0204414	5.47374	FALSE	2	TRUE
Kazakhstan_Eneolithic_Botai.SG	Romania_IronGates_Mesolithic+Russia_AfontovaGora3	3.62344e-33	Russia_AfontovaGora3	0.888109	0.0204414	43.4467	FALSE	2	TRUE
Kazakhstan_Eneolithic_Botai.SG	Russia_MiddleVolga_Elshanka_Chekhalino4_EN_10.1kya+Russia_AfontovaGora3	5.04011e-40	Russia_MiddleVolga_Elshanka_Chekhalino4_EN_10.1kya	0.00858135	0.0768224	0.111704	FALSE	2	TRUE
Kazakhstan_Eneolithic_Botai.SG	Russia_MiddleVolga_Elshanka_Chekhalino4_EN_10.1kya+Russia_AfontovaGora3	5.04011e-40	Russia_AfontovaGora3	0.991419	0.0768224	12.9053	FALSE	2	TRUE
Kazakhstan_Eneolithic_Botai.SG	Russia_MiddleVolga_Elshanka_Chekhalino4_EN_10.1kya+China_AmurRiver_LPaleolithic_19K	3.56684e-70	Russia_MiddleVolga_Elshanka_Chekhalino4_EN_10.1kya	0.798467	0.0184185	43.3513	FALSE	2	TRUE
Kazakhstan_Eneolithic_Botai.SG	Russia_MiddleVolga_Elshanka_Chekhalino4_EN_10.1kya+China_AmurRiver_LPaleolithic_19K	3.56684e-70	China_AmurRiver_LPaleolithic_19K	0.201533	0.0184185	10.9419	FALSE	2	TRUE
Kazakhstan_Eneolithic_Botai.SG	Romania_IronGates_Mesolithic+China_AmurRiver_LPaleolithic_19K	0	Romania_IronGates_Mesolithic	0.444865	0.0278822	15.9552	FALSE	2	TRUE
Kazakhstan_Eneolithic_Botai.SG	Romania_IronGates_Mesolithic+China_AmurRiver_LPaleolithic_19K	0	China_AmurRiver_LPaleolithic_19K	0.555135	0.0278822	19.91	FALSE	2	TRUE
Kazakhstan_Eneolithic_Botai.SG	Russia_MiddleVolga_Elshanka_Chekhalino4_EN_10.1kya+Russia_AfontovaGora3+China_AmurRiver_LPaleolithic_19K	0.00386453	Russia_MiddleVolga_Elshanka_Chekhalino4_EN_10.1kya	0.318739	0.0282675	11.2758	FALSE	3	TRUE
Kazakhstan_Eneolithic_Botai.SG	Russia_MiddleVolga_Elshanka_Chekhalino4_EN_10.1kya+Russia_AfontovaGora3+China_AmurRiver_LPaleolithic_19K	0.00386453	Russia_AfontovaGora3	0.494262	0.0320965	15.3993	FALSE	3	TRUE
Kazakhstan_Eneolithic_Botai.SG	Russia_MiddleVolga_Elshanka_Chekhalino4_EN_10.1kya+Russia_AfontovaGora3+China_AmurRiver_LPaleolithic_19K	0.00386453	China_AmurRiver_LPaleolithic_19K	0.186998	0.013623	13.7266	FALSE	3	TRUE
Kazakhstan_Eneolithic_Botai.SG	Romania_IronGates_Mesolithic+Russia_AfontovaGora3+China_AmurRiver_LPaleolithic_19K	0.000508572	Romania_IronGates_Mesolithic	0.156842	0.0162832	9.63215	FALSE	3	TRUE
Kazakhstan_Eneolithic_Botai.SG	Romania_IronGates_Mesolithic+Russia_AfontovaGora3+China_AmurRiver_LPaleolithic_19K	0.000508572	Russia_AfontovaGora3	0.687498	0.0212495	32.3537	FALSE	3	TRUE
Kazakhstan_Eneolithic_Botai.SG	Romania_IronGates_Mesolithic+Russia_AfontovaGora3+China_AmurRiver_LPaleolithic_19K	0.000508572	China_AmurRiver_LPaleolithic_19K	0.155659	0.0145928	10.6669	FALSE	3	TRUE
Kazakhstan_Eneolithic_Botai.SG	Russia_MiddleVolga_Elshanka_Chekhalino4_EN_10.1kya+Romania_IronGates_Mesolithic+Russia_AfontovaGora3+China_AmurRiver_LPaleolithic_19K	0.0663354	Russia_MiddleVolga_Elshanka_Chekhalino4_EN_10.1kya	0.156949	0.0622604	2.52085	TRUE	4	TRUE
Kazakhstan_Eneolithic_Botai.SG	Russia_MiddleVolga_Elshanka_Chekhalino4_EN_10.1kya+Romania_IronGates_Mesolithic+Russia_AfontovaGora3+China_AmurRiver_LPaleolithic_19K	0.0663354	Romania_IronGates_Mesolithic	0.0993633	0.0308795	3.21777	TRUE	4	TRUE
Kazakhstan_Eneolithic_Botai.SG	Russia_MiddleVolga_Elshanka_Chekhalino4_EN_10.1kya+Romania_IronGates_Mesolithic+Russia_AfontovaGora3+China_AmurRiver_LPaleolithic_19K	0.0663354	Russia_AfontovaGora3	0.564248	0.0429244	13.1452	TRUE	4	TRUE
Kazakhstan_Eneolithic_Botai.SG	Russia_MiddleVolga_Elshanka_Chekhalino4_EN_10.1kya+Romania_IronGates_Mesolithic+Russia_AfontovaGora3+China_AmurRiver_LPaleolithic_19K	0.0663354	China_AmurRiver_LPaleolithic_19K	0.17944	0.0140169	12.8016	TRUE	4	TRUE
Kazakhstan_Eneolithic_Botai.SG	Russia_MiddleVolga_Elshanka_Chekhalino4_EN_10.1kya+Romania_IronGates_Mesolithic	1.27452e-55	Russia_MiddleVolga_Elshanka_Chekhalino4_EN_10.1kya	1.62433	0.0621705	26.1271	FALSE	2	FALSE
Kazakhstan_Eneolithic_Botai.SG	Russia_MiddleVolga_Elshanka_Chekhalino4_EN_10.1kya+Romania_IronGates_Mesolithic	1.27452e-55	Romania_IronGates_Mesolithic	-0.624333	0.0621705	-10.0423	FALSE	2	FALSE
Kazakhstan_Eneolithic_Botai.SG	Russia_MiddleVolga_Elshanka_Chekhalino4_EN_10.1kya+Romania_IronGates_Mesolithic+Russia_AfontovaGora3	2.07701e-20	Russia_MiddleVolga_Elshanka_Chekhalino4_EN_10.1kya	-0.947107	0.290026	-3.26559	FALSE	3	FALSE
Kazakhstan_Eneolithic_Botai.SG	Russia_MiddleVolga_Elshanka_Chekhalino4_EN_10.1kya+Romania_IronGates_Mesolithic+Russia_AfontovaGora3	2.07701e-20	Romania_IronGates_Mesolithic	0.517854	0.128123	4.04186	FALSE	3	FALSE
Kazakhstan_Eneolithic_Botai.SG	Russia_MiddleVolga_Elshanka_Chekhalino4_EN_10.1kya+Romania_IronGates_Mesolithic+Russia_AfontovaGora3	2.07701e-20	Russia_AfontovaGora3	1.42925	0.170854	8.36535	FALSE	3	FALSE
Kazakhstan_Eneolithic_Botai.SG	Russia_MiddleVolga_Elshanka_Chekhalino4_EN_10.1kya+Romania_IronGates_Mesolithic+China_AmurRiver_LPaleolithic_19K	7.93313e-30	Russia_MiddleVolga_Elshanka_Chekhalino4_EN_10.1kya	1.17974	0.0498186	23.6807	FALSE	3	FALSE
Kazakhstan_Eneolithic_Botai.SG	Russia_MiddleVolga_Elshanka_Chekhalino4_EN_10.1kya+Romania_IronGates_Mesolithic+China_AmurRiver_LPaleolithic_19K	7.93313e-30	Romania_IronGates_Mesolithic	-0.388165	0.0426435	-9.10256	FALSE	3	FALSE
Kazakhstan_Eneolithic_Botai.SG	Russia_MiddleVolga_Elshanka_Chekhalino4_EN_10.1kya+Romania_IronGates_Mesolithic+China_AmurRiver_LPaleolithic_19K	7.93313e-30	China_AmurRiver_LPaleolithic_19K	0.208425	0.0201328	10.3525	FALSE	3	FALSE
Russia_Transbaikal_AginBuryat_N.SG	China_AmurRiver_LPaleolithic_19K	6.70717e-06	China_AmurRiver_LPaleolithic_19K	1	3.19969e-14	3.1253e+13	FALSE	1	TRUE
Russia_Transbaikal_AginBuryat_N.SG	Russia_AfontovaGora3	0	Russia_AfontovaGora3	1	3.19969e-14	3.1253e+13	FALSE	1	TRUE
Russia_Transbaikal_AginBuryat_N.SG	Russia_MiddleVolga_Elshanka_Chekhalino4_EN_10.1kya	0	Russia_MiddleVolga_Elshanka_Chekhalino4_EN_10.1kya	1	3.19969e-14	3.1253e+13	FALSE	1	TRUE
Russia_Transbaikal_AginBuryat_N.SG	Romania_IronGates_Mesolithic	0	Romania_IronGates_Mesolithic	1	3.19969e-14	3.1253e+13	FALSE	1	TRUE
Russia_Transbaikal_AginBuryat_N.SG	Russia_AfontovaGora3+China_AmurRiver_LPaleolithic_19K	0.0957159	Russia_AfontovaGora3	0.0919521	0.0173992	5.28485	TRUE	2	TRUE
Russia_Transbaikal_AginBuryat_N.SG	Russia_AfontovaGora3+China_AmurRiver_LPaleolithic_19K	0.0957159	China_AmurRiver_LPaleolithic_19K	0.908048	0.0173992	52.1891	TRUE	2	TRUE
Russia_Transbaikal_AginBuryat_N.SG	Russia_MiddleVolga_Elshanka_Chekhalino4_EN_10.1kya+China_AmurRiver_LPaleolithic_19K	0.0270935	Russia_MiddleVolga_Elshanka_Chekhalino4_EN_10.1kya	0.0765327	0.0159741	4.79105	FALSE	2	TRUE
Russia_Transbaikal_AginBuryat_N.SG	Russia_MiddleVolga_Elshanka_Chekhalino4_EN_10.1kya+China_AmurRiver_LPaleolithic_19K	0.0270935	China_AmurRiver_LPaleolithic_19K	0.923467	0.0159741	57.8103	FALSE	2	TRUE
Russia_Transbaikal_AginBuryat_N.SG	Romania_IronGates_Mesolithic+China_AmurRiver_LPaleolithic_19K	0.00112021	Romania_IronGates_Mesolithic	0.058632	0.0141367	4.14751	FALSE	2	TRUE
Russia_Transbaikal_AginBuryat_N.SG	Romania_IronGates_Mesolithic+China_AmurRiver_LPaleolithic_19K	0.00112021	China_AmurRiver_LPaleolithic_19K	0.941368	0.0141367	66.5906	FALSE	2	TRUE
Russia_Transbaikal_AginBuryat_N.SG	Russia_MiddleVolga_Elshanka_Chekhalino4_EN_10.1kya+Russia_AfontovaGora3+China_AmurRiver_LPaleolithic_19K	0.0548439	Russia_MiddleVolga_Elshanka_Chekhalino4_EN_10.1kya	0.018117	0.0348988	0.51913	TRUE	3	TRUE
Russia_Transbaikal_AginBuryat_N.SG	Russia_MiddleVolga_Elshanka_Chekhalino4_EN_10.1kya+Russia_AfontovaGora3+China_AmurRiver_LPaleolithic_19K	0.0548439	Russia_AfontovaGora3	0.0701971	0.0393531	1.78378	TRUE	3	TRUE
Russia_Transbaikal_AginBuryat_N.SG	Russia_MiddleVolga_Elshanka_Chekhalino4_EN_10.1kya+Russia_AfontovaGora3+China_AmurRiver_LPaleolithic_19K	0.0548439	China_AmurRiver_LPaleolithic_19K	0.911686	0.0183916	49.5707	TRUE	3	TRUE
Russia_Transbaikal_AginBuryat_N.SG	Romania_IronGates_Mesolithic+Russia_AfontovaGora3+China_AmurRiver_LPaleolithic_19K	0.0483101	Romania_IronGates_Mesolithic	0.0185981	0.0184551	1.00774	FALSE	3	TRUE
Russia_Transbaikal_AginBuryat_N.SG	Romania_IronGates_Mesolithic+Russia_AfontovaGora3+China_AmurRiver_LPaleolithic_19K	0.0483101	Russia_AfontovaGora3	0.0761955	0.0230435	3.30659	FALSE	3	TRUE
Russia_Transbaikal_AginBuryat_N.SG	Romania_IronGates_Mesolithic+Russia_AfontovaGora3+China_AmurRiver_LPaleolithic_19K	0.0483101	China_AmurRiver_LPaleolithic_19K	0.905206	0.0176585	51.2617	FALSE	3	TRUE
Russia_Transbaikal_AginBuryat_N.SG	Russia_MiddleVolga_Elshanka_Chekhalino4_EN_10.1kya+Russia_AfontovaGora3	7.92957e-76	Russia_MiddleVolga_Elshanka_Chekhalino4_EN_10.1kya	-7.47455	1.58848	-4.70549	FALSE	2	FALSE
Russia_Transbaikal_AginBuryat_N.SG	Russia_MiddleVolga_Elshanka_Chekhalino4_EN_10.1kya+Russia_AfontovaGora3	7.92957e-76	Russia_AfontovaGora3	8.47455	1.58848	5.33502	FALSE	2	FALSE
Russia_Transbaikal_AginBuryat_N.SG	Russia_MiddleVolga_Elshanka_Chekhalino4_EN_10.1kya+Romania_IronGates_Mesolithic	1.9473e-186	Russia_MiddleVolga_Elshanka_Chekhalino4_EN_10.1kya	6.07202	0.60984	9.95674	FALSE	2	FALSE
Russia_Transbaikal_AginBuryat_N.SG	Russia_MiddleVolga_Elshanka_Chekhalino4_EN_10.1kya+Romania_IronGates_Mesolithic	1.9473e-186	Romania_IronGates_Mesolithic	-5.07202	0.60984	-8.31696	FALSE	2	FALSE
Russia_Transbaikal_AginBuryat_N.SG	Romania_IronGates_Mesolithic+Russia_AfontovaGora3	2.66795e-284	Romania_IronGates_Mesolithic	-1.47971	0.156006	-9.48493	FALSE	2	FALSE
Russia_Transbaikal_AginBuryat_N.SG	Romania_IronGates_Mesolithic+Russia_AfontovaGora3	2.66795e-284	Russia_AfontovaGora3	2.47971	0.156006	15.8949	FALSE	2	FALSE
Russia_Transbaikal_AginBuryat_N.SG	Russia_MiddleVolga_Elshanka_Chekhalino4_EN_10.1kya+Romania_IronGates_Mesolithic+China_AmurRiver_LPaleolithic_19K	0.0187847	Russia_MiddleVolga_Elshanka_Chekhalino4_EN_10.1kya	0.0946023	0.0339386	2.78745	FALSE	3	FALSE
Russia_Transbaikal_AginBuryat_N.SG	Russia_MiddleVolga_Elshanka_Chekhalino4_EN_10.1kya+Romania_IronGates_Mesolithic+China_AmurRiver_LPaleolithic_19K	0.0187847	Romania_IronGates_Mesolithic	-0.0146173	0.0292009	-0.500578	FALSE	3	FALSE
Russia_Transbaikal_AginBuryat_N.SG	Russia_MiddleVolga_Elshanka_Chekhalino4_EN_10.1kya+Romania_IronGates_Mesolithic+China_AmurRiver_LPaleolithic_19K	0.0187847	China_AmurRiver_LPaleolithic_19K	0.920015	0.0162424	56.6429	FALSE	3	FALSE
Russia_Transbaikal_AginBuryat_N.SG	Russia_MiddleVolga_Elshanka_Chekhalino4_EN_10.1kya+Romania_IronGates_Mesolithic+Russia_AfontovaGora3	1.65206e-28	Russia_MiddleVolga_Elshanka_Chekhalino4_EN_10.1kya	-15.9054	4.89485	-3.24941	FALSE	3	FALSE
Russia_Transbaikal_AginBuryat_N.SG	Russia_MiddleVolga_Elshanka_Chekhalino4_EN_10.1kya+Romania_IronGates_Mesolithic+Russia_AfontovaGora3	1.65206e-28	Romania_IronGates_Mesolithic	6.49433	2.12849	3.05114	FALSE	3	FALSE
Russia_Transbaikal_AginBuryat_N.SG	Russia_MiddleVolga_Elshanka_Chekhalino4_EN_10.1kya+Romania_IronGates_Mesolithic+Russia_AfontovaGora3	1.65206e-28	Russia_AfontovaGora3	10.4111	2.83602	3.67101	FALSE	3	FALSE
Russia_Transbaikal_AginBuryat_N.SG	Russia_MiddleVolga_Elshanka_Chekhalino4_EN_10.1kya+Romania_IronGates_Mesolithic+Russia_AfontovaGora3+China_AmurRiver_LPaleolithic_19K	0.0292568	Russia_MiddleVolga_Elshanka_Chekhalino4_EN_10.1kya	-0.0370902	0.0866752	-0.427922	FALSE	4	FALSE
Russia_Transbaikal_AginBuryat_N.SG	Russia_MiddleVolga_Elshanka_Chekhalino4_EN_10.1kya+Romania_IronGates_Mesolithic+Russia_AfontovaGora3+China_AmurRiver_LPaleolithic_19K	0.0292568	Romania_IronGates_Mesolithic	0.0394809	0.0418	0.944518	FALSE	4	FALSE
Russia_Transbaikal_AginBuryat_N.SG	Russia_MiddleVolga_Elshanka_Chekhalino4_EN_10.1kya+Romania_IronGates_Mesolithic+Russia_AfontovaGora3+China_AmurRiver_LPaleolithic_19K	0.0292568	Russia_AfontovaGora3	0.0917259	0.0593938	1.54437	FALSE	4	FALSE
Russia_Transbaikal_AginBuryat_N.SG	Russia_MiddleVolga_Elshanka_Chekhalino4_EN_10.1kya+Romania_IronGates_Mesolithic+Russia_AfontovaGora3+China_AmurRiver_LPaleolithic_19K	0.0292568	China_AmurRiver_LPaleolithic_19K	0.905883	0.0191081	47.4082	FALSE	4	FALSE
Russia_KuznetskAltai_ChumyshPerekat_MN_8.2kya	Russia_AfontovaGora3	6.02418e-101	Russia_AfontovaGora3	1	3.19969e-14	3.1253e+13	FALSE	1	TRUE
Russia_KuznetskAltai_ChumyshPerekat_MN_8.2kya	China_AmurRiver_LPaleolithic_19K	1.63327e-196	China_AmurRiver_LPaleolithic_19K	1	3.19969e-14	3.1253e+13	FALSE	1	TRUE
Russia_KuznetskAltai_ChumyshPerekat_MN_8.2kya	Russia_MiddleVolga_Elshanka_Chekhalino4_EN_10.1kya	2.10237e-213	Russia_MiddleVolga_Elshanka_Chekhalino4_EN_10.1kya	1	3.19969e-14	3.1253e+13	FALSE	1	TRUE
Russia_KuznetskAltai_ChumyshPerekat_MN_8.2kya	Romania_IronGates_Mesolithic	0	Romania_IronGates_Mesolithic	1	3.19969e-14	3.1253e+13	FALSE	1	TRUE
Russia_KuznetskAltai_ChumyshPerekat_MN_8.2kya	Russia_AfontovaGora3+China_AmurRiver_LPaleolithic_19K	0.0194249	Russia_AfontovaGora3	0.577062	0.0183568	31.4359	FALSE	2	TRUE
Russia_KuznetskAltai_ChumyshPerekat_MN_8.2kya	Russia_AfontovaGora3+China_AmurRiver_LPaleolithic_19K	0.0194249	China_AmurRiver_LPaleolithic_19K	0.422938	0.0183568	23.0398	FALSE	2	TRUE
Russia_KuznetskAltai_ChumyshPerekat_MN_8.2kya	Russia_MiddleVolga_Elshanka_Chekhalino4_EN_10.1kya+China_AmurRiver_LPaleolithic_19K	3.8444e-42	Russia_MiddleVolga_Elshanka_Chekhalino4_EN_10.1kya	0.505942	0.0192203	26.3233	FALSE	2	TRUE
Russia_KuznetskAltai_ChumyshPerekat_MN_8.2kya	Russia_MiddleVolga_Elshanka_Chekhalino4_EN_10.1kya+China_AmurRiver_LPaleolithic_19K	3.8444e-42	China_AmurRiver_LPaleolithic_19K	0.494058	0.0192203	25.705	FALSE	2	TRUE
Russia_KuznetskAltai_ChumyshPerekat_MN_8.2kya	Romania_IronGates_Mesolithic+China_AmurRiver_LPaleolithic_19K	6.7261e-149	Romania_IronGates_Mesolithic	0.235832	0.0164325	14.3515	FALSE	2	TRUE
Russia_KuznetskAltai_ChumyshPerekat_MN_8.2kya	Romania_IronGates_Mesolithic+China_AmurRiver_LPaleolithic_19K	6.7261e-149	China_AmurRiver_LPaleolithic_19K	0.764168	0.0164325	46.5034	FALSE	2	TRUE
Russia_KuznetskAltai_ChumyshPerekat_MN_8.2kya	Russia_MiddleVolga_Elshanka_Chekhalino4_EN_10.1kya+Russia_AfontovaGora3+China_AmurRiver_LPaleolithic_19K	0.0701052	Russia_MiddleVolga_Elshanka_Chekhalino4_EN_10.1kya	0.0895408	0.0355474	2.51891	TRUE	3	TRUE
Russia_KuznetskAltai_ChumyshPerekat_MN_8.2kya	Russia_MiddleVolga_Elshanka_Chekhalino4_EN_10.1kya+Russia_AfontovaGora3+China_AmurRiver_LPaleolithic_19K	0.0701052	Russia_AfontovaGora3	0.485997	0.0412025	11.7953	TRUE	3	TRUE
Russia_KuznetskAltai_ChumyshPerekat_MN_8.2kya	Russia_MiddleVolga_Elshanka_Chekhalino4_EN_10.1kya+Russia_AfontovaGora3+China_AmurRiver_LPaleolithic_19K	0.0701052	China_AmurRiver_LPaleolithic_19K	0.424462	0.0178009	23.845	TRUE	3	TRUE
Russia_KuznetskAltai_ChumyshPerekat_MN_8.2kya	Romania_IronGates_Mesolithic+Russia_AfontovaGora3+China_AmurRiver_LPaleolithic_19K	0.0175899	Romania_IronGates_Mesolithic	0.0275121	0.0183052	1.50296	FALSE	3	TRUE
Russia_KuznetskAltai_ChumyshPerekat_MN_8.2kya	Romania_IronGates_Mesolithic+Russia_AfontovaGora3+China_AmurRiver_LPaleolithic_19K	0.0175899	Russia_AfontovaGora3	0.551455	0.0245434	22.4686	FALSE	3	TRUE
Russia_KuznetskAltai_ChumyshPerekat_MN_8.2kya	Romania_IronGates_Mesolithic+Russia_AfontovaGora3+China_AmurRiver_LPaleolithic_19K	0.0175899	China_AmurRiver_LPaleolithic_19K	0.421033	0.0181588	23.1861	FALSE	3	TRUE
Russia_KuznetskAltai_ChumyshPerekat_MN_8.2kya	Russia_MiddleVolga_Elshanka_Chekhalino4_EN_10.1kya+Russia_AfontovaGora3	6.37637e-59	Russia_MiddleVolga_Elshanka_Chekhalino4_EN_10.1kya	-1.13355	0.257074	-4.40941	FALSE	2	FALSE
Russia_KuznetskAltai_ChumyshPerekat_MN_8.2kya	Russia_MiddleVolga_Elshanka_Chekhalino4_EN_10.1kya+Russia_AfontovaGora3	6.37637e-59	Russia_AfontovaGora3	2.13355	0.257074	8.29935	FALSE	2	FALSE
Russia_KuznetskAltai_ChumyshPerekat_MN_8.2kya	Romania_IronGates_Mesolithic+Russia_AfontovaGora3	2.00004e-98	Romania_IronGates_Mesolithic	-0.117396	0.0362896	-3.23498	FALSE	2	FALSE
Russia_KuznetskAltai_ChumyshPerekat_MN_8.2kya	Romania_IronGates_Mesolithic+Russia_AfontovaGora3	2.00004e-98	Russia_AfontovaGora3	1.1174	0.0362896	30.7911	FALSE	2	FALSE
Russia_KuznetskAltai_ChumyshPerekat_MN_8.2kya	Russia_MiddleVolga_Elshanka_Chekhalino4_EN_10.1kya+Romania_IronGates_Mesolithic	7.80527e-105	Russia_MiddleVolga_Elshanka_Chekhalino4_EN_10.1kya	2.2285	0.127995	17.4109	FALSE	2	FALSE
Russia_KuznetskAltai_ChumyshPerekat_MN_8.2kya	Russia_MiddleVolga_Elshanka_Chekhalino4_EN_10.1kya+Romania_IronGates_Mesolithic	7.80527e-105	Romania_IronGates_Mesolithic	-1.2285	0.127995	-9.59805	FALSE	2	FALSE
Russia_KuznetskAltai_ChumyshPerekat_MN_8.2kya	Russia_MiddleVolga_Elshanka_Chekhalino4_EN_10.1kya+Romania_IronGates_Mesolithic+China_AmurRiver_LPaleolithic_19K	2.8927e-13	Russia_MiddleVolga_Elshanka_Chekhalino4_EN_10.1kya	0.837203	0.0434253	19.2792	FALSE	3	FALSE
Russia_KuznetskAltai_ChumyshPerekat_MN_8.2kya	Russia_MiddleVolga_Elshanka_Chekhalino4_EN_10.1kya+Romania_IronGates_Mesolithic+China_AmurRiver_LPaleolithic_19K	2.8927e-13	Romania_IronGates_Mesolithic	-0.31853	0.037531	-8.48711	FALSE	3	FALSE
Russia_KuznetskAltai_ChumyshPerekat_MN_8.2kya	Russia_MiddleVolga_Elshanka_Chekhalino4_EN_10.1kya+Romania_IronGates_Mesolithic+China_AmurRiver_LPaleolithic_19K	2.8927e-13	China_AmurRiver_LPaleolithic_19K	0.481326	0.0186881	25.7557	FALSE	3	FALSE
Russia_KuznetskAltai_ChumyshPerekat_MN_8.2kya	Russia_MiddleVolga_Elshanka_Chekhalino4_EN_10.1kya+Romania_IronGates_Mesolithic+Russia_AfontovaGora3	2.33962e-27	Russia_MiddleVolga_Elshanka_Chekhalino4_EN_10.1kya	-5.11501	1.79031	-2.85705	FALSE	3	FALSE
Russia_KuznetskAltai_ChumyshPerekat_MN_8.2kya	Russia_MiddleVolga_Elshanka_Chekhalino4_EN_10.1kya+Romania_IronGates_Mesolithic+Russia_AfontovaGora3	2.33962e-27	Romania_IronGates_Mesolithic	2.08267	0.779419	2.67208	FALSE	3	FALSE
Russia_KuznetskAltai_ChumyshPerekat_MN_8.2kya	Russia_MiddleVolga_Elshanka_Chekhalino4_EN_10.1kya+Romania_IronGates_Mesolithic+Russia_AfontovaGora3	2.33962e-27	Russia_AfontovaGora3	4.03234	1.03292	3.9038	FALSE	3	FALSE
Russia_KuznetskAltai_ChumyshPerekat_MN_8.2kya	Russia_MiddleVolga_Elshanka_Chekhalino4_EN_10.1kya+Romania_IronGates_Mesolithic+Russia_AfontovaGora3+China_AmurRiver_LPaleolithic_19K	0.0445023	Russia_MiddleVolga_Elshanka_Chekhalino4_EN_10.1kya	0.182805	0.0838565	2.17997	FALSE	4	FALSE
Russia_KuznetskAltai_ChumyshPerekat_MN_8.2kya	Russia_MiddleVolga_Elshanka_Chekhalino4_EN_10.1kya+Romania_IronGates_Mesolithic+Russia_AfontovaGora3+China_AmurRiver_LPaleolithic_19K	0.0445023	Romania_IronGates_Mesolithic	-0.0515301	0.0393553	-1.30936	FALSE	4	FALSE
Russia_KuznetskAltai_ChumyshPerekat_MN_8.2kya	Russia_MiddleVolga_Elshanka_Chekhalino4_EN_10.1kya+Romania_IronGates_Mesolithic+Russia_AfontovaGora3+China_AmurRiver_LPaleolithic_19K	0.0445023	Russia_AfontovaGora3	0.437318	0.0590287	7.40858	FALSE	4	FALSE
Russia_KuznetskAltai_ChumyshPerekat_MN_8.2kya	Russia_MiddleVolga_Elshanka_Chekhalino4_EN_10.1kya+Romania_IronGates_Mesolithic+Russia_AfontovaGora3+China_AmurRiver_LPaleolithic_19K	0.0445023	China_AmurRiver_LPaleolithic_19K	0.431407	0.0182644	23.6201	FALSE	4	FALSE
Russia_KuznetskAltai_ChumyshPerekat_MN_possible	Russia_AfontovaGora3	6.5231e-158	Russia_AfontovaGora3	1	3.19969e-14	3.1253e+13	FALSE	1	TRUE
Russia_KuznetskAltai_ChumyshPerekat_MN_possible	Russia_MiddleVolga_Elshanka_Chekhalino4_EN_10.1kya	2.75001e-297	Russia_MiddleVolga_Elshanka_Chekhalino4_EN_10.1kya	1	3.19969e-14	3.1253e+13	FALSE	1	TRUE
Russia_KuznetskAltai_ChumyshPerekat_MN_possible	China_AmurRiver_LPaleolithic_19K	4.4192e-301	China_AmurRiver_LPaleolithic_19K	1	3.19969e-14	3.1253e+13	FALSE	1	TRUE
Russia_KuznetskAltai_ChumyshPerekat_MN_possible	Romania_IronGates_Mesolithic	0	Romania_IronGates_Mesolithic	1	3.19969e-14	3.1253e+13	FALSE	1	TRUE
Russia_KuznetskAltai_ChumyshPerekat_MN_possible	Russia_AfontovaGora3+China_AmurRiver_LPaleolithic_19K	0.00202219	Russia_AfontovaGora3	0.556859	0.0140362	39.673	FALSE	2	TRUE
Russia_KuznetskAltai_ChumyshPerekat_MN_possible	Russia_AfontovaGora3+China_AmurRiver_LPaleolithic_19K	0.00202219	China_AmurRiver_LPaleolithic_19K	0.443141	0.0140362	31.5712	FALSE	2	TRUE
Russia_KuznetskAltai_ChumyshPerekat_MN_possible	Russia_MiddleVolga_Elshanka_Chekhalino4_EN_10.1kya+China_AmurRiver_LPaleolithic_19K	2.52043e-75	Russia_MiddleVolga_Elshanka_Chekhalino4_EN_10.1kya	0.500364	0.0161896	30.9065	FALSE	2	TRUE
Russia_KuznetskAltai_ChumyshPerekat_MN_possible	Russia_MiddleVolga_Elshanka_Chekhalino4_EN_10.1kya+China_AmurRiver_LPaleolithic_19K	2.52043e-75	China_AmurRiver_LPaleolithic_19K	0.499636	0.0161896	30.8616	FALSE	2	TRUE
Russia_KuznetskAltai_ChumyshPerekat_MN_possible	Romania_IronGates_Mesolithic+China_AmurRiver_LPaleolithic_19K	1.38122e-260	Romania_IronGates_Mesolithic	0.205207	0.0168306	12.1925	FALSE	2	TRUE
Russia_KuznetskAltai_ChumyshPerekat_MN_possible	Romania_IronGates_Mesolithic+China_AmurRiver_LPaleolithic_19K	1.38122e-260	China_AmurRiver_LPaleolithic_19K	0.794793	0.0168306	47.2231	FALSE	2	TRUE
Russia_KuznetskAltai_ChumyshPerekat_MN_possible	Russia_MiddleVolga_Elshanka_Chekhalino4_EN_10.1kya+Russia_AfontovaGora3+China_AmurRiver_LPaleolithic_19K	0.227324	Russia_MiddleVolga_Elshanka_Chekhalino4_EN_10.1kya	0.113529	0.0240539	4.71976	TRUE	3	TRUE
Russia_KuznetskAltai_ChumyshPerekat_MN_possible	Russia_MiddleVolga_Elshanka_Chekhalino4_EN_10.1kya+Russia_AfontovaGora3+China_AmurRiver_LPaleolithic_19K	0.227324	Russia_AfontovaGora3	0.437909	0.0275518	15.894	TRUE	3	TRUE
Russia_KuznetskAltai_ChumyshPerekat_MN_possible	Russia_MiddleVolga_Elshanka_Chekhalino4_EN_10.1kya+Russia_AfontovaGora3+China_AmurRiver_LPaleolithic_19K	0.227324	China_AmurRiver_LPaleolithic_19K	0.448563	0.0127294	35.2382	TRUE	3	TRUE
Russia_KuznetskAltai_ChumyshPerekat_MN_possible	Romania_IronGates_Mesolithic+Russia_AfontovaGora3+China_AmurRiver_LPaleolithic_19K	0.037055	Romania_IronGates_Mesolithic	0.0474063	0.0132065	3.58961	FALSE	3	TRUE
Russia_KuznetskAltai_ChumyshPerekat_MN_possible	Romania_IronGates_Mesolithic+Russia_AfontovaGora3+China_AmurRiver_LPaleolithic_19K	0.037055	Russia_AfontovaGora3	0.514277	0.0173814	29.5878	FALSE	3	TRUE
Russia_KuznetskAltai_ChumyshPerekat_MN_possible	Romania_IronGates_Mesolithic+Russia_AfontovaGora3+China_AmurRiver_LPaleolithic_19K	0.037055	China_AmurRiver_LPaleolithic_19K	0.438316	0.0132538	33.071	FALSE	3	TRUE
Russia_KuznetskAltai_ChumyshPerekat_MN_possible	Russia_MiddleVolga_Elshanka_Chekhalino4_EN_10.1kya+Russia_AfontovaGora3	9.07659e-67	Russia_MiddleVolga_Elshanka_Chekhalino4_EN_10.1kya	-1.91133	0.375212	-5.09401	FALSE	2	FALSE
Russia_KuznetskAltai_ChumyshPerekat_MN_possible	Russia_MiddleVolga_Elshanka_Chekhalino4_EN_10.1kya+Russia_AfontovaGora3	9.07659e-67	Russia_AfontovaGora3	2.91133	0.375212	7.75917	FALSE	2	FALSE
Russia_KuznetskAltai_ChumyshPerekat_MN_possible	Russia_MiddleVolga_Elshanka_Chekhalino4_EN_10.1kya+Romania_IronGates_Mesolithic	6.20223e-113	Russia_MiddleVolga_Elshanka_Chekhalino4_EN_10.1kya	2.38303	0.120485	19.7786	FALSE	2	FALSE
Russia_KuznetskAltai_ChumyshPerekat_MN_possible	Russia_MiddleVolga_Elshanka_Chekhalino4_EN_10.1kya+Romania_IronGates_Mesolithic	6.20223e-113	Romania_IronGates_Mesolithic	-1.38303	0.120485	-11.4788	FALSE	2	FALSE
Russia_KuznetskAltai_ChumyshPerekat_MN_possible	Romania_IronGates_Mesolithic+Russia_AfontovaGora3	3.37543e-141	Romania_IronGates_Mesolithic	-0.233625	0.0367047	-6.365	FALSE	2	FALSE
Russia_KuznetskAltai_ChumyshPerekat_MN_possible	Romania_IronGates_Mesolithic+Russia_AfontovaGora3	3.37543e-141	Russia_AfontovaGora3	1.23363	0.0367047	33.6095	FALSE	2	FALSE
Russia_KuznetskAltai_ChumyshPerekat_MN_possible	Russia_MiddleVolga_Elshanka_Chekhalino4_EN_10.1kya+Romania_IronGates_Mesolithic+China_AmurRiver_LPaleolithic_19K	1.50144e-22	Russia_MiddleVolga_Elshanka_Chekhalino4_EN_10.1kya	0.856825	0.0409203	20.9389	FALSE	3	FALSE
Russia_KuznetskAltai_ChumyshPerekat_MN_possible	Russia_MiddleVolga_Elshanka_Chekhalino4_EN_10.1kya+Romania_IronGates_Mesolithic+China_AmurRiver_LPaleolithic_19K	1.50144e-22	Romania_IronGates_Mesolithic	-0.343821	0.034128	-10.0745	FALSE	3	FALSE
Russia_KuznetskAltai_ChumyshPerekat_MN_possible	Russia_MiddleVolga_Elshanka_Chekhalino4_EN_10.1kya+Romania_IronGates_Mesolithic+China_AmurRiver_LPaleolithic_19K	1.50144e-22	China_AmurRiver_LPaleolithic_19K	0.486996	0.0172784	28.1853	FALSE	3	FALSE
Russia_KuznetskAltai_ChumyshPerekat_MN_possible	Russia_MiddleVolga_Elshanka_Chekhalino4_EN_10.1kya+Romania_IronGates_Mesolithic+Russia_AfontovaGora3	1.83615e-27	Russia_MiddleVolga_Elshanka_Chekhalino4_EN_10.1kya	-5.82456	1.696	-3.43429	FALSE	3	FALSE
Russia_KuznetskAltai_ChumyshPerekat_MN_possible	Russia_MiddleVolga_Elshanka_Chekhalino4_EN_10.1kya+Romania_IronGates_Mesolithic+Russia_AfontovaGora3	1.83615e-27	Romania_IronGates_Mesolithic	2.38681	0.745511	3.20158	FALSE	3	FALSE
Russia_KuznetskAltai_ChumyshPerekat_MN_possible	Russia_MiddleVolga_Elshanka_Chekhalino4_EN_10.1kya+Romania_IronGates_Mesolithic+Russia_AfontovaGora3	1.83615e-27	Russia_AfontovaGora3	4.43775	0.979216	4.53194	FALSE	3	FALSE
Russia_KuznetskAltai_ChumyshPerekat_MN_possible	Russia_MiddleVolga_Elshanka_Chekhalino4_EN_10.1kya+Romania_IronGates_Mesolithic+Russia_AfontovaGora3+China_AmurRiver_LPaleolithic_19K	0.0956516	Russia_MiddleVolga_Elshanka_Chekhalino4_EN_10.1kya	0.134857	0.0608759	2.21528	FALSE	4	FALSE
Russia_KuznetskAltai_ChumyshPerekat_MN_possible	Russia_MiddleVolga_Elshanka_Chekhalino4_EN_10.1kya+Romania_IronGates_Mesolithic+Russia_AfontovaGora3+China_AmurRiver_LPaleolithic_19K	0.0956516	Romania_IronGates_Mesolithic	-0.00988336	0.0301574	-0.327726	FALSE	4	FALSE
Russia_KuznetskAltai_ChumyshPerekat_MN_possible	Russia_MiddleVolga_Elshanka_Chekhalino4_EN_10.1kya+Romania_IronGates_Mesolithic+Russia_AfontovaGora3+China_AmurRiver_LPaleolithic_19K	0.0956516	Russia_AfontovaGora3	0.425525	0.0406425	10.47	FALSE	4	FALSE
Russia_KuznetskAltai_ChumyshPerekat_MN_possible	Russia_MiddleVolga_Elshanka_Chekhalino4_EN_10.1kya+Romania_IronGates_Mesolithic+Russia_AfontovaGora3+China_AmurRiver_LPaleolithic_19K	0.0956516	China_AmurRiver_LPaleolithic_19K	0.449501	0.0133005	33.7959	FALSE	4	FALSE
Russia_KuznetskAltai_Firsovo11_MN_7.4-7.6kya	Russia_AfontovaGora3	6.41461e-133	Russia_AfontovaGora3	1	3.19969e-14	3.1253e+13	FALSE	1	TRUE
Russia_KuznetskAltai_Firsovo11_MN_7.4-7.6kya	China_AmurRiver_LPaleolithic_19K	4.82377e-199	China_AmurRiver_LPaleolithic_19K	1	3.19969e-14	3.1253e+13	FALSE	1	TRUE
Russia_KuznetskAltai_Firsovo11_MN_7.4-7.6kya	Russia_MiddleVolga_Elshanka_Chekhalino4_EN_10.1kya	2.89146e-253	Russia_MiddleVolga_Elshanka_Chekhalino4_EN_10.1kya	1	3.19969e-14	3.1253e+13	FALSE	1	TRUE
Russia_KuznetskAltai_Firsovo11_MN_7.4-7.6kya	Romania_IronGates_Mesolithic	0	Romania_IronGates_Mesolithic	1	3.19969e-14	3.1253e+13	FALSE	1	TRUE
Russia_KuznetskAltai_Firsovo11_MN_7.4-7.6kya	Russia_AfontovaGora3+China_AmurRiver_LPaleolithic_19K	0.0701911	Russia_AfontovaGora3	0.540802	0.0177122	30.5328	TRUE	2	TRUE
Russia_KuznetskAltai_Firsovo11_MN_7.4-7.6kya	Russia_AfontovaGora3+China_AmurRiver_LPaleolithic_19K	0.0701911	China_AmurRiver_LPaleolithic_19K	0.459198	0.0177122	25.9255	TRUE	2	TRUE
Russia_KuznetskAltai_Firsovo11_MN_7.4-7.6kya	Russia_MiddleVolga_Elshanka_Chekhalino4_EN_10.1kya+China_AmurRiver_LPaleolithic_19K	3.52859e-54	Russia_MiddleVolga_Elshanka_Chekhalino4_EN_10.1kya	0.464034	0.0196979	23.5575	FALSE	2	TRUE
Russia_KuznetskAltai_Firsovo11_MN_7.4-7.6kya	Russia_MiddleVolga_Elshanka_Chekhalino4_EN_10.1kya+China_AmurRiver_LPaleolithic_19K	3.52859e-54	China_AmurRiver_LPaleolithic_19K	0.535966	0.0196979	27.2093	FALSE	2	TRUE
Russia_KuznetskAltai_Firsovo11_MN_7.4-7.6kya	Romania_IronGates_Mesolithic+China_AmurRiver_LPaleolithic_19K	4.11591e-157	Romania_IronGates_Mesolithic	0.230315	0.0181218	12.7093	FALSE	2	TRUE
Russia_KuznetskAltai_Firsovo11_MN_7.4-7.6kya	Romania_IronGates_Mesolithic+China_AmurRiver_LPaleolithic_19K	4.11591e-157	China_AmurRiver_LPaleolithic_19K	0.769685	0.0181218	42.4728	FALSE	2	TRUE
Russia_KuznetskAltai_Firsovo11_MN_7.4-7.6kya	Russia_MiddleVolga_Elshanka_Chekhalino4_EN_10.1kya+Russia_AfontovaGora3+China_AmurRiver_LPaleolithic_19K	0.0704544	Russia_MiddleVolga_Elshanka_Chekhalino4_EN_10.1kya	0.0539735	0.0333069	1.62049	TRUE	3	TRUE
Russia_KuznetskAltai_Firsovo11_MN_7.4-7.6kya	Russia_MiddleVolga_Elshanka_Chekhalino4_EN_10.1kya+Russia_AfontovaGora3+China_AmurRiver_LPaleolithic_19K	0.0704544	Russia_AfontovaGora3	0.4828	0.0387262	12.467	TRUE	3	TRUE
Russia_KuznetskAltai_Firsovo11_MN_7.4-7.6kya	Russia_MiddleVolga_Elshanka_Chekhalino4_EN_10.1kya+Russia_AfontovaGora3+China_AmurRiver_LPaleolithic_19K	0.0704544	China_AmurRiver_LPaleolithic_19K	0.463226	0.0180269	25.6963	TRUE	3	TRUE
Russia_KuznetskAltai_Firsovo11_MN_7.4-7.6kya	Romania_IronGates_Mesolithic+Russia_AfontovaGora3+China_AmurRiver_LPaleolithic_19K	0.0691705	Romania_IronGates_Mesolithic	0.031674	0.0175675	1.80299	TRUE	3	TRUE
Russia_KuznetskAltai_Firsovo11_MN_7.4-7.6kya	Romania_IronGates_Mesolithic+Russia_AfontovaGora3+China_AmurRiver_LPaleolithic_19K	0.0691705	Russia_AfontovaGora3	0.513962	0.0226525	22.689	TRUE	3	TRUE
Russia_KuznetskAltai_Firsovo11_MN_7.4-7.6kya	Romania_IronGates_Mesolithic+Russia_AfontovaGora3+China_AmurRiver_LPaleolithic_19K	0.0691705	China_AmurRiver_LPaleolithic_19K	0.454364	0.0175342	25.913	TRUE	3	TRUE
Russia_KuznetskAltai_Firsovo11_MN_7.4-7.6kya	Russia_MiddleVolga_Elshanka_Chekhalino4_EN_10.1kya+Romania_IronGates_Mesolithic+Russia_AfontovaGora3+China_AmurRiver_LPaleolithic_19K	0.0381959	Russia_MiddleVolga_Elshanka_Chekhalino4_EN_10.1kya	0.0391773	0.0775449	0.505221	FALSE	4	TRUE
Russia_KuznetskAltai_Firsovo11_MN_7.4-7.6kya	Russia_MiddleVolga_Elshanka_Chekhalino4_EN_10.1kya+Romania_IronGates_Mesolithic+Russia_AfontovaGora3+China_AmurRiver_LPaleolithic_19K	0.0381959	Romania_IronGates_Mesolithic	0.0166554	0.0382306	0.435657	FALSE	4	TRUE
Russia_KuznetskAltai_Firsovo11_MN_7.4-7.6kya	Russia_MiddleVolga_Elshanka_Chekhalino4_EN_10.1kya+Romania_IronGates_Mesolithic+Russia_AfontovaGora3+China_AmurRiver_LPaleolithic_19K	0.0381959	Russia_AfontovaGora3	0.483767	0.0555744	8.70485	FALSE	4	TRUE
Russia_KuznetskAltai_Firsovo11_MN_7.4-7.6kya	Russia_MiddleVolga_Elshanka_Chekhalino4_EN_10.1kya+Romania_IronGates_Mesolithic+Russia_AfontovaGora3+China_AmurRiver_LPaleolithic_19K	0.0381959	China_AmurRiver_LPaleolithic_19K	0.460401	0.019471	23.6454	FALSE	4	TRUE
Russia_KuznetskAltai_Firsovo11_MN_7.4-7.6kya	Russia_MiddleVolga_Elshanka_Chekhalino4_EN_10.1kya+Russia_AfontovaGora3	3.05695e-61	Russia_MiddleVolga_Elshanka_Chekhalino4_EN_10.1kya	-1.58392	0.301928	-5.24601	FALSE	2	FALSE
Russia_KuznetskAltai_Firsovo11_MN_7.4-7.6kya	Russia_MiddleVolga_Elshanka_Chekhalino4_EN_10.1kya+Russia_AfontovaGora3	3.05695e-61	Russia_AfontovaGora3	2.58392	0.301928	8.55806	FALSE	2	FALSE
Russia_KuznetskAltai_Firsovo11_MN_7.4-7.6kya	Russia_MiddleVolga_Elshanka_Chekhalino4_EN_10.1kya+Romania_IronGates_Mesolithic	5.47891e-113	Russia_MiddleVolga_Elshanka_Chekhalino4_EN_10.1kya	2.41034	0.14091	17.1055	FALSE	2	FALSE
Russia_KuznetskAltai_Firsovo11_MN_7.4-7.6kya	Russia_MiddleVolga_Elshanka_Chekhalino4_EN_10.1kya+Romania_IronGates_Mesolithic	5.47891e-113	Romania_IronGates_Mesolithic	-1.41034	0.14091	-10.0088	FALSE	2	FALSE
Russia_KuznetskAltai_Firsovo11_MN_7.4-7.6kya	Romania_IronGates_Mesolithic+Russia_AfontovaGora3	1.52055e-124	Romania_IronGates_Mesolithic	-0.180598	0.0372321	-4.85062	FALSE	2	FALSE
Russia_KuznetskAltai_Firsovo11_MN_7.4-7.6kya	Romania_IronGates_Mesolithic+Russia_AfontovaGora3	1.52055e-124	Russia_AfontovaGora3	1.1806	0.0372321	31.7092	FALSE	2	FALSE
Russia_KuznetskAltai_Firsovo11_MN_7.4-7.6kya	Russia_MiddleVolga_Elshanka_Chekhalino4_EN_10.1kya+Romania_IronGates_Mesolithic+China_AmurRiver_LPaleolithic_19K	2.6447e-21	Russia_MiddleVolga_Elshanka_Chekhalino4_EN_10.1kya	0.809309	0.0495546	16.3317	FALSE	3	FALSE
Russia_KuznetskAltai_Firsovo11_MN_7.4-7.6kya	Russia_MiddleVolga_Elshanka_Chekhalino4_EN_10.1kya+Romania_IronGates_Mesolithic+China_AmurRiver_LPaleolithic_19K	2.6447e-21	Romania_IronGates_Mesolithic	-0.322862	0.0408595	-7.90176	FALSE	3	FALSE
Russia_KuznetskAltai_Firsovo11_MN_7.4-7.6kya	Russia_MiddleVolga_Elshanka_Chekhalino4_EN_10.1kya+Romania_IronGates_Mesolithic+China_AmurRiver_LPaleolithic_19K	2.6447e-21	China_AmurRiver_LPaleolithic_19K	0.513553	0.0206903	24.821	FALSE	3	FALSE
Russia_KuznetskAltai_Firsovo11_MN_7.4-7.6kya	Russia_MiddleVolga_Elshanka_Chekhalino4_EN_10.1kya+Romania_IronGates_Mesolithic+Russia_AfontovaGora3	9.76803e-27	Russia_MiddleVolga_Elshanka_Chekhalino4_EN_10.1kya	-5.46413	1.62407	-3.36446	FALSE	3	FALSE
Russia_KuznetskAltai_Firsovo11_MN_7.4-7.6kya	Russia_MiddleVolga_Elshanka_Chekhalino4_EN_10.1kya+Romania_IronGates_Mesolithic+Russia_AfontovaGora3	9.76803e-27	Romania_IronGates_Mesolithic	2.21023	0.716231	3.08591	FALSE	3	FALSE
Russia_KuznetskAltai_Firsovo11_MN_7.4-7.6kya	Russia_MiddleVolga_Elshanka_Chekhalino4_EN_10.1kya+Romania_IronGates_Mesolithic+Russia_AfontovaGora3	9.76803e-27	Russia_AfontovaGora3	4.25391	0.934132	4.55386	FALSE	3	FALSE
Russia_KuznetskAltai_Firsovo11_MN_possible	Russia_AfontovaGora3	8.04968e-172	Russia_AfontovaGora3	1	3.19969e-14	3.1253e+13	FALSE	1	TRUE
Russia_KuznetskAltai_Firsovo11_MN_possible	Russia_MiddleVolga_Elshanka_Chekhalino4_EN_10.1kya	3.09681e-307	Russia_MiddleVolga_Elshanka_Chekhalino4_EN_10.1kya	1	3.19969e-14	3.1253e+13	FALSE	1	TRUE
Russia_KuznetskAltai_Firsovo11_MN_possible	China_AmurRiver_LPaleolithic_19K	0	China_AmurRiver_LPaleolithic_19K	1	3.19969e-14	3.1253e+13	FALSE	1	TRUE
Russia_KuznetskAltai_Firsovo11_MN_possible	Romania_IronGates_Mesolithic	0	Romania_IronGates_Mesolithic	1	3.19969e-14	3.1253e+13	FALSE	1	TRUE
Russia_KuznetskAltai_Firsovo11_MN_possible	Russia_AfontovaGora3+China_AmurRiver_LPaleolithic_19K	0.000765978	Russia_AfontovaGora3	0.568931	0.0133115	42.7398	FALSE	2	TRUE
Russia_KuznetskAltai_Firsovo11_MN_possible	Russia_AfontovaGora3+China_AmurRiver_LPaleolithic_19K	0.000765978	China_AmurRiver_LPaleolithic_19K	0.431069	0.0133115	32.3832	FALSE	2	TRUE
Russia_KuznetskAltai_Firsovo11_MN_possible	Russia_MiddleVolga_Elshanka_Chekhalino4_EN_10.1kya+China_AmurRiver_LPaleolithic_19K	5.50701e-93	Russia_MiddleVolga_Elshanka_Chekhalino4_EN_10.1kya	0.52208	0.0175897	29.6809	FALSE	2	TRUE
Russia_KuznetskAltai_Firsovo11_MN_possible	Russia_MiddleVolga_Elshanka_Chekhalino4_EN_10.1kya+China_AmurRiver_LPaleolithic_19K	5.50701e-93	China_AmurRiver_LPaleolithic_19K	0.47792	0.0175897	27.1704	FALSE	2	TRUE
Russia_KuznetskAltai_Firsovo11_MN_possible	Romania_IronGates_Mesolithic+China_AmurRiver_LPaleolithic_19K	5.4968e-286	Romania_IronGates_Mesolithic	0.231987	0.0164201	14.1282	FALSE	2	TRUE
Russia_KuznetskAltai_Firsovo11_MN_possible	Romania_IronGates_Mesolithic+China_AmurRiver_LPaleolithic_19K	5.4968e-286	China_AmurRiver_LPaleolithic_19K	0.768013	0.0164201	46.7727	FALSE	2	TRUE
Russia_KuznetskAltai_Firsovo11_MN_possible	Russia_MiddleVolga_Elshanka_Chekhalino4_EN_10.1kya+Russia_AfontovaGora3+China_AmurRiver_LPaleolithic_19K	0.0541332	Russia_MiddleVolga_Elshanka_Chekhalino4_EN_10.1kya	0.104515	0.0246853	4.2339	TRUE	3	TRUE
Russia_KuznetskAltai_Firsovo11_MN_possible	Russia_MiddleVolga_Elshanka_Chekhalino4_EN_10.1kya+Russia_AfontovaGora3+China_AmurRiver_LPaleolithic_19K	0.0541332	Russia_AfontovaGora3	0.457883	0.0279715	16.3696	TRUE	3	TRUE
Russia_KuznetskAltai_Firsovo11_MN_possible	Russia_MiddleVolga_Elshanka_Chekhalino4_EN_10.1kya+Russia_AfontovaGora3+China_AmurRiver_LPaleolithic_19K	0.0541332	China_AmurRiver_LPaleolithic_19K	0.437602	0.0122317	35.776	TRUE	3	TRUE
Russia_KuznetskAltai_Firsovo11_MN_possible	Romania_IronGates_Mesolithic+Russia_AfontovaGora3+China_AmurRiver_LPaleolithic_19K	0.00743218	Romania_IronGates_Mesolithic	0.0440663	0.0136073	3.23843	FALSE	3	TRUE
Russia_KuznetskAltai_Firsovo11_MN_possible	Romania_IronGates_Mesolithic+Russia_AfontovaGora3+China_AmurRiver_LPaleolithic_19K	0.00743218	Russia_AfontovaGora3	0.529303	0.0172162	30.7445	FALSE	3	TRUE
Russia_KuznetskAltai_Firsovo11_MN_possible	Romania_IronGates_Mesolithic+Russia_AfontovaGora3+China_AmurRiver_LPaleolithic_19K	0.00743218	China_AmurRiver_LPaleolithic_19K	0.42663	0.0127327	33.5068	FALSE	3	TRUE
Russia_KuznetskAltai_Firsovo11_MN_possible	Russia_MiddleVolga_Elshanka_Chekhalino4_EN_10.1kya+Russia_AfontovaGora3	2.09903e-65	Russia_MiddleVolga_Elshanka_Chekhalino4_EN_10.1kya	-1.8621	0.332907	-5.59347	FALSE	2	FALSE
Russia_KuznetskAltai_Firsovo11_MN_possible	Russia_MiddleVolga_Elshanka_Chekhalino4_EN_10.1kya+Russia_AfontovaGora3	2.09903e-65	Russia_AfontovaGora3	2.8621	0.332907	8.59731	FALSE	2	FALSE
Russia_KuznetskAltai_Firsovo11_MN_possible	Russia_MiddleVolga_Elshanka_Chekhalino4_EN_10.1kya+Romania_IronGates_Mesolithic	5.38475e-115	Russia_MiddleVolga_Elshanka_Chekhalino4_EN_10.1kya	2.40178	0.121715	19.7329	FALSE	2	FALSE
Russia_KuznetskAltai_Firsovo11_MN_possible	Russia_MiddleVolga_Elshanka_Chekhalino4_EN_10.1kya+Romania_IronGates_Mesolithic	5.38475e-115	Romania_IronGates_Mesolithic	-1.40178	0.121715	-11.5169	FALSE	2	FALSE
Russia_KuznetskAltai_Firsovo11_MN_possible	Romania_IronGates_Mesolithic+Russia_AfontovaGora3	1.5298e-150	Romania_IronGates_Mesolithic	-0.264945	0.0388214	-6.82472	FALSE	2	FALSE
Russia_KuznetskAltai_Firsovo11_MN_possible	Romania_IronGates_Mesolithic+Russia_AfontovaGora3	1.5298e-150	Russia_AfontovaGora3	1.26495	0.0388214	32.5837	FALSE	2	FALSE
Russia_KuznetskAltai_Firsovo11_MN_possible	Russia_MiddleVolga_Elshanka_Chekhalino4_EN_10.1kya+Romania_IronGates_Mesolithic+China_AmurRiver_LPaleolithic_19K	2.01792e-25	Russia_MiddleVolga_Elshanka_Chekhalino4_EN_10.1kya	0.906178	0.0395796	22.8951	FALSE	3	FALSE
Russia_KuznetskAltai_Firsovo11_MN_possible	Russia_MiddleVolga_Elshanka_Chekhalino4_EN_10.1kya+Romania_IronGates_Mesolithic+China_AmurRiver_LPaleolithic_19K	2.01792e-25	Romania_IronGates_Mesolithic	-0.373708	0.0333937	-11.191	FALSE	3	FALSE
Russia_KuznetskAltai_Firsovo11_MN_possible	Russia_MiddleVolga_Elshanka_Chekhalino4_EN_10.1kya+Romania_IronGates_Mesolithic+China_AmurRiver_LPaleolithic_19K	2.01792e-25	China_AmurRiver_LPaleolithic_19K	0.46753	0.0166973	28.0004	FALSE	3	FALSE
Russia_KuznetskAltai_Firsovo11_MN_possible	Russia_MiddleVolga_Elshanka_Chekhalino4_EN_10.1kya+Romania_IronGates_Mesolithic+Russia_AfontovaGora3	1.53811e-27	Russia_MiddleVolga_Elshanka_Chekhalino4_EN_10.1kya	-5.70836	1.72815	-3.30316	FALSE	3	FALSE
Russia_KuznetskAltai_Firsovo11_MN_possible	Russia_MiddleVolga_Elshanka_Chekhalino4_EN_10.1kya+Romania_IronGates_Mesolithic+Russia_AfontovaGora3	1.53811e-27	Romania_IronGates_Mesolithic	2.32469	0.759507	3.06078	FALSE	3	FALSE
Russia_KuznetskAltai_Firsovo11_MN_possible	Russia_MiddleVolga_Elshanka_Chekhalino4_EN_10.1kya+Romania_IronGates_Mesolithic+Russia_AfontovaGora3	1.53811e-27	Russia_AfontovaGora3	4.38367	0.995905	4.4017	FALSE	3	FALSE
Russia_KuznetskAltai_Firsovo11_MN_possible	Russia_MiddleVolga_Elshanka_Chekhalino4_EN_10.1kya+Romania_IronGates_Mesolithic+Russia_AfontovaGora3+China_AmurRiver_LPaleolithic_19K	0.019331	Russia_MiddleVolga_Elshanka_Chekhalino4_EN_10.1kya	0.126637	0.0579149	2.18661	FALSE	4	FALSE
Russia_KuznetskAltai_Firsovo11_MN_possible	Russia_MiddleVolga_Elshanka_Chekhalino4_EN_10.1kya+Romania_IronGates_Mesolithic+Russia_AfontovaGora3+China_AmurRiver_LPaleolithic_19K	0.019331	Romania_IronGates_Mesolithic	-0.00819658	0.0280008	-0.292726	FALSE	4	FALSE
Russia_KuznetskAltai_Firsovo11_MN_possible	Russia_MiddleVolga_Elshanka_Chekhalino4_EN_10.1kya+Romania_IronGates_Mesolithic+Russia_AfontovaGora3+China_AmurRiver_LPaleolithic_19K	0.019331	Russia_AfontovaGora3	0.443293	0.0398272	11.1304	FALSE	4	FALSE
Russia_KuznetskAltai_Firsovo11_MN_possible	Russia_MiddleVolga_Elshanka_Chekhalino4_EN_10.1kya+Romania_IronGates_Mesolithic+Russia_AfontovaGora3+China_AmurRiver_LPaleolithic_19K	0.019331	China_AmurRiver_LPaleolithic_19K	0.438266	0.0127134	34.4729	FALSE	4	FALSE
Russia_KuznetskAltai_KostenkovaIzbushka_EN_8.0kya	Russia_AfontovaGora3	4.28681e-129	Russia_AfontovaGora3	1	3.19969e-14	3.1253e+13	FALSE	1	TRUE
Russia_KuznetskAltai_KostenkovaIzbushka_EN_8.0kya	China_AmurRiver_LPaleolithic_19K	1.43939e-158	China_AmurRiver_LPaleolithic_19K	1	3.19969e-14	3.1253e+13	FALSE	1	TRUE
Russia_KuznetskAltai_KostenkovaIzbushka_EN_8.0kya	Russia_MiddleVolga_Elshanka_Chekhalino4_EN_10.1kya	9.97853e-240	Russia_MiddleVolga_Elshanka_Chekhalino4_EN_10.1kya	1	3.19969e-14	3.1253e+13	FALSE	1	TRUE
Russia_KuznetskAltai_KostenkovaIzbushka_EN_8.0kya	Romania_IronGates_Mesolithic	0	Romania_IronGates_Mesolithic	1	3.19969e-14	3.1253e+13	FALSE	1	TRUE
Russia_KuznetskAltai_KostenkovaIzbushka_EN_8.0kya	Russia_AfontovaGora3+China_AmurRiver_LPaleolithic_19K	0.00118357	Russia_AfontovaGora3	0.503703	0.0190613	26.4254	FALSE	2	TRUE
Russia_KuznetskAltai_KostenkovaIzbushka_EN_8.0kya	Russia_AfontovaGora3+China_AmurRiver_LPaleolithic_19K	0.00118357	China_AmurRiver_LPaleolithic_19K	0.496297	0.0190613	26.0368	FALSE	2	TRUE
Russia_KuznetskAltai_KostenkovaIzbushka_EN_8.0kya	Russia_MiddleVolga_Elshanka_Chekhalino4_EN_10.1kya+China_AmurRiver_LPaleolithic_19K	2.24763e-30	Russia_MiddleVolga_Elshanka_Chekhalino4_EN_10.1kya	0.436715	0.0175532	24.8795	FALSE	2	TRUE
Russia_KuznetskAltai_KostenkovaIzbushka_EN_8.0kya	Russia_MiddleVolga_Elshanka_Chekhalino4_EN_10.1kya+China_AmurRiver_LPaleolithic_19K	2.24763e-30	China_AmurRiver_LPaleolithic_19K	0.563285	0.0175532	32.0901	FALSE	2	TRUE
Russia_KuznetskAltai_KostenkovaIzbushka_EN_8.0kya	Romania_IronGates_Mesolithic+China_AmurRiver_LPaleolithic_19K	4.18888e-108	Romania_IronGates_Mesolithic	0.246065	0.0158918	15.4837	FALSE	2	TRUE
Russia_KuznetskAltai_KostenkovaIzbushka_EN_8.0kya	Romania_IronGates_Mesolithic+China_AmurRiver_LPaleolithic_19K	4.18888e-108	China_AmurRiver_LPaleolithic_19K	0.753935	0.0158918	47.4417	FALSE	2	TRUE
Russia_KuznetskAltai_KostenkovaIzbushka_EN_8.0kya	Russia_MiddleVolga_Elshanka_Chekhalino4_EN_10.1kya+Russia_AfontovaGora3+China_AmurRiver_LPaleolithic_19K	0.0228656	Russia_MiddleVolga_Elshanka_Chekhalino4_EN_10.1kya	0.114136	0.0353723	3.2267	FALSE	3	TRUE
Russia_KuznetskAltai_KostenkovaIzbushka_EN_8.0kya	Russia_MiddleVolga_Elshanka_Chekhalino4_EN_10.1kya+Russia_AfontovaGora3+China_AmurRiver_LPaleolithic_19K	0.0228656	Russia_AfontovaGora3	0.392359	0.0411645	9.53147	FALSE	3	TRUE
Russia_KuznetskAltai_KostenkovaIzbushka_EN_8.0kya	Russia_MiddleVolga_Elshanka_Chekhalino4_EN_10.1kya+Russia_AfontovaGora3+China_AmurRiver_LPaleolithic_19K	0.0228656	China_AmurRiver_LPaleolithic_19K	0.493505	0.0183314	26.9214	FALSE	3	TRUE
Russia_KuznetskAltai_KostenkovaIzbushka_EN_8.0kya	Romania_IronGates_Mesolithic+Russia_AfontovaGora3+China_AmurRiver_LPaleolithic_19K	0.00658021	Romania_IronGates_Mesolithic	0.0488647	0.0182133	2.68292	FALSE	3	TRUE
Russia_KuznetskAltai_KostenkovaIzbushka_EN_8.0kya	Romania_IronGates_Mesolithic+Russia_AfontovaGora3+China_AmurRiver_LPaleolithic_19K	0.00658021	Russia_AfontovaGora3	0.461254	0.0245964	18.7529	FALSE	3	TRUE
Russia_KuznetskAltai_KostenkovaIzbushka_EN_8.0kya	Romania_IronGates_Mesolithic+Russia_AfontovaGora3+China_AmurRiver_LPaleolithic_19K	0.00658021	China_AmurRiver_LPaleolithic_19K	0.489881	0.018351	26.6951	FALSE	3	TRUE
Russia_KuznetskAltai_KostenkovaIzbushka_EN_8.0kya	Russia_MiddleVolga_Elshanka_Chekhalino4_EN_10.1kya+Russia_AfontovaGora3	1.07259e-66	Russia_MiddleVolga_Elshanka_Chekhalino4_EN_10.1kya	-1.91808	0.465008	-4.12482	FALSE	2	FALSE
Russia_KuznetskAltai_KostenkovaIzbushka_EN_8.0kya	Russia_MiddleVolga_Elshanka_Chekhalino4_EN_10.1kya+Russia_AfontovaGora3	1.07259e-66	Russia_AfontovaGora3	2.91808	0.465008	6.27532	FALSE	2	FALSE
Russia_KuznetskAltai_KostenkovaIzbushka_EN_8.0kya	Russia_MiddleVolga_Elshanka_Chekhalino4_EN_10.1kya+Romania_IronGates_Mesolithic	1.43211e-118	Russia_MiddleVolga_Elshanka_Chekhalino4_EN_10.1kya	2.3627	0.144856	16.3107	FALSE	2	FALSE
Russia_KuznetskAltai_KostenkovaIzbushka_EN_8.0kya	Russia_MiddleVolga_Elshanka_Chekhalino4_EN_10.1kya+Romania_IronGates_Mesolithic	1.43211e-118	Romania_IronGates_Mesolithic	-1.3627	0.144856	-9.40728	FALSE	2	FALSE
Russia_KuznetskAltai_KostenkovaIzbushka_EN_8.0kya	Romania_IronGates_Mesolithic+Russia_AfontovaGora3	9.98613e-125	Romania_IronGates_Mesolithic	-0.14785	0.0402949	-3.66921	FALSE	2	FALSE
Russia_KuznetskAltai_KostenkovaIzbushka_EN_8.0kya	Romania_IronGates_Mesolithic+Russia_AfontovaGora3	9.98613e-125	Russia_AfontovaGora3	1.14785	0.0402949	28.4862	FALSE	2	FALSE
Russia_KuznetskAltai_KostenkovaIzbushka_EN_8.0kya	Russia_MiddleVolga_Elshanka_Chekhalino4_EN_10.1kya+Romania_IronGates_Mesolithic+China_AmurRiver_LPaleolithic_19K	1.2284e-12	Russia_MiddleVolga_Elshanka_Chekhalino4_EN_10.1kya	0.709667	0.0419937	16.8994	FALSE	3	FALSE
Russia_KuznetskAltai_KostenkovaIzbushka_EN_8.0kya	Russia_MiddleVolga_Elshanka_Chekhalino4_EN_10.1kya+Romania_IronGates_Mesolithic+China_AmurRiver_LPaleolithic_19K	1.2284e-12	Romania_IronGates_Mesolithic	-0.25213	0.0351159	-7.17994	FALSE	3	FALSE
Russia_KuznetskAltai_KostenkovaIzbushka_EN_8.0kya	Russia_MiddleVolga_Elshanka_Chekhalino4_EN_10.1kya+Romania_IronGates_Mesolithic+China_AmurRiver_LPaleolithic_19K	1.2284e-12	China_AmurRiver_LPaleolithic_19K	0.542463	0.0183678	29.5333	FALSE	3	FALSE
Russia_KuznetskAltai_KostenkovaIzbushka_EN_8.0kya	Russia_MiddleVolga_Elshanka_Chekhalino4_EN_10.1kya+Romania_IronGates_Mesolithic+Russia_AfontovaGora3	1.0273e-27	Russia_MiddleVolga_Elshanka_Chekhalino4_EN_10.1kya	-6.84012	2.26143	-3.02469	FALSE	3	FALSE
Russia_KuznetskAltai_KostenkovaIzbushka_EN_8.0kya	Russia_MiddleVolga_Elshanka_Chekhalino4_EN_10.1kya+Romania_IronGates_Mesolithic+Russia_AfontovaGora3	1.0273e-27	Romania_IronGates_Mesolithic	2.8064	0.987685	2.84139	FALSE	3	FALSE
Russia_KuznetskAltai_KostenkovaIzbushka_EN_8.0kya	Russia_MiddleVolga_Elshanka_Chekhalino4_EN_10.1kya+Romania_IronGates_Mesolithic+Russia_AfontovaGora3	1.0273e-27	Russia_AfontovaGora3	5.03372	1.30367	3.8612	FALSE	3	FALSE
Russia_KuznetskAltai_KostenkovaIzbushka_EN_8.0kya	Russia_MiddleVolga_Elshanka_Chekhalino4_EN_10.1kya+Romania_IronGates_Mesolithic+Russia_AfontovaGora3+China_AmurRiver_LPaleolithic_19K	0.00665856	Russia_MiddleVolga_Elshanka_Chekhalino4_EN_10.1kya	0.135846	0.0895467	1.51705	FALSE	4	FALSE
Russia_KuznetskAltai_KostenkovaIzbushka_EN_8.0kya	Russia_MiddleVolga_Elshanka_Chekhalino4_EN_10.1kya+Romania_IronGates_Mesolithic+Russia_AfontovaGora3+China_AmurRiver_LPaleolithic_19K	0.00665856	Romania_IronGates_Mesolithic	-0.0108649	0.0422987	-0.256861	FALSE	4	FALSE
Russia_KuznetskAltai_KostenkovaIzbushka_EN_8.0kya	Russia_MiddleVolga_Elshanka_Chekhalino4_EN_10.1kya+Romania_IronGates_Mesolithic+Russia_AfontovaGora3+China_AmurRiver_LPaleolithic_19K	0.00665856	Russia_AfontovaGora3	0.380495	0.0620161	6.13543	FALSE	4	FALSE
Russia_KuznetskAltai_KostenkovaIzbushka_EN_8.0kya	Russia_MiddleVolga_Elshanka_Chekhalino4_EN_10.1kya+Romania_IronGates_Mesolithic+Russia_AfontovaGora3+China_AmurRiver_LPaleolithic_19K	0.00665856	China_AmurRiver_LPaleolithic_19K	0.494523	0.0190196	26.0007	FALSE	4	FALSE
Russia_KuznetskAltai_Itkul_LN_6.4kya	Russia_AfontovaGora3	7.9448e-130	Russia_AfontovaGora3	1	3.19969e-14	3.1253e+13	FALSE	1	TRUE
Russia_KuznetskAltai_Itkul_LN_6.4kya	China_AmurRiver_LPaleolithic_19K	4.12988e-187	China_AmurRiver_LPaleolithic_19K	1	3.19969e-14	3.1253e+13	FALSE	1	TRUE
Russia_KuznetskAltai_Itkul_LN_6.4kya	Russia_MiddleVolga_Elshanka_Chekhalino4_EN_10.1kya	1.84763e-229	Russia_MiddleVolga_Elshanka_Chekhalino4_EN_10.1kya	1	3.19969e-14	3.1253e+13	FALSE	1	TRUE
Russia_KuznetskAltai_Itkul_LN_6.4kya	Romania_IronGates_Mesolithic	0	Romania_IronGates_Mesolithic	1	3.19969e-14	3.1253e+13	FALSE	1	TRUE
Russia_KuznetskAltai_Itkul_LN_6.4kya	Russia_AfontovaGora3+China_AmurRiver_LPaleolithic_19K	0.00816885	Russia_AfontovaGora3	0.524803	0.0181832	28.862	FALSE	2	TRUE
Russia_KuznetskAltai_Itkul_LN_6.4kya	Russia_AfontovaGora3+China_AmurRiver_LPaleolithic_19K	0.00816885	China_AmurRiver_LPaleolithic_19K	0.475197	0.0181832	26.1339	FALSE	2	TRUE
Russia_KuznetskAltai_Itkul_LN_6.4kya	Russia_MiddleVolga_Elshanka_Chekhalino4_EN_10.1kya+China_AmurRiver_LPaleolithic_19K	1.42337e-36	Russia_MiddleVolga_Elshanka_Chekhalino4_EN_10.1kya	0.460168	0.0184934	24.8828	FALSE	2	TRUE
Russia_KuznetskAltai_Itkul_LN_6.4kya	Russia_MiddleVolga_Elshanka_Chekhalino4_EN_10.1kya+China_AmurRiver_LPaleolithic_19K	1.42337e-36	China_AmurRiver_LPaleolithic_19K	0.539832	0.0184934	29.1905	FALSE	2	TRUE
Russia_KuznetskAltai_Itkul_LN_6.4kya	Romania_IronGates_Mesolithic+China_AmurRiver_LPaleolithic_19K	5.97318e-137	Romania_IronGates_Mesolithic	0.250371	0.0175126	14.2966	FALSE	2	TRUE
Russia_KuznetskAltai_Itkul_LN_6.4kya	Romania_IronGates_Mesolithic+China_AmurRiver_LPaleolithic_19K	5.97318e-137	China_AmurRiver_LPaleolithic_19K	0.749629	0.0175126	42.8051	FALSE	2	TRUE
Russia_KuznetskAltai_Itkul_LN_6.4kya	Russia_MiddleVolga_Elshanka_Chekhalino4_EN_10.1kya+Russia_AfontovaGora3+China_AmurRiver_LPaleolithic_19K	0.570337	Russia_MiddleVolga_Elshanka_Chekhalino4_EN_10.1kya	0.136674	0.030229	4.52129	TRUE	3	TRUE
Russia_KuznetskAltai_Itkul_LN_6.4kya	Russia_MiddleVolga_Elshanka_Chekhalino4_EN_10.1kya+Russia_AfontovaGora3+China_AmurRiver_LPaleolithic_19K	0.570337	Russia_AfontovaGora3	0.386875	0.0335505	11.5311	TRUE	3	TRUE
Russia_KuznetskAltai_Itkul_LN_6.4kya	Russia_MiddleVolga_Elshanka_Chekhalino4_EN_10.1kya+Russia_AfontovaGora3+China_AmurRiver_LPaleolithic_19K	0.570337	China_AmurRiver_LPaleolithic_19K	0.476451	0.0172345	27.6451	TRUE	3	TRUE
Russia_KuznetskAltai_Itkul_LN_6.4kya	Romania_IronGates_Mesolithic+Russia_AfontovaGora3+China_AmurRiver_LPaleolithic_19K	0.335203	Romania_IronGates_Mesolithic	0.0639295	0.0167562	3.81528	TRUE	3	TRUE
Russia_KuznetskAltai_Itkul_LN_6.4kya	Romania_IronGates_Mesolithic+Russia_AfontovaGora3+China_AmurRiver_LPaleolithic_19K	0.335203	Russia_AfontovaGora3	0.474288	0.0212259	22.3448	TRUE	3	TRUE
Russia_KuznetskAltai_Itkul_LN_6.4kya	Romania_IronGates_Mesolithic+Russia_AfontovaGora3+China_AmurRiver_LPaleolithic_19K	0.335203	China_AmurRiver_LPaleolithic_19K	0.461782	0.0174145	26.5172	TRUE	3	TRUE
Russia_KuznetskAltai_Itkul_LN_6.4kya	Russia_MiddleVolga_Elshanka_Chekhalino4_EN_10.1kya+Romania_IronGates_Mesolithic+Russia_AfontovaGora3+China_AmurRiver_LPaleolithic_19K	0.37206	Russia_MiddleVolga_Elshanka_Chekhalino4_EN_10.1kya	0.0918072	0.0716309	1.28167	TRUE	4	TRUE
Russia_KuznetskAltai_Itkul_LN_6.4kya	Russia_MiddleVolga_Elshanka_Chekhalino4_EN_10.1kya+Romania_IronGates_Mesolithic+Russia_AfontovaGora3+China_AmurRiver_LPaleolithic_19K	0.37206	Romania_IronGates_Mesolithic	0.0257058	0.0363027	0.708096	TRUE	4	TRUE
Russia_KuznetskAltai_Itkul_LN_6.4kya	Russia_MiddleVolga_Elshanka_Chekhalino4_EN_10.1kya+Romania_IronGates_Mesolithic+Russia_AfontovaGora3+China_AmurRiver_LPaleolithic_19K	0.37206	Russia_AfontovaGora3	0.410782	0.0480367	8.55142	TRUE	4	TRUE
Russia_KuznetskAltai_Itkul_LN_6.4kya	Russia_MiddleVolga_Elshanka_Chekhalino4_EN_10.1kya+Romania_IronGates_Mesolithic+Russia_AfontovaGora3+China_AmurRiver_LPaleolithic_19K	0.37206	China_AmurRiver_LPaleolithic_19K	0.471705	0.0179464	26.2841	TRUE	4	TRUE
Russia_KuznetskAltai_Itkul_LN_6.4kya	Russia_MiddleVolga_Elshanka_Chekhalino4_EN_10.1kya+Russia_AfontovaGora3	5.84221e-69	Russia_MiddleVolga_Elshanka_Chekhalino4_EN_10.1kya	-2.20489	0.505362	-4.36299	FALSE	2	FALSE
Russia_KuznetskAltai_Itkul_LN_6.4kya	Russia_MiddleVolga_Elshanka_Chekhalino4_EN_10.1kya+Russia_AfontovaGora3	5.84221e-69	Russia_AfontovaGora3	3.20489	0.505362	6.34177	FALSE	2	FALSE
Russia_KuznetskAltai_Itkul_LN_6.4kya	Russia_MiddleVolga_Elshanka_Chekhalino4_EN_10.1kya+Romania_IronGates_Mesolithic	1.2755e-116	Russia_MiddleVolga_Elshanka_Chekhalino4_EN_10.1kya	2.31687	0.14057	16.4819	FALSE	2	FALSE
Russia_KuznetskAltai_Itkul_LN_6.4kya	Russia_MiddleVolga_Elshanka_Chekhalino4_EN_10.1kya+Romania_IronGates_Mesolithic	1.2755e-116	Romania_IronGates_Mesolithic	-1.31687	0.14057	-9.36806	FALSE	2	FALSE
Russia_KuznetskAltai_Itkul_LN_6.4kya	Romania_IronGates_Mesolithic+Russia_AfontovaGora3	7.64955e-128	Romania_IronGates_Mesolithic	-0.0923201	0.0382745	-2.41205	FALSE	2	FALSE
Russia_KuznetskAltai_Itkul_LN_6.4kya	Romania_IronGates_Mesolithic+Russia_AfontovaGora3	7.64955e-128	Russia_AfontovaGora3	1.09232	0.0382745	28.5391	FALSE	2	FALSE
Russia_KuznetskAltai_Itkul_LN_6.4kya	Russia_MiddleVolga_Elshanka_Chekhalino4_EN_10.1kya+Romania_IronGates_Mesolithic+China_AmurRiver_LPaleolithic_19K	2.1913e-16	Russia_MiddleVolga_Elshanka_Chekhalino4_EN_10.1kya	0.733239	0.0433808	16.9024	FALSE	3	FALSE
Russia_KuznetskAltai_Itkul_LN_6.4kya	Russia_MiddleVolga_Elshanka_Chekhalino4_EN_10.1kya+Romania_IronGates_Mesolithic+China_AmurRiver_LPaleolithic_19K	2.1913e-16	Romania_IronGates_Mesolithic	-0.265796	0.0375085	-7.08628	FALSE	3	FALSE
Russia_KuznetskAltai_Itkul_LN_6.4kya	Russia_MiddleVolga_Elshanka_Chekhalino4_EN_10.1kya+Romania_IronGates_Mesolithic+China_AmurRiver_LPaleolithic_19K	2.1913e-16	China_AmurRiver_LPaleolithic_19K	0.532556	0.0189136	28.1573	FALSE	3	FALSE
Russia_KuznetskAltai_Itkul_LN_6.4kya	Russia_MiddleVolga_Elshanka_Chekhalino4_EN_10.1kya+Romania_IronGates_Mesolithic+Russia_AfontovaGora3	5.80568e-27	Russia_MiddleVolga_Elshanka_Chekhalino4_EN_10.1kya	-6.18796	1.77558	-3.48504	FALSE	3	FALSE
Russia_KuznetskAltai_Itkul_LN_6.4kya	Russia_MiddleVolga_Elshanka_Chekhalino4_EN_10.1kya+Romania_IronGates_Mesolithic+Russia_AfontovaGora3	5.80568e-27	Romania_IronGates_Mesolithic	2.54584	0.780277	3.26274	FALSE	3	FALSE
Russia_KuznetskAltai_Itkul_LN_6.4kya	Russia_MiddleVolga_Elshanka_Chekhalino4_EN_10.1kya+Romania_IronGates_Mesolithic+Russia_AfontovaGora3	5.80568e-27	Russia_AfontovaGora3	4.64212	1.0254	4.52714	FALSE	3	FALSE
Russia_KuznetskAltai_KostenkovaIzbushka_MN_7.2kya	Russia_AfontovaGora3	4.48521e-136	Russia_AfontovaGora3	1	3.19969e-14	3.1253e+13	FALSE	1	TRUE
Russia_KuznetskAltai_KostenkovaIzbushka_MN_7.2kya	China_AmurRiver_LPaleolithic_19K	2.76791e-179	China_AmurRiver_LPaleolithic_19K	1	3.19969e-14	3.1253e+13	FALSE	1	TRUE
Russia_KuznetskAltai_KostenkovaIzbushka_MN_7.2kya	Russia_MiddleVolga_Elshanka_Chekhalino4_EN_10.1kya	1.1517e-249	Russia_MiddleVolga_Elshanka_Chekhalino4_EN_10.1kya	1	3.19969e-14	3.1253e+13	FALSE	1	TRUE
Russia_KuznetskAltai_KostenkovaIzbushka_MN_7.2kya	Romania_IronGates_Mesolithic	0	Romania_IronGates_Mesolithic	1	3.19969e-14	3.1253e+13	FALSE	1	TRUE
Russia_KuznetskAltai_KostenkovaIzbushka_MN_7.2kya	Russia_AfontovaGora3+China_AmurRiver_LPaleolithic_19K	0.000294216	Russia_AfontovaGora3	0.531054	0.0185385	28.646	FALSE	2	TRUE
Russia_KuznetskAltai_KostenkovaIzbushka_MN_7.2kya	Russia_AfontovaGora3+China_AmurRiver_LPaleolithic_19K	0.000294216	China_AmurRiver_LPaleolithic_19K	0.468946	0.0185385	25.2958	FALSE	2	TRUE
Russia_KuznetskAltai_KostenkovaIzbushka_MN_7.2kya	Russia_MiddleVolga_Elshanka_Chekhalino4_EN_10.1kya+China_AmurRiver_LPaleolithic_19K	3.16773e-36	Russia_MiddleVolga_Elshanka_Chekhalino4_EN_10.1kya	0.481988	0.0184533	26.1193	FALSE	2	TRUE
Russia_KuznetskAltai_KostenkovaIzbushka_MN_7.2kya	Russia_MiddleVolga_Elshanka_Chekhalino4_EN_10.1kya+China_AmurRiver_LPaleolithic_19K	3.16773e-36	China_AmurRiver_LPaleolithic_19K	0.518012	0.0184533	28.0715	FALSE	2	TRUE
Russia_KuznetskAltai_KostenkovaIzbushka_MN_7.2kya	Romania_IronGates_Mesolithic+China_AmurRiver_LPaleolithic_19K	1.32328e-134	Romania_IronGates_Mesolithic	0.247387	0.0183826	13.4576	FALSE	2	TRUE
Russia_KuznetskAltai_KostenkovaIzbushka_MN_7.2kya	Romania_IronGates_Mesolithic+China_AmurRiver_LPaleolithic_19K	1.32328e-134	China_AmurRiver_LPaleolithic_19K	0.752613	0.0183826	40.9415	FALSE	2	TRUE
Russia_KuznetskAltai_KostenkovaIzbushka_MN_7.2kya	Russia_MiddleVolga_Elshanka_Chekhalino4_EN_10.1kya+Russia_AfontovaGora3+China_AmurRiver_LPaleolithic_19K	0.037842	Russia_MiddleVolga_Elshanka_Chekhalino4_EN_10.1kya	0.134364	0.0318917	4.21313	FALSE	3	TRUE
Russia_KuznetskAltai_KostenkovaIzbushka_MN_7.2kya	Russia_MiddleVolga_Elshanka_Chekhalino4_EN_10.1kya+Russia_AfontovaGora3+China_AmurRiver_LPaleolithic_19K	0.037842	Russia_AfontovaGora3	0.39589	0.0356598	11.1019	FALSE	3	TRUE
Russia_KuznetskAltai_KostenkovaIzbushka_MN_7.2kya	Russia_MiddleVolga_Elshanka_Chekhalino4_EN_10.1kya+Russia_AfontovaGora3+China_AmurRiver_LPaleolithic_19K	0.037842	China_AmurRiver_LPaleolithic_19K	0.469746	0.0172611	27.2141	FALSE	3	TRUE
Russia_KuznetskAltai_KostenkovaIzbushka_MN_7.2kya	Romania_IronGates_Mesolithic+Russia_AfontovaGora3+China_AmurRiver_LPaleolithic_19K	0.00457438	Romania_IronGates_Mesolithic	0.0596394	0.0171236	3.48287	FALSE	3	TRUE
Russia_KuznetskAltai_KostenkovaIzbushka_MN_7.2kya	Romania_IronGates_Mesolithic+Russia_AfontovaGora3+China_AmurRiver_LPaleolithic_19K	0.00457438	Russia_AfontovaGora3	0.483227	0.0222664	21.7021	FALSE	3	TRUE
Russia_KuznetskAltai_KostenkovaIzbushka_MN_7.2kya	Romania_IronGates_Mesolithic+Russia_AfontovaGora3+China_AmurRiver_LPaleolithic_19K	0.00457438	China_AmurRiver_LPaleolithic_19K	0.457134	0.0181884	25.1333	FALSE	3	TRUE
Russia_KuznetskAltai_KostenkovaIzbushka_MN_7.2kya	Russia_MiddleVolga_Elshanka_Chekhalino4_EN_10.1kya+Russia_AfontovaGora3	2.03017e-69	Russia_MiddleVolga_Elshanka_Chekhalino4_EN_10.1kya	-2.14198	0.509429	-4.20467	FALSE	2	FALSE
Russia_KuznetskAltai_KostenkovaIzbushka_MN_7.2kya	Russia_MiddleVolga_Elshanka_Chekhalino4_EN_10.1kya+Russia_AfontovaGora3	2.03017e-69	Russia_AfontovaGora3	3.14198	0.509429	6.16766	FALSE	2	FALSE
Russia_KuznetskAltai_KostenkovaIzbushka_MN_7.2kya	Russia_MiddleVolga_Elshanka_Chekhalino4_EN_10.1kya+Romania_IronGates_Mesolithic	5.68034e-118	Russia_MiddleVolga_Elshanka_Chekhalino4_EN_10.1kya	2.40651	0.148008	16.2593	FALSE	2	FALSE
Russia_KuznetskAltai_KostenkovaIzbushka_MN_7.2kya	Russia_MiddleVolga_Elshanka_Chekhalino4_EN_10.1kya+Romania_IronGates_Mesolithic	5.68034e-118	Romania_IronGates_Mesolithic	-1.40651	0.148008	-9.50292	FALSE	2	FALSE
Russia_KuznetskAltai_KostenkovaIzbushka_MN_7.2kya	Romania_IronGates_Mesolithic+Russia_AfontovaGora3	1.32437e-134	Romania_IronGates_Mesolithic	-0.101598	0.0394441	-2.57575	FALSE	2	FALSE
Russia_KuznetskAltai_KostenkovaIzbushka_MN_7.2kya	Romania_IronGates_Mesolithic+Russia_AfontovaGora3	1.32437e-134	Russia_AfontovaGora3	1.1016	0.0394441	27.9281	FALSE	2	FALSE
Russia_KuznetskAltai_KostenkovaIzbushka_MN_7.2kya	Russia_MiddleVolga_Elshanka_Chekhalino4_EN_10.1kya+Romania_IronGates_Mesolithic+China_AmurRiver_LPaleolithic_19K	2.41861e-11	Russia_MiddleVolga_Elshanka_Chekhalino4_EN_10.1kya	0.779281	0.0406141	19.1874	FALSE	3	FALSE
Russia_KuznetskAltai_KostenkovaIzbushka_MN_7.2kya	Russia_MiddleVolga_Elshanka_Chekhalino4_EN_10.1kya+Romania_IronGates_Mesolithic+China_AmurRiver_LPaleolithic_19K	2.41861e-11	Romania_IronGates_Mesolithic	-0.284176	0.0351254	-8.09033	FALSE	3	FALSE
Russia_KuznetskAltai_KostenkovaIzbushka_MN_7.2kya	Russia_MiddleVolga_Elshanka_Chekhalino4_EN_10.1kya+Romania_IronGates_Mesolithic+China_AmurRiver_LPaleolithic_19K	2.41861e-11	China_AmurRiver_LPaleolithic_19K	0.504895	0.0182393	27.6817	FALSE	3	FALSE
Russia_KuznetskAltai_KostenkovaIzbushka_MN_7.2kya	Russia_MiddleVolga_Elshanka_Chekhalino4_EN_10.1kya+Romania_IronGates_Mesolithic+Russia_AfontovaGora3	3.59173e-28	Russia_MiddleVolga_Elshanka_Chekhalino4_EN_10.1kya	-6.95245	2.431	-2.85991	FALSE	3	FALSE
Russia_KuznetskAltai_KostenkovaIzbushka_MN_7.2kya	Russia_MiddleVolga_Elshanka_Chekhalino4_EN_10.1kya+Romania_IronGates_Mesolithic+Russia_AfontovaGora3	3.59173e-28	Romania_IronGates_Mesolithic	2.86361	1.05326	2.7188	FALSE	3	FALSE
Russia_KuznetskAltai_KostenkovaIzbushka_MN_7.2kya	Russia_MiddleVolga_Elshanka_Chekhalino4_EN_10.1kya+Romania_IronGates_Mesolithic+Russia_AfontovaGora3	3.59173e-28	Russia_AfontovaGora3	5.08884	1.40537	3.62099	FALSE	3	FALSE
Russia_KuznetskAltai_KostenkovaIzbushka_MN_7.2kya	Russia_MiddleVolga_Elshanka_Chekhalino4_EN_10.1kya+Romania_IronGates_Mesolithic+Russia_AfontovaGora3+China_AmurRiver_LPaleolithic_19K	0.0368839	Russia_MiddleVolga_Elshanka_Chekhalino4_EN_10.1kya	0.213293	0.0864208	2.46807	FALSE	4	FALSE
Russia_KuznetskAltai_KostenkovaIzbushka_MN_7.2kya	Russia_MiddleVolga_Elshanka_Chekhalino4_EN_10.1kya+Romania_IronGates_Mesolithic+Russia_AfontovaGora3+China_AmurRiver_LPaleolithic_19K	0.0368839	Romania_IronGates_Mesolithic	-0.0296303	0.042062	-0.704443	FALSE	4	FALSE
Russia_KuznetskAltai_KostenkovaIzbushka_MN_7.2kya	Russia_MiddleVolga_Elshanka_Chekhalino4_EN_10.1kya+Romania_IronGates_Mesolithic+Russia_AfontovaGora3+China_AmurRiver_LPaleolithic_19K	0.0368839	Russia_AfontovaGora3	0.344536	0.0564096	6.10776	FALSE	4	FALSE
Russia_KuznetskAltai_KostenkovaIzbushka_MN_7.2kya	Russia_MiddleVolga_Elshanka_Chekhalino4_EN_10.1kya+Romania_IronGates_Mesolithic+Russia_AfontovaGora3+China_AmurRiver_LPaleolithic_19K	0.0368839	China_AmurRiver_LPaleolithic_19K	0.471802	0.0177791	26.5369	FALSE	4	FALSE
Russia_UpperOb_Razdumye_C_5.2kya	Russia_AfontovaGora3	1.09068e-112	Russia_AfontovaGora3	1	3.19969e-14	3.1253e+13	FALSE	1	TRUE
Russia_UpperOb_Razdumye_C_5.2kya	China_AmurRiver_LPaleolithic_19K	4.24955e-167	China_AmurRiver_LPaleolithic_19K	1	3.19969e-14	3.1253e+13	FALSE	1	TRUE
Russia_UpperOb_Razdumye_C_5.2kya	Russia_MiddleVolga_Elshanka_Chekhalino4_EN_10.1kya	9.53439e-213	Russia_MiddleVolga_Elshanka_Chekhalino4_EN_10.1kya	1	3.19969e-14	3.1253e+13	FALSE	1	TRUE
Russia_UpperOb_Razdumye_C_5.2kya	Romania_IronGates_Mesolithic	0	Romania_IronGates_Mesolithic	1	3.19969e-14	3.1253e+13	FALSE	1	TRUE
Russia_UpperOb_Razdumye_C_5.2kya	Russia_AfontovaGora3+China_AmurRiver_LPaleolithic_19K	0.205148	Russia_AfontovaGora3	0.538376	0.0194847	27.6308	TRUE	2	TRUE
Russia_UpperOb_Razdumye_C_5.2kya	Russia_AfontovaGora3+China_AmurRiver_LPaleolithic_19K	0.205148	China_AmurRiver_LPaleolithic_19K	0.461624	0.0194847	23.6917	TRUE	2	TRUE
Russia_UpperOb_Razdumye_C_5.2kya	Russia_MiddleVolga_Elshanka_Chekhalino4_EN_10.1kya+China_AmurRiver_LPaleolithic_19K	6.00806e-36	Russia_MiddleVolga_Elshanka_Chekhalino4_EN_10.1kya	0.475646	0.01964	24.2182	FALSE	2	TRUE
Russia_UpperOb_Razdumye_C_5.2kya	Russia_MiddleVolga_Elshanka_Chekhalino4_EN_10.1kya+China_AmurRiver_LPaleolithic_19K	6.00806e-36	China_AmurRiver_LPaleolithic_19K	0.524354	0.01964	26.6982	FALSE	2	TRUE
Russia_UpperOb_Razdumye_C_5.2kya	Romania_IronGates_Mesolithic+China_AmurRiver_LPaleolithic_19K	1.176e-123	Romania_IronGates_Mesolithic	0.24162	0.0174467	13.849	FALSE	2	TRUE
Russia_UpperOb_Razdumye_C_5.2kya	Romania_IronGates_Mesolithic+China_AmurRiver_LPaleolithic_19K	1.176e-123	China_AmurRiver_LPaleolithic_19K	0.75838	0.0174467	43.4685	FALSE	2	TRUE
Russia_UpperOb_Razdumye_C_5.2kya	Russia_MiddleVolga_Elshanka_Chekhalino4_EN_10.1kya+Russia_AfontovaGora3+China_AmurRiver_LPaleolithic_19K	0.954336	Russia_MiddleVolga_Elshanka_Chekhalino4_EN_10.1kya	0.121631	0.0314882	3.86274	TRUE	3	TRUE
Russia_UpperOb_Razdumye_C_5.2kya	Russia_MiddleVolga_Elshanka_Chekhalino4_EN_10.1kya+Russia_AfontovaGora3+China_AmurRiver_LPaleolithic_19K	0.954336	Russia_AfontovaGora3	0.41934	0.035646	11.764	TRUE	3	TRUE
Russia_UpperOb_Razdumye_C_5.2kya	Russia_MiddleVolga_Elshanka_Chekhalino4_EN_10.1kya+Russia_AfontovaGora3+China_AmurRiver_LPaleolithic_19K	0.954336	China_AmurRiver_LPaleolithic_19K	0.459029	0.0185321	24.7694	TRUE	3	TRUE
Russia_UpperOb_Razdumye_C_5.2kya	Romania_IronGates_Mesolithic+Russia_AfontovaGora3+China_AmurRiver_LPaleolithic_19K	0.893065	Romania_IronGates_Mesolithic	0.0554319	0.0178755	3.101	TRUE	3	TRUE
Russia_UpperOb_Razdumye_C_5.2kya	Romania_IronGates_Mesolithic+Russia_AfontovaGora3+China_AmurRiver_LPaleolithic_19K	0.893065	Russia_AfontovaGora3	0.494862	0.0233012	21.2376	TRUE	3	TRUE
Russia_UpperOb_Razdumye_C_5.2kya	Romania_IronGates_Mesolithic+Russia_AfontovaGora3+China_AmurRiver_LPaleolithic_19K	0.893065	China_AmurRiver_LPaleolithic_19K	0.449706	0.0189006	23.7932	TRUE	3	TRUE
Russia_UpperOb_Razdumye_C_5.2kya	Russia_MiddleVolga_Elshanka_Chekhalino4_EN_10.1kya+Romania_IronGates_Mesolithic+Russia_AfontovaGora3+China_AmurRiver_LPaleolithic_19K	0.85912	Russia_MiddleVolga_Elshanka_Chekhalino4_EN_10.1kya	0.0795391	0.0716062	1.11078	TRUE	4	TRUE
Russia_UpperOb_Razdumye_C_5.2kya	Russia_MiddleVolga_Elshanka_Chekhalino4_EN_10.1kya+Romania_IronGates_Mesolithic+Russia_AfontovaGora3+China_AmurRiver_LPaleolithic_19K	0.85912	Romania_IronGates_Mesolithic	0.0218118	0.0362282	0.602068	TRUE	4	TRUE
Russia_UpperOb_Razdumye_C_5.2kya	Russia_MiddleVolga_Elshanka_Chekhalino4_EN_10.1kya+Romania_IronGates_Mesolithic+Russia_AfontovaGora3+China_AmurRiver_LPaleolithic_19K	0.85912	Russia_AfontovaGora3	0.443508	0.0502449	8.82692	TRUE	4	TRUE
Russia_UpperOb_Razdumye_C_5.2kya	Russia_MiddleVolga_Elshanka_Chekhalino4_EN_10.1kya+Romania_IronGates_Mesolithic+Russia_AfontovaGora3+China_AmurRiver_LPaleolithic_19K	0.85912	China_AmurRiver_LPaleolithic_19K	0.455142	0.0194702	23.3763	TRUE	4	TRUE
Russia_UpperOb_Razdumye_C_5.2kya	Russia_MiddleVolga_Elshanka_Chekhalino4_EN_10.1kya+Russia_AfontovaGora3	1.50427e-63	Russia_MiddleVolga_Elshanka_Chekhalino4_EN_10.1kya	-1.51607	0.350412	-4.32653	FALSE	2	FALSE
Russia_UpperOb_Razdumye_C_5.2kya	Russia_MiddleVolga_Elshanka_Chekhalino4_EN_10.1kya+Russia_AfontovaGora3	1.50427e-63	Russia_AfontovaGora3	2.51607	0.350412	7.18031	FALSE	2	FALSE
Russia_UpperOb_Razdumye_C_5.2kya	Romania_IronGates_Mesolithic+Russia_AfontovaGora3	5.23336e-111	Romania_IronGates_Mesolithic	-0.0858772	0.0355154	-2.41803	FALSE	2	FALSE
Russia_UpperOb_Razdumye_C_5.2kya	Romania_IronGates_Mesolithic+Russia_AfontovaGora3	5.23336e-111	Russia_AfontovaGora3	1.08588	0.0355154	30.5749	FALSE	2	FALSE
Russia_UpperOb_Razdumye_C_5.2kya	Russia_MiddleVolga_Elshanka_Chekhalino4_EN_10.1kya+Romania_IronGates_Mesolithic	1.83253e-111	Russia_MiddleVolga_Elshanka_Chekhalino4_EN_10.1kya	2.1695	0.128222	16.9199	FALSE	2	FALSE
Russia_UpperOb_Razdumye_C_5.2kya	Russia_MiddleVolga_Elshanka_Chekhalino4_EN_10.1kya+Romania_IronGates_Mesolithic	1.83253e-111	Romania_IronGates_Mesolithic	-1.1695	0.128222	-9.12093	FALSE	2	FALSE
Russia_UpperOb_Razdumye_C_5.2kya	Russia_MiddleVolga_Elshanka_Chekhalino4_EN_10.1kya+Romania_IronGates_Mesolithic+China_AmurRiver_LPaleolithic_19K	4.46429e-15	Russia_MiddleVolga_Elshanka_Chekhalino4_EN_10.1kya	0.766544	0.043395	17.6643	FALSE	3	FALSE
Russia_UpperOb_Razdumye_C_5.2kya	Russia_MiddleVolga_Elshanka_Chekhalino4_EN_10.1kya+Romania_IronGates_Mesolithic+China_AmurRiver_LPaleolithic_19K	4.46429e-15	Romania_IronGates_Mesolithic	-0.274464	0.035546	-7.72138	FALSE	3	FALSE
Russia_UpperOb_Razdumye_C_5.2kya	Russia_MiddleVolga_Elshanka_Chekhalino4_EN_10.1kya+Romania_IronGates_Mesolithic+China_AmurRiver_LPaleolithic_19K	4.46429e-15	China_AmurRiver_LPaleolithic_19K	0.50792	0.0202088	25.1336	FALSE	3	FALSE
Russia_UpperOb_Razdumye_C_5.2kya	Russia_MiddleVolga_Elshanka_Chekhalino4_EN_10.1kya+Romania_IronGates_Mesolithic+Russia_AfontovaGora3	4.35827e-26	Russia_MiddleVolga_Elshanka_Chekhalino4_EN_10.1kya	-4.93038	1.41896	-3.47465	FALSE	3	FALSE
Russia_UpperOb_Razdumye_C_5.2kya	Russia_MiddleVolga_Elshanka_Chekhalino4_EN_10.1kya+Romania_IronGates_Mesolithic+Russia_AfontovaGora3	4.35827e-26	Romania_IronGates_Mesolithic	2.02504	0.624066	3.24491	FALSE	3	FALSE
Russia_UpperOb_Razdumye_C_5.2kya	Russia_MiddleVolga_Elshanka_Chekhalino4_EN_10.1kya+Romania_IronGates_Mesolithic+Russia_AfontovaGora3	4.35827e-26	Russia_AfontovaGora3	3.90534	0.820167	4.76164	FALSE	3	FALSE
Russia_UpperOb_Razdumye_EN_8.4kya	Russia_AfontovaGora3	6.6333e-80	Russia_AfontovaGora3	1	3.19969e-14	3.1253e+13	FALSE	1	TRUE
Russia_UpperOb_Razdumye_EN_8.4kya	Russia_MiddleVolga_Elshanka_Chekhalino4_EN_10.1kya	2.9898e-196	Russia_MiddleVolga_Elshanka_Chekhalino4_EN_10.1kya	1	3.19969e-14	3.1253e+13	FALSE	1	TRUE
Russia_UpperOb_Razdumye_EN_8.4kya	China_AmurRiver_LPaleolithic_19K	3.10886e-219	China_AmurRiver_LPaleolithic_19K	1	3.19969e-14	3.1253e+13	FALSE	1	TRUE
Russia_UpperOb_Razdumye_EN_8.4kya	Romania_IronGates_Mesolithic	0	Romania_IronGates_Mesolithic	1	3.19969e-14	3.1253e+13	FALSE	1	TRUE
Russia_UpperOb_Razdumye_EN_8.4kya	Russia_AfontovaGora3+China_AmurRiver_LPaleolithic_19K	0.0227492	Russia_AfontovaGora3	0.613543	0.0197172	31.1171	FALSE	2	TRUE
Russia_UpperOb_Razdumye_EN_8.4kya	Russia_AfontovaGora3+China_AmurRiver_LPaleolithic_19K	0.0227492	China_AmurRiver_LPaleolithic_19K	0.386457	0.0197172	19.6	FALSE	2	TRUE
Russia_UpperOb_Razdumye_EN_8.4kya	Russia_MiddleVolga_Elshanka_Chekhalino4_EN_10.1kya+China_AmurRiver_LPaleolithic_19K	6.51369e-42	Russia_MiddleVolga_Elshanka_Chekhalino4_EN_10.1kya	0.523881	0.0184794	28.3495	FALSE	2	TRUE
Russia_UpperOb_Razdumye_EN_8.4kya	Russia_MiddleVolga_Elshanka_Chekhalino4_EN_10.1kya+China_AmurRiver_LPaleolithic_19K	6.51369e-42	China_AmurRiver_LPaleolithic_19K	0.476119	0.0184794	25.7648	FALSE	2	TRUE
Russia_UpperOb_Razdumye_EN_8.4kya	Romania_IronGates_Mesolithic+China_AmurRiver_LPaleolithic_19K	2.74333e-168	Romania_IronGates_Mesolithic	0.271199	0.0200567	13.5216	FALSE	2	TRUE
Russia_UpperOb_Razdumye_EN_8.4kya	Romania_IronGates_Mesolithic+China_AmurRiver_LPaleolithic_19K	2.74333e-168	China_AmurRiver_LPaleolithic_19K	0.728801	0.0200567	36.3371	FALSE	2	TRUE
Russia_UpperOb_Razdumye_EN_8.4kya	Russia_MiddleVolga_Elshanka_Chekhalino4_EN_10.1kya+Russia_AfontovaGora3+China_AmurRiver_LPaleolithic_19K	0.412378	Russia_MiddleVolga_Elshanka_Chekhalino4_EN_10.1kya	0.11926	0.0317036	3.76171	TRUE	3	TRUE
Russia_UpperOb_Razdumye_EN_8.4kya	Russia_MiddleVolga_Elshanka_Chekhalino4_EN_10.1kya+Russia_AfontovaGora3+China_AmurRiver_LPaleolithic_19K	0.412378	Russia_AfontovaGora3	0.488517	0.0365126	13.3794	TRUE	3	TRUE
Russia_UpperOb_Razdumye_EN_8.4kya	Russia_MiddleVolga_Elshanka_Chekhalino4_EN_10.1kya+Russia_AfontovaGora3+China_AmurRiver_LPaleolithic_19K	0.412378	China_AmurRiver_LPaleolithic_19K	0.392223	0.0183079	21.4237	TRUE	3	TRUE
Russia_UpperOb_Razdumye_EN_8.4kya	Romania_IronGates_Mesolithic+Russia_AfontovaGora3+China_AmurRiver_LPaleolithic_19K	0.100136	Romania_IronGates_Mesolithic	0.0364559	0.017962	2.02961	TRUE	3	TRUE
Russia_UpperOb_Razdumye_EN_8.4kya	Romania_IronGates_Mesolithic+Russia_AfontovaGora3+China_AmurRiver_LPaleolithic_19K	0.100136	Russia_AfontovaGora3	0.5823	0.0242177	24.0443	TRUE	3	TRUE
Russia_UpperOb_Razdumye_EN_8.4kya	Romania_IronGates_Mesolithic+Russia_AfontovaGora3+China_AmurRiver_LPaleolithic_19K	0.100136	China_AmurRiver_LPaleolithic_19K	0.381245	0.019253	19.8018	TRUE	3	TRUE
Russia_UpperOb_Razdumye_EN_8.4kya	Russia_MiddleVolga_Elshanka_Chekhalino4_EN_10.1kya+Russia_AfontovaGora3	3.53881e-60	Russia_MiddleVolga_Elshanka_Chekhalino4_EN_10.1kya	-0.901938	0.301323	-2.99326	FALSE	2	FALSE
Russia_UpperOb_Razdumye_EN_8.4kya	Russia_MiddleVolga_Elshanka_Chekhalino4_EN_10.1kya+Russia_AfontovaGora3	3.53881e-60	Russia_AfontovaGora3	1.90194	0.301323	6.31196	FALSE	2	FALSE
Russia_UpperOb_Razdumye_EN_8.4kya	Romania_IronGates_Mesolithic+Russia_AfontovaGora3	1.62481e-79	Romania_IronGates_Mesolithic	-0.0559341	0.0300409	-1.86193	FALSE	2	FALSE
Russia_UpperOb_Razdumye_EN_8.4kya	Romania_IronGates_Mesolithic+Russia_AfontovaGora3	1.62481e-79	Russia_AfontovaGora3	1.05593	0.0300409	35.1499	FALSE	2	FALSE
Russia_UpperOb_Razdumye_EN_8.4kya	Russia_MiddleVolga_Elshanka_Chekhalino4_EN_10.1kya+Romania_IronGates_Mesolithic	5.51025e-91	Russia_MiddleVolga_Elshanka_Chekhalino4_EN_10.1kya	2.09536	0.101107	20.7241	FALSE	2	FALSE
Russia_UpperOb_Razdumye_EN_8.4kya	Russia_MiddleVolga_Elshanka_Chekhalino4_EN_10.1kya+Romania_IronGates_Mesolithic	5.51025e-91	Romania_IronGates_Mesolithic	-1.09536	0.101107	-10.8336	FALSE	2	FALSE
Russia_UpperOb_Razdumye_EN_8.4kya	Russia_MiddleVolga_Elshanka_Chekhalino4_EN_10.1kya+Romania_IronGates_Mesolithic+China_AmurRiver_LPaleolithic_19K	1.53456e-14	Russia_MiddleVolga_Elshanka_Chekhalino4_EN_10.1kya	0.880185	0.046402	18.9687	FALSE	3	FALSE
Russia_UpperOb_Razdumye_EN_8.4kya	Russia_MiddleVolga_Elshanka_Chekhalino4_EN_10.1kya+Romania_IronGates_Mesolithic+China_AmurRiver_LPaleolithic_19K	1.53456e-14	Romania_IronGates_Mesolithic	-0.340829	0.0388606	-8.77056	FALSE	3	FALSE
Russia_UpperOb_Razdumye_EN_8.4kya	Russia_MiddleVolga_Elshanka_Chekhalino4_EN_10.1kya+Romania_IronGates_Mesolithic+China_AmurRiver_LPaleolithic_19K	1.53456e-14	China_AmurRiver_LPaleolithic_19K	0.460644	0.0201889	22.8167	FALSE	3	FALSE
Russia_UpperOb_Razdumye_EN_8.4kya	Russia_MiddleVolga_Elshanka_Chekhalino4_EN_10.1kya+Romania_IronGates_Mesolithic+Russia_AfontovaGora3	1.80314e-26	Russia_MiddleVolga_Elshanka_Chekhalino4_EN_10.1kya	-4.39963	1.4078	-3.12518	FALSE	3	FALSE
Russia_UpperOb_Razdumye_EN_8.4kya	Russia_MiddleVolga_Elshanka_Chekhalino4_EN_10.1kya+Romania_IronGates_Mesolithic+Russia_AfontovaGora3	1.80314e-26	Romania_IronGates_Mesolithic	1.81318	0.612467	2.96045	FALSE	3	FALSE
Russia_UpperOb_Razdumye_EN_8.4kya	Russia_MiddleVolga_Elshanka_Chekhalino4_EN_10.1kya+Romania_IronGates_Mesolithic+Russia_AfontovaGora3	1.80314e-26	Russia_AfontovaGora3	3.58646	0.816497	4.39249	FALSE	3	FALSE
Russia_UpperOb_Razdumye_EN_8.4kya	Russia_MiddleVolga_Elshanka_Chekhalino4_EN_10.1kya+Romania_IronGates_Mesolithic+Russia_AfontovaGora3+China_AmurRiver_LPaleolithic_19K	0.38302	Russia_MiddleVolga_Elshanka_Chekhalino4_EN_10.1kya	0.173668	0.0766147	2.26677	FALSE	4	FALSE
Russia_UpperOb_Razdumye_EN_8.4kya	Russia_MiddleVolga_Elshanka_Chekhalino4_EN_10.1kya+Romania_IronGates_Mesolithic+Russia_AfontovaGora3+China_AmurRiver_LPaleolithic_19K	0.38302	Romania_IronGates_Mesolithic	-0.037811	0.0393711	-0.960375	FALSE	4	FALSE
Russia_UpperOb_Razdumye_EN_8.4kya	Russia_MiddleVolga_Elshanka_Chekhalino4_EN_10.1kya+Romania_IronGates_Mesolithic+Russia_AfontovaGora3+China_AmurRiver_LPaleolithic_19K	0.38302	Russia_AfontovaGora3	0.466538	0.0511768	9.11619	FALSE	4	FALSE
Russia_UpperOb_Razdumye_EN_8.4kya	Russia_MiddleVolga_Elshanka_Chekhalino4_EN_10.1kya+Romania_IronGates_Mesolithic+Russia_AfontovaGora3+China_AmurRiver_LPaleolithic_19K	0.38302	China_AmurRiver_LPaleolithic_19K	0.397605	0.0189098	21.0264	FALSE	4	FALSE
Russia_Cisbaikal_AngaraRiver_unknown_EN	China_AmurRiver_LPaleolithic_19K	0.00482963	China_AmurRiver_LPaleolithic_19K	1	2.48866e-14	4.01823e+13	FALSE	1	TRUE
Russia_Cisbaikal_AngaraRiver_unknown_EN	Russia_AfontovaGora3	5.02386e-108	Russia_AfontovaGora3	1	2.48866e-14	4.01823e+13	FALSE	1	TRUE
Russia_Cisbaikal_AngaraRiver_unknown_EN	Russia_MiddleVolga_Elshanka_Chekhalino4_EN_10.1kya	6.64492e-139	Russia_MiddleVolga_Elshanka_Chekhalino4_EN_10.1kya	1	2.48866e-14	4.01823e+13	FALSE	1	TRUE
Russia_Cisbaikal_AngaraRiver_unknown_EN	Romania_IronGates_Mesolithic	3.69941e-208	Romania_IronGates_Mesolithic	1	2.48866e-14	4.01823e+13	FALSE	1	TRUE
Russia_Cisbaikal_AngaraRiver_unknown_EN	Russia_MiddleVolga_Elshanka_Chekhalino4_EN_10.1kya+China_AmurRiver_LPaleolithic_19K	0.706582	Russia_MiddleVolga_Elshanka_Chekhalino4_EN_10.1kya	0.1457	0.0332165	4.38639	TRUE	2	TRUE
Russia_Cisbaikal_AngaraRiver_unknown_EN	Russia_MiddleVolga_Elshanka_Chekhalino4_EN_10.1kya+China_AmurRiver_LPaleolithic_19K	0.706582	China_AmurRiver_LPaleolithic_19K	0.8543	0.0332165	25.7192	TRUE	2	TRUE
Russia_Cisbaikal_AngaraRiver_unknown_EN	Russia_AfontovaGora3+China_AmurRiver_LPaleolithic_19K	0.598892	Russia_AfontovaGora3	0.162075	0.0377331	4.2953	TRUE	2	TRUE
Russia_Cisbaikal_AngaraRiver_unknown_EN	Russia_AfontovaGora3+China_AmurRiver_LPaleolithic_19K	0.598892	China_AmurRiver_LPaleolithic_19K	0.837925	0.0377331	22.2066	TRUE	2	TRUE
Russia_Cisbaikal_AngaraRiver_unknown_EN	Romania_IronGates_Mesolithic+China_AmurRiver_LPaleolithic_19K	0.178931	Romania_IronGates_Mesolithic	0.111114	0.0289785	3.83436	TRUE	2	TRUE
Russia_Cisbaikal_AngaraRiver_unknown_EN	Romania_IronGates_Mesolithic+China_AmurRiver_LPaleolithic_19K	0.178931	China_AmurRiver_LPaleolithic_19K	0.888886	0.0289785	30.6739	TRUE	2	TRUE
Russia_Cisbaikal_AngaraRiver_unknown_EN	Russia_MiddleVolga_Elshanka_Chekhalino4_EN_10.1kya+Russia_AfontovaGora3+China_AmurRiver_LPaleolithic_19K	0.713293	Russia_MiddleVolga_Elshanka_Chekhalino4_EN_10.1kya	0.14123	0.0799715	1.76601	TRUE	3	TRUE
Russia_Cisbaikal_AngaraRiver_unknown_EN	Russia_MiddleVolga_Elshanka_Chekhalino4_EN_10.1kya+Russia_AfontovaGora3+China_AmurRiver_LPaleolithic_19K	0.713293	Russia_AfontovaGora3	0.00354598	0.0949122	0.0373606	TRUE	3	TRUE
Russia_Cisbaikal_AngaraRiver_unknown_EN	Russia_MiddleVolga_Elshanka_Chekhalino4_EN_10.1kya+Russia_AfontovaGora3+China_AmurRiver_LPaleolithic_19K	0.713293	China_AmurRiver_LPaleolithic_19K	0.855224	0.0400912	21.332	TRUE	3	TRUE
Russia_Cisbaikal_AngaraRiver_unknown_EN	Romania_IronGates_Mesolithic+Russia_AfontovaGora3+China_AmurRiver_LPaleolithic_19K	0.595332	Romania_IronGates_Mesolithic	0.052465	0.0418387	1.25398	TRUE	3	TRUE
Russia_Cisbaikal_AngaraRiver_unknown_EN	Romania_IronGates_Mesolithic+Russia_AfontovaGora3+China_AmurRiver_LPaleolithic_19K	0.595332	Russia_AfontovaGora3	0.116027	0.054358	2.13451	TRUE	3	TRUE
Russia_Cisbaikal_AngaraRiver_unknown_EN	Romania_IronGates_Mesolithic+Russia_AfontovaGora3+China_AmurRiver_LPaleolithic_19K	0.595332	China_AmurRiver_LPaleolithic_19K	0.831507	0.0376261	22.0992	TRUE	3	TRUE
Russia_Cisbaikal_AngaraRiver_unknown_EN	Russia_MiddleVolga_Elshanka_Chekhalino4_EN_10.1kya+Romania_IronGates_Mesolithic+Russia_AfontovaGora3+China_AmurRiver_LPaleolithic_19K	0.534946	Russia_MiddleVolga_Elshanka_Chekhalino4_EN_10.1kya	0.0740995	0.178862	0.414284	TRUE	4	TRUE
Russia_Cisbaikal_AngaraRiver_unknown_EN	Russia_MiddleVolga_Elshanka_Chekhalino4_EN_10.1kya+Romania_IronGates_Mesolithic+Russia_AfontovaGora3+China_AmurRiver_LPaleolithic_19K	0.534946	Romania_IronGates_Mesolithic	0.0365434	0.0919182	0.397565	TRUE	4	TRUE
Russia_Cisbaikal_AngaraRiver_unknown_EN	Russia_MiddleVolga_Elshanka_Chekhalino4_EN_10.1kya+Romania_IronGates_Mesolithic+Russia_AfontovaGora3+China_AmurRiver_LPaleolithic_19K	0.534946	Russia_AfontovaGora3	0.0459266	0.12448	0.368948	TRUE	4	TRUE
Russia_Cisbaikal_AngaraRiver_unknown_EN	Russia_MiddleVolga_Elshanka_Chekhalino4_EN_10.1kya+Romania_IronGates_Mesolithic+Russia_AfontovaGora3+China_AmurRiver_LPaleolithic_19K	0.534946	China_AmurRiver_LPaleolithic_19K	0.84343	0.0413924	20.3765	TRUE	4	TRUE
Russia_Cisbaikal_AngaraRiver_unknown_EN	Russia_MiddleVolga_Elshanka_Chekhalino4_EN_10.1kya+Russia_AfontovaGora3	5.36472e-72	Russia_MiddleVolga_Elshanka_Chekhalino4_EN_10.1kya	-2.98547	1.44111	-2.07164	FALSE	2	FALSE
Russia_Cisbaikal_AngaraRiver_unknown_EN	Russia_MiddleVolga_Elshanka_Chekhalino4_EN_10.1kya+Russia_AfontovaGora3	5.36472e-72	Russia_AfontovaGora3	3.98547	1.44111	2.76555	FALSE	2	FALSE
Russia_Cisbaikal_AngaraRiver_unknown_EN	Romania_IronGates_Mesolithic+Russia_AfontovaGora3	9.22216e-108	Romania_IronGates_Mesolithic	-0.125919	0.071054	-1.77216	FALSE	2	FALSE
Russia_Cisbaikal_AngaraRiver_unknown_EN	Romania_IronGates_Mesolithic+Russia_AfontovaGora3	9.22216e-108	Russia_AfontovaGora3	1.12592	0.071054	15.846	FALSE	2	FALSE
Russia_Cisbaikal_AngaraRiver_unknown_EN	Russia_MiddleVolga_Elshanka_Chekhalino4_EN_10.1kya+Romania_IronGates_Mesolithic	7.6493e-110	Russia_MiddleVolga_Elshanka_Chekhalino4_EN_10.1kya	2.27667	0.215487	10.5653	FALSE	2	FALSE
Russia_Cisbaikal_AngaraRiver_unknown_EN	Russia_MiddleVolga_Elshanka_Chekhalino4_EN_10.1kya+Romania_IronGates_Mesolithic	7.6493e-110	Romania_IronGates_Mesolithic	-1.27667	0.215487	-5.9246	FALSE	2	FALSE
Russia_Cisbaikal_AngaraRiver_unknown_EN	Russia_MiddleVolga_Elshanka_Chekhalino4_EN_10.1kya+Romania_IronGates_Mesolithic+China_AmurRiver_LPaleolithic_19K	0.540228	Russia_MiddleVolga_Elshanka_Chekhalino4_EN_10.1kya	0.169453	0.0772257	2.19425	FALSE	3	FALSE
Russia_Cisbaikal_AngaraRiver_unknown_EN	Russia_MiddleVolga_Elshanka_Chekhalino4_EN_10.1kya+Romania_IronGates_Mesolithic+China_AmurRiver_LPaleolithic_19K	0.540228	Romania_IronGates_Mesolithic	-0.0224327	0.0668412	-0.335612	FALSE	3	FALSE
Russia_Cisbaikal_AngaraRiver_unknown_EN	Russia_MiddleVolga_Elshanka_Chekhalino4_EN_10.1kya+Romania_IronGates_Mesolithic+China_AmurRiver_LPaleolithic_19K	0.540228	China_AmurRiver_LPaleolithic_19K	0.85298	0.0336385	25.3573	FALSE	3	FALSE
Russia_Cisbaikal_AngaraRiver_unknown_EN	Russia_MiddleVolga_Elshanka_Chekhalino4_EN_10.1kya+Romania_IronGates_Mesolithic+Russia_AfontovaGora3	2.97205e-26	Russia_MiddleVolga_Elshanka_Chekhalino4_EN_10.1kya	-11.5316	5.10339	-2.2596	FALSE	3	FALSE
Russia_Cisbaikal_AngaraRiver_unknown_EN	Russia_MiddleVolga_Elshanka_Chekhalino4_EN_10.1kya+Romania_IronGates_Mesolithic+Russia_AfontovaGora3	2.97205e-26	Romania_IronGates_Mesolithic	4.82721	2.19215	2.20204	FALSE	3	FALSE
Russia_Cisbaikal_AngaraRiver_unknown_EN	Russia_MiddleVolga_Elshanka_Chekhalino4_EN_10.1kya+Romania_IronGates_Mesolithic+Russia_AfontovaGora3	2.97205e-26	Russia_AfontovaGora3	7.70439	2.94794	2.61348	FALSE	3	FALSE
Russia_Cisbaikal_Kitoi_EN.SG	China_AmurRiver_LPaleolithic_19K	4.69729e-10	China_AmurRiver_LPaleolithic_19K	1	3.19969e-14	3.1253e+13	FALSE	1	TRUE
Russia_Cisbaikal_Kitoi_EN.SG	Russia_AfontovaGora3	0	Russia_AfontovaGora3	1	3.19969e-14	3.1253e+13	FALSE	1	TRUE
Russia_Cisbaikal_Kitoi_EN.SG	Romania_IronGates_Mesolithic	0	Romania_IronGates_Mesolithic	1	3.19969e-14	3.1253e+13	FALSE	1	TRUE
Russia_Cisbaikal_Kitoi_EN.SG	Russia_MiddleVolga_Elshanka_Chekhalino4_EN_10.1kya	0	Russia_MiddleVolga_Elshanka_Chekhalino4_EN_10.1kya	1	3.19969e-14	3.1253e+13	FALSE	1	TRUE
Russia_Cisbaikal_Kitoi_EN.SG	Russia_AfontovaGora3+China_AmurRiver_LPaleolithic_19K	0.0793209	Russia_AfontovaGora3	0.109176	0.0163212	6.68919	TRUE	2	TRUE
Russia_Cisbaikal_Kitoi_EN.SG	Russia_AfontovaGora3+China_AmurRiver_LPaleolithic_19K	0.0793209	China_AmurRiver_LPaleolithic_19K	0.890824	0.0163212	54.5808	TRUE	2	TRUE
Russia_Cisbaikal_Kitoi_EN.SG	Russia_MiddleVolga_Elshanka_Chekhalino4_EN_10.1kya+China_AmurRiver_LPaleolithic_19K	0.00118182	Russia_MiddleVolga_Elshanka_Chekhalino4_EN_10.1kya	0.0946669	0.0155599	6.08405	FALSE	2	TRUE
Russia_Cisbaikal_Kitoi_EN.SG	Russia_MiddleVolga_Elshanka_Chekhalino4_EN_10.1kya+China_AmurRiver_LPaleolithic_19K	0.00118182	China_AmurRiver_LPaleolithic_19K	0.905333	0.0155599	58.1839	FALSE	2	TRUE
Russia_Cisbaikal_Kitoi_EN.SG	Romania_IronGates_Mesolithic+China_AmurRiver_LPaleolithic_19K	1.53649e-06	Romania_IronGates_Mesolithic	0.0678018	0.0140556	4.82382	FALSE	2	TRUE
Russia_Cisbaikal_Kitoi_EN.SG	Romania_IronGates_Mesolithic+China_AmurRiver_LPaleolithic_19K	1.53649e-06	China_AmurRiver_LPaleolithic_19K	0.932198	0.0140556	66.322	FALSE	2	TRUE
Russia_Cisbaikal_Kitoi_EN.SG	Romania_IronGates_Mesolithic+Russia_AfontovaGora3+China_AmurRiver_LPaleolithic_19K	0.0572928	Romania_IronGates_Mesolithic	0.0273499	0.0173198	1.57911	TRUE	3	TRUE
Russia_Cisbaikal_Kitoi_EN.SG	Romania_IronGates_Mesolithic+Russia_AfontovaGora3+China_AmurRiver_LPaleolithic_19K	0.0572928	Russia_AfontovaGora3	0.0895913	0.0203848	4.39501	TRUE	3	TRUE
Russia_Cisbaikal_Kitoi_EN.SG	Romania_IronGates_Mesolithic+Russia_AfontovaGora3+China_AmurRiver_LPaleolithic_19K	0.0572928	China_AmurRiver_LPaleolithic_19K	0.883059	0.0169741	52.0238	TRUE	3	TRUE
Russia_Cisbaikal_Kitoi_EN.SG	Russia_MiddleVolga_Elshanka_Chekhalino4_EN_10.1kya+Russia_AfontovaGora3+China_AmurRiver_LPaleolithic_19K	0.0513682	Russia_MiddleVolga_Elshanka_Chekhalino4_EN_10.1kya	0.0291444	0.0308118	0.945883	TRUE	3	TRUE
Russia_Cisbaikal_Kitoi_EN.SG	Russia_MiddleVolga_Elshanka_Chekhalino4_EN_10.1kya+Russia_AfontovaGora3+China_AmurRiver_LPaleolithic_19K	0.0513682	Russia_AfontovaGora3	0.079259	0.0329725	2.40379	TRUE	3	TRUE
Russia_Cisbaikal_Kitoi_EN.SG	Russia_MiddleVolga_Elshanka_Chekhalino4_EN_10.1kya+Russia_AfontovaGora3+China_AmurRiver_LPaleolithic_19K	0.0513682	China_AmurRiver_LPaleolithic_19K	0.891597	0.0170292	52.357	TRUE	3	TRUE
Russia_Cisbaikal_Kitoi_EN.SG	Russia_MiddleVolga_Elshanka_Chekhalino4_EN_10.1kya+Russia_AfontovaGora3	9.06465e-77	Russia_MiddleVolga_Elshanka_Chekhalino4_EN_10.1kya	-7.7633	1.73105	-4.48473	FALSE	2	FALSE
Russia_Cisbaikal_Kitoi_EN.SG	Russia_MiddleVolga_Elshanka_Chekhalino4_EN_10.1kya+Russia_AfontovaGora3	9.06465e-77	Russia_AfontovaGora3	8.7633	1.73105	5.06241	FALSE	2	FALSE
Russia_Cisbaikal_Kitoi_EN.SG	Russia_MiddleVolga_Elshanka_Chekhalino4_EN_10.1kya+Romania_IronGates_Mesolithic	2.09409e-183	Russia_MiddleVolga_Elshanka_Chekhalino4_EN_10.1kya	5.38616	0.521266	10.3328	FALSE	2	FALSE
Russia_Cisbaikal_Kitoi_EN.SG	Russia_MiddleVolga_Elshanka_Chekhalino4_EN_10.1kya+Romania_IronGates_Mesolithic	2.09409e-183	Romania_IronGates_Mesolithic	-4.38616	0.521266	-8.41444	FALSE	2	FALSE
Russia_Cisbaikal_Kitoi_EN.SG	Romania_IronGates_Mesolithic+Russia_AfontovaGora3	8.2759e-287	Romania_IronGates_Mesolithic	-1.36735	0.14969	-9.13456	FALSE	2	FALSE
Russia_Cisbaikal_Kitoi_EN.SG	Romania_IronGates_Mesolithic+Russia_AfontovaGora3	8.2759e-287	Russia_AfontovaGora3	2.36735	0.14969	15.815	FALSE	2	FALSE
Russia_Cisbaikal_Kitoi_EN.SG	Russia_MiddleVolga_Elshanka_Chekhalino4_EN_10.1kya+Romania_IronGates_Mesolithic+China_AmurRiver_LPaleolithic_19K	0.00136394	Russia_MiddleVolga_Elshanka_Chekhalino4_EN_10.1kya	0.135054	0.0328527	4.11089	FALSE	3	FALSE
Russia_Cisbaikal_Kitoi_EN.SG	Russia_MiddleVolga_Elshanka_Chekhalino4_EN_10.1kya+Romania_IronGates_Mesolithic+China_AmurRiver_LPaleolithic_19K	0.00136394	Romania_IronGates_Mesolithic	-0.0341187	0.0283994	-1.20139	FALSE	3	FALSE
Russia_Cisbaikal_Kitoi_EN.SG	Russia_MiddleVolga_Elshanka_Chekhalino4_EN_10.1kya+Romania_IronGates_Mesolithic+China_AmurRiver_LPaleolithic_19K	0.00136394	China_AmurRiver_LPaleolithic_19K	0.899065	0.0159162	56.4872	FALSE	3	FALSE
Russia_Cisbaikal_Kitoi_EN.SG	Russia_MiddleVolga_Elshanka_Chekhalino4_EN_10.1kya+Romania_IronGates_Mesolithic+Russia_AfontovaGora3	6.75604e-29	Russia_MiddleVolga_Elshanka_Chekhalino4_EN_10.1kya	-15.9837	5.05859	-3.15972	FALSE	3	FALSE
Russia_Cisbaikal_Kitoi_EN.SG	Russia_MiddleVolga_Elshanka_Chekhalino4_EN_10.1kya+Romania_IronGates_Mesolithic+Russia_AfontovaGora3	6.75604e-29	Romania_IronGates_Mesolithic	6.54155	2.19319	2.98266	FALSE	3	FALSE
Russia_Cisbaikal_Kitoi_EN.SG	Russia_MiddleVolga_Elshanka_Chekhalino4_EN_10.1kya+Romania_IronGates_Mesolithic+Russia_AfontovaGora3	6.75604e-29	Russia_AfontovaGora3	10.4422	2.934	3.55901	FALSE	3	FALSE
Russia_Cisbaikal_Kitoi_EN.SG	Russia_MiddleVolga_Elshanka_Chekhalino4_EN_10.1kya+Romania_IronGates_Mesolithic+Russia_AfontovaGora3+China_AmurRiver_LPaleolithic_19K	0.03517	Russia_MiddleVolga_Elshanka_Chekhalino4_EN_10.1kya	-0.0356767	0.0741798	-0.480949	FALSE	4	FALSE
Russia_Cisbaikal_Kitoi_EN.SG	Russia_MiddleVolga_Elshanka_Chekhalino4_EN_10.1kya+Romania_IronGates_Mesolithic+Russia_AfontovaGora3+China_AmurRiver_LPaleolithic_19K	0.03517	Romania_IronGates_Mesolithic	0.0469825	0.0382076	1.22966	FALSE	4	FALSE
Russia_Cisbaikal_Kitoi_EN.SG	Russia_MiddleVolga_Elshanka_Chekhalino4_EN_10.1kya+Romania_IronGates_Mesolithic+Russia_AfontovaGora3+China_AmurRiver_LPaleolithic_19K	0.03517	Russia_AfontovaGora3	0.104806	0.0475111	2.20592	FALSE	4	FALSE
Russia_Cisbaikal_Kitoi_EN.SG	Russia_MiddleVolga_Elshanka_Chekhalino4_EN_10.1kya+Romania_IronGates_Mesolithic+Russia_AfontovaGora3+China_AmurRiver_LPaleolithic_19K	0.03517	China_AmurRiver_LPaleolithic_19K	0.883889	0.017632	50.1299	FALSE	4	FALSE
Russia_CisBaikal_UstBelaya_EN	China_AmurRiver_LPaleolithic_19K	4.01297e-26	China_AmurRiver_LPaleolithic_19K	1	3.19969e-14	3.1253e+13	FALSE	1	TRUE
Russia_CisBaikal_UstBelaya_EN	Romania_IronGates_Mesolithic	0	Romania_IronGates_Mesolithic	1	3.19969e-14	3.1253e+13	FALSE	1	TRUE
Russia_CisBaikal_UstBelaya_EN	Russia_AfontovaGora3	0	Russia_AfontovaGora3	1	3.19969e-14	3.1253e+13	FALSE	1	TRUE
Russia_CisBaikal_UstBelaya_EN	Russia_MiddleVolga_Elshanka_Chekhalino4_EN_10.1kya	0	Russia_MiddleVolga_Elshanka_Chekhalino4_EN_10.1kya	1	3.19969e-14	3.1253e+13	FALSE	1	TRUE
Russia_CisBaikal_UstBelaya_EN	Russia_AfontovaGora3+China_AmurRiver_LPaleolithic_19K	0.0352103	Russia_AfontovaGora3	0.20617	0.018359	11.2299	FALSE	2	TRUE
Russia_CisBaikal_UstBelaya_EN	Russia_AfontovaGora3+China_AmurRiver_LPaleolithic_19K	0.0352103	China_AmurRiver_LPaleolithic_19K	0.79383	0.018359	43.2393	FALSE	2	TRUE
Russia_CisBaikal_UstBelaya_EN	Russia_MiddleVolga_Elshanka_Chekhalino4_EN_10.1kya+China_AmurRiver_LPaleolithic_19K	0.000241635	Russia_MiddleVolga_Elshanka_Chekhalino4_EN_10.1kya	0.181208	0.0170088	10.6538	FALSE	2	TRUE
Russia_CisBaikal_UstBelaya_EN	Russia_MiddleVolga_Elshanka_Chekhalino4_EN_10.1kya+China_AmurRiver_LPaleolithic_19K	0.000241635	China_AmurRiver_LPaleolithic_19K	0.818792	0.0170088	48.1393	FALSE	2	TRUE
Russia_CisBaikal_UstBelaya_EN	Romania_IronGates_Mesolithic+China_AmurRiver_LPaleolithic_19K	3.47786e-16	Romania_IronGates_Mesolithic	0.110512	0.0152489	7.2472	FALSE	2	TRUE
Russia_CisBaikal_UstBelaya_EN	Romania_IronGates_Mesolithic+China_AmurRiver_LPaleolithic_19K	3.47786e-16	China_AmurRiver_LPaleolithic_19K	0.889488	0.0152489	58.3313	FALSE	2	TRUE
Russia_CisBaikal_UstBelaya_EN	Romania_IronGates_Mesolithic+Russia_AfontovaGora3+China_AmurRiver_LPaleolithic_19K	0.156107	Romania_IronGates_Mesolithic	0.0415705	0.017329	2.3989	TRUE	3	TRUE
Russia_CisBaikal_UstBelaya_EN	Romania_IronGates_Mesolithic+Russia_AfontovaGora3+China_AmurRiver_LPaleolithic_19K	0.156107	Russia_AfontovaGora3	0.177266	0.0214511	8.26374	TRUE	3	TRUE
Russia_CisBaikal_UstBelaya_EN	Romania_IronGates_Mesolithic+Russia_AfontovaGora3+China_AmurRiver_LPaleolithic_19K	0.156107	China_AmurRiver_LPaleolithic_19K	0.781164	0.0184873	42.254	TRUE	3	TRUE
Russia_CisBaikal_UstBelaya_EN	Russia_MiddleVolga_Elshanka_Chekhalino4_EN_10.1kya+Russia_AfontovaGora3+China_AmurRiver_LPaleolithic_19K	0.150542	Russia_MiddleVolga_Elshanka_Chekhalino4_EN_10.1kya	0.0840195	0.0324386	2.5901	TRUE	3	TRUE
Russia_CisBaikal_UstBelaya_EN	Russia_MiddleVolga_Elshanka_Chekhalino4_EN_10.1kya+Russia_AfontovaGora3+China_AmurRiver_LPaleolithic_19K	0.150542	Russia_AfontovaGora3	0.122267	0.0354052	3.45337	TRUE	3	TRUE
Russia_CisBaikal_UstBelaya_EN	Russia_MiddleVolga_Elshanka_Chekhalino4_EN_10.1kya+Russia_AfontovaGora3+China_AmurRiver_LPaleolithic_19K	0.150542	China_AmurRiver_LPaleolithic_19K	0.793713	0.0185853	42.7065	TRUE	3	TRUE
Russia_CisBaikal_UstBelaya_EN	Russia_MiddleVolga_Elshanka_Chekhalino4_EN_10.1kya+Russia_AfontovaGora3	6.11575e-75	Russia_MiddleVolga_Elshanka_Chekhalino4_EN_10.1kya	-5.77455	1.24194	-4.64963	FALSE	2	FALSE
Russia_CisBaikal_UstBelaya_EN	Russia_MiddleVolga_Elshanka_Chekhalino4_EN_10.1kya+Russia_AfontovaGora3	6.11575e-75	Russia_AfontovaGora3	6.77455	1.24194	5.45482	FALSE	2	FALSE
Russia_CisBaikal_UstBelaya_EN	Russia_MiddleVolga_Elshanka_Chekhalino4_EN_10.1kya+Romania_IronGates_Mesolithic	1.13011e-177	Russia_MiddleVolga_Elshanka_Chekhalino4_EN_10.1kya	4.69552	0.429753	10.9261	FALSE	2	FALSE
Russia_CisBaikal_UstBelaya_EN	Russia_MiddleVolga_Elshanka_Chekhalino4_EN_10.1kya+Romania_IronGates_Mesolithic	1.13011e-177	Romania_IronGates_Mesolithic	-3.69552	0.429753	-8.59919	FALSE	2	FALSE
Russia_CisBaikal_UstBelaya_EN	Romania_IronGates_Mesolithic+Russia_AfontovaGora3	2.16005e-247	Romania_IronGates_Mesolithic	-0.823643	0.0990363	-8.31658	FALSE	2	FALSE
Russia_CisBaikal_UstBelaya_EN	Romania_IronGates_Mesolithic+Russia_AfontovaGora3	2.16005e-247	Russia_AfontovaGora3	1.82364	0.0990363	18.4139	FALSE	2	FALSE
Russia_CisBaikal_UstBelaya_EN	Russia_MiddleVolga_Elshanka_Chekhalino4_EN_10.1kya+Romania_IronGates_Mesolithic+China_AmurRiver_LPaleolithic_19K	0.000381413	Russia_MiddleVolga_Elshanka_Chekhalino4_EN_10.1kya	0.240585	0.0329498	7.30155	FALSE	3	FALSE
Russia_CisBaikal_UstBelaya_EN	Russia_MiddleVolga_Elshanka_Chekhalino4_EN_10.1kya+Romania_IronGates_Mesolithic+China_AmurRiver_LPaleolithic_19K	0.000381413	Romania_IronGates_Mesolithic	-0.0587893	0.0277392	-2.11936	FALSE	3	FALSE
Russia_CisBaikal_UstBelaya_EN	Russia_MiddleVolga_Elshanka_Chekhalino4_EN_10.1kya+Romania_IronGates_Mesolithic+China_AmurRiver_LPaleolithic_19K	0.000381413	China_AmurRiver_LPaleolithic_19K	0.818204	0.0174079	47.0019	FALSE	3	FALSE
Russia_CisBaikal_UstBelaya_EN	Russia_MiddleVolga_Elshanka_Chekhalino4_EN_10.1kya+Romania_IronGates_Mesolithic+Russia_AfontovaGora3	2.7961e-28	Russia_MiddleVolga_Elshanka_Chekhalino4_EN_10.1kya	-12.7256	3.7612	-3.3834	FALSE	3	FALSE
Russia_CisBaikal_UstBelaya_EN	Russia_MiddleVolga_Elshanka_Chekhalino4_EN_10.1kya+Romania_IronGates_Mesolithic+Russia_AfontovaGora3	2.7961e-28	Romania_IronGates_Mesolithic	5.21639	1.64336	3.17421	FALSE	3	FALSE
Russia_CisBaikal_UstBelaya_EN	Russia_MiddleVolga_Elshanka_Chekhalino4_EN_10.1kya+Romania_IronGates_Mesolithic+Russia_AfontovaGora3	2.7961e-28	Russia_AfontovaGora3	8.50926	2.17678	3.9091	FALSE	3	FALSE
Russia_CisBaikal_UstBelaya_EN	Russia_MiddleVolga_Elshanka_Chekhalino4_EN_10.1kya+Romania_IronGates_Mesolithic+Russia_AfontovaGora3+China_AmurRiver_LPaleolithic_19K	0.148314	Russia_MiddleVolga_Elshanka_Chekhalino4_EN_10.1kya	-0.0128232	0.0727432	-0.17628	FALSE	4	FALSE
Russia_CisBaikal_UstBelaya_EN	Russia_MiddleVolga_Elshanka_Chekhalino4_EN_10.1kya+Romania_IronGates_Mesolithic+Russia_AfontovaGora3+China_AmurRiver_LPaleolithic_19K	0.148314	Romania_IronGates_Mesolithic	0.0511753	0.036968	1.38432	FALSE	4	FALSE
Russia_CisBaikal_UstBelaya_EN	Russia_MiddleVolga_Elshanka_Chekhalino4_EN_10.1kya+Romania_IronGates_Mesolithic+Russia_AfontovaGora3+China_AmurRiver_LPaleolithic_19K	0.148314	Russia_AfontovaGora3	0.176247	0.0491572	3.58538	FALSE	4	FALSE
Russia_CisBaikal_UstBelaya_EN	Russia_MiddleVolga_Elshanka_Chekhalino4_EN_10.1kya+Romania_IronGates_Mesolithic+Russia_AfontovaGora3+China_AmurRiver_LPaleolithic_19K	0.148314	China_AmurRiver_LPaleolithic_19K	0.785401	0.0194121	40.4594	FALSE	4	FALSE
Russia_Transbaikal_ArgunRiver_M.SG	China_AmurRiver_LPaleolithic_19K	0.0129391	China_AmurRiver_LPaleolithic_19K	1	3.19969e-14	3.1253e+13	FALSE	1	TRUE
Russia_Transbaikal_ArgunRiver_M.SG	Russia_AfontovaGora3	0	Russia_AfontovaGora3	1	3.19969e-14	3.1253e+13	FALSE	1	TRUE
Russia_Transbaikal_ArgunRiver_M.SG	Romania_IronGates_Mesolithic	0	Romania_IronGates_Mesolithic	1	3.19969e-14	3.1253e+13	FALSE	1	TRUE
Russia_Transbaikal_ArgunRiver_M.SG	Russia_MiddleVolga_Elshanka_Chekhalino4_EN_10.1kya	0	Russia_MiddleVolga_Elshanka_Chekhalino4_EN_10.1kya	1	3.19969e-14	3.1253e+13	FALSE	1	TRUE
Russia_Transbaikal_ArgunRiver_M.SG	Russia_AfontovaGora3+China_AmurRiver_LPaleolithic_19K	0.240471	Russia_AfontovaGora3	0.0527517	0.0159797	3.30118	TRUE	2	TRUE
Russia_Transbaikal_ArgunRiver_M.SG	Russia_AfontovaGora3+China_AmurRiver_LPaleolithic_19K	0.240471	China_AmurRiver_LPaleolithic_19K	0.947248	0.0159797	59.2784	TRUE	2	TRUE
Russia_Transbaikal_ArgunRiver_M.SG	Romania_IronGates_Mesolithic+China_AmurRiver_LPaleolithic_19K	0.156733	Romania_IronGates_Mesolithic	0.0443969	0.014194	3.12786	TRUE	2	TRUE
Russia_Transbaikal_ArgunRiver_M.SG	Romania_IronGates_Mesolithic+China_AmurRiver_LPaleolithic_19K	0.156733	China_AmurRiver_LPaleolithic_19K	0.955603	0.014194	67.3243	TRUE	2	TRUE
Russia_Transbaikal_ArgunRiver_M.SG	Russia_MiddleVolga_Elshanka_Chekhalino4_EN_10.1kya+China_AmurRiver_LPaleolithic_19K	0.0974412	Russia_MiddleVolga_Elshanka_Chekhalino4_EN_10.1kya	0.0452395	0.0153361	2.94986	TRUE	2	TRUE
Russia_Transbaikal_ArgunRiver_M.SG	Russia_MiddleVolga_Elshanka_Chekhalino4_EN_10.1kya+China_AmurRiver_LPaleolithic_19K	0.0974412	China_AmurRiver_LPaleolithic_19K	0.95476	0.0153361	62.2556	TRUE	2	TRUE
Russia_Transbaikal_ArgunRiver_M.SG	Romania_IronGates_Mesolithic+Russia_AfontovaGora3+China_AmurRiver_LPaleolithic_19K	0.276812	Romania_IronGates_Mesolithic	0.0271032	0.018015	1.50448	TRUE	3	TRUE
Russia_Transbaikal_ArgunRiver_M.SG	Romania_IronGates_Mesolithic+Russia_AfontovaGora3+China_AmurRiver_LPaleolithic_19K	0.276812	Russia_AfontovaGora3	0.0329073	0.0203655	1.61583	TRUE	3	TRUE
Russia_Transbaikal_ArgunRiver_M.SG	Romania_IronGates_Mesolithic+Russia_AfontovaGora3+China_AmurRiver_LPaleolithic_19K	0.276812	China_AmurRiver_LPaleolithic_19K	0.939989	0.0167711	56.0481	TRUE	3	TRUE
Russia_Transbaikal_ArgunRiver_M.SG	Russia_MiddleVolga_Elshanka_Chekhalino4_EN_10.1kya+Romania_IronGates_Mesolithic+China_AmurRiver_LPaleolithic_19K	0.119043	Russia_MiddleVolga_Elshanka_Chekhalino4_EN_10.1kya	0.033316	0.0286728	1.16194	TRUE	3	TRUE
Russia_Transbaikal_ArgunRiver_M.SG	Russia_MiddleVolga_Elshanka_Chekhalino4_EN_10.1kya+Romania_IronGates_Mesolithic+China_AmurRiver_LPaleolithic_19K	0.119043	Romania_IronGates_Mesolithic	0.0184818	0.0264308	0.699251	TRUE	3	TRUE
Russia_Transbaikal_ArgunRiver_M.SG	Russia_MiddleVolga_Elshanka_Chekhalino4_EN_10.1kya+Romania_IronGates_Mesolithic+China_AmurRiver_LPaleolithic_19K	0.119043	China_AmurRiver_LPaleolithic_19K	0.948202	0.0156389	60.6308	TRUE	3	TRUE
Russia_Transbaikal_ArgunRiver_M.SG	Russia_MiddleVolga_Elshanka_Chekhalino4_EN_10.1kya+Russia_AfontovaGora3	4.48429e-76	Russia_MiddleVolga_Elshanka_Chekhalino4_EN_10.1kya	-7.84576	1.63844	-4.78857	FALSE	2	FALSE
Russia_Transbaikal_ArgunRiver_M.SG	Russia_MiddleVolga_Elshanka_Chekhalino4_EN_10.1kya+Russia_AfontovaGora3	4.48429e-76	Russia_AfontovaGora3	8.84576	1.63844	5.39891	FALSE	2	FALSE
Russia_Transbaikal_ArgunRiver_M.SG	Russia_MiddleVolga_Elshanka_Chekhalino4_EN_10.1kya+Romania_IronGates_Mesolithic	1.1446e-188	Russia_MiddleVolga_Elshanka_Chekhalino4_EN_10.1kya	6.34125	0.644442	9.83991	FALSE	2	FALSE
Russia_Transbaikal_ArgunRiver_M.SG	Russia_MiddleVolga_Elshanka_Chekhalino4_EN_10.1kya+Romania_IronGates_Mesolithic	1.1446e-188	Romania_IronGates_Mesolithic	-5.34125	0.644442	-8.28818	FALSE	2	FALSE
Russia_Transbaikal_ArgunRiver_M.SG	Romania_IronGates_Mesolithic+Russia_AfontovaGora3	5.9228e-298	Romania_IronGates_Mesolithic	-1.79048	0.185113	-9.67238	FALSE	2	FALSE
Russia_Transbaikal_ArgunRiver_M.SG	Romania_IronGates_Mesolithic+Russia_AfontovaGora3	5.9228e-298	Russia_AfontovaGora3	2.79048	0.185113	15.0745	FALSE	2	FALSE
Russia_Transbaikal_ArgunRiver_M.SG	Russia_MiddleVolga_Elshanka_Chekhalino4_EN_10.1kya+Russia_AfontovaGora3+China_AmurRiver_LPaleolithic_19K	0.132944	Russia_MiddleVolga_Elshanka_Chekhalino4_EN_10.1kya	-5.01144e-05	0.0338937	-0.00147858	FALSE	3	FALSE
Russia_Transbaikal_ArgunRiver_M.SG	Russia_MiddleVolga_Elshanka_Chekhalino4_EN_10.1kya+Russia_AfontovaGora3+China_AmurRiver_LPaleolithic_19K	0.132944	Russia_AfontovaGora3	0.0513791	0.0360028	1.42709	FALSE	3	FALSE
Russia_Transbaikal_ArgunRiver_M.SG	Russia_MiddleVolga_Elshanka_Chekhalino4_EN_10.1kya+Russia_AfontovaGora3+China_AmurRiver_LPaleolithic_19K	0.132944	China_AmurRiver_LPaleolithic_19K	0.948671	0.0166152	57.0964	FALSE	3	FALSE
Russia_Transbaikal_ArgunRiver_M.SG	Russia_MiddleVolga_Elshanka_Chekhalino4_EN_10.1kya+Romania_IronGates_Mesolithic+Russia_AfontovaGora3	2.07759e-28	Russia_MiddleVolga_Elshanka_Chekhalino4_EN_10.1kya	-15.5945	4.51266	-3.45572	FALSE	3	FALSE
Russia_Transbaikal_ArgunRiver_M.SG	Russia_MiddleVolga_Elshanka_Chekhalino4_EN_10.1kya+Romania_IronGates_Mesolithic+Russia_AfontovaGora3	2.07759e-28	Romania_IronGates_Mesolithic	6.39284	1.97401	3.2385	FALSE	3	FALSE
Russia_Transbaikal_ArgunRiver_M.SG	Russia_MiddleVolga_Elshanka_Chekhalino4_EN_10.1kya+Romania_IronGates_Mesolithic+Russia_AfontovaGora3	2.07759e-28	Russia_AfontovaGora3	10.2016	2.61047	3.90797	FALSE	3	FALSE
Russia_Transbaikal_ArgunRiver_M.SG	Russia_MiddleVolga_Elshanka_Chekhalino4_EN_10.1kya+Romania_IronGates_Mesolithic+Russia_AfontovaGora3+China_AmurRiver_LPaleolithic_19K	0.29018	Russia_MiddleVolga_Elshanka_Chekhalino4_EN_10.1kya	-0.10408	0.0728895	-1.42791	FALSE	4	FALSE
Russia_Transbaikal_ArgunRiver_M.SG	Russia_MiddleVolga_Elshanka_Chekhalino4_EN_10.1kya+Romania_IronGates_Mesolithic+Russia_AfontovaGora3+China_AmurRiver_LPaleolithic_19K	0.29018	Romania_IronGates_Mesolithic	0.07348	0.0355687	2.06587	FALSE	4	FALSE
Russia_Transbaikal_ArgunRiver_M.SG	Russia_MiddleVolga_Elshanka_Chekhalino4_EN_10.1kya+Romania_IronGates_Mesolithic+Russia_AfontovaGora3+China_AmurRiver_LPaleolithic_19K	0.29018	Russia_AfontovaGora3	0.098212	0.0516607	1.9011	FALSE	4	FALSE
Russia_Transbaikal_ArgunRiver_M.SG	Russia_MiddleVolga_Elshanka_Chekhalino4_EN_10.1kya+Romania_IronGates_Mesolithic+Russia_AfontovaGora3+China_AmurRiver_LPaleolithic_19K	0.29018	China_AmurRiver_LPaleolithic_19K	0.932388	0.0180843	51.5577	FALSE	4	FALSE
Russia_UpperYenisei_DolgoyeOzero_EBA	China_AmurRiver_LPaleolithic_19K	7.71486e-121	China_AmurRiver_LPaleolithic_19K	1	3.19969e-14	3.1253e+13	FALSE	1	TRUE
Russia_UpperYenisei_DolgoyeOzero_EBA	Russia_AfontovaGora3	2.79875e-189	Russia_AfontovaGora3	1	3.19969e-14	3.1253e+13	FALSE	1	TRUE
Russia_UpperYenisei_DolgoyeOzero_EBA	Russia_MiddleVolga_Elshanka_Chekhalino4_EN_10.1kya	0	Russia_MiddleVolga_Elshanka_Chekhalino4_EN_10.1kya	1	3.19969e-14	3.1253e+13	FALSE	1	TRUE
Russia_UpperYenisei_DolgoyeOzero_EBA	Romania_IronGates_Mesolithic	0	Romania_IronGates_Mesolithic	1	3.19969e-14	3.1253e+13	FALSE	1	TRUE
Russia_UpperYenisei_DolgoyeOzero_EBA	Russia_AfontovaGora3+China_AmurRiver_LPaleolithic_19K	0.042188	Russia_AfontovaGora3	0.423067	0.0174772	24.2068	FALSE	2	TRUE
Russia_UpperYenisei_DolgoyeOzero_EBA	Russia_AfontovaGora3+China_AmurRiver_LPaleolithic_19K	0.042188	China_AmurRiver_LPaleolithic_19K	0.576933	0.0174772	33.0106	FALSE	2	TRUE
Russia_UpperYenisei_DolgoyeOzero_EBA	Russia_MiddleVolga_Elshanka_Chekhalino4_EN_10.1kya+China_AmurRiver_LPaleolithic_19K	4.20647e-29	Russia_MiddleVolga_Elshanka_Chekhalino4_EN_10.1kya	0.350643	0.0164082	21.37	FALSE	2	TRUE
Russia_UpperYenisei_DolgoyeOzero_EBA	Russia_MiddleVolga_Elshanka_Chekhalino4_EN_10.1kya+China_AmurRiver_LPaleolithic_19K	4.20647e-29	China_AmurRiver_LPaleolithic_19K	0.649357	0.0164082	39.5751	FALSE	2	TRUE
Russia_UpperYenisei_DolgoyeOzero_EBA	Romania_IronGates_Mesolithic+China_AmurRiver_LPaleolithic_19K	3.8072e-84	Romania_IronGates_Mesolithic	0.199079	0.0147875	13.4627	FALSE	2	TRUE
Russia_UpperYenisei_DolgoyeOzero_EBA	Romania_IronGates_Mesolithic+China_AmurRiver_LPaleolithic_19K	3.8072e-84	China_AmurRiver_LPaleolithic_19K	0.800921	0.0147875	54.1622	FALSE	2	TRUE
Russia_UpperYenisei_DolgoyeOzero_EBA	Russia_MiddleVolga_Elshanka_Chekhalino4_EN_10.1kya+Russia_AfontovaGora3+China_AmurRiver_LPaleolithic_19K	0.0351904	Russia_MiddleVolga_Elshanka_Chekhalino4_EN_10.1kya	0.049456	0.0324525	1.52395	FALSE	3	TRUE
Russia_UpperYenisei_DolgoyeOzero_EBA	Russia_MiddleVolga_Elshanka_Chekhalino4_EN_10.1kya+Russia_AfontovaGora3+China_AmurRiver_LPaleolithic_19K	0.0351904	Russia_AfontovaGora3	0.374587	0.0368403	10.1678	FALSE	3	TRUE
Russia_UpperYenisei_DolgoyeOzero_EBA	Russia_MiddleVolga_Elshanka_Chekhalino4_EN_10.1kya+Russia_AfontovaGora3+China_AmurRiver_LPaleolithic_19K	0.0351904	China_AmurRiver_LPaleolithic_19K	0.575957	0.0173662	33.1655	FALSE	3	TRUE
Russia_UpperYenisei_DolgoyeOzero_EBA	Romania_IronGates_Mesolithic+Russia_AfontovaGora3+China_AmurRiver_LPaleolithic_19K	0.0345382	Romania_IronGates_Mesolithic	0.0283388	0.0166089	1.70625	FALSE	3	TRUE
Russia_UpperYenisei_DolgoyeOzero_EBA	Romania_IronGates_Mesolithic+Russia_AfontovaGora3+China_AmurRiver_LPaleolithic_19K	0.0345382	Russia_AfontovaGora3	0.398968	0.0221387	18.0213	FALSE	3	TRUE
Russia_UpperYenisei_DolgoyeOzero_EBA	Romania_IronGates_Mesolithic+Russia_AfontovaGora3+China_AmurRiver_LPaleolithic_19K	0.0345382	China_AmurRiver_LPaleolithic_19K	0.572693	0.017318	33.0692	FALSE	3	TRUE
Russia_UpperYenisei_DolgoyeOzero_EBA	Russia_MiddleVolga_Elshanka_Chekhalino4_EN_10.1kya+Romania_IronGates_Mesolithic+Russia_AfontovaGora3+China_AmurRiver_LPaleolithic_19K	0.0130501	Russia_MiddleVolga_Elshanka_Chekhalino4_EN_10.1kya	0.00585546	0.0800479	0.0731494	FALSE	4	TRUE
Russia_UpperYenisei_DolgoyeOzero_EBA	Russia_MiddleVolga_Elshanka_Chekhalino4_EN_10.1kya+Romania_IronGates_Mesolithic+Russia_AfontovaGora3+China_AmurRiver_LPaleolithic_19K	0.0130501	Romania_IronGates_Mesolithic	0.0262722	0.0394328	0.666253	FALSE	4	TRUE
Russia_UpperYenisei_DolgoyeOzero_EBA	Russia_MiddleVolga_Elshanka_Chekhalino4_EN_10.1kya+Romania_IronGates_Mesolithic+Russia_AfontovaGora3+China_AmurRiver_LPaleolithic_19K	0.0130501	Russia_AfontovaGora3	0.395659	0.0543175	7.2842	FALSE	4	TRUE
Russia_UpperYenisei_DolgoyeOzero_EBA	Russia_MiddleVolga_Elshanka_Chekhalino4_EN_10.1kya+Romania_IronGates_Mesolithic+Russia_AfontovaGora3+China_AmurRiver_LPaleolithic_19K	0.0130501	China_AmurRiver_LPaleolithic_19K	0.572213	0.0182746	31.3118	FALSE	4	TRUE
Russia_UpperYenisei_DolgoyeOzero_EBA	Russia_MiddleVolga_Elshanka_Chekhalino4_EN_10.1kya+Russia_AfontovaGora3	4.3887e-70	Russia_MiddleVolga_Elshanka_Chekhalino4_EN_10.1kya	-3.08316	0.625902	-4.92596	FALSE	2	FALSE
Russia_UpperYenisei_DolgoyeOzero_EBA	Russia_MiddleVolga_Elshanka_Chekhalino4_EN_10.1kya+Russia_AfontovaGora3	4.3887e-70	Russia_AfontovaGora3	4.08316	0.625902	6.52365	FALSE	2	FALSE
Russia_UpperYenisei_DolgoyeOzero_EBA	Russia_MiddleVolga_Elshanka_Chekhalino4_EN_10.1kya+Romania_IronGates_Mesolithic	1.49137e-135	Russia_MiddleVolga_Elshanka_Chekhalino4_EN_10.1kya	2.78443	0.180238	15.4486	FALSE	2	FALSE
Russia_UpperYenisei_DolgoyeOzero_EBA	Russia_MiddleVolga_Elshanka_Chekhalino4_EN_10.1kya+Romania_IronGates_Mesolithic	1.49137e-135	Romania_IronGates_Mesolithic	-1.78443	0.180238	-9.90038	FALSE	2	FALSE
Russia_UpperYenisei_DolgoyeOzero_EBA	Romania_IronGates_Mesolithic+Russia_AfontovaGora3	4.66891e-171	Romania_IronGates_Mesolithic	-0.28728	0.0492411	-5.83415	FALSE	2	FALSE
Russia_UpperYenisei_DolgoyeOzero_EBA	Romania_IronGates_Mesolithic+Russia_AfontovaGora3	4.66891e-171	Russia_AfontovaGora3	1.28728	0.0492411	26.1424	FALSE	2	FALSE
Russia_UpperYenisei_DolgoyeOzero_EBA	Russia_MiddleVolga_Elshanka_Chekhalino4_EN_10.1kya+Romania_IronGates_Mesolithic+China_AmurRiver_LPaleolithic_19K	9.31003e-14	Russia_MiddleVolga_Elshanka_Chekhalino4_EN_10.1kya	0.612572	0.0422646	14.4937	FALSE	3	FALSE
Russia_UpperYenisei_DolgoyeOzero_EBA	Russia_MiddleVolga_Elshanka_Chekhalino4_EN_10.1kya+Romania_IronGates_Mesolithic+China_AmurRiver_LPaleolithic_19K	9.31003e-14	Romania_IronGates_Mesolithic	-0.238413	0.0347178	-6.86716	FALSE	3	FALSE
Russia_UpperYenisei_DolgoyeOzero_EBA	Russia_MiddleVolga_Elshanka_Chekhalino4_EN_10.1kya+Romania_IronGates_Mesolithic+China_AmurRiver_LPaleolithic_19K	9.31003e-14	China_AmurRiver_LPaleolithic_19K	0.625841	0.0179863	34.7955	FALSE	3	FALSE
Russia_UpperYenisei_DolgoyeOzero_EBA	Russia_MiddleVolga_Elshanka_Chekhalino4_EN_10.1kya+Romania_IronGates_Mesolithic+Russia_AfontovaGora3	1.64986e-27	Russia_MiddleVolga_Elshanka_Chekhalino4_EN_10.1kya	-7.87998	2.3172	-3.40065	FALSE	3	FALSE
Russia_UpperYenisei_DolgoyeOzero_EBA	Russia_MiddleVolga_Elshanka_Chekhalino4_EN_10.1kya+Romania_IronGates_Mesolithic+Russia_AfontovaGora3	1.64986e-27	Romania_IronGates_Mesolithic	3.20969	1.01001	3.17787	FALSE	3	FALSE
Russia_UpperYenisei_DolgoyeOzero_EBA	Russia_MiddleVolga_Elshanka_Chekhalino4_EN_10.1kya+Romania_IronGates_Mesolithic+Russia_AfontovaGora3	1.64986e-27	Russia_AfontovaGora3	5.67029	1.34477	4.21654	FALSE	3	FALSE
Russia_UralsEneolithic_Kulmetovo_C_6.0-6.1kya	Romania_IronGates_Mesolithic	2.984e-321	Romania_IronGates_Mesolithic	1	3.19969e-14	3.1253e+13	FALSE	1	TRUE
Russia_UralsEneolithic_Kulmetovo_C_6.0-6.1kya	Russia_MiddleVolga_Elshanka_Chekhalino4_EN_10.1kya	2.41313e-29	Russia_MiddleVolga_Elshanka_Chekhalino4_EN_10.1kya	1	3.19969e-14	3.1253e+13	FALSE	1	TRUE
Russia_UralsEneolithic_Kulmetovo_C_6.0-6.1kya	Russia_AfontovaGora3	1.26383e-30	Russia_AfontovaGora3	1	3.19969e-14	3.1253e+13	FALSE	1	TRUE
Russia_UralsEneolithic_Kulmetovo_C_6.0-6.1kya	China_AmurRiver_LPaleolithic_19K	0	China_AmurRiver_LPaleolithic_19K	1	3.19969e-14	3.1253e+13	FALSE	1	TRUE
Russia_UralsEneolithic_Kulmetovo_C_6.0-6.1kya	Romania_IronGates_Mesolithic+Russia_AfontovaGora3	3.96325e-05	Romania_IronGates_Mesolithic	0.251521	0.0206393	12.1865	FALSE	2	TRUE
Russia_UralsEneolithic_Kulmetovo_C_6.0-6.1kya	Romania_IronGates_Mesolithic+Russia_AfontovaGora3	3.96325e-05	Russia_AfontovaGora3	0.748479	0.0206393	36.2648	FALSE	2	TRUE
Russia_UralsEneolithic_Kulmetovo_C_6.0-6.1kya	Russia_MiddleVolga_Elshanka_Chekhalino4_EN_10.1kya+Russia_AfontovaGora3	1.57015e-05	Russia_MiddleVolga_Elshanka_Chekhalino4_EN_10.1kya	0.522894	0.0419532	12.4637	FALSE	2	TRUE
Russia_UralsEneolithic_Kulmetovo_C_6.0-6.1kya	Russia_MiddleVolga_Elshanka_Chekhalino4_EN_10.1kya+Russia_AfontovaGora3	1.57015e-05	Russia_AfontovaGora3	0.477106	0.0419532	11.3723	FALSE	2	TRUE
Russia_UralsEneolithic_Kulmetovo_C_6.0-6.1kya	Russia_MiddleVolga_Elshanka_Chekhalino4_EN_10.1kya+China_AmurRiver_LPaleolithic_19K	1.18475e-20	Russia_MiddleVolga_Elshanka_Chekhalino4_EN_10.1kya	0.891558	0.0177712	50.1687	FALSE	2	TRUE
Russia_UralsEneolithic_Kulmetovo_C_6.0-6.1kya	Russia_MiddleVolga_Elshanka_Chekhalino4_EN_10.1kya+China_AmurRiver_LPaleolithic_19K	1.18475e-20	China_AmurRiver_LPaleolithic_19K	0.108442	0.0177712	6.10211	FALSE	2	TRUE
Russia_UralsEneolithic_Kulmetovo_C_6.0-6.1kya	Russia_AfontovaGora3+China_AmurRiver_LPaleolithic_19K	3.21006e-31	Russia_AfontovaGora3	0.981696	0.0234817	41.8068	FALSE	2	TRUE
Russia_UralsEneolithic_Kulmetovo_C_6.0-6.1kya	Russia_AfontovaGora3+China_AmurRiver_LPaleolithic_19K	3.21006e-31	China_AmurRiver_LPaleolithic_19K	0.0183041	0.0234817	0.779506	FALSE	2	TRUE
Russia_UralsEneolithic_Kulmetovo_C_6.0-6.1kya	Romania_IronGates_Mesolithic+China_AmurRiver_LPaleolithic_19K	3.2995e-269	Romania_IronGates_Mesolithic	0.748274	0.0210012	35.6301	FALSE	2	TRUE
Russia_UralsEneolithic_Kulmetovo_C_6.0-6.1kya	Romania_IronGates_Mesolithic+China_AmurRiver_LPaleolithic_19K	3.2995e-269	China_AmurRiver_LPaleolithic_19K	0.251726	0.0210012	11.9863	FALSE	2	TRUE
Russia_UralsEneolithic_Kulmetovo_C_6.0-6.1kya	Russia_MiddleVolga_Elshanka_Chekhalino4_EN_10.1kya+Russia_AfontovaGora3+China_AmurRiver_LPaleolithic_19K	0.0604919	Russia_MiddleVolga_Elshanka_Chekhalino4_EN_10.1kya	0.543843	0.0361265	15.0539	TRUE	3	TRUE
Russia_UralsEneolithic_Kulmetovo_C_6.0-6.1kya	Russia_MiddleVolga_Elshanka_Chekhalino4_EN_10.1kya+Russia_AfontovaGora3+China_AmurRiver_LPaleolithic_19K	0.0604919	Russia_AfontovaGora3	0.382696	0.0407723	9.38619	TRUE	3	TRUE
Russia_UralsEneolithic_Kulmetovo_C_6.0-6.1kya	Russia_MiddleVolga_Elshanka_Chekhalino4_EN_10.1kya+Russia_AfontovaGora3+China_AmurRiver_LPaleolithic_19K	0.0604919	China_AmurRiver_LPaleolithic_19K	0.073461	0.0168015	4.3723	TRUE	3	TRUE
Russia_UralsEneolithic_Kulmetovo_C_6.0-6.1kya	Russia_MiddleVolga_Elshanka_Chekhalino4_EN_10.1kya+Romania_IronGates_Mesolithic+Russia_AfontovaGora3	0.000383558	Russia_MiddleVolga_Elshanka_Chekhalino4_EN_10.1kya	0.267888	0.10173	2.63332	FALSE	3	TRUE
Russia_UralsEneolithic_Kulmetovo_C_6.0-6.1kya	Russia_MiddleVolga_Elshanka_Chekhalino4_EN_10.1kya+Romania_IronGates_Mesolithic+Russia_AfontovaGora3	0.000383558	Romania_IronGates_Mesolithic	0.142058	0.0463408	3.06551	FALSE	3	TRUE
Russia_UralsEneolithic_Kulmetovo_C_6.0-6.1kya	Russia_MiddleVolga_Elshanka_Chekhalino4_EN_10.1kya+Romania_IronGates_Mesolithic+Russia_AfontovaGora3	0.000383558	Russia_AfontovaGora3	0.590054	0.0627105	9.40917	FALSE	3	TRUE
Russia_UralsEneolithic_Kulmetovo_C_6.0-6.1kya	Romania_IronGates_Mesolithic+Russia_AfontovaGora3+China_AmurRiver_LPaleolithic_19K	0.000261846	Romania_IronGates_Mesolithic	0.255854	0.0204941	12.4842	FALSE	3	TRUE
Russia_UralsEneolithic_Kulmetovo_C_6.0-6.1kya	Romania_IronGates_Mesolithic+Russia_AfontovaGora3+China_AmurRiver_LPaleolithic_19K	0.000261846	Russia_AfontovaGora3	0.71675	0.0253686	28.2534	FALSE	3	TRUE
Russia_UralsEneolithic_Kulmetovo_C_6.0-6.1kya	Romania_IronGates_Mesolithic+Russia_AfontovaGora3+China_AmurRiver_LPaleolithic_19K	0.000261846	China_AmurRiver_LPaleolithic_19K	0.0273963	0.0172058	1.59227	FALSE	3	TRUE
Russia_UralsEneolithic_Kulmetovo_C_6.0-6.1kya	Russia_MiddleVolga_Elshanka_Chekhalino4_EN_10.1kya+Romania_IronGates_Mesolithic+Russia_AfontovaGora3+China_AmurRiver_LPaleolithic_19K	0.119109	Russia_MiddleVolga_Elshanka_Chekhalino4_EN_10.1kya	0.38195	0.084364	4.5274	TRUE	4	TRUE
Russia_UralsEneolithic_Kulmetovo_C_6.0-6.1kya	Russia_MiddleVolga_Elshanka_Chekhalino4_EN_10.1kya+Romania_IronGates_Mesolithic+Russia_AfontovaGora3+China_AmurRiver_LPaleolithic_19K	0.119109	Romania_IronGates_Mesolithic	0.0952644	0.0414938	2.29587	TRUE	4	TRUE
Russia_UralsEneolithic_Kulmetovo_C_6.0-6.1kya	Russia_MiddleVolga_Elshanka_Chekhalino4_EN_10.1kya+Romania_IronGates_Mesolithic+Russia_AfontovaGora3+China_AmurRiver_LPaleolithic_19K	0.119109	Russia_AfontovaGora3	0.461272	0.0579021	7.96641	TRUE	4	TRUE
Russia_UralsEneolithic_Kulmetovo_C_6.0-6.1kya	Russia_MiddleVolga_Elshanka_Chekhalino4_EN_10.1kya+Romania_IronGates_Mesolithic+Russia_AfontovaGora3+China_AmurRiver_LPaleolithic_19K	0.119109	China_AmurRiver_LPaleolithic_19K	0.0615144	0.0172307	3.57004	TRUE	4	TRUE
Russia_UralsEneolithic_Kulmetovo_C_6.0-6.1kya	Russia_MiddleVolga_Elshanka_Chekhalino4_EN_10.1kya+Romania_IronGates_Mesolithic	2.52747e-18	Russia_MiddleVolga_Elshanka_Chekhalino4_EN_10.1kya	1.25673	0.0475428	26.4338	FALSE	2	FALSE
Russia_UralsEneolithic_Kulmetovo_C_6.0-6.1kya	Russia_MiddleVolga_Elshanka_Chekhalino4_EN_10.1kya+Romania_IronGates_Mesolithic	2.52747e-18	Romania_IronGates_Mesolithic	-0.256734	0.0475428	-5.40007	FALSE	2	FALSE
Russia_UralsEneolithic_Kulmetovo_C_6.0-6.1kya	Russia_MiddleVolga_Elshanka_Chekhalino4_EN_10.1kya+Romania_IronGates_Mesolithic+China_AmurRiver_LPaleolithic_19K	3.02606e-12	Russia_MiddleVolga_Elshanka_Chekhalino4_EN_10.1kya	1.10577	0.0467468	23.6545	FALSE	3	FALSE
Russia_UralsEneolithic_Kulmetovo_C_6.0-6.1kya	Russia_MiddleVolga_Elshanka_Chekhalino4_EN_10.1kya+Romania_IronGates_Mesolithic+China_AmurRiver_LPaleolithic_19K	3.02606e-12	Romania_IronGates_Mesolithic	-0.215033	0.0409066	-5.25669	FALSE	3	FALSE
Russia_UralsEneolithic_Kulmetovo_C_6.0-6.1kya	Russia_MiddleVolga_Elshanka_Chekhalino4_EN_10.1kya+Romania_IronGates_Mesolithic+China_AmurRiver_LPaleolithic_19K	3.02606e-12	China_AmurRiver_LPaleolithic_19K	0.109262	0.0198365	5.50811	FALSE	3	FALSE
Russia_MiddleIrtysh_CombPitWare_Borovyanka17_C_4.5kya	Russia_AfontovaGora3	1.77439e-79	Russia_AfontovaGora3	1	3.19969e-14	3.1253e+13	FALSE	1	TRUE
Russia_MiddleIrtysh_CombPitWare_Borovyanka17_C_4.5kya	Russia_MiddleVolga_Elshanka_Chekhalino4_EN_10.1kya	3.29222e-175	Russia_MiddleVolga_Elshanka_Chekhalino4_EN_10.1kya	1	3.19969e-14	3.1253e+13	FALSE	1	TRUE
Russia_MiddleIrtysh_CombPitWare_Borovyanka17_C_4.5kya	China_AmurRiver_LPaleolithic_19K	9.77846e-233	China_AmurRiver_LPaleolithic_19K	1	3.19969e-14	3.1253e+13	FALSE	1	TRUE
Russia_MiddleIrtysh_CombPitWare_Borovyanka17_C_4.5kya	Romania_IronGates_Mesolithic	0	Romania_IronGates_Mesolithic	1	3.19969e-14	3.1253e+13	FALSE	1	TRUE
Russia_MiddleIrtysh_CombPitWare_Borovyanka17_C_4.5kya	Russia_AfontovaGora3+China_AmurRiver_LPaleolithic_19K	9.8694e-06	Russia_AfontovaGora3	0.632833	0.0202407	31.2653	FALSE	2	TRUE
Russia_MiddleIrtysh_CombPitWare_Borovyanka17_C_4.5kya	Russia_AfontovaGora3+China_AmurRiver_LPaleolithic_19K	9.8694e-06	China_AmurRiver_LPaleolithic_19K	0.367167	0.0202407	18.14	FALSE	2	TRUE
Russia_MiddleIrtysh_CombPitWare_Borovyanka17_C_4.5kya	Russia_MiddleVolga_Elshanka_Chekhalino4_EN_10.1kya+China_AmurRiver_LPaleolithic_19K	6.35343e-45	Russia_MiddleVolga_Elshanka_Chekhalino4_EN_10.1kya	0.585309	0.0188478	31.0546	FALSE	2	TRUE
Russia_MiddleIrtysh_CombPitWare_Borovyanka17_C_4.5kya	Russia_MiddleVolga_Elshanka_Chekhalino4_EN_10.1kya+China_AmurRiver_LPaleolithic_19K	6.35343e-45	China_AmurRiver_LPaleolithic_19K	0.414691	0.0188478	22.0021	FALSE	2	TRUE
Russia_MiddleIrtysh_CombPitWare_Borovyanka17_C_4.5kya	Romania_IronGates_Mesolithic+Russia_AfontovaGora3	1.50346e-80	Romania_IronGates_Mesolithic	0.00267167	0.0311139	0.0858674	FALSE	2	TRUE
Russia_MiddleIrtysh_CombPitWare_Borovyanka17_C_4.5kya	Romania_IronGates_Mesolithic+Russia_AfontovaGora3	1.50346e-80	Russia_AfontovaGora3	0.997328	0.0311139	32.0541	FALSE	2	TRUE
Russia_MiddleIrtysh_CombPitWare_Borovyanka17_C_4.5kya	Romania_IronGates_Mesolithic+China_AmurRiver_LPaleolithic_19K	2.53489e-189	Romania_IronGates_Mesolithic	0.26505	0.0205312	12.9096	FALSE	2	TRUE
Russia_MiddleIrtysh_CombPitWare_Borovyanka17_C_4.5kya	Romania_IronGates_Mesolithic+China_AmurRiver_LPaleolithic_19K	2.53489e-189	China_AmurRiver_LPaleolithic_19K	0.73495	0.0205312	35.7968	FALSE	2	TRUE
Russia_MiddleIrtysh_CombPitWare_Borovyanka17_C_4.5kya	Russia_MiddleVolga_Elshanka_Chekhalino4_EN_10.1kya+Russia_AfontovaGora3+China_AmurRiver_LPaleolithic_19K	0.057796	Russia_MiddleVolga_Elshanka_Chekhalino4_EN_10.1kya	0.1908	0.0336746	5.66601	TRUE	3	TRUE
Russia_MiddleIrtysh_CombPitWare_Borovyanka17_C_4.5kya	Russia_MiddleVolga_Elshanka_Chekhalino4_EN_10.1kya+Russia_AfontovaGora3+China_AmurRiver_LPaleolithic_19K	0.057796	Russia_AfontovaGora3	0.440525	0.0379002	11.6233	TRUE	3	TRUE
Russia_MiddleIrtysh_CombPitWare_Borovyanka17_C_4.5kya	Russia_MiddleVolga_Elshanka_Chekhalino4_EN_10.1kya+Russia_AfontovaGora3+China_AmurRiver_LPaleolithic_19K	0.057796	China_AmurRiver_LPaleolithic_19K	0.368675	0.0179676	20.5188	TRUE	3	TRUE
Russia_MiddleIrtysh_CombPitWare_Borovyanka17_C_4.5kya	Romania_IronGates_Mesolithic+Russia_AfontovaGora3+China_AmurRiver_LPaleolithic_19K	0.00428412	Romania_IronGates_Mesolithic	0.0720737	0.018351	3.92751	FALSE	3	TRUE
Russia_MiddleIrtysh_CombPitWare_Borovyanka17_C_4.5kya	Romania_IronGates_Mesolithic+Russia_AfontovaGora3+China_AmurRiver_LPaleolithic_19K	0.00428412	Russia_AfontovaGora3	0.570005	0.0240051	23.7452	FALSE	3	TRUE
Russia_MiddleIrtysh_CombPitWare_Borovyanka17_C_4.5kya	Romania_IronGates_Mesolithic+Russia_AfontovaGora3+China_AmurRiver_LPaleolithic_19K	0.00428412	China_AmurRiver_LPaleolithic_19K	0.357921	0.0191187	18.721	FALSE	3	TRUE
Russia_MiddleIrtysh_CombPitWare_Borovyanka17_C_4.5kya	Russia_MiddleVolga_Elshanka_Chekhalino4_EN_10.1kya+Russia_AfontovaGora3	7.26551e-61	Russia_MiddleVolga_Elshanka_Chekhalino4_EN_10.1kya	-0.887007	0.294489	-3.01203	FALSE	2	FALSE
Russia_MiddleIrtysh_CombPitWare_Borovyanka17_C_4.5kya	Russia_MiddleVolga_Elshanka_Chekhalino4_EN_10.1kya+Russia_AfontovaGora3	7.26551e-61	Russia_AfontovaGora3	1.88701	0.294489	6.40774	FALSE	2	FALSE
Russia_MiddleIrtysh_CombPitWare_Borovyanka17_C_4.5kya	Russia_MiddleVolga_Elshanka_Chekhalino4_EN_10.1kya+Romania_IronGates_Mesolithic	3.90318e-86	Russia_MiddleVolga_Elshanka_Chekhalino4_EN_10.1kya	2.00159	0.103386	19.3602	FALSE	2	FALSE
Russia_MiddleIrtysh_CombPitWare_Borovyanka17_C_4.5kya	Russia_MiddleVolga_Elshanka_Chekhalino4_EN_10.1kya+Romania_IronGates_Mesolithic	3.90318e-86	Romania_IronGates_Mesolithic	-1.00159	0.103386	-9.6878	FALSE	2	FALSE
Russia_MiddleIrtysh_CombPitWare_Borovyanka17_C_4.5kya	Russia_MiddleVolga_Elshanka_Chekhalino4_EN_10.1kya+Romania_IronGates_Mesolithic+China_AmurRiver_LPaleolithic_19K	8.66945e-14	Russia_MiddleVolga_Elshanka_Chekhalino4_EN_10.1kya	0.942588	0.044846	21.0183	FALSE	3	FALSE
Russia_MiddleIrtysh_CombPitWare_Borovyanka17_C_4.5kya	Russia_MiddleVolga_Elshanka_Chekhalino4_EN_10.1kya+Romania_IronGates_Mesolithic+China_AmurRiver_LPaleolithic_19K	8.66945e-14	Romania_IronGates_Mesolithic	-0.359958	0.0393326	-9.15164	FALSE	3	FALSE
Russia_MiddleIrtysh_CombPitWare_Borovyanka17_C_4.5kya	Russia_MiddleVolga_Elshanka_Chekhalino4_EN_10.1kya+Romania_IronGates_Mesolithic+China_AmurRiver_LPaleolithic_19K	8.66945e-14	China_AmurRiver_LPaleolithic_19K	0.41737	0.0196601	21.2293	FALSE	3	FALSE
Russia_MiddleIrtysh_CombPitWare_Borovyanka17_C_4.5kya	Russia_MiddleVolga_Elshanka_Chekhalino4_EN_10.1kya+Romania_IronGates_Mesolithic+Russia_AfontovaGora3	5.31785e-27	Russia_MiddleVolga_Elshanka_Chekhalino4_EN_10.1kya	-4.28184	1.51347	-2.82916	FALSE	3	FALSE
Russia_MiddleIrtysh_CombPitWare_Borovyanka17_C_4.5kya	Russia_MiddleVolga_Elshanka_Chekhalino4_EN_10.1kya+Romania_IronGates_Mesolithic+Russia_AfontovaGora3	5.31785e-27	Romania_IronGates_Mesolithic	1.77434	0.653385	2.71562	FALSE	3	FALSE
Russia_MiddleIrtysh_CombPitWare_Borovyanka17_C_4.5kya	Russia_MiddleVolga_Elshanka_Chekhalino4_EN_10.1kya+Romania_IronGates_Mesolithic+Russia_AfontovaGora3	5.31785e-27	Russia_AfontovaGora3	3.5075	0.878205	3.99394	FALSE	3	FALSE
Russia_MiddleIrtysh_CombPitWare_Borovyanka17_C_4.5kya	Russia_MiddleVolga_Elshanka_Chekhalino4_EN_10.1kya+Romania_IronGates_Mesolithic+Russia_AfontovaGora3+China_AmurRiver_LPaleolithic_19K	0.0257304	Russia_MiddleVolga_Elshanka_Chekhalino4_EN_10.1kya	0.239555	0.0914549	2.61937	FALSE	4	FALSE
Russia_MiddleIrtysh_CombPitWare_Borovyanka17_C_4.5kya	Russia_MiddleVolga_Elshanka_Chekhalino4_EN_10.1kya+Romania_IronGates_Mesolithic+Russia_AfontovaGora3+China_AmurRiver_LPaleolithic_19K	0.0257304	Romania_IronGates_Mesolithic	-0.0303673	0.0452739	-0.670746	FALSE	4	FALSE
Russia_MiddleIrtysh_CombPitWare_Borovyanka17_C_4.5kya	Russia_MiddleVolga_Elshanka_Chekhalino4_EN_10.1kya+Romania_IronGates_Mesolithic+Russia_AfontovaGora3+China_AmurRiver_LPaleolithic_19K	0.0257304	Russia_AfontovaGora3	0.418079	0.0593572	7.04344	FALSE	4	FALSE
Russia_MiddleIrtysh_CombPitWare_Borovyanka17_C_4.5kya	Russia_MiddleVolga_Elshanka_Chekhalino4_EN_10.1kya+Romania_IronGates_Mesolithic+Russia_AfontovaGora3+China_AmurRiver_LPaleolithic_19K	0.0257304	China_AmurRiver_LPaleolithic_19K	0.372734	0.0187607	19.8678	FALSE	4	FALSE
Russia_MiddleIrtysh_CombPitWare_Borovyanka17_C_5.4kya	Russia_AfontovaGora3	2.24299e-33	Russia_AfontovaGora3	1	3.19969e-14	3.1253e+13	FALSE	1	TRUE
Russia_MiddleIrtysh_CombPitWare_Borovyanka17_C_5.4kya	Russia_MiddleVolga_Elshanka_Chekhalino4_EN_10.1kya	8.46444e-92	Russia_MiddleVolga_Elshanka_Chekhalino4_EN_10.1kya	1	3.19969e-14	3.1253e+13	FALSE	1	TRUE
Russia_MiddleIrtysh_CombPitWare_Borovyanka17_C_5.4kya	Romania_IronGates_Mesolithic	0	Romania_IronGates_Mesolithic	1	3.19969e-14	3.1253e+13	FALSE	1	TRUE
Russia_MiddleIrtysh_CombPitWare_Borovyanka17_C_5.4kya	China_AmurRiver_LPaleolithic_19K	0	China_AmurRiver_LPaleolithic_19K	1	3.19969e-14	3.1253e+13	FALSE	1	TRUE
Russia_MiddleIrtysh_CombPitWare_Borovyanka17_C_5.4kya	Russia_AfontovaGora3+China_AmurRiver_LPaleolithic_19K	2.16791e-10	Russia_AfontovaGora3	0.785558	0.0205211	38.2806	FALSE	2	TRUE
Russia_MiddleIrtysh_CombPitWare_Borovyanka17_C_5.4kya	Russia_AfontovaGora3+China_AmurRiver_LPaleolithic_19K	2.16791e-10	China_AmurRiver_LPaleolithic_19K	0.214442	0.0205211	10.4498	FALSE	2	TRUE
Russia_MiddleIrtysh_CombPitWare_Borovyanka17_C_5.4kya	Romania_IronGates_Mesolithic+Russia_AfontovaGora3	4.31036e-30	Romania_IronGates_Mesolithic	0.0965188	0.0248331	3.88671	FALSE	2	TRUE
Russia_MiddleIrtysh_CombPitWare_Borovyanka17_C_5.4kya	Romania_IronGates_Mesolithic+Russia_AfontovaGora3	4.31036e-30	Russia_AfontovaGora3	0.903481	0.0248331	36.3822	FALSE	2	TRUE
Russia_MiddleIrtysh_CombPitWare_Borovyanka17_C_5.4kya	Russia_MiddleVolga_Elshanka_Chekhalino4_EN_10.1kya+Russia_AfontovaGora3	1.24121e-31	Russia_MiddleVolga_Elshanka_Chekhalino4_EN_10.1kya	0.115732	0.0747025	1.54923	FALSE	2	TRUE
Russia_MiddleIrtysh_CombPitWare_Borovyanka17_C_5.4kya	Russia_MiddleVolga_Elshanka_Chekhalino4_EN_10.1kya+Russia_AfontovaGora3	1.24121e-31	Russia_AfontovaGora3	0.884268	0.0747025	11.8372	FALSE	2	TRUE
Russia_MiddleIrtysh_CombPitWare_Borovyanka17_C_5.4kya	Russia_MiddleVolga_Elshanka_Chekhalino4_EN_10.1kya+China_AmurRiver_LPaleolithic_19K	3.6212e-41	Russia_MiddleVolga_Elshanka_Chekhalino4_EN_10.1kya	0.71217	0.0200675	35.4887	FALSE	2	TRUE
Russia_MiddleIrtysh_CombPitWare_Borovyanka17_C_5.4kya	Russia_MiddleVolga_Elshanka_Chekhalino4_EN_10.1kya+China_AmurRiver_LPaleolithic_19K	3.6212e-41	China_AmurRiver_LPaleolithic_19K	0.28783	0.0200675	14.3431	FALSE	2	TRUE
Russia_MiddleIrtysh_CombPitWare_Borovyanka17_C_5.4kya	Romania_IronGates_Mesolithic+China_AmurRiver_LPaleolithic_19K	6.41504e-233	Romania_IronGates_Mesolithic	0.394164	0.0195186	20.1943	FALSE	2	TRUE
Russia_MiddleIrtysh_CombPitWare_Borovyanka17_C_5.4kya	Romania_IronGates_Mesolithic+China_AmurRiver_LPaleolithic_19K	6.41504e-233	China_AmurRiver_LPaleolithic_19K	0.605836	0.0195186	31.039	FALSE	2	TRUE
Russia_MiddleIrtysh_CombPitWare_Borovyanka17_C_5.4kya	Russia_MiddleVolga_Elshanka_Chekhalino4_EN_10.1kya+Russia_AfontovaGora3+China_AmurRiver_LPaleolithic_19K	0.166571	Russia_MiddleVolga_Elshanka_Chekhalino4_EN_10.1kya	0.295116	0.0343094	8.6016	TRUE	3	TRUE
Russia_MiddleIrtysh_CombPitWare_Borovyanka17_C_5.4kya	Russia_MiddleVolga_Elshanka_Chekhalino4_EN_10.1kya+Russia_AfontovaGora3+China_AmurRiver_LPaleolithic_19K	0.166571	Russia_AfontovaGora3	0.47215	0.0391244	12.0679	TRUE	3	TRUE
Russia_MiddleIrtysh_CombPitWare_Borovyanka17_C_5.4kya	Russia_MiddleVolga_Elshanka_Chekhalino4_EN_10.1kya+Russia_AfontovaGora3+China_AmurRiver_LPaleolithic_19K	0.166571	China_AmurRiver_LPaleolithic_19K	0.232734	0.0176688	13.172	TRUE	3	TRUE
Russia_MiddleIrtysh_CombPitWare_Borovyanka17_C_5.4kya	Romania_IronGates_Mesolithic+Russia_AfontovaGora3+China_AmurRiver_LPaleolithic_19K	0.00017882	Romania_IronGates_Mesolithic	0.1137	0.0198964	5.71462	FALSE	3	TRUE
Russia_MiddleIrtysh_CombPitWare_Borovyanka17_C_5.4kya	Romania_IronGates_Mesolithic+Russia_AfontovaGora3+China_AmurRiver_LPaleolithic_19K	0.00017882	Russia_AfontovaGora3	0.673922	0.0257196	26.2027	FALSE	3	TRUE
Russia_MiddleIrtysh_CombPitWare_Borovyanka17_C_5.4kya	Romania_IronGates_Mesolithic+Russia_AfontovaGora3+China_AmurRiver_LPaleolithic_19K	0.00017882	China_AmurRiver_LPaleolithic_19K	0.212378	0.0187694	11.3151	FALSE	3	TRUE
Russia_MiddleIrtysh_CombPitWare_Borovyanka17_C_5.4kya	Russia_MiddleVolga_Elshanka_Chekhalino4_EN_10.1kya+Romania_IronGates_Mesolithic	2.68037e-43	Russia_MiddleVolga_Elshanka_Chekhalino4_EN_10.1kya	1.58171	0.0617498	25.6148	FALSE	2	FALSE
Russia_MiddleIrtysh_CombPitWare_Borovyanka17_C_5.4kya	Russia_MiddleVolga_Elshanka_Chekhalino4_EN_10.1kya+Romania_IronGates_Mesolithic	2.68037e-43	Romania_IronGates_Mesolithic	-0.581709	0.0617498	-9.42041	FALSE	2	FALSE
Russia_MiddleIrtysh_CombPitWare_Borovyanka17_C_5.4kya	Russia_MiddleVolga_Elshanka_Chekhalino4_EN_10.1kya+Romania_IronGates_Mesolithic+China_AmurRiver_LPaleolithic_19K	9.90194e-14	Russia_MiddleVolga_Elshanka_Chekhalino4_EN_10.1kya	1.0921	0.0507237	21.5304	FALSE	3	FALSE
Russia_MiddleIrtysh_CombPitWare_Borovyanka17_C_5.4kya	Russia_MiddleVolga_Elshanka_Chekhalino4_EN_10.1kya+Romania_IronGates_Mesolithic+China_AmurRiver_LPaleolithic_19K	9.90194e-14	Romania_IronGates_Mesolithic	-0.359874	0.0425162	-8.46439	FALSE	3	FALSE
Russia_MiddleIrtysh_CombPitWare_Borovyanka17_C_5.4kya	Russia_MiddleVolga_Elshanka_Chekhalino4_EN_10.1kya+Romania_IronGates_Mesolithic+China_AmurRiver_LPaleolithic_19K	9.90194e-14	China_AmurRiver_LPaleolithic_19K	0.267771	0.021074	12.7062	FALSE	3	FALSE
Russia_MiddleIrtysh_CombPitWare_Borovyanka17_C_5.4kya	Russia_MiddleVolga_Elshanka_Chekhalino4_EN_10.1kya+Romania_IronGates_Mesolithic+Russia_AfontovaGora3	6.37553e-25	Russia_MiddleVolga_Elshanka_Chekhalino4_EN_10.1kya	-0.894251	0.594808	-1.50343	FALSE	3	FALSE
Russia_MiddleIrtysh_CombPitWare_Borovyanka17_C_5.4kya	Russia_MiddleVolga_Elshanka_Chekhalino4_EN_10.1kya+Romania_IronGates_Mesolithic+Russia_AfontovaGora3	6.37553e-25	Romania_IronGates_Mesolithic	0.449583	0.242314	1.85537	FALSE	3	FALSE
Russia_MiddleIrtysh_CombPitWare_Borovyanka17_C_5.4kya	Russia_MiddleVolga_Elshanka_Chekhalino4_EN_10.1kya+Romania_IronGates_Mesolithic+Russia_AfontovaGora3	6.37553e-25	Russia_AfontovaGora3	1.44467	0.357754	4.03816	FALSE	3	FALSE
Russia_MiddleIrtysh_CombPitWare_Borovyanka17_C_5.4kya	Russia_MiddleVolga_Elshanka_Chekhalino4_EN_10.1kya+Romania_IronGates_Mesolithic+Russia_AfontovaGora3+China_AmurRiver_LPaleolithic_19K	0.0810673	Russia_MiddleVolga_Elshanka_Chekhalino4_EN_10.1kya	0.347055	0.0794558	4.3679	FALSE	4	FALSE
Russia_MiddleIrtysh_CombPitWare_Borovyanka17_C_5.4kya	Russia_MiddleVolga_Elshanka_Chekhalino4_EN_10.1kya+Romania_IronGates_Mesolithic+Russia_AfontovaGora3+China_AmurRiver_LPaleolithic_19K	0.0810673	Romania_IronGates_Mesolithic	-0.0296593	0.0393244	-0.75422	FALSE	4	FALSE
Russia_MiddleIrtysh_CombPitWare_Borovyanka17_C_5.4kya	Russia_MiddleVolga_Elshanka_Chekhalino4_EN_10.1kya+Romania_IronGates_Mesolithic+Russia_AfontovaGora3+China_AmurRiver_LPaleolithic_19K	0.0810673	Russia_AfontovaGora3	0.447271	0.0533613	8.38193	FALSE	4	FALSE
Russia_MiddleIrtysh_CombPitWare_Borovyanka17_C_5.4kya	Russia_MiddleVolga_Elshanka_Chekhalino4_EN_10.1kya+Romania_IronGates_Mesolithic+Russia_AfontovaGora3+China_AmurRiver_LPaleolithic_19K	0.0810673	China_AmurRiver_LPaleolithic_19K	0.235333	0.0179441	13.1148	FALSE	4	FALSE
Russia_MiddleIrtysh_CombPitWare_Borovyanka17_C_possible	Russia_AfontovaGora3	1.63326e-58	Russia_AfontovaGora3	1	3.19969e-14	3.1253e+13	FALSE	1	TRUE
Russia_MiddleIrtysh_CombPitWare_Borovyanka17_C_possible	Russia_MiddleVolga_Elshanka_Chekhalino4_EN_10.1kya	9.64935e-138	Russia_MiddleVolga_Elshanka_Chekhalino4_EN_10.1kya	1	3.19969e-14	3.1253e+13	FALSE	1	TRUE
Russia_MiddleIrtysh_CombPitWare_Borovyanka17_C_possible	Romania_IronGates_Mesolithic	0	Romania_IronGates_Mesolithic	1	3.19969e-14	3.1253e+13	FALSE	1	TRUE
Russia_MiddleIrtysh_CombPitWare_Borovyanka17_C_possible	China_AmurRiver_LPaleolithic_19K	0	China_AmurRiver_LPaleolithic_19K	1	3.19969e-14	3.1253e+13	FALSE	1	TRUE
Russia_MiddleIrtysh_CombPitWare_Borovyanka17_C_possible	Russia_AfontovaGora3+China_AmurRiver_LPaleolithic_19K	2.04608e-14	Russia_AfontovaGora3	0.762324	0.0184128	41.4018	FALSE	2	TRUE
Russia_MiddleIrtysh_CombPitWare_Borovyanka17_C_possible	Russia_AfontovaGora3+China_AmurRiver_LPaleolithic_19K	2.04608e-14	China_AmurRiver_LPaleolithic_19K	0.237676	0.0184128	12.9082	FALSE	2	TRUE
Russia_MiddleIrtysh_CombPitWare_Borovyanka17_C_possible	Russia_MiddleVolga_Elshanka_Chekhalino4_EN_10.1kya+China_AmurRiver_LPaleolithic_19K	8.68418e-53	Russia_MiddleVolga_Elshanka_Chekhalino4_EN_10.1kya	0.706605	0.0167094	42.2878	FALSE	2	TRUE
Russia_MiddleIrtysh_CombPitWare_Borovyanka17_C_possible	Russia_MiddleVolga_Elshanka_Chekhalino4_EN_10.1kya+China_AmurRiver_LPaleolithic_19K	8.68418e-53	China_AmurRiver_LPaleolithic_19K	0.293395	0.0167094	17.5587	FALSE	2	TRUE
Russia_MiddleIrtysh_CombPitWare_Borovyanka17_C_possible	Romania_IronGates_Mesolithic+Russia_AfontovaGora3	6.47778e-57	Romania_IronGates_Mesolithic	0.0387235	0.0235804	1.64219	FALSE	2	TRUE
Russia_MiddleIrtysh_CombPitWare_Borovyanka17_C_possible	Romania_IronGates_Mesolithic+Russia_AfontovaGora3	6.47778e-57	Russia_AfontovaGora3	0.961277	0.0235804	40.766	FALSE	2	TRUE
Russia_MiddleIrtysh_CombPitWare_Borovyanka17_C_possible	Romania_IronGates_Mesolithic+China_AmurRiver_LPaleolithic_19K	0	Romania_IronGates_Mesolithic	0.300339	0.0211925	14.1719	FALSE	2	TRUE
Russia_MiddleIrtysh_CombPitWare_Borovyanka17_C_possible	Romania_IronGates_Mesolithic+China_AmurRiver_LPaleolithic_19K	0	China_AmurRiver_LPaleolithic_19K	0.699661	0.0211925	33.0145	FALSE	2	TRUE
Russia_MiddleIrtysh_CombPitWare_Borovyanka17_C_possible	Russia_MiddleVolga_Elshanka_Chekhalino4_EN_10.1kya+Russia_AfontovaGora3+China_AmurRiver_LPaleolithic_19K	0.41645	Russia_MiddleVolga_Elshanka_Chekhalino4_EN_10.1kya	0.296063	0.0262792	11.2661	TRUE	3	TRUE
Russia_MiddleIrtysh_CombPitWare_Borovyanka17_C_possible	Russia_MiddleVolga_Elshanka_Chekhalino4_EN_10.1kya+Russia_AfontovaGora3+China_AmurRiver_LPaleolithic_19K	0.41645	Russia_AfontovaGora3	0.44077	0.0294872	14.9479	TRUE	3	TRUE
Russia_MiddleIrtysh_CombPitWare_Borovyanka17_C_possible	Russia_MiddleVolga_Elshanka_Chekhalino4_EN_10.1kya+Russia_AfontovaGora3+China_AmurRiver_LPaleolithic_19K	0.41645	China_AmurRiver_LPaleolithic_19K	0.263166	0.0137758	19.1035	TRUE	3	TRUE
Russia_MiddleIrtysh_CombPitWare_Borovyanka17_C_possible	Romania_IronGates_Mesolithic+Russia_AfontovaGora3+China_AmurRiver_LPaleolithic_19K	2.87363e-05	Romania_IronGates_Mesolithic	0.113439	0.0155983	7.2725	FALSE	3	TRUE
Russia_MiddleIrtysh_CombPitWare_Borovyanka17_C_possible	Romania_IronGates_Mesolithic+Russia_AfontovaGora3+China_AmurRiver_LPaleolithic_19K	2.87363e-05	Russia_AfontovaGora3	0.650228	0.0207269	31.3712	FALSE	3	TRUE
Russia_MiddleIrtysh_CombPitWare_Borovyanka17_C_possible	Romania_IronGates_Mesolithic+Russia_AfontovaGora3+China_AmurRiver_LPaleolithic_19K	2.87363e-05	China_AmurRiver_LPaleolithic_19K	0.236333	0.0157115	15.0421	FALSE	3	TRUE
Russia_MiddleIrtysh_CombPitWare_Borovyanka17_C_possible	Russia_MiddleVolga_Elshanka_Chekhalino4_EN_10.1kya+Russia_AfontovaGora3	8.65782e-54	Russia_MiddleVolga_Elshanka_Chekhalino4_EN_10.1kya	-0.304991	0.145105	-2.10186	FALSE	2	FALSE
Russia_MiddleIrtysh_CombPitWare_Borovyanka17_C_possible	Russia_MiddleVolga_Elshanka_Chekhalino4_EN_10.1kya+Russia_AfontovaGora3	8.65782e-54	Russia_AfontovaGora3	1.30499	0.145105	8.99342	FALSE	2	FALSE
Russia_MiddleIrtysh_CombPitWare_Borovyanka17_C_possible	Russia_MiddleVolga_Elshanka_Chekhalino4_EN_10.1kya+Romania_IronGates_Mesolithic	5.39216e-65	Russia_MiddleVolga_Elshanka_Chekhalino4_EN_10.1kya	1.72974	0.0727334	23.782	FALSE	2	FALSE
Russia_MiddleIrtysh_CombPitWare_Borovyanka17_C_possible	Russia_MiddleVolga_Elshanka_Chekhalino4_EN_10.1kya+Romania_IronGates_Mesolithic	5.39216e-65	Romania_IronGates_Mesolithic	-0.729744	0.0727334	-10.0331	FALSE	2	FALSE
Russia_MiddleIrtysh_CombPitWare_Borovyanka17_C_possible	Russia_MiddleVolga_Elshanka_Chekhalino4_EN_10.1kya+Romania_IronGates_Mesolithic+China_AmurRiver_LPaleolithic_19K	6.03311e-17	Russia_MiddleVolga_Elshanka_Chekhalino4_EN_10.1kya	1.04218	0.0438913	23.7445	FALSE	3	FALSE
Russia_MiddleIrtysh_CombPitWare_Borovyanka17_C_possible	Russia_MiddleVolga_Elshanka_Chekhalino4_EN_10.1kya+Romania_IronGates_Mesolithic+China_AmurRiver_LPaleolithic_19K	6.03311e-17	Romania_IronGates_Mesolithic	-0.340752	0.0376667	-9.04651	FALSE	3	FALSE
Russia_MiddleIrtysh_CombPitWare_Borovyanka17_C_possible	Russia_MiddleVolga_Elshanka_Chekhalino4_EN_10.1kya+Romania_IronGates_Mesolithic+China_AmurRiver_LPaleolithic_19K	6.03311e-17	China_AmurRiver_LPaleolithic_19K	0.298576	0.0183229	16.2952	FALSE	3	FALSE
Russia_MiddleIrtysh_CombPitWare_Borovyanka17_C_possible	Russia_MiddleVolga_Elshanka_Chekhalino4_EN_10.1kya+Romania_IronGates_Mesolithic+Russia_AfontovaGora3	6.81031e-27	Russia_MiddleVolga_Elshanka_Chekhalino4_EN_10.1kya	-2.48021	0.987377	-2.51192	FALSE	3	FALSE
Russia_MiddleIrtysh_CombPitWare_Borovyanka17_C_possible	Russia_MiddleVolga_Elshanka_Chekhalino4_EN_10.1kya+Romania_IronGates_Mesolithic+Russia_AfontovaGora3	6.81031e-27	Romania_IronGates_Mesolithic	1.07346	0.426794	2.51517	FALSE	3	FALSE
Russia_MiddleIrtysh_CombPitWare_Borovyanka17_C_possible	Russia_MiddleVolga_Elshanka_Chekhalino4_EN_10.1kya+Romania_IronGates_Mesolithic+Russia_AfontovaGora3	6.81031e-27	Russia_AfontovaGora3	2.40675	0.571226	4.2133	FALSE	3	FALSE
Russia_MiddleIrtysh_CombPitWare_Borovyanka17_C_possible	Russia_MiddleVolga_Elshanka_Chekhalino4_EN_10.1kya+Romania_IronGates_Mesolithic+Russia_AfontovaGora3+China_AmurRiver_LPaleolithic_19K	0.25041	Russia_MiddleVolga_Elshanka_Chekhalino4_EN_10.1kya	0.332473	0.0614946	5.40653	FALSE	4	FALSE
Russia_MiddleIrtysh_CombPitWare_Borovyanka17_C_possible	Russia_MiddleVolga_Elshanka_Chekhalino4_EN_10.1kya+Romania_IronGates_Mesolithic+Russia_AfontovaGora3+China_AmurRiver_LPaleolithic_19K	0.25041	Romania_IronGates_Mesolithic	-0.0214558	0.0303075	-0.707938	FALSE	4	FALSE
Russia_MiddleIrtysh_CombPitWare_Borovyanka17_C_possible	Russia_MiddleVolga_Elshanka_Chekhalino4_EN_10.1kya+Romania_IronGates_Mesolithic+Russia_AfontovaGora3+China_AmurRiver_LPaleolithic_19K	0.25041	Russia_AfontovaGora3	0.423197	0.0414108	10.2195	FALSE	4	FALSE
Russia_MiddleIrtysh_CombPitWare_Borovyanka17_C_possible	Russia_MiddleVolga_Elshanka_Chekhalino4_EN_10.1kya+Romania_IronGates_Mesolithic+Russia_AfontovaGora3+China_AmurRiver_LPaleolithic_19K	0.25041	China_AmurRiver_LPaleolithic_19K	0.265787	0.0142625	18.6353	FALSE	4	FALSE
Russia_Cisbaikal_Glazkovo_Obkhoy_EBA	China_AmurRiver_LPaleolithic_19K	1.61824e-56	China_AmurRiver_LPaleolithic_19K	1	3.19969e-14	3.1253e+13	FALSE	1	TRUE
Russia_Cisbaikal_Glazkovo_Obkhoy_EBA	Russia_AfontovaGora3	0	Russia_AfontovaGora3	1	3.19969e-14	3.1253e+13	FALSE	1	TRUE
Russia_Cisbaikal_Glazkovo_Obkhoy_EBA	Romania_IronGates_Mesolithic	0	Romania_IronGates_Mesolithic	1	3.19969e-14	3.1253e+13	FALSE	1	TRUE
Russia_Cisbaikal_Glazkovo_Obkhoy_EBA	Russia_MiddleVolga_Elshanka_Chekhalino4_EN_10.1kya	0	Russia_MiddleVolga_Elshanka_Chekhalino4_EN_10.1kya	1	3.19969e-14	3.1253e+13	FALSE	1	TRUE
Russia_Cisbaikal_Glazkovo_Obkhoy_EBA	Russia_AfontovaGora3+China_AmurRiver_LPaleolithic_19K	0.00361731	Russia_AfontovaGora3	0.245562	0.0154427	15.9014	FALSE	2	TRUE
Russia_Cisbaikal_Glazkovo_Obkhoy_EBA	Russia_AfontovaGora3+China_AmurRiver_LPaleolithic_19K	0.00361731	China_AmurRiver_LPaleolithic_19K	0.754438	0.0154427	48.8539	FALSE	2	TRUE
Russia_Cisbaikal_Glazkovo_Obkhoy_EBA	Russia_MiddleVolga_Elshanka_Chekhalino4_EN_10.1kya+China_AmurRiver_LPaleolithic_19K	8.91511e-11	Russia_MiddleVolga_Elshanka_Chekhalino4_EN_10.1kya	0.207772	0.0135848	15.2945	FALSE	2	TRUE
Russia_Cisbaikal_Glazkovo_Obkhoy_EBA	Russia_MiddleVolga_Elshanka_Chekhalino4_EN_10.1kya+China_AmurRiver_LPaleolithic_19K	8.91511e-11	China_AmurRiver_LPaleolithic_19K	0.792228	0.0135848	58.3174	FALSE	2	TRUE
Russia_Cisbaikal_Glazkovo_Obkhoy_EBA	Romania_IronGates_Mesolithic+China_AmurRiver_LPaleolithic_19K	1.30995e-36	Romania_IronGates_Mesolithic	0.125286	0.0122219	10.2509	FALSE	2	TRUE
Russia_Cisbaikal_Glazkovo_Obkhoy_EBA	Romania_IronGates_Mesolithic+China_AmurRiver_LPaleolithic_19K	1.30995e-36	China_AmurRiver_LPaleolithic_19K	0.874714	0.0122219	71.5695	FALSE	2	TRUE
Russia_Cisbaikal_Glazkovo_Obkhoy_EBA	Russia_MiddleVolga_Elshanka_Chekhalino4_EN_10.1kya+Russia_AfontovaGora3+China_AmurRiver_LPaleolithic_19K	0.0195607	Russia_MiddleVolga_Elshanka_Chekhalino4_EN_10.1kya	0.0744037	0.0265597	2.80137	FALSE	3	TRUE
Russia_Cisbaikal_Glazkovo_Obkhoy_EBA	Russia_MiddleVolga_Elshanka_Chekhalino4_EN_10.1kya+Russia_AfontovaGora3+China_AmurRiver_LPaleolithic_19K	0.0195607	Russia_AfontovaGora3	0.169579	0.0305232	5.55574	FALSE	3	TRUE
Russia_Cisbaikal_Glazkovo_Obkhoy_EBA	Russia_MiddleVolga_Elshanka_Chekhalino4_EN_10.1kya+Russia_AfontovaGora3+China_AmurRiver_LPaleolithic_19K	0.0195607	China_AmurRiver_LPaleolithic_19K	0.756018	0.0151966	49.7493	FALSE	3	TRUE
Russia_Cisbaikal_Glazkovo_Obkhoy_EBA	Romania_IronGates_Mesolithic+Russia_AfontovaGora3+China_AmurRiver_LPaleolithic_19K	0.0100728	Romania_IronGates_Mesolithic	0.0330079	0.0143771	2.29587	FALSE	3	TRUE
Russia_Cisbaikal_Glazkovo_Obkhoy_EBA	Romania_IronGates_Mesolithic+Russia_AfontovaGora3+China_AmurRiver_LPaleolithic_19K	0.0100728	Russia_AfontovaGora3	0.219543	0.0191527	11.4628	FALSE	3	TRUE
Russia_Cisbaikal_Glazkovo_Obkhoy_EBA	Romania_IronGates_Mesolithic+Russia_AfontovaGora3+China_AmurRiver_LPaleolithic_19K	0.0100728	China_AmurRiver_LPaleolithic_19K	0.747449	0.0152628	48.9719	FALSE	3	TRUE
Russia_Cisbaikal_Glazkovo_Obkhoy_EBA	Russia_MiddleVolga_Elshanka_Chekhalino4_EN_10.1kya+Romania_IronGates_Mesolithic+Russia_AfontovaGora3+China_AmurRiver_LPaleolithic_19K	0.00617773	Russia_MiddleVolga_Elshanka_Chekhalino4_EN_10.1kya	0.0478073	0.0647162	0.738722	FALSE	4	TRUE
Russia_Cisbaikal_Glazkovo_Obkhoy_EBA	Russia_MiddleVolga_Elshanka_Chekhalino4_EN_10.1kya+Romania_IronGates_Mesolithic+Russia_AfontovaGora3+China_AmurRiver_LPaleolithic_19K	0.00617773	Romania_IronGates_Mesolithic	0.0137348	0.0328993	0.417482	FALSE	4	TRUE
Russia_Cisbaikal_Glazkovo_Obkhoy_EBA	Russia_MiddleVolga_Elshanka_Chekhalino4_EN_10.1kya+Romania_IronGates_Mesolithic+Russia_AfontovaGora3+China_AmurRiver_LPaleolithic_19K	0.00617773	Russia_AfontovaGora3	0.185296	0.0444452	4.16909	FALSE	4	TRUE
Russia_Cisbaikal_Glazkovo_Obkhoy_EBA	Russia_MiddleVolga_Elshanka_Chekhalino4_EN_10.1kya+Romania_IronGates_Mesolithic+Russia_AfontovaGora3+China_AmurRiver_LPaleolithic_19K	0.00617773	China_AmurRiver_LPaleolithic_19K	0.753162	0.0161537	46.6248	FALSE	4	TRUE
Russia_Cisbaikal_Glazkovo_Obkhoy_EBA	Russia_MiddleVolga_Elshanka_Chekhalino4_EN_10.1kya+Russia_AfontovaGora3	2.88044e-75	Russia_MiddleVolga_Elshanka_Chekhalino4_EN_10.1kya	-5.63133	1.20636	-4.66803	FALSE	2	FALSE
Russia_Cisbaikal_Glazkovo_Obkhoy_EBA	Russia_MiddleVolga_Elshanka_Chekhalino4_EN_10.1kya+Russia_AfontovaGora3	2.88044e-75	Russia_AfontovaGora3	6.63133	1.20636	5.49697	FALSE	2	FALSE
Russia_Cisbaikal_Glazkovo_Obkhoy_EBA	Russia_MiddleVolga_Elshanka_Chekhalino4_EN_10.1kya+Romania_IronGates_Mesolithic	9.9784e-171	Russia_MiddleVolga_Elshanka_Chekhalino4_EN_10.1kya	4.36877	0.339342	12.8742	FALSE	2	FALSE
Russia_Cisbaikal_Glazkovo_Obkhoy_EBA	Russia_MiddleVolga_Elshanka_Chekhalino4_EN_10.1kya+Romania_IronGates_Mesolithic	9.9784e-171	Romania_IronGates_Mesolithic	-3.36877	0.339342	-9.92735	FALSE	2	FALSE
Russia_Cisbaikal_Glazkovo_Obkhoy_EBA	Romania_IronGates_Mesolithic+Russia_AfontovaGora3	6.68923e-256	Romania_IronGates_Mesolithic	-0.917468	0.0998639	-9.18718	FALSE	2	FALSE
Russia_Cisbaikal_Glazkovo_Obkhoy_EBA	Romania_IronGates_Mesolithic+Russia_AfontovaGora3	6.68923e-256	Russia_AfontovaGora3	1.91747	0.0998639	19.2008	FALSE	2	FALSE
Russia_Cisbaikal_Glazkovo_Obkhoy_EBA	Russia_MiddleVolga_Elshanka_Chekhalino4_EN_10.1kya+Romania_IronGates_Mesolithic+China_AmurRiver_LPaleolithic_19K	5.97987e-07	Russia_MiddleVolga_Elshanka_Chekhalino4_EN_10.1kya	0.32132	0.0301259	10.6659	FALSE	3	FALSE
Russia_Cisbaikal_Glazkovo_Obkhoy_EBA	Russia_MiddleVolga_Elshanka_Chekhalino4_EN_10.1kya+Romania_IronGates_Mesolithic+China_AmurRiver_LPaleolithic_19K	5.97987e-07	Romania_IronGates_Mesolithic	-0.106776	0.0255671	-4.17632	FALSE	3	FALSE
Russia_Cisbaikal_Glazkovo_Obkhoy_EBA	Russia_MiddleVolga_Elshanka_Chekhalino4_EN_10.1kya+Romania_IronGates_Mesolithic+China_AmurRiver_LPaleolithic_19K	5.97987e-07	China_AmurRiver_LPaleolithic_19K	0.785457	0.0140322	55.9753	FALSE	3	FALSE
Russia_Cisbaikal_Glazkovo_Obkhoy_EBA	Russia_MiddleVolga_Elshanka_Chekhalino4_EN_10.1kya+Romania_IronGates_Mesolithic+Russia_AfontovaGora3	8.50031e-29	Russia_MiddleVolga_Elshanka_Chekhalino4_EN_10.1kya	-12.9025	4.09283	-3.15246	FALSE	3	FALSE
Russia_Cisbaikal_Glazkovo_Obkhoy_EBA	Russia_MiddleVolga_Elshanka_Chekhalino4_EN_10.1kya+Romania_IronGates_Mesolithic+Russia_AfontovaGora3	8.50031e-29	Romania_IronGates_Mesolithic	5.27104	1.77936	2.96233	FALSE	3	FALSE
Russia_Cisbaikal_Glazkovo_Obkhoy_EBA	Russia_MiddleVolga_Elshanka_Chekhalino4_EN_10.1kya+Romania_IronGates_Mesolithic+Russia_AfontovaGora3	8.50031e-29	Russia_AfontovaGora3	8.63145	2.36883	3.64376	FALSE	3	FALSE
Russia_MiddleVolga_Khvalynsk_Lebyazhinka5_C_6.7kya	Russia_MiddleVolga_Elshanka_Chekhalino4_EN_10.1kya	0.00512986	Russia_MiddleVolga_Elshanka_Chekhalino4_EN_10.1kya	1	3.19969e-14	3.1253e+13	FALSE	1	TRUE
Russia_MiddleVolga_Khvalynsk_Lebyazhinka5_C_6.7kya	Russia_AfontovaGora3	5.10712e-87	Russia_AfontovaGora3	1	3.19969e-14	3.1253e+13	FALSE	1	TRUE
Russia_MiddleVolga_Khvalynsk_Lebyazhinka5_C_6.7kya	Romania_IronGates_Mesolithic	5.74024e-222	Romania_IronGates_Mesolithic	1	3.19969e-14	3.1253e+13	FALSE	1	TRUE
Russia_MiddleVolga_Khvalynsk_Lebyazhinka5_C_6.7kya	China_AmurRiver_LPaleolithic_19K	0	China_AmurRiver_LPaleolithic_19K	1	3.19969e-14	3.1253e+13	FALSE	1	TRUE
Russia_MiddleVolga_Khvalynsk_Lebyazhinka5_C_6.7kya	Russia_MiddleVolga_Elshanka_Chekhalino4_EN_10.1kya+Russia_AfontovaGora3	0.026759	Russia_MiddleVolga_Elshanka_Chekhalino4_EN_10.1kya	0.987051	0.0450348	21.9175	FALSE	2	TRUE
Russia_MiddleVolga_Khvalynsk_Lebyazhinka5_C_6.7kya	Russia_MiddleVolga_Elshanka_Chekhalino4_EN_10.1kya+Russia_AfontovaGora3	0.026759	Russia_AfontovaGora3	0.0129486	0.0450348	0.287523	FALSE	2	TRUE
Russia_MiddleVolga_Khvalynsk_Lebyazhinka5_C_6.7kya	Russia_MiddleVolga_Elshanka_Chekhalino4_EN_10.1kya+Romania_IronGates_Mesolithic	0.00798427	Russia_MiddleVolga_Elshanka_Chekhalino4_EN_10.1kya	0.932102	0.0354893	26.2643	FALSE	2	TRUE
Russia_MiddleVolga_Khvalynsk_Lebyazhinka5_C_6.7kya	Russia_MiddleVolga_Elshanka_Chekhalino4_EN_10.1kya+Romania_IronGates_Mesolithic	0.00798427	Romania_IronGates_Mesolithic	0.0678978	0.0354893	1.91319	FALSE	2	TRUE
Russia_MiddleVolga_Khvalynsk_Lebyazhinka5_C_6.7kya	Russia_MiddleVolga_Elshanka_Chekhalino4_EN_10.1kya+China_AmurRiver_LPaleolithic_19K	0.00558989	Russia_MiddleVolga_Elshanka_Chekhalino4_EN_10.1kya	0.96972	0.0172577	56.1907	FALSE	2	TRUE
Russia_MiddleVolga_Khvalynsk_Lebyazhinka5_C_6.7kya	Russia_MiddleVolga_Elshanka_Chekhalino4_EN_10.1kya+China_AmurRiver_LPaleolithic_19K	0.00558989	China_AmurRiver_LPaleolithic_19K	0.0302795	0.0172577	1.75456	FALSE	2	TRUE
Russia_MiddleVolga_Khvalynsk_Lebyazhinka5_C_6.7kya	Romania_IronGates_Mesolithic+Russia_AfontovaGora3	2.00841e-25	Romania_IronGates_Mesolithic	0.400003	0.0244525	16.3584	FALSE	2	TRUE
Russia_MiddleVolga_Khvalynsk_Lebyazhinka5_C_6.7kya	Romania_IronGates_Mesolithic+Russia_AfontovaGora3	2.00841e-25	Russia_AfontovaGora3	0.599997	0.0244525	24.5372	FALSE	2	TRUE
Russia_MiddleVolga_Khvalynsk_Lebyazhinka5_C_6.7kya	Romania_IronGates_Mesolithic+China_AmurRiver_LPaleolithic_19K	1.64455e-198	Romania_IronGates_Mesolithic	0.832193	0.0204471	40.6997	FALSE	2	TRUE
Russia_MiddleVolga_Khvalynsk_Lebyazhinka5_C_6.7kya	Romania_IronGates_Mesolithic+China_AmurRiver_LPaleolithic_19K	1.64455e-198	China_AmurRiver_LPaleolithic_19K	0.167807	0.0204471	8.20684	FALSE	2	TRUE
Russia_MiddleVolga_Khvalynsk_Lebyazhinka5_C_6.7kya	Russia_MiddleVolga_Elshanka_Chekhalino4_EN_10.1kya+Romania_IronGates_Mesolithic+Russia_AfontovaGora3	0.0257128	Russia_MiddleVolga_Elshanka_Chekhalino4_EN_10.1kya	0.8762	0.0930626	9.41517	FALSE	3	TRUE
Russia_MiddleVolga_Khvalynsk_Lebyazhinka5_C_6.7kya	Russia_MiddleVolga_Elshanka_Chekhalino4_EN_10.1kya+Romania_IronGates_Mesolithic+Russia_AfontovaGora3	0.0257128	Romania_IronGates_Mesolithic	0.069489	0.045917	1.51336	FALSE	3	TRUE
Russia_MiddleVolga_Khvalynsk_Lebyazhinka5_C_6.7kya	Russia_MiddleVolga_Elshanka_Chekhalino4_EN_10.1kya+Romania_IronGates_Mesolithic+Russia_AfontovaGora3	0.0257128	Russia_AfontovaGora3	0.054311	0.0574104	0.946014	FALSE	3	TRUE
Russia_MiddleVolga_Khvalynsk_Lebyazhinka5_C_6.7kya	Russia_MiddleVolga_Elshanka_Chekhalino4_EN_10.1kya+Romania_IronGates_Mesolithic+China_AmurRiver_LPaleolithic_19K	0.00688518	Russia_MiddleVolga_Elshanka_Chekhalino4_EN_10.1kya	0.900968	0.0383577	23.4886	FALSE	3	TRUE
Russia_MiddleVolga_Khvalynsk_Lebyazhinka5_C_6.7kya	Russia_MiddleVolga_Elshanka_Chekhalino4_EN_10.1kya+Romania_IronGates_Mesolithic+China_AmurRiver_LPaleolithic_19K	0.00688518	Romania_IronGates_Mesolithic	0.0695702	0.0348104	1.99854	FALSE	3	TRUE
Russia_MiddleVolga_Khvalynsk_Lebyazhinka5_C_6.7kya	Russia_MiddleVolga_Elshanka_Chekhalino4_EN_10.1kya+Romania_IronGates_Mesolithic+China_AmurRiver_LPaleolithic_19K	0.00688518	China_AmurRiver_LPaleolithic_19K	0.0294615	0.0168724	1.74614	FALSE	3	TRUE
Russia_MiddleVolga_Khvalynsk_Lebyazhinka5_C_6.7kya	Russia_MiddleVolga_Elshanka_Chekhalino4_EN_10.1kya+Romania_IronGates_Mesolithic+Russia_AfontovaGora3+China_AmurRiver_LPaleolithic_19K	0.0111558	Russia_MiddleVolga_Elshanka_Chekhalino4_EN_10.1kya	0.883085	0.0937502	9.41955	FALSE	4	TRUE
Russia_MiddleVolga_Khvalynsk_Lebyazhinka5_C_6.7kya	Russia_MiddleVolga_Elshanka_Chekhalino4_EN_10.1kya+Romania_IronGates_Mesolithic+Russia_AfontovaGora3+China_AmurRiver_LPaleolithic_19K	0.0111558	Romania_IronGates_Mesolithic	0.0624107	0.04695	1.3293	FALSE	4	TRUE
Russia_MiddleVolga_Khvalynsk_Lebyazhinka5_C_6.7kya	Russia_MiddleVolga_Elshanka_Chekhalino4_EN_10.1kya+Romania_IronGates_Mesolithic+Russia_AfontovaGora3+China_AmurRiver_LPaleolithic_19K	0.0111558	Russia_AfontovaGora3	0.0341063	0.0626699	0.544221	FALSE	4	TRUE
Russia_MiddleVolga_Khvalynsk_Lebyazhinka5_C_6.7kya	Russia_MiddleVolga_Elshanka_Chekhalino4_EN_10.1kya+Romania_IronGates_Mesolithic+Russia_AfontovaGora3+China_AmurRiver_LPaleolithic_19K	0.0111558	China_AmurRiver_LPaleolithic_19K	0.0203975	0.0189	1.07923	FALSE	4	TRUE
Russia_MiddleVolga_Khvalynsk_Lebyazhinka5_C_6.7kya	Russia_AfontovaGora3+China_AmurRiver_LPaleolithic_19K	1.50391e-81	Russia_AfontovaGora3	1.14522	0.0340197	33.6634	FALSE	2	FALSE
Russia_MiddleVolga_Khvalynsk_Lebyazhinka5_C_6.7kya	Russia_AfontovaGora3+China_AmurRiver_LPaleolithic_19K	1.50391e-81	China_AmurRiver_LPaleolithic_19K	-0.145222	0.0340197	-4.26874	FALSE	2	FALSE
Russia_MiddleVolga_Khvalynsk_Lebyazhinka5_C_6.7kya	Russia_MiddleVolga_Elshanka_Chekhalino4_EN_10.1kya+Russia_AfontovaGora3+China_AmurRiver_LPaleolithic_19K	0.0179994	Russia_MiddleVolga_Elshanka_Chekhalino4_EN_10.1kya	0.982709	0.0445681	22.0496	FALSE	3	FALSE
Russia_MiddleVolga_Khvalynsk_Lebyazhinka5_C_6.7kya	Russia_MiddleVolga_Elshanka_Chekhalino4_EN_10.1kya+Russia_AfontovaGora3+China_AmurRiver_LPaleolithic_19K	0.0179994	Russia_AfontovaGora3	-0.0083275	0.048475	-0.17179	FALSE	3	FALSE
Russia_MiddleVolga_Khvalynsk_Lebyazhinka5_C_6.7kya	Russia_MiddleVolga_Elshanka_Chekhalino4_EN_10.1kya+Russia_AfontovaGora3+China_AmurRiver_LPaleolithic_19K	0.0179994	China_AmurRiver_LPaleolithic_19K	0.0256186	0.0192013	1.33421	FALSE	3	FALSE
Russia_MiddleVolga_Khvalynsk_Lebyazhinka5_C_6.7kya	Romania_IronGates_Mesolithic+Russia_AfontovaGora3+China_AmurRiver_LPaleolithic_19K	3.66839e-24	Romania_IronGates_Mesolithic	0.410126	0.025155	16.304	FALSE	3	FALSE
Russia_MiddleVolga_Khvalynsk_Lebyazhinka5_C_6.7kya	Romania_IronGates_Mesolithic+Russia_AfontovaGora3+China_AmurRiver_LPaleolithic_19K	3.66839e-24	Russia_AfontovaGora3	0.652693	0.0308559	21.1529	FALSE	3	FALSE
Russia_MiddleVolga_Khvalynsk_Lebyazhinka5_C_6.7kya	Romania_IronGates_Mesolithic+Russia_AfontovaGora3+China_AmurRiver_LPaleolithic_19K	3.66839e-24	China_AmurRiver_LPaleolithic_19K	-0.0628193	0.0204515	-3.07162	FALSE	3	FALSE
Russia_HG_Karelia	Russia_MiddleVolga_Elshanka_Chekhalino4_EN_10.1kya	0.408529	Russia_MiddleVolga_Elshanka_Chekhalino4_EN_10.1kya	1	3.19969e-14	3.1253e+13	TRUE	1	TRUE
Russia_HG_Karelia	Russia_AfontovaGora3	4.70211e-104	Russia_AfontovaGora3	1	3.19969e-14	3.1253e+13	FALSE	1	TRUE
Russia_HG_Karelia	Romania_IronGates_Mesolithic	1.41365e-296	Romania_IronGates_Mesolithic	1	3.19969e-14	3.1253e+13	FALSE	1	TRUE
Russia_HG_Karelia	China_AmurRiver_LPaleolithic_19K	0	China_AmurRiver_LPaleolithic_19K	1	3.19969e-14	3.1253e+13	FALSE	1	TRUE
Russia_HG_Karelia	Russia_MiddleVolga_Elshanka_Chekhalino4_EN_10.1kya+China_AmurRiver_LPaleolithic_19K	0.548193	Russia_MiddleVolga_Elshanka_Chekhalino4_EN_10.1kya	0.993699	0.0159573	62.2723	TRUE	2	TRUE
Russia_HG_Karelia	Russia_MiddleVolga_Elshanka_Chekhalino4_EN_10.1kya+China_AmurRiver_LPaleolithic_19K	0.548193	China_AmurRiver_LPaleolithic_19K	0.00630073	0.0159573	0.394849	TRUE	2	TRUE
Russia_HG_Karelia	Russia_MiddleVolga_Elshanka_Chekhalino4_EN_10.1kya+Russia_AfontovaGora3	0.31562	Russia_MiddleVolga_Elshanka_Chekhalino4_EN_10.1kya	0.974067	0.0382736	25.4501	TRUE	2	TRUE
Russia_HG_Karelia	Russia_MiddleVolga_Elshanka_Chekhalino4_EN_10.1kya+Russia_AfontovaGora3	0.31562	Russia_AfontovaGora3	0.0259328	0.0382736	0.677563	TRUE	2	TRUE
Russia_HG_Karelia	Russia_MiddleVolga_Elshanka_Chekhalino4_EN_10.1kya+Romania_IronGates_Mesolithic	0.298156	Russia_MiddleVolga_Elshanka_Chekhalino4_EN_10.1kya	0.980359	0.0302534	32.4049	TRUE	2	TRUE
Russia_HG_Karelia	Russia_MiddleVolga_Elshanka_Chekhalino4_EN_10.1kya+Romania_IronGates_Mesolithic	0.298156	Romania_IronGates_Mesolithic	0.0196413	0.0302534	0.649226	TRUE	2	TRUE
Russia_HG_Karelia	Romania_IronGates_Mesolithic+Russia_AfontovaGora3	1.13035e-38	Romania_IronGates_Mesolithic	0.3729	0.0223817	16.6609	FALSE	2	TRUE
Russia_HG_Karelia	Romania_IronGates_Mesolithic+Russia_AfontovaGora3	1.13035e-38	Russia_AfontovaGora3	0.6271	0.0223817	28.0184	FALSE	2	TRUE
Russia_HG_Karelia	Romania_IronGates_Mesolithic+China_AmurRiver_LPaleolithic_19K	1.17546e-273	Romania_IronGates_Mesolithic	0.851378	0.0188513	45.1628	FALSE	2	TRUE
Russia_HG_Karelia	Romania_IronGates_Mesolithic+China_AmurRiver_LPaleolithic_19K	1.17546e-273	China_AmurRiver_LPaleolithic_19K	0.148622	0.0188513	7.8839	FALSE	2	TRUE
Russia_HG_Karelia	Russia_MiddleVolga_Elshanka_Chekhalino4_EN_10.1kya+Russia_AfontovaGora3+China_AmurRiver_LPaleolithic_19K	0.389338	Russia_MiddleVolga_Elshanka_Chekhalino4_EN_10.1kya	0.973959	0.0380418	25.6024	TRUE	3	TRUE
Russia_HG_Karelia	Russia_MiddleVolga_Elshanka_Chekhalino4_EN_10.1kya+Russia_AfontovaGora3+China_AmurRiver_LPaleolithic_19K	0.389338	Russia_AfontovaGora3	0.0231179	0.04037	0.572651	TRUE	3	TRUE
Russia_HG_Karelia	Russia_MiddleVolga_Elshanka_Chekhalino4_EN_10.1kya+Russia_AfontovaGora3+China_AmurRiver_LPaleolithic_19K	0.389338	China_AmurRiver_LPaleolithic_19K	0.00292288	0.017021	0.171722	TRUE	3	TRUE
Russia_HG_Karelia	Russia_MiddleVolga_Elshanka_Chekhalino4_EN_10.1kya+Romania_IronGates_Mesolithic+China_AmurRiver_LPaleolithic_19K	0.355538	Russia_MiddleVolga_Elshanka_Chekhalino4_EN_10.1kya	0.974893	0.0330272	29.5178	TRUE	3	TRUE
Russia_HG_Karelia	Russia_MiddleVolga_Elshanka_Chekhalino4_EN_10.1kya+Romania_IronGates_Mesolithic+China_AmurRiver_LPaleolithic_19K	0.355538	Romania_IronGates_Mesolithic	0.0192621	0.0298513	0.645267	TRUE	3	TRUE
Russia_HG_Karelia	Russia_MiddleVolga_Elshanka_Chekhalino4_EN_10.1kya+Romania_IronGates_Mesolithic+China_AmurRiver_LPaleolithic_19K	0.355538	China_AmurRiver_LPaleolithic_19K	0.00584502	0.015796	0.370032	TRUE	3	TRUE
Russia_HG_Karelia	Russia_MiddleVolga_Elshanka_Chekhalino4_EN_10.1kya+Romania_IronGates_Mesolithic+Russia_AfontovaGora3	0.26843	Russia_MiddleVolga_Elshanka_Chekhalino4_EN_10.1kya	0.888321	0.0779886	11.3904	TRUE	3	TRUE
Russia_HG_Karelia	Russia_MiddleVolga_Elshanka_Chekhalino4_EN_10.1kya+Romania_IronGates_Mesolithic+Russia_AfontovaGora3	0.26843	Romania_IronGates_Mesolithic	0.0502614	0.0392542	1.28041	TRUE	3	TRUE
Russia_HG_Karelia	Russia_MiddleVolga_Elshanka_Chekhalino4_EN_10.1kya+Romania_IronGates_Mesolithic+Russia_AfontovaGora3	0.26843	Russia_AfontovaGora3	0.0614174	0.0473424	1.2973	TRUE	3	TRUE
Russia_HG_Karelia	Russia_AfontovaGora3+China_AmurRiver_LPaleolithic_19K	1.62283e-90	Russia_AfontovaGora3	1.18883	0.0301913	39.3765	FALSE	2	FALSE
Russia_HG_Karelia	Russia_AfontovaGora3+China_AmurRiver_LPaleolithic_19K	1.62283e-90	China_AmurRiver_LPaleolithic_19K	-0.188827	0.0301913	-6.25435	FALSE	2	FALSE
Russia_HG_Karelia	Romania_IronGates_Mesolithic+Russia_AfontovaGora3+China_AmurRiver_LPaleolithic_19K	6.73455e-32	Romania_IronGates_Mesolithic	0.382832	0.0223307	17.1438	FALSE	3	FALSE
Russia_HG_Karelia	Romania_IronGates_Mesolithic+Russia_AfontovaGora3+China_AmurRiver_LPaleolithic_19K	6.73455e-32	Russia_AfontovaGora3	0.713445	0.0303302	23.5226	FALSE	3	FALSE
Russia_HG_Karelia	Romania_IronGates_Mesolithic+Russia_AfontovaGora3+China_AmurRiver_LPaleolithic_19K	6.73455e-32	China_AmurRiver_LPaleolithic_19K	-0.0962771	0.0185521	-5.18957	FALSE	3	FALSE
Russia_HG_Karelia	Russia_MiddleVolga_Elshanka_Chekhalino4_EN_10.1kya+Romania_IronGates_Mesolithic+Russia_AfontovaGora3+China_AmurRiver_LPaleolithic_19K	0.306784	Russia_MiddleVolga_Elshanka_Chekhalino4_EN_10.1kya	0.886203	0.0772239	11.4758	FALSE	4	FALSE
Russia_HG_Karelia	Russia_MiddleVolga_Elshanka_Chekhalino4_EN_10.1kya+Romania_IronGates_Mesolithic+Russia_AfontovaGora3+China_AmurRiver_LPaleolithic_19K	0.306784	Romania_IronGates_Mesolithic	0.0521853	0.0395339	1.32001	FALSE	4	FALSE
Russia_HG_Karelia	Russia_MiddleVolga_Elshanka_Chekhalino4_EN_10.1kya+Romania_IronGates_Mesolithic+Russia_AfontovaGora3+China_AmurRiver_LPaleolithic_19K	0.306784	Russia_AfontovaGora3	0.0631661	0.0508973	1.24105	FALSE	4	FALSE
Russia_HG_Karelia	Russia_MiddleVolga_Elshanka_Chekhalino4_EN_10.1kya+Romania_IronGates_Mesolithic+Russia_AfontovaGora3+China_AmurRiver_LPaleolithic_19K	0.306784	China_AmurRiver_LPaleolithic_19K	-0.00155479	0.016657	-0.0933413	FALSE	4	FALSE
Russia_HG_Samara	Russia_MiddleVolga_Elshanka_Chekhalino4_EN_10.1kya	0.178592	Russia_MiddleVolga_Elshanka_Chekhalino4_EN_10.1kya	1	3.19969e-14	3.1253e+13	TRUE	1	TRUE
Russia_HG_Samara	Russia_AfontovaGora3	4.37458e-87	Russia_AfontovaGora3	1	3.19969e-14	3.1253e+13	FALSE	1	TRUE
Russia_HG_Samara	Romania_IronGates_Mesolithic	2.37417e-208	Romania_IronGates_Mesolithic	1	3.19969e-14	3.1253e+13	FALSE	1	TRUE
Russia_HG_Samara	China_AmurRiver_LPaleolithic_19K	0	China_AmurRiver_LPaleolithic_19K	1	3.19969e-14	3.1253e+13	FALSE	1	TRUE
Russia_HG_Samara	Russia_MiddleVolga_Elshanka_Chekhalino4_EN_10.1kya+Romania_IronGates_Mesolithic	0.198504	Russia_MiddleVolga_Elshanka_Chekhalino4_EN_10.1kya	0.939033	0.0365416	25.6976	TRUE	2	TRUE
Russia_HG_Samara	Russia_MiddleVolga_Elshanka_Chekhalino4_EN_10.1kya+Romania_IronGates_Mesolithic	0.198504	Romania_IronGates_Mesolithic	0.0609667	0.0365416	1.66842	TRUE	2	TRUE
Russia_HG_Samara	Russia_MiddleVolga_Elshanka_Chekhalino4_EN_10.1kya+China_AmurRiver_LPaleolithic_19K	0.16783	Russia_MiddleVolga_Elshanka_Chekhalino4_EN_10.1kya	0.977925	0.0182189	53.6764	TRUE	2	TRUE
Russia_HG_Samara	Russia_MiddleVolga_Elshanka_Chekhalino4_EN_10.1kya+China_AmurRiver_LPaleolithic_19K	0.16783	China_AmurRiver_LPaleolithic_19K	0.0220752	0.0182189	1.21167	TRUE	2	TRUE
Russia_HG_Samara	Russia_MiddleVolga_Elshanka_Chekhalino4_EN_10.1kya+Russia_AfontovaGora3	0.148541	Russia_MiddleVolga_Elshanka_Chekhalino4_EN_10.1kya	0.995808	0.0472271	21.0855	TRUE	2	TRUE
Russia_HG_Samara	Russia_MiddleVolga_Elshanka_Chekhalino4_EN_10.1kya+Russia_AfontovaGora3	0.148541	Russia_AfontovaGora3	0.0041916	0.0472271	0.088754	TRUE	2	TRUE
Russia_HG_Samara	Romania_IronGates_Mesolithic+Russia_AfontovaGora3	2.40749e-23	Romania_IronGates_Mesolithic	0.432339	0.0245006	17.6461	FALSE	2	TRUE
Russia_HG_Samara	Romania_IronGates_Mesolithic+Russia_AfontovaGora3	2.40749e-23	Russia_AfontovaGora3	0.567661	0.0245006	23.1693	FALSE	2	TRUE
Russia_HG_Samara	Romania_IronGates_Mesolithic+China_AmurRiver_LPaleolithic_19K	1.35053e-175	Romania_IronGates_Mesolithic	0.809362	0.0179385	45.1187	FALSE	2	TRUE
Russia_HG_Samara	Romania_IronGates_Mesolithic+China_AmurRiver_LPaleolithic_19K	1.35053e-175	China_AmurRiver_LPaleolithic_19K	0.190638	0.0179385	10.6273	FALSE	2	TRUE
Russia_HG_Samara	Russia_MiddleVolga_Elshanka_Chekhalino4_EN_10.1kya+Romania_IronGates_Mesolithic+Russia_AfontovaGora3	0.170305	Russia_MiddleVolga_Elshanka_Chekhalino4_EN_10.1kya	0.85316	0.0963701	8.85296	TRUE	3	TRUE
Russia_HG_Samara	Russia_MiddleVolga_Elshanka_Chekhalino4_EN_10.1kya+Romania_IronGates_Mesolithic+Russia_AfontovaGora3	0.170305	Romania_IronGates_Mesolithic	0.0839055	0.0478535	1.75338	TRUE	3	TRUE
Russia_HG_Samara	Russia_MiddleVolga_Elshanka_Chekhalino4_EN_10.1kya+Romania_IronGates_Mesolithic+Russia_AfontovaGora3	0.170305	Russia_AfontovaGora3	0.0629346	0.058701	1.07212	TRUE	3	TRUE
Russia_HG_Samara	Russia_MiddleVolga_Elshanka_Chekhalino4_EN_10.1kya+Romania_IronGates_Mesolithic+China_AmurRiver_LPaleolithic_19K	0.153846	Russia_MiddleVolga_Elshanka_Chekhalino4_EN_10.1kya	0.916529	0.0399308	22.953	TRUE	3	TRUE
Russia_HG_Samara	Russia_MiddleVolga_Elshanka_Chekhalino4_EN_10.1kya+Romania_IronGates_Mesolithic+China_AmurRiver_LPaleolithic_19K	0.153846	Romania_IronGates_Mesolithic	0.06182	0.0358763	1.72314	TRUE	3	TRUE
Russia_HG_Samara	Russia_MiddleVolga_Elshanka_Chekhalino4_EN_10.1kya+Romania_IronGates_Mesolithic+China_AmurRiver_LPaleolithic_19K	0.153846	China_AmurRiver_LPaleolithic_19K	0.0216509	0.0177734	1.21816	TRUE	3	TRUE
Russia_HG_Samara	Russia_MiddleVolga_Elshanka_Chekhalino4_EN_10.1kya+Romania_IronGates_Mesolithic+Russia_AfontovaGora3+China_AmurRiver_LPaleolithic_19K	0.0925016	Russia_MiddleVolga_Elshanka_Chekhalino4_EN_10.1kya	0.856573	0.0965655	8.87038	TRUE	4	TRUE
Russia_HG_Samara	Russia_MiddleVolga_Elshanka_Chekhalino4_EN_10.1kya+Romania_IronGates_Mesolithic+Russia_AfontovaGora3+China_AmurRiver_LPaleolithic_19K	0.0925016	Romania_IronGates_Mesolithic	0.0798146	0.0484411	1.64766	TRUE	4	TRUE
Russia_HG_Samara	Russia_MiddleVolga_Elshanka_Chekhalino4_EN_10.1kya+Romania_IronGates_Mesolithic+Russia_AfontovaGora3+China_AmurRiver_LPaleolithic_19K	0.0925016	Russia_AfontovaGora3	0.0495236	0.0630545	0.78541	TRUE	4	TRUE
Russia_HG_Samara	Russia_MiddleVolga_Elshanka_Chekhalino4_EN_10.1kya+Romania_IronGates_Mesolithic+Russia_AfontovaGora3+China_AmurRiver_LPaleolithic_19K	0.0925016	China_AmurRiver_LPaleolithic_19K	0.0140893	0.019293	0.73028	TRUE	4	TRUE
Russia_HG_Samara	Russia_AfontovaGora3+China_AmurRiver_LPaleolithic_19K	4.30747e-83	Russia_AfontovaGora3	1.12283	0.0318586	35.2442	FALSE	2	FALSE
Russia_HG_Samara	Russia_AfontovaGora3+China_AmurRiver_LPaleolithic_19K	4.30747e-83	China_AmurRiver_LPaleolithic_19K	-0.12283	0.0318586	-3.85547	FALSE	2	FALSE
Russia_HG_Samara	Russia_MiddleVolga_Elshanka_Chekhalino4_EN_10.1kya+Russia_AfontovaGora3+China_AmurRiver_LPaleolithic_19K	0.109195	Russia_MiddleVolga_Elshanka_Chekhalino4_EN_10.1kya	0.991827	0.0471259	21.0463	FALSE	3	FALSE
Russia_HG_Samara	Russia_MiddleVolga_Elshanka_Chekhalino4_EN_10.1kya+Russia_AfontovaGora3+China_AmurRiver_LPaleolithic_19K	0.109195	Russia_AfontovaGora3	-0.0127633	0.0502348	-0.254072	FALSE	3	FALSE
Russia_HG_Samara	Russia_MiddleVolga_Elshanka_Chekhalino4_EN_10.1kya+Russia_AfontovaGora3+China_AmurRiver_LPaleolithic_19K	0.109195	China_AmurRiver_LPaleolithic_19K	0.0209364	0.0201638	1.03832	FALSE	3	FALSE
Russia_HG_Samara	Romania_IronGates_Mesolithic+Russia_AfontovaGora3+China_AmurRiver_LPaleolithic_19K	9.21405e-22	Romania_IronGates_Mesolithic	0.44191	0.0244942	18.0414	FALSE	3	FALSE
Russia_HG_Samara	Romania_IronGates_Mesolithic+Russia_AfontovaGora3+China_AmurRiver_LPaleolithic_19K	9.21405e-22	Russia_AfontovaGora3	0.622464	0.0309041	20.1418	FALSE	3	FALSE
Russia_HG_Samara	Romania_IronGates_Mesolithic+Russia_AfontovaGora3+China_AmurRiver_LPaleolithic_19K	9.21405e-22	China_AmurRiver_LPaleolithic_19K	-0.0643735	0.0196708	-3.27253	FALSE	3	FALSE
Russia_HG_Sosnoviy	Russia_AfontovaGora3	1.04486e-21	Russia_AfontovaGora3	1	3.19969e-14	3.1253e+13	FALSE	1	TRUE
Russia_HG_Sosnoviy	Russia_MiddleVolga_Elshanka_Chekhalino4_EN_10.1kya	1.55972e-45	Russia_MiddleVolga_Elshanka_Chekhalino4_EN_10.1kya	1	3.19969e-14	3.1253e+13	FALSE	1	TRUE
Russia_HG_Sosnoviy	China_AmurRiver_LPaleolithic_19K	0	China_AmurRiver_LPaleolithic_19K	1	3.19969e-14	3.1253e+13	FALSE	1	TRUE
Russia_HG_Sosnoviy	Romania_IronGates_Mesolithic	0	Romania_IronGates_Mesolithic	1	3.19969e-14	3.1253e+13	FALSE	1	TRUE
Russia_HG_Sosnoviy	Russia_MiddleVolga_Elshanka_Chekhalino4_EN_10.1kya+Russia_AfontovaGora3	1.98209e-09	Russia_MiddleVolga_Elshanka_Chekhalino4_EN_10.1kya	0.379267	0.0473935	8.00251	FALSE	2	TRUE
Russia_HG_Sosnoviy	Russia_MiddleVolga_Elshanka_Chekhalino4_EN_10.1kya+Russia_AfontovaGora3	1.98209e-09	Russia_AfontovaGora3	0.620733	0.0473935	13.0974	FALSE	2	TRUE
Russia_HG_Sosnoviy	Romania_IronGates_Mesolithic+Russia_AfontovaGora3	1.15907e-10	Romania_IronGates_Mesolithic	0.15788	0.0225942	6.98763	FALSE	2	TRUE
Russia_HG_Sosnoviy	Romania_IronGates_Mesolithic+Russia_AfontovaGora3	1.15907e-10	Russia_AfontovaGora3	0.84212	0.0225942	37.2716	FALSE	2	TRUE
Russia_HG_Sosnoviy	Russia_AfontovaGora3+China_AmurRiver_LPaleolithic_19K	1.99242e-19	Russia_AfontovaGora3	0.921204	0.0217931	42.2705	FALSE	2	TRUE
Russia_HG_Sosnoviy	Russia_AfontovaGora3+China_AmurRiver_LPaleolithic_19K	1.99242e-19	China_AmurRiver_LPaleolithic_19K	0.0787959	0.0217931	3.61564	FALSE	2	TRUE
Russia_HG_Sosnoviy	Russia_MiddleVolga_Elshanka_Chekhalino4_EN_10.1kya+China_AmurRiver_LPaleolithic_19K	1.09887e-34	Russia_MiddleVolga_Elshanka_Chekhalino4_EN_10.1kya	0.868591	0.0208628	41.6334	FALSE	2	TRUE
Russia_HG_Sosnoviy	Russia_MiddleVolga_Elshanka_Chekhalino4_EN_10.1kya+China_AmurRiver_LPaleolithic_19K	1.09887e-34	China_AmurRiver_LPaleolithic_19K	0.131409	0.0208628	6.29871	FALSE	2	TRUE
Russia_HG_Sosnoviy	Romania_IronGates_Mesolithic+China_AmurRiver_LPaleolithic_19K	3.0241e-272	Romania_IronGates_Mesolithic	0.527342	0.0223324	23.6133	FALSE	2	TRUE
Russia_HG_Sosnoviy	Romania_IronGates_Mesolithic+China_AmurRiver_LPaleolithic_19K	3.0241e-272	China_AmurRiver_LPaleolithic_19K	0.472658	0.0223324	21.1647	FALSE	2	TRUE
Russia_HG_Sosnoviy	Russia_MiddleVolga_Elshanka_Chekhalino4_EN_10.1kya+Russia_AfontovaGora3+China_AmurRiver_LPaleolithic_19K	0.0195793	Russia_MiddleVolga_Elshanka_Chekhalino4_EN_10.1kya	0.401141	0.0367066	10.9283	FALSE	3	TRUE
Russia_HG_Sosnoviy	Russia_MiddleVolga_Elshanka_Chekhalino4_EN_10.1kya+Russia_AfontovaGora3+China_AmurRiver_LPaleolithic_19K	0.0195793	Russia_AfontovaGora3	0.492343	0.0402911	12.2196	FALSE	3	TRUE
Russia_HG_Sosnoviy	Russia_MiddleVolga_Elshanka_Chekhalino4_EN_10.1kya+Russia_AfontovaGora3+China_AmurRiver_LPaleolithic_19K	0.0195793	China_AmurRiver_LPaleolithic_19K	0.106516	0.01766	6.0315	FALSE	3	TRUE
Russia_HG_Sosnoviy	Romania_IronGates_Mesolithic+Russia_AfontovaGora3+China_AmurRiver_LPaleolithic_19K	4.59781e-08	Romania_IronGates_Mesolithic	0.156755	0.0219328	7.14706	FALSE	3	TRUE
Russia_HG_Sosnoviy	Romania_IronGates_Mesolithic+Russia_AfontovaGora3+China_AmurRiver_LPaleolithic_19K	4.59781e-08	Russia_AfontovaGora3	0.772957	0.0270681	28.556	FALSE	3	TRUE
Russia_HG_Sosnoviy	Romania_IronGates_Mesolithic+Russia_AfontovaGora3+China_AmurRiver_LPaleolithic_19K	4.59781e-08	China_AmurRiver_LPaleolithic_19K	0.0702876	0.0194958	3.60527	FALSE	3	TRUE
Russia_HG_Sosnoviy	Russia_MiddleVolga_Elshanka_Chekhalino4_EN_10.1kya+Romania_IronGates_Mesolithic+Russia_AfontovaGora3	4.91253e-10	Russia_MiddleVolga_Elshanka_Chekhalino4_EN_10.1kya	0.297463	0.164316	1.81031	FALSE	3	TRUE
Russia_HG_Sosnoviy	Russia_MiddleVolga_Elshanka_Chekhalino4_EN_10.1kya+Romania_IronGates_Mesolithic+Russia_AfontovaGora3	4.91253e-10	Romania_IronGates_Mesolithic	0.0360973	0.0691658	0.521895	FALSE	3	TRUE
Russia_HG_Sosnoviy	Russia_MiddleVolga_Elshanka_Chekhalino4_EN_10.1kya+Romania_IronGates_Mesolithic+Russia_AfontovaGora3	4.91253e-10	Russia_AfontovaGora3	0.66644	0.100508	6.6307	FALSE	3	TRUE
Russia_HG_Sosnoviy	Russia_MiddleVolga_Elshanka_Chekhalino4_EN_10.1kya+Romania_IronGates_Mesolithic	3.66885e-20	Russia_MiddleVolga_Elshanka_Chekhalino4_EN_10.1kya	1.40424	0.051903	27.055	FALSE	2	FALSE
Russia_HG_Sosnoviy	Russia_MiddleVolga_Elshanka_Chekhalino4_EN_10.1kya+Romania_IronGates_Mesolithic	3.66885e-20	Romania_IronGates_Mesolithic	-0.404238	0.051903	-7.78833	FALSE	2	FALSE
Russia_HG_Sosnoviy	Russia_MiddleVolga_Elshanka_Chekhalino4_EN_10.1kya+Romania_IronGates_Mesolithic+China_AmurRiver_LPaleolithic_19K	3.5039e-11	Russia_MiddleVolga_Elshanka_Chekhalino4_EN_10.1kya	1.2097	0.0502866	24.0561	FALSE	3	FALSE
Russia_HG_Sosnoviy	Russia_MiddleVolga_Elshanka_Chekhalino4_EN_10.1kya+Romania_IronGates_Mesolithic+China_AmurRiver_LPaleolithic_19K	3.5039e-11	Romania_IronGates_Mesolithic	-0.354716	0.0442721	-8.01218	FALSE	3	FALSE
Russia_HG_Sosnoviy	Russia_MiddleVolga_Elshanka_Chekhalino4_EN_10.1kya+Romania_IronGates_Mesolithic+China_AmurRiver_LPaleolithic_19K	3.5039e-11	China_AmurRiver_LPaleolithic_19K	0.145018	0.0214667	6.75547	FALSE	3	FALSE
Russia_HG_Sosnoviy	Russia_MiddleVolga_Elshanka_Chekhalino4_EN_10.1kya+Romania_IronGates_Mesolithic+Russia_AfontovaGora3+China_AmurRiver_LPaleolithic_19K	0.013143	Russia_MiddleVolga_Elshanka_Chekhalino4_EN_10.1kya	0.512429	0.0999343	5.12766	FALSE	4	FALSE
Russia_HG_Sosnoviy	Russia_MiddleVolga_Elshanka_Chekhalino4_EN_10.1kya+Romania_IronGates_Mesolithic+Russia_AfontovaGora3+China_AmurRiver_LPaleolithic_19K	0.013143	Romania_IronGates_Mesolithic	-0.0628387	0.0476972	-1.31745	FALSE	4	FALSE
Russia_HG_Sosnoviy	Russia_MiddleVolga_Elshanka_Chekhalino4_EN_10.1kya+Romania_IronGates_Mesolithic+Russia_AfontovaGora3+China_AmurRiver_LPaleolithic_19K	0.013143	Russia_AfontovaGora3	0.435997	0.0660853	6.59749	FALSE	4	FALSE
Russia_HG_Sosnoviy	Russia_MiddleVolga_Elshanka_Chekhalino4_EN_10.1kya+Romania_IronGates_Mesolithic+Russia_AfontovaGora3+China_AmurRiver_LPaleolithic_19K	0.013143	China_AmurRiver_LPaleolithic_19K	0.114413	0.018557	6.16549	FALSE	4	FALSE
Russia_Transbaikal_KadalinkaRiver_N.SG	China_AmurRiver_LPaleolithic_19K	0.0412646	China_AmurRiver_LPaleolithic_19K	1	3.19969e-14	3.1253e+13	FALSE	1	TRUE
Russia_Transbaikal_KadalinkaRiver_N.SG	Romania_IronGates_Mesolithic	0	Romania_IronGates_Mesolithic	1	3.19969e-14	3.1253e+13	FALSE	1	TRUE
Russia_Transbaikal_KadalinkaRiver_N.SG	Russia_AfontovaGora3	0	Russia_AfontovaGora3	1	3.19969e-14	3.1253e+13	FALSE	1	TRUE
Russia_Transbaikal_KadalinkaRiver_N.SG	Russia_MiddleVolga_Elshanka_Chekhalino4_EN_10.1kya	0	Russia_MiddleVolga_Elshanka_Chekhalino4_EN_10.1kya	1	3.19969e-14	3.1253e+13	FALSE	1	TRUE
Russia_Transbaikal_KadalinkaRiver_N.SG	Russia_MiddleVolga_Elshanka_Chekhalino4_EN_10.1kya+China_AmurRiver_LPaleolithic_19K	0.599945	Russia_MiddleVolga_Elshanka_Chekhalino4_EN_10.1kya	0.0454609	0.0146314	3.10709	TRUE	2	TRUE
Russia_Transbaikal_KadalinkaRiver_N.SG	Russia_MiddleVolga_Elshanka_Chekhalino4_EN_10.1kya+China_AmurRiver_LPaleolithic_19K	0.599945	China_AmurRiver_LPaleolithic_19K	0.954539	0.0146314	65.2393	TRUE	2	TRUE
Russia_Transbaikal_KadalinkaRiver_N.SG	Romania_IronGates_Mesolithic+China_AmurRiver_LPaleolithic_19K	0.250054	Romania_IronGates_Mesolithic	0.0419904	0.0134197	3.12902	TRUE	2	TRUE
Russia_Transbaikal_KadalinkaRiver_N.SG	Romania_IronGates_Mesolithic+China_AmurRiver_LPaleolithic_19K	0.250054	China_AmurRiver_LPaleolithic_19K	0.95801	0.0134197	71.3885	TRUE	2	TRUE
Russia_Transbaikal_KadalinkaRiver_N.SG	Russia_AfontovaGora3+China_AmurRiver_LPaleolithic_19K	0.233149	Russia_AfontovaGora3	0.0461023	0.0151992	3.0332	TRUE	2	TRUE
Russia_Transbaikal_KadalinkaRiver_N.SG	Russia_AfontovaGora3+China_AmurRiver_LPaleolithic_19K	0.233149	China_AmurRiver_LPaleolithic_19K	0.953898	0.0151992	62.7597	TRUE	2	TRUE
Russia_Transbaikal_KadalinkaRiver_N.SG	Russia_MiddleVolga_Elshanka_Chekhalino4_EN_10.1kya+Romania_IronGates_Mesolithic+China_AmurRiver_LPaleolithic_19K	0.432283	Russia_MiddleVolga_Elshanka_Chekhalino4_EN_10.1kya	0.0284979	0.0288541	0.987653	TRUE	3	TRUE
Russia_Transbaikal_KadalinkaRiver_N.SG	Russia_MiddleVolga_Elshanka_Chekhalino4_EN_10.1kya+Romania_IronGates_Mesolithic+China_AmurRiver_LPaleolithic_19K	0.432283	Romania_IronGates_Mesolithic	0.0178908	0.0265831	0.673015	TRUE	3	TRUE
Russia_Transbaikal_KadalinkaRiver_N.SG	Russia_MiddleVolga_Elshanka_Chekhalino4_EN_10.1kya+Romania_IronGates_Mesolithic+China_AmurRiver_LPaleolithic_19K	0.432283	China_AmurRiver_LPaleolithic_19K	0.953611	0.0147166	64.7985	TRUE	3	TRUE
Russia_Transbaikal_KadalinkaRiver_N.SG	Romania_IronGates_Mesolithic+Russia_AfontovaGora3+China_AmurRiver_LPaleolithic_19K	0.244551	Romania_IronGates_Mesolithic	0.0265864	0.0175916	1.51131	TRUE	3	TRUE
Russia_Transbaikal_KadalinkaRiver_N.SG	Romania_IronGates_Mesolithic+Russia_AfontovaGora3+China_AmurRiver_LPaleolithic_19K	0.244551	Russia_AfontovaGora3	0.0291874	0.0201164	1.45093	TRUE	3	TRUE
Russia_Transbaikal_KadalinkaRiver_N.SG	Romania_IronGates_Mesolithic+Russia_AfontovaGora3+China_AmurRiver_LPaleolithic_19K	0.244551	China_AmurRiver_LPaleolithic_19K	0.944226	0.0158385	59.6158	TRUE	3	TRUE
Russia_Transbaikal_KadalinkaRiver_N.SG	Russia_MiddleVolga_Elshanka_Chekhalino4_EN_10.1kya+Romania_IronGates_Mesolithic+Russia_AfontovaGora3+China_AmurRiver_LPaleolithic_19K	0.288279	Russia_MiddleVolga_Elshanka_Chekhalino4_EN_10.1kya	0.00568726	0.072825	0.0780948	TRUE	4	TRUE
Russia_Transbaikal_KadalinkaRiver_N.SG	Russia_MiddleVolga_Elshanka_Chekhalino4_EN_10.1kya+Romania_IronGates_Mesolithic+Russia_AfontovaGora3+China_AmurRiver_LPaleolithic_19K	0.288279	Romania_IronGates_Mesolithic	0.0300323	0.0371732	0.807901	TRUE	4	TRUE
Russia_Transbaikal_KadalinkaRiver_N.SG	Russia_MiddleVolga_Elshanka_Chekhalino4_EN_10.1kya+Romania_IronGates_Mesolithic+Russia_AfontovaGora3+China_AmurRiver_LPaleolithic_19K	0.288279	Russia_AfontovaGora3	0.0127917	0.0505702	0.252949	TRUE	4	TRUE
Russia_Transbaikal_KadalinkaRiver_N.SG	Russia_MiddleVolga_Elshanka_Chekhalino4_EN_10.1kya+Romania_IronGates_Mesolithic+Russia_AfontovaGora3+China_AmurRiver_LPaleolithic_19K	0.288279	China_AmurRiver_LPaleolithic_19K	0.951489	0.0176776	53.8245	TRUE	4	TRUE
Russia_Transbaikal_KadalinkaRiver_N.SG	Russia_MiddleVolga_Elshanka_Chekhalino4_EN_10.1kya+Russia_AfontovaGora3	4.79159e-77	Russia_MiddleVolga_Elshanka_Chekhalino4_EN_10.1kya	-8.45261	1.92901	-4.38184	FALSE	2	FALSE
Russia_Transbaikal_KadalinkaRiver_N.SG	Russia_MiddleVolga_Elshanka_Chekhalino4_EN_10.1kya+Russia_AfontovaGora3	4.79159e-77	Russia_AfontovaGora3	9.45261	1.92901	4.90024	FALSE	2	FALSE
Russia_Transbaikal_KadalinkaRiver_N.SG	Russia_MiddleVolga_Elshanka_Chekhalino4_EN_10.1kya+Romania_IronGates_Mesolithic	6.69942e-191	Russia_MiddleVolga_Elshanka_Chekhalino4_EN_10.1kya	6.41907	0.688274	9.32634	FALSE	2	FALSE
Russia_Transbaikal_KadalinkaRiver_N.SG	Russia_MiddleVolga_Elshanka_Chekhalino4_EN_10.1kya+Romania_IronGates_Mesolithic	6.69942e-191	Romania_IronGates_Mesolithic	-5.41907	0.688274	-7.87343	FALSE	2	FALSE
Russia_Transbaikal_KadalinkaRiver_N.SG	Romania_IronGates_Mesolithic+Russia_AfontovaGora3	2.4773e-295	Romania_IronGates_Mesolithic	-1.65715	0.17076	-9.70457	FALSE	2	FALSE
Russia_Transbaikal_KadalinkaRiver_N.SG	Romania_IronGates_Mesolithic+Russia_AfontovaGora3	2.4773e-295	Russia_AfontovaGora3	2.65715	0.17076	15.5607	FALSE	2	FALSE
Russia_Transbaikal_KadalinkaRiver_N.SG	Russia_MiddleVolga_Elshanka_Chekhalino4_EN_10.1kya+Russia_AfontovaGora3+China_AmurRiver_LPaleolithic_19K	0.447781	Russia_MiddleVolga_Elshanka_Chekhalino4_EN_10.1kya	0.0605097	0.0317499	1.90582	FALSE	3	FALSE
Russia_Transbaikal_KadalinkaRiver_N.SG	Russia_MiddleVolga_Elshanka_Chekhalino4_EN_10.1kya+Russia_AfontovaGora3+China_AmurRiver_LPaleolithic_19K	0.447781	Russia_AfontovaGora3	-0.0188192	0.034226	-0.549851	FALSE	3	FALSE
Russia_Transbaikal_KadalinkaRiver_N.SG	Russia_MiddleVolga_Elshanka_Chekhalino4_EN_10.1kya+Russia_AfontovaGora3+China_AmurRiver_LPaleolithic_19K	0.447781	China_AmurRiver_LPaleolithic_19K	0.95831	0.0163064	58.7689	FALSE	3	FALSE
Russia_Transbaikal_KadalinkaRiver_N.SG	Russia_MiddleVolga_Elshanka_Chekhalino4_EN_10.1kya+Romania_IronGates_Mesolithic+Russia_AfontovaGora3	6.33868e-29	Russia_MiddleVolga_Elshanka_Chekhalino4_EN_10.1kya	-17.2665	5.48601	-3.14738	FALSE	3	FALSE
Russia_Transbaikal_KadalinkaRiver_N.SG	Russia_MiddleVolga_Elshanka_Chekhalino4_EN_10.1kya+Romania_IronGates_Mesolithic+Russia_AfontovaGora3	6.33868e-29	Romania_IronGates_Mesolithic	7.07195	2.38435	2.96598	FALSE	3	FALSE
Russia_Transbaikal_KadalinkaRiver_N.SG	Russia_MiddleVolga_Elshanka_Chekhalino4_EN_10.1kya+Romania_IronGates_Mesolithic+Russia_AfontovaGora3	6.33868e-29	Russia_AfontovaGora3	11.1946	3.17551	3.52529	FALSE	3	FALSE
Russia_KamaEstuaryEneolithic_C_5.6-6.5kya	Russia_MiddleVolga_Elshanka_Chekhalino4_EN_10.1kya	3.16755e-08	Russia_MiddleVolga_Elshanka_Chekhalino4_EN_10.1kya	1	3.19969e-14	3.1253e+13	FALSE	1	TRUE
Russia_KamaEstuaryEneolithic_C_5.6-6.5kya	Russia_AfontovaGora3	9.74373e-171	Russia_AfontovaGora3	1	3.19969e-14	3.1253e+13	FALSE	1	TRUE
Russia_KamaEstuaryEneolithic_C_5.6-6.5kya	Romania_IronGates_Mesolithic	0	Romania_IronGates_Mesolithic	1	3.19969e-14	3.1253e+13	FALSE	1	TRUE
Russia_KamaEstuaryEneolithic_C_5.6-6.5kya	China_AmurRiver_LPaleolithic_19K	0	China_AmurRiver_LPaleolithic_19K	1	3.19969e-14	3.1253e+13	FALSE	1	TRUE
Russia_KamaEstuaryEneolithic_C_5.6-6.5kya	Russia_MiddleVolga_Elshanka_Chekhalino4_EN_10.1kya+Romania_IronGates_Mesolithic	0.00673982	Russia_MiddleVolga_Elshanka_Chekhalino4_EN_10.1kya	0.829347	0.0255498	32.4601	FALSE	2	TRUE
Russia_KamaEstuaryEneolithic_C_5.6-6.5kya	Russia_MiddleVolga_Elshanka_Chekhalino4_EN_10.1kya+Romania_IronGates_Mesolithic	0.00673982	Romania_IronGates_Mesolithic	0.170653	0.0255498	6.67924	FALSE	2	TRUE
Russia_KamaEstuaryEneolithic_C_5.6-6.5kya	Romania_IronGates_Mesolithic+Russia_AfontovaGora3	3.55663e-45	Romania_IronGates_Mesolithic	0.487347	0.0175323	27.7971	FALSE	2	TRUE
Russia_KamaEstuaryEneolithic_C_5.6-6.5kya	Romania_IronGates_Mesolithic+Russia_AfontovaGora3	3.55663e-45	Russia_AfontovaGora3	0.512653	0.0175323	29.2405	FALSE	2	TRUE
Russia_KamaEstuaryEneolithic_C_5.6-6.5kya	Romania_IronGates_Mesolithic+China_AmurRiver_LPaleolithic_19K	0	Romania_IronGates_Mesolithic	0.937387	0.0175127	53.5262	FALSE	2	TRUE
Russia_KamaEstuaryEneolithic_C_5.6-6.5kya	Romania_IronGates_Mesolithic+China_AmurRiver_LPaleolithic_19K	0	China_AmurRiver_LPaleolithic_19K	0.0626128	0.0175127	3.57528	FALSE	2	TRUE
Russia_KamaEstuaryEneolithic_C_5.6-6.5kya	Russia_MiddleVolga_Elshanka_Chekhalino4_EN_10.1kya+Romania_IronGates_Mesolithic+Russia_AfontovaGora3	0.00371421	Russia_MiddleVolga_Elshanka_Chekhalino4_EN_10.1kya	0.795568	0.0701087	11.3476	FALSE	3	TRUE
Russia_KamaEstuaryEneolithic_C_5.6-6.5kya	Russia_MiddleVolga_Elshanka_Chekhalino4_EN_10.1kya+Romania_IronGates_Mesolithic+Russia_AfontovaGora3	0.00371421	Romania_IronGates_Mesolithic	0.188295	0.035008	5.37864	FALSE	3	TRUE
Russia_KamaEstuaryEneolithic_C_5.6-6.5kya	Russia_MiddleVolga_Elshanka_Chekhalino4_EN_10.1kya+Romania_IronGates_Mesolithic+Russia_AfontovaGora3	0.00371421	Russia_AfontovaGora3	0.0161369	0.0415732	0.388155	FALSE	3	TRUE
Russia_KamaEstuaryEneolithic_C_5.6-6.5kya	Russia_MiddleVolga_Elshanka_Chekhalino4_EN_10.1kya+Russia_AfontovaGora3	5.6441e-06	Russia_MiddleVolga_Elshanka_Chekhalino4_EN_10.1kya	1.13021	0.040546	27.8747	FALSE	2	FALSE
Russia_KamaEstuaryEneolithic_C_5.6-6.5kya	Russia_MiddleVolga_Elshanka_Chekhalino4_EN_10.1kya+Russia_AfontovaGora3	5.6441e-06	Russia_AfontovaGora3	-0.130206	0.040546	-3.21131	FALSE	2	FALSE
Russia_KamaEstuaryEneolithic_C_5.6-6.5kya	Russia_MiddleVolga_Elshanka_Chekhalino4_EN_10.1kya+China_AmurRiver_LPaleolithic_19K	3.4787e-08	Russia_MiddleVolga_Elshanka_Chekhalino4_EN_10.1kya	1.01127	0.0143525	70.4596	FALSE	2	FALSE
Russia_KamaEstuaryEneolithic_C_5.6-6.5kya	Russia_MiddleVolga_Elshanka_Chekhalino4_EN_10.1kya+China_AmurRiver_LPaleolithic_19K	3.4787e-08	China_AmurRiver_LPaleolithic_19K	-0.0112707	0.0143525	-0.785278	FALSE	2	FALSE
Russia_KamaEstuaryEneolithic_C_5.6-6.5kya	Russia_AfontovaGora3+China_AmurRiver_LPaleolithic_19K	1.04273e-141	Russia_AfontovaGora3	1.28189	0.0367022	34.9267	FALSE	2	FALSE
Russia_KamaEstuaryEneolithic_C_5.6-6.5kya	Russia_AfontovaGora3+China_AmurRiver_LPaleolithic_19K	1.04273e-141	China_AmurRiver_LPaleolithic_19K	-0.281885	0.0367022	-7.68034	FALSE	2	FALSE
Russia_KamaEstuaryEneolithic_C_5.6-6.5kya	Russia_MiddleVolga_Elshanka_Chekhalino4_EN_10.1kya+Romania_IronGates_Mesolithic+China_AmurRiver_LPaleolithic_19K	0.0178426	Russia_MiddleVolga_Elshanka_Chekhalino4_EN_10.1kya	0.828611	0.0278791	29.7216	FALSE	3	FALSE
Russia_KamaEstuaryEneolithic_C_5.6-6.5kya	Russia_MiddleVolga_Elshanka_Chekhalino4_EN_10.1kya+Romania_IronGates_Mesolithic+China_AmurRiver_LPaleolithic_19K	0.0178426	Romania_IronGates_Mesolithic	0.177985	0.0253919	7.00955	FALSE	3	FALSE
Russia_KamaEstuaryEneolithic_C_5.6-6.5kya	Russia_MiddleVolga_Elshanka_Chekhalino4_EN_10.1kya+Romania_IronGates_Mesolithic+China_AmurRiver_LPaleolithic_19K	0.0178426	China_AmurRiver_LPaleolithic_19K	-0.0065969	0.0122085	-0.540353	FALSE	3	FALSE
Russia_KamaEstuaryEneolithic_C_5.6-6.5kya	Russia_MiddleVolga_Elshanka_Chekhalino4_EN_10.1kya+Russia_AfontovaGora3+China_AmurRiver_LPaleolithic_19K	5.44668e-06	Russia_MiddleVolga_Elshanka_Chekhalino4_EN_10.1kya	1.13263	0.0408675	27.7146	FALSE	3	FALSE
Russia_KamaEstuaryEneolithic_C_5.6-6.5kya	Russia_MiddleVolga_Elshanka_Chekhalino4_EN_10.1kya+Russia_AfontovaGora3+China_AmurRiver_LPaleolithic_19K	5.44668e-06	Russia_AfontovaGora3	-0.140417	0.0438216	-3.20429	FALSE	3	FALSE
Russia_KamaEstuaryEneolithic_C_5.6-6.5kya	Russia_MiddleVolga_Elshanka_Chekhalino4_EN_10.1kya+Russia_AfontovaGora3+China_AmurRiver_LPaleolithic_19K	5.44668e-06	China_AmurRiver_LPaleolithic_19K	0.00779123	0.017146	0.454405	FALSE	3	FALSE
Russia_KamaEstuaryEneolithic_C_5.6-6.5kya	Romania_IronGates_Mesolithic+Russia_AfontovaGora3+China_AmurRiver_LPaleolithic_19K	1.42236e-34	Romania_IronGates_Mesolithic	0.509762	0.0182945	27.8643	FALSE	3	FALSE
Russia_KamaEstuaryEneolithic_C_5.6-6.5kya	Romania_IronGates_Mesolithic+Russia_AfontovaGora3+China_AmurRiver_LPaleolithic_19K	1.42236e-34	Russia_AfontovaGora3	0.575465	0.0224071	25.6822	FALSE	3	FALSE
Russia_KamaEstuaryEneolithic_C_5.6-6.5kya	Romania_IronGates_Mesolithic+Russia_AfontovaGora3+China_AmurRiver_LPaleolithic_19K	1.42236e-34	China_AmurRiver_LPaleolithic_19K	-0.0852278	0.0138407	-6.15778	FALSE	3	FALSE
Russia_KamaEstuaryEneolithic_C_5.6-6.5kya	Russia_MiddleVolga_Elshanka_Chekhalino4_EN_10.1kya+Romania_IronGates_Mesolithic+Russia_AfontovaGora3+China_AmurRiver_LPaleolithic_19K	0.0125727	Russia_MiddleVolga_Elshanka_Chekhalino4_EN_10.1kya	0.770875	0.0683239	11.2826	FALSE	4	FALSE
Russia_KamaEstuaryEneolithic_C_5.6-6.5kya	Russia_MiddleVolga_Elshanka_Chekhalino4_EN_10.1kya+Romania_IronGates_Mesolithic+Russia_AfontovaGora3+China_AmurRiver_LPaleolithic_19K	0.0125727	Romania_IronGates_Mesolithic	0.204581	0.0346573	5.90297	FALSE	4	FALSE
Russia_KamaEstuaryEneolithic_C_5.6-6.5kya	Russia_MiddleVolga_Elshanka_Chekhalino4_EN_10.1kya+Romania_IronGates_Mesolithic+Russia_AfontovaGora3+China_AmurRiver_LPaleolithic_19K	0.0125727	Russia_AfontovaGora3	0.0321009	0.0428893	0.74846	FALSE	4	FALSE
Russia_KamaEstuaryEneolithic_C_5.6-6.5kya	Russia_MiddleVolga_Elshanka_Chekhalino4_EN_10.1kya+Romania_IronGates_Mesolithic+Russia_AfontovaGora3+China_AmurRiver_LPaleolithic_19K	0.0125727	China_AmurRiver_LPaleolithic_19K	-0.00755639	0.0125886	-0.600259	FALSE	4	FALSE
Russia_KuznetskAltai_Lebedi2_LN_6.4kya	Russia_AfontovaGora3	5.07e-139	Russia_AfontovaGora3	1	3.19969e-14	3.1253e+13	FALSE	1	TRUE
Russia_KuznetskAltai_Lebedi2_LN_6.4kya	China_AmurRiver_LPaleolithic_19K	2.62909e-244	China_AmurRiver_LPaleolithic_19K	1	3.19969e-14	3.1253e+13	FALSE	1	TRUE
Russia_KuznetskAltai_Lebedi2_LN_6.4kya	Russia_MiddleVolga_Elshanka_Chekhalino4_EN_10.1kya	4.0249e-260	Russia_MiddleVolga_Elshanka_Chekhalino4_EN_10.1kya	1	3.19969e-14	3.1253e+13	FALSE	1	TRUE
Russia_KuznetskAltai_Lebedi2_LN_6.4kya	Romania_IronGates_Mesolithic	0	Romania_IronGates_Mesolithic	1	3.19969e-14	3.1253e+13	FALSE	1	TRUE
Russia_KuznetskAltai_Lebedi2_LN_6.4kya	Russia_AfontovaGora3+China_AmurRiver_LPaleolithic_19K	0.00618086	Russia_AfontovaGora3	0.568854	0.0164328	34.617	FALSE	2	TRUE
Russia_KuznetskAltai_Lebedi2_LN_6.4kya	Russia_AfontovaGora3+China_AmurRiver_LPaleolithic_19K	0.00618086	China_AmurRiver_LPaleolithic_19K	0.431146	0.0164328	26.2369	FALSE	2	TRUE
Russia_KuznetskAltai_Lebedi2_LN_6.4kya	Russia_MiddleVolga_Elshanka_Chekhalino4_EN_10.1kya+China_AmurRiver_LPaleolithic_19K	1.29667e-61	Russia_MiddleVolga_Elshanka_Chekhalino4_EN_10.1kya	0.498678	0.0182607	27.3088	FALSE	2	TRUE
Russia_KuznetskAltai_Lebedi2_LN_6.4kya	Russia_MiddleVolga_Elshanka_Chekhalino4_EN_10.1kya+China_AmurRiver_LPaleolithic_19K	1.29667e-61	China_AmurRiver_LPaleolithic_19K	0.501322	0.0182607	27.4536	FALSE	2	TRUE
Russia_KuznetskAltai_Lebedi2_LN_6.4kya	Romania_IronGates_Mesolithic+China_AmurRiver_LPaleolithic_19K	1.42104e-199	Romania_IronGates_Mesolithic	0.222102	0.01672	13.2836	FALSE	2	TRUE
Russia_KuznetskAltai_Lebedi2_LN_6.4kya	Romania_IronGates_Mesolithic+China_AmurRiver_LPaleolithic_19K	1.42104e-199	China_AmurRiver_LPaleolithic_19K	0.777898	0.01672	46.5249	FALSE	2	TRUE
Russia_KuznetskAltai_Lebedi2_LN_6.4kya	Russia_MiddleVolga_Elshanka_Chekhalino4_EN_10.1kya+Russia_AfontovaGora3+China_AmurRiver_LPaleolithic_19K	0.34407	Russia_MiddleVolga_Elshanka_Chekhalino4_EN_10.1kya	0.12029	0.0267564	4.49574	TRUE	3	TRUE
Russia_KuznetskAltai_Lebedi2_LN_6.4kya	Russia_MiddleVolga_Elshanka_Chekhalino4_EN_10.1kya+Russia_AfontovaGora3+China_AmurRiver_LPaleolithic_19K	0.34407	Russia_AfontovaGora3	0.444193	0.0304914	14.5678	TRUE	3	TRUE
Russia_KuznetskAltai_Lebedi2_LN_6.4kya	Russia_MiddleVolga_Elshanka_Chekhalino4_EN_10.1kya+Russia_AfontovaGora3+China_AmurRiver_LPaleolithic_19K	0.34407	China_AmurRiver_LPaleolithic_19K	0.435517	0.0149939	29.0463	TRUE	3	TRUE
Russia_KuznetskAltai_Lebedi2_LN_6.4kya	Romania_IronGates_Mesolithic+Russia_AfontovaGora3+China_AmurRiver_LPaleolithic_19K	0.106813	Romania_IronGates_Mesolithic	0.0552994	0.0150066	3.68501	TRUE	3	TRUE
Russia_KuznetskAltai_Lebedi2_LN_6.4kya	Romania_IronGates_Mesolithic+Russia_AfontovaGora3+China_AmurRiver_LPaleolithic_19K	0.106813	Russia_AfontovaGora3	0.520079	0.0197524	26.3299	TRUE	3	TRUE
Russia_KuznetskAltai_Lebedi2_LN_6.4kya	Romania_IronGates_Mesolithic+Russia_AfontovaGora3+China_AmurRiver_LPaleolithic_19K	0.106813	China_AmurRiver_LPaleolithic_19K	0.424621	0.0156199	27.1847	TRUE	3	TRUE
Russia_KuznetskAltai_Lebedi2_LN_6.4kya	Russia_MiddleVolga_Elshanka_Chekhalino4_EN_10.1kya+Romania_IronGates_Mesolithic+Russia_AfontovaGora3+China_AmurRiver_LPaleolithic_19K	0.194429	Russia_MiddleVolga_Elshanka_Chekhalino4_EN_10.1kya	0.11985	0.0601615	1.99213	TRUE	4	TRUE
Russia_KuznetskAltai_Lebedi2_LN_6.4kya	Russia_MiddleVolga_Elshanka_Chekhalino4_EN_10.1kya+Romania_IronGates_Mesolithic+Russia_AfontovaGora3+China_AmurRiver_LPaleolithic_19K	0.194429	Romania_IronGates_Mesolithic	0.00565166	0.0303697	0.186095	TRUE	4	TRUE
Russia_KuznetskAltai_Lebedi2_LN_6.4kya	Russia_MiddleVolga_Elshanka_Chekhalino4_EN_10.1kya+Romania_IronGates_Mesolithic+Russia_AfontovaGora3+China_AmurRiver_LPaleolithic_19K	0.194429	Russia_AfontovaGora3	0.439512	0.041858	10.5001	TRUE	4	TRUE
Russia_KuznetskAltai_Lebedi2_LN_6.4kya	Russia_MiddleVolga_Elshanka_Chekhalino4_EN_10.1kya+Romania_IronGates_Mesolithic+Russia_AfontovaGora3+China_AmurRiver_LPaleolithic_19K	0.194429	China_AmurRiver_LPaleolithic_19K	0.434986	0.0156002	27.8835	TRUE	4	TRUE
Russia_KuznetskAltai_Lebedi2_LN_6.4kya	Russia_MiddleVolga_Elshanka_Chekhalino4_EN_10.1kya+Russia_AfontovaGora3	9.69497e-66	Russia_MiddleVolga_Elshanka_Chekhalino4_EN_10.1kya	-1.80672	0.368321	-4.90528	FALSE	2	FALSE
Russia_KuznetskAltai_Lebedi2_LN_6.4kya	Russia_MiddleVolga_Elshanka_Chekhalino4_EN_10.1kya+Russia_AfontovaGora3	9.69497e-66	Russia_AfontovaGora3	2.80672	0.368321	7.6203	FALSE	2	FALSE
Russia_KuznetskAltai_Lebedi2_LN_6.4kya	Russia_MiddleVolga_Elshanka_Chekhalino4_EN_10.1kya+Romania_IronGates_Mesolithic	1.59681e-108	Russia_MiddleVolga_Elshanka_Chekhalino4_EN_10.1kya	2.26009	0.115395	19.5857	FALSE	2	FALSE
Russia_KuznetskAltai_Lebedi2_LN_6.4kya	Russia_MiddleVolga_Elshanka_Chekhalino4_EN_10.1kya+Romania_IronGates_Mesolithic	1.59681e-108	Romania_IronGates_Mesolithic	-1.26009	0.115395	-10.9198	FALSE	2	FALSE
Russia_KuznetskAltai_Lebedi2_LN_6.4kya	Romania_IronGates_Mesolithic+Russia_AfontovaGora3	2.224e-130	Romania_IronGates_Mesolithic	-0.177545	0.0361638	-4.90946	FALSE	2	FALSE
Russia_KuznetskAltai_Lebedi2_LN_6.4kya	Romania_IronGates_Mesolithic+Russia_AfontovaGora3	2.224e-130	Russia_AfontovaGora3	1.17754	0.0361638	32.5614	FALSE	2	FALSE
Russia_KuznetskAltai_Lebedi2_LN_6.4kya	Russia_MiddleVolga_Elshanka_Chekhalino4_EN_10.1kya+Romania_IronGates_Mesolithic+China_AmurRiver_LPaleolithic_19K	6.88931e-22	Russia_MiddleVolga_Elshanka_Chekhalino4_EN_10.1kya	0.848579	0.0447626	18.9573	FALSE	3	FALSE
Russia_KuznetskAltai_Lebedi2_LN_6.4kya	Russia_MiddleVolga_Elshanka_Chekhalino4_EN_10.1kya+Romania_IronGates_Mesolithic+China_AmurRiver_LPaleolithic_19K	6.88931e-22	Romania_IronGates_Mesolithic	-0.328321	0.0364078	-9.01789	FALSE	3	FALSE
Russia_KuznetskAltai_Lebedi2_LN_6.4kya	Russia_MiddleVolga_Elshanka_Chekhalino4_EN_10.1kya+Romania_IronGates_Mesolithic+China_AmurRiver_LPaleolithic_19K	6.88931e-22	China_AmurRiver_LPaleolithic_19K	0.479742	0.0189655	25.2955	FALSE	3	FALSE
Russia_KuznetskAltai_Lebedi2_LN_6.4kya	Russia_MiddleVolga_Elshanka_Chekhalino4_EN_10.1kya+Romania_IronGates_Mesolithic+Russia_AfontovaGora3	2.48805e-27	Russia_MiddleVolga_Elshanka_Chekhalino4_EN_10.1kya	-5.68394	1.70269	-3.33821	FALSE	3	FALSE
Russia_KuznetskAltai_Lebedi2_LN_6.4kya	Russia_MiddleVolga_Elshanka_Chekhalino4_EN_10.1kya+Romania_IronGates_Mesolithic+Russia_AfontovaGora3	2.48805e-27	Romania_IronGates_Mesolithic	2.3332	0.747828	3.11997	FALSE	3	FALSE
Russia_KuznetskAltai_Lebedi2_LN_6.4kya	Russia_MiddleVolga_Elshanka_Chekhalino4_EN_10.1kya+Romania_IronGates_Mesolithic+Russia_AfontovaGora3	2.48805e-27	Russia_AfontovaGora3	4.35074	0.982571	4.42792	FALSE	3	FALSE
Russia_KuznetskAltai_Vaskovo4_MN_7.4kya	Russia_AfontovaGora3	1.51592e-90	Russia_AfontovaGora3	1	3.19969e-14	3.1253e+13	FALSE	1	TRUE
Russia_KuznetskAltai_Vaskovo4_MN_7.4kya	China_AmurRiver_LPaleolithic_19K	1.8023e-144	China_AmurRiver_LPaleolithic_19K	1	3.19969e-14	3.1253e+13	FALSE	1	TRUE
Russia_KuznetskAltai_Vaskovo4_MN_7.4kya	Russia_MiddleVolga_Elshanka_Chekhalino4_EN_10.1kya	7.80117e-191	Russia_MiddleVolga_Elshanka_Chekhalino4_EN_10.1kya	1	3.19969e-14	3.1253e+13	FALSE	1	TRUE
Russia_KuznetskAltai_Vaskovo4_MN_7.4kya	Romania_IronGates_Mesolithic	0	Romania_IronGates_Mesolithic	1	3.19969e-14	3.1253e+13	FALSE	1	TRUE
Russia_KuznetskAltai_Vaskovo4_MN_7.4kya	Russia_AfontovaGora3+China_AmurRiver_LPaleolithic_19K	0.401975	Russia_AfontovaGora3	0.539613	0.020532	26.2816	TRUE	2	TRUE
Russia_KuznetskAltai_Vaskovo4_MN_7.4kya	Russia_AfontovaGora3+China_AmurRiver_LPaleolithic_19K	0.401975	China_AmurRiver_LPaleolithic_19K	0.460387	0.020532	22.4229	TRUE	2	TRUE
Russia_KuznetskAltai_Vaskovo4_MN_7.4kya	Russia_MiddleVolga_Elshanka_Chekhalino4_EN_10.1kya+China_AmurRiver_LPaleolithic_19K	4.87699e-30	Russia_MiddleVolga_Elshanka_Chekhalino4_EN_10.1kya	0.45672	0.0195012	23.4202	FALSE	2	TRUE
Russia_KuznetskAltai_Vaskovo4_MN_7.4kya	Russia_MiddleVolga_Elshanka_Chekhalino4_EN_10.1kya+China_AmurRiver_LPaleolithic_19K	4.87699e-30	China_AmurRiver_LPaleolithic_19K	0.54328	0.0195012	27.8588	FALSE	2	TRUE
Russia_KuznetskAltai_Vaskovo4_MN_7.4kya	Romania_IronGates_Mesolithic+China_AmurRiver_LPaleolithic_19K	2.55654e-102	Romania_IronGates_Mesolithic	0.260096	0.0187838	13.8469	FALSE	2	TRUE
Russia_KuznetskAltai_Vaskovo4_MN_7.4kya	Romania_IronGates_Mesolithic+China_AmurRiver_LPaleolithic_19K	2.55654e-102	China_AmurRiver_LPaleolithic_19K	0.739904	0.0187838	39.3906	FALSE	2	TRUE
Russia_KuznetskAltai_Vaskovo4_MN_7.4kya	Russia_MiddleVolga_Elshanka_Chekhalino4_EN_10.1kya+Russia_AfontovaGora3+China_AmurRiver_LPaleolithic_19K	0.569611	Russia_MiddleVolga_Elshanka_Chekhalino4_EN_10.1kya	0.0711226	0.039995	1.77829	TRUE	3	TRUE
Russia_KuznetskAltai_Vaskovo4_MN_7.4kya	Russia_MiddleVolga_Elshanka_Chekhalino4_EN_10.1kya+Russia_AfontovaGora3+China_AmurRiver_LPaleolithic_19K	0.569611	Russia_AfontovaGora3	0.470623	0.0469826	10.017	TRUE	3	TRUE
Russia_KuznetskAltai_Vaskovo4_MN_7.4kya	Russia_MiddleVolga_Elshanka_Chekhalino4_EN_10.1kya+Russia_AfontovaGora3+China_AmurRiver_LPaleolithic_19K	0.569611	China_AmurRiver_LPaleolithic_19K	0.458255	0.020528	22.3234	TRUE	3	TRUE
Russia_KuznetskAltai_Vaskovo4_MN_7.4kya	Romania_IronGates_Mesolithic+Russia_AfontovaGora3+China_AmurRiver_LPaleolithic_19K	0.43466	Romania_IronGates_Mesolithic	0.0221535	0.0214777	1.03146	TRUE	3	TRUE
Russia_KuznetskAltai_Vaskovo4_MN_7.4kya	Romania_IronGates_Mesolithic+Russia_AfontovaGora3+China_AmurRiver_LPaleolithic_19K	0.43466	Russia_AfontovaGora3	0.51999	0.0278485	18.6721	TRUE	3	TRUE
Russia_KuznetskAltai_Vaskovo4_MN_7.4kya	Romania_IronGates_Mesolithic+Russia_AfontovaGora3+China_AmurRiver_LPaleolithic_19K	0.43466	China_AmurRiver_LPaleolithic_19K	0.457857	0.0201548	22.717	TRUE	3	TRUE
Russia_KuznetskAltai_Vaskovo4_MN_7.4kya	Russia_MiddleVolga_Elshanka_Chekhalino4_EN_10.1kya+Russia_AfontovaGora3	5.76176e-54	Russia_MiddleVolga_Elshanka_Chekhalino4_EN_10.1kya	-0.973657	0.215377	-4.52071	FALSE	2	FALSE
Russia_KuznetskAltai_Vaskovo4_MN_7.4kya	Russia_MiddleVolga_Elshanka_Chekhalino4_EN_10.1kya+Russia_AfontovaGora3	5.76176e-54	Russia_AfontovaGora3	1.97366	0.215377	9.16372	FALSE	2	FALSE
Russia_KuznetskAltai_Vaskovo4_MN_7.4kya	Romania_IronGates_Mesolithic+Russia_AfontovaGora3	7.2334e-88	Romania_IronGates_Mesolithic	-0.12415	0.0355539	-3.4919	FALSE	2	FALSE
Russia_KuznetskAltai_Vaskovo4_MN_7.4kya	Romania_IronGates_Mesolithic+Russia_AfontovaGora3	7.2334e-88	Russia_AfontovaGora3	1.12415	0.0355539	31.6182	FALSE	2	FALSE
Russia_KuznetskAltai_Vaskovo4_MN_7.4kya	Russia_MiddleVolga_Elshanka_Chekhalino4_EN_10.1kya+Romania_IronGates_Mesolithic	5.66831e-93	Russia_MiddleVolga_Elshanka_Chekhalino4_EN_10.1kya	2.13489	0.110913	19.2482	FALSE	2	FALSE
Russia_KuznetskAltai_Vaskovo4_MN_7.4kya	Russia_MiddleVolga_Elshanka_Chekhalino4_EN_10.1kya+Romania_IronGates_Mesolithic	5.66831e-93	Romania_IronGates_Mesolithic	-1.13489	0.110913	-10.2322	FALSE	2	FALSE
Russia_KuznetskAltai_Vaskovo4_MN_7.4kya	Russia_MiddleVolga_Elshanka_Chekhalino4_EN_10.1kya+Romania_IronGates_Mesolithic+China_AmurRiver_LPaleolithic_19K	1.02963e-10	Russia_MiddleVolga_Elshanka_Chekhalino4_EN_10.1kya	0.800506	0.0485002	16.5052	FALSE	3	FALSE
Russia_KuznetskAltai_Vaskovo4_MN_7.4kya	Russia_MiddleVolga_Elshanka_Chekhalino4_EN_10.1kya+Romania_IronGates_Mesolithic+China_AmurRiver_LPaleolithic_19K	1.02963e-10	Romania_IronGates_Mesolithic	-0.332215	0.0411644	-8.07043	FALSE	3	FALSE
Russia_KuznetskAltai_Vaskovo4_MN_7.4kya	Russia_MiddleVolga_Elshanka_Chekhalino4_EN_10.1kya+Romania_IronGates_Mesolithic+China_AmurRiver_LPaleolithic_19K	1.02963e-10	China_AmurRiver_LPaleolithic_19K	0.531709	0.02127	24.9981	FALSE	3	FALSE
Russia_KuznetskAltai_Vaskovo4_MN_7.4kya	Russia_MiddleVolga_Elshanka_Chekhalino4_EN_10.1kya+Romania_IronGates_Mesolithic+Russia_AfontovaGora3	1.12799e-25	Russia_MiddleVolga_Elshanka_Chekhalino4_EN_10.1kya	-4.13112	1.34302	-3.076	FALSE	3	FALSE
Russia_KuznetskAltai_Vaskovo4_MN_7.4kya	Russia_MiddleVolga_Elshanka_Chekhalino4_EN_10.1kya+Romania_IronGates_Mesolithic+Russia_AfontovaGora3	1.12799e-25	Romania_IronGates_Mesolithic	1.66678	0.588184	2.83377	FALSE	3	FALSE
Russia_KuznetskAltai_Vaskovo4_MN_7.4kya	Russia_MiddleVolga_Elshanka_Chekhalino4_EN_10.1kya+Romania_IronGates_Mesolithic+Russia_AfontovaGora3	1.12799e-25	Russia_AfontovaGora3	3.46434	0.774719	4.47174	FALSE	3	FALSE
Russia_KuznetskAltai_Vaskovo4_MN_7.4kya	Russia_MiddleVolga_Elshanka_Chekhalino4_EN_10.1kya+Romania_IronGates_Mesolithic+Russia_AfontovaGora3+China_AmurRiver_LPaleolithic_19K	0.479323	Russia_MiddleVolga_Elshanka_Chekhalino4_EN_10.1kya	0.114423	0.0937939	1.21994	FALSE	4	FALSE
Russia_KuznetskAltai_Vaskovo4_MN_7.4kya	Russia_MiddleVolga_Elshanka_Chekhalino4_EN_10.1kya+Romania_IronGates_Mesolithic+Russia_AfontovaGora3+China_AmurRiver_LPaleolithic_19K	0.479323	Romania_IronGates_Mesolithic	-0.0312	0.047824	-0.652392	FALSE	4	FALSE
Russia_KuznetskAltai_Vaskovo4_MN_7.4kya	Russia_MiddleVolga_Elshanka_Chekhalino4_EN_10.1kya+Romania_IronGates_Mesolithic+Russia_AfontovaGora3+China_AmurRiver_LPaleolithic_19K	0.479323	Russia_AfontovaGora3	0.454164	0.0657659	6.90576	FALSE	4	FALSE
Russia_KuznetskAltai_Vaskovo4_MN_7.4kya	Russia_MiddleVolga_Elshanka_Chekhalino4_EN_10.1kya+Romania_IronGates_Mesolithic+Russia_AfontovaGora3+China_AmurRiver_LPaleolithic_19K	0.479323	China_AmurRiver_LPaleolithic_19K	0.462613	0.0219539	21.072	FALSE	4	FALSE
Russia_UpperYenisei_Krasnoyarsk_EN_7.8kya	China_AmurRiver_LPaleolithic_19K	2.6598e-47	China_AmurRiver_LPaleolithic_19K	1	1.03101e-13	9.69921e+12	FALSE	1	TRUE
Russia_UpperYenisei_Krasnoyarsk_EN_7.8kya	Russia_AfontovaGora3	1.78751e-111	Russia_AfontovaGora3	1	1.03101e-13	9.69921e+12	FALSE	1	TRUE
Russia_UpperYenisei_Krasnoyarsk_EN_7.8kya	Russia_MiddleVolga_Elshanka_Chekhalino4_EN_10.1kya	1.21445e-180	Russia_MiddleVolga_Elshanka_Chekhalino4_EN_10.1kya	1	1.03101e-13	9.69921e+12	FALSE	1	TRUE
Russia_UpperYenisei_Krasnoyarsk_EN_7.8kya	Romania_IronGates_Mesolithic	0	Romania_IronGates_Mesolithic	1	1.03101e-13	9.69921e+12	FALSE	1	TRUE
Russia_UpperYenisei_Krasnoyarsk_EN_7.8kya	Russia_AfontovaGora3+China_AmurRiver_LPaleolithic_19K	0.547646	Russia_AfontovaGora3	0.403794	0.0256989	15.7125	TRUE	2	TRUE
Russia_UpperYenisei_Krasnoyarsk_EN_7.8kya	Russia_AfontovaGora3+China_AmurRiver_LPaleolithic_19K	0.547646	China_AmurRiver_LPaleolithic_19K	0.596206	0.0256989	23.1997	TRUE	2	TRUE
Russia_UpperYenisei_Krasnoyarsk_EN_7.8kya	Russia_MiddleVolga_Elshanka_Chekhalino4_EN_10.1kya+China_AmurRiver_LPaleolithic_19K	3.62907e-11	Russia_MiddleVolga_Elshanka_Chekhalino4_EN_10.1kya	0.315549	0.0238689	13.2201	FALSE	2	TRUE
Russia_UpperYenisei_Krasnoyarsk_EN_7.8kya	Russia_MiddleVolga_Elshanka_Chekhalino4_EN_10.1kya+China_AmurRiver_LPaleolithic_19K	3.62907e-11	China_AmurRiver_LPaleolithic_19K	0.684451	0.0238689	28.6754	FALSE	2	TRUE
Russia_UpperYenisei_Krasnoyarsk_EN_7.8kya	Romania_IronGates_Mesolithic+China_AmurRiver_LPaleolithic_19K	1.13594e-31	Romania_IronGates_Mesolithic	0.201624	0.0225453	8.94306	FALSE	2	TRUE
Russia_UpperYenisei_Krasnoyarsk_EN_7.8kya	Romania_IronGates_Mesolithic+China_AmurRiver_LPaleolithic_19K	1.13594e-31	China_AmurRiver_LPaleolithic_19K	0.798376	0.0225453	35.412	FALSE	2	TRUE
Russia_UpperYenisei_Krasnoyarsk_EN_7.8kya	Russia_MiddleVolga_Elshanka_Chekhalino4_EN_10.1kya+Russia_AfontovaGora3	4.07079e-61	Russia_MiddleVolga_Elshanka_Chekhalino4_EN_10.1kya	-2.06511	0.463838	-4.45221	FALSE	2	FALSE
Russia_UpperYenisei_Krasnoyarsk_EN_7.8kya	Russia_MiddleVolga_Elshanka_Chekhalino4_EN_10.1kya+Russia_AfontovaGora3	4.07079e-61	Russia_AfontovaGora3	3.06511	0.463838	6.60814	FALSE	2	FALSE
Russia_UpperYenisei_Krasnoyarsk_EN_7.8kya	Romania_IronGates_Mesolithic+Russia_AfontovaGora3	5.5047e-104	Romania_IronGates_Mesolithic	-0.249499	0.0511197	-4.88068	FALSE	2	FALSE
Russia_UpperYenisei_Krasnoyarsk_EN_7.8kya	Romania_IronGates_Mesolithic+Russia_AfontovaGora3	5.5047e-104	Russia_AfontovaGora3	1.2495	0.0511197	24.4426	FALSE	2	FALSE
Russia_UpperYenisei_Krasnoyarsk_EN_7.8kya	Russia_MiddleVolga_Elshanka_Chekhalino4_EN_10.1kya+Romania_IronGates_Mesolithic	6.02117e-105	Russia_MiddleVolga_Elshanka_Chekhalino4_EN_10.1kya	2.42732	0.155859	15.5738	FALSE	2	FALSE
Russia_UpperYenisei_Krasnoyarsk_EN_7.8kya	Russia_MiddleVolga_Elshanka_Chekhalino4_EN_10.1kya+Romania_IronGates_Mesolithic	6.02117e-105	Romania_IronGates_Mesolithic	-1.42732	0.155859	-9.15778	FALSE	2	FALSE
Russia_UpperYenisei_Krasnoyarsk_EN_7.8kya	Romania_IronGates_Mesolithic+Russia_AfontovaGora3+China_AmurRiver_LPaleolithic_19K	0.492568	Romania_IronGates_Mesolithic	-0.0386116	0.0298025	-1.29558	FALSE	3	FALSE
Russia_UpperYenisei_Krasnoyarsk_EN_7.8kya	Romania_IronGates_Mesolithic+Russia_AfontovaGora3+China_AmurRiver_LPaleolithic_19K	0.492568	Russia_AfontovaGora3	0.439542	0.0368695	11.9216	FALSE	3	FALSE
Russia_UpperYenisei_Krasnoyarsk_EN_7.8kya	Romania_IronGates_Mesolithic+Russia_AfontovaGora3+China_AmurRiver_LPaleolithic_19K	0.492568	China_AmurRiver_LPaleolithic_19K	0.59907	0.0261854	22.878	FALSE	3	FALSE
Russia_UpperYenisei_Krasnoyarsk_EN_7.8kya	Russia_MiddleVolga_Elshanka_Chekhalino4_EN_10.1kya+Russia_AfontovaGora3+China_AmurRiver_LPaleolithic_19K	0.430672	Russia_MiddleVolga_Elshanka_Chekhalino4_EN_10.1kya	-0.0435039	0.0568894	-0.764709	FALSE	3	FALSE
Russia_UpperYenisei_Krasnoyarsk_EN_7.8kya	Russia_MiddleVolga_Elshanka_Chekhalino4_EN_10.1kya+Russia_AfontovaGora3+China_AmurRiver_LPaleolithic_19K	0.430672	Russia_AfontovaGora3	0.445944	0.0643856	6.92615	FALSE	3	FALSE
Russia_UpperYenisei_Krasnoyarsk_EN_7.8kya	Russia_MiddleVolga_Elshanka_Chekhalino4_EN_10.1kya+Russia_AfontovaGora3+China_AmurRiver_LPaleolithic_19K	0.430672	China_AmurRiver_LPaleolithic_19K	0.59756	0.0270832	22.0639	FALSE	3	FALSE
Russia_UpperYenisei_Krasnoyarsk_EN_7.8kya	Russia_MiddleVolga_Elshanka_Chekhalino4_EN_10.1kya+Romania_IronGates_Mesolithic+China_AmurRiver_LPaleolithic_19K	4.64423e-05	Russia_MiddleVolga_Elshanka_Chekhalino4_EN_10.1kya	0.615522	0.0607339	10.1347	FALSE	3	FALSE
Russia_UpperYenisei_Krasnoyarsk_EN_7.8kya	Russia_MiddleVolga_Elshanka_Chekhalino4_EN_10.1kya+Romania_IronGates_Mesolithic+China_AmurRiver_LPaleolithic_19K	4.64423e-05	Romania_IronGates_Mesolithic	-0.287329	0.0534331	-5.37736	FALSE	3	FALSE
Russia_UpperYenisei_Krasnoyarsk_EN_7.8kya	Russia_MiddleVolga_Elshanka_Chekhalino4_EN_10.1kya+Romania_IronGates_Mesolithic+China_AmurRiver_LPaleolithic_19K	4.64423e-05	China_AmurRiver_LPaleolithic_19K	0.671807	0.0249988	26.8736	FALSE	3	FALSE
Russia_UpperYenisei_Krasnoyarsk_EN_7.8kya	Russia_MiddleVolga_Elshanka_Chekhalino4_EN_10.1kya+Romania_IronGates_Mesolithic+Russia_AfontovaGora3	7.8868e-26	Russia_MiddleVolga_Elshanka_Chekhalino4_EN_10.1kya	-7.62096	2.19289	-3.47531	FALSE	3	FALSE
Russia_UpperYenisei_Krasnoyarsk_EN_7.8kya	Russia_MiddleVolga_Elshanka_Chekhalino4_EN_10.1kya+Romania_IronGates_Mesolithic+Russia_AfontovaGora3	7.8868e-26	Romania_IronGates_Mesolithic	3.06415	0.957991	3.19852	FALSE	3	FALSE
Russia_UpperYenisei_Krasnoyarsk_EN_7.8kya	Russia_MiddleVolga_Elshanka_Chekhalino4_EN_10.1kya+Romania_IronGates_Mesolithic+Russia_AfontovaGora3	7.8868e-26	Russia_AfontovaGora3	5.55681	1.2724	4.36718	FALSE	3	FALSE
Russia_UpperYenisei_Krasnoyarsk_EN_7.8kya	Russia_MiddleVolga_Elshanka_Chekhalino4_EN_10.1kya+Romania_IronGates_Mesolithic+Russia_AfontovaGora3+China_AmurRiver_LPaleolithic_19K	0.319665	Russia_MiddleVolga_Elshanka_Chekhalino4_EN_10.1kya	0.021233	0.127286	0.166813	FALSE	4	FALSE
Russia_UpperYenisei_Krasnoyarsk_EN_7.8kya	Russia_MiddleVolga_Elshanka_Chekhalino4_EN_10.1kya+Romania_IronGates_Mesolithic+Russia_AfontovaGora3+China_AmurRiver_LPaleolithic_19K	0.319665	Romania_IronGates_Mesolithic	-0.0442072	0.0654739	-0.675188	FALSE	4	FALSE
Russia_UpperYenisei_Krasnoyarsk_EN_7.8kya	Russia_MiddleVolga_Elshanka_Chekhalino4_EN_10.1kya+Romania_IronGates_Mesolithic+Russia_AfontovaGora3+China_AmurRiver_LPaleolithic_19K	0.319665	Russia_AfontovaGora3	0.423472	0.0862191	4.91158	FALSE	4	FALSE
Russia_UpperYenisei_Krasnoyarsk_EN_7.8kya	Russia_MiddleVolga_Elshanka_Chekhalino4_EN_10.1kya+Romania_IronGates_Mesolithic+Russia_AfontovaGora3+China_AmurRiver_LPaleolithic_19K	0.319665	China_AmurRiver_LPaleolithic_19K	0.599502	0.0280463	21.3755	FALSE	4	FALSE
Russia_Transbaikal_KuengaRiver_N_1.SG	China_AmurRiver_LPaleolithic_19K	0.0587857	China_AmurRiver_LPaleolithic_19K	1	1.13767e-13	8.7899e+12	TRUE	1	TRUE
Russia_Transbaikal_KuengaRiver_N_1.SG	Russia_AfontovaGora3	4.51247e-235	Russia_AfontovaGora3	1	1.13767e-13	8.7899e+12	FALSE	1	TRUE
Russia_Transbaikal_KuengaRiver_N_1.SG	Russia_MiddleVolga_Elshanka_Chekhalino4_EN_10.1kya	6.18742e-301	Russia_MiddleVolga_Elshanka_Chekhalino4_EN_10.1kya	1	1.13767e-13	8.7899e+12	FALSE	1	TRUE
Russia_Transbaikal_KuengaRiver_N_1.SG	Romania_IronGates_Mesolithic	0	Romania_IronGates_Mesolithic	1	1.13767e-13	8.7899e+12	FALSE	1	TRUE
Russia_Transbaikal_KuengaRiver_N_1.SG	Romania_IronGates_Mesolithic+China_AmurRiver_LPaleolithic_19K	0.595381	Romania_IronGates_Mesolithic	0.0836556	0.0226386	3.69527	TRUE	2	TRUE
Russia_Transbaikal_KuengaRiver_N_1.SG	Romania_IronGates_Mesolithic+China_AmurRiver_LPaleolithic_19K	0.595381	China_AmurRiver_LPaleolithic_19K	0.916344	0.0226386	40.4772	TRUE	2	TRUE
Russia_Transbaikal_KuengaRiver_N_1.SG	Russia_MiddleVolga_Elshanka_Chekhalino4_EN_10.1kya+China_AmurRiver_LPaleolithic_19K	0.485848	Russia_MiddleVolga_Elshanka_Chekhalino4_EN_10.1kya	0.0795104	0.0241544	3.29175	TRUE	2	TRUE
Russia_Transbaikal_KuengaRiver_N_1.SG	Russia_MiddleVolga_Elshanka_Chekhalino4_EN_10.1kya+China_AmurRiver_LPaleolithic_19K	0.485848	China_AmurRiver_LPaleolithic_19K	0.92049	0.0241544	38.1085	TRUE	2	TRUE
Russia_Transbaikal_KuengaRiver_N_1.SG	Russia_AfontovaGora3+China_AmurRiver_LPaleolithic_19K	0.236885	Russia_AfontovaGora3	0.0769535	0.0264911	2.90488	TRUE	2	TRUE
Russia_Transbaikal_KuengaRiver_N_1.SG	Russia_AfontovaGora3+China_AmurRiver_LPaleolithic_19K	0.236885	China_AmurRiver_LPaleolithic_19K	0.923046	0.0264911	34.8436	TRUE	2	TRUE
Russia_Transbaikal_KuengaRiver_N_1.SG	Romania_IronGates_Mesolithic+Russia_AfontovaGora3+China_AmurRiver_LPaleolithic_19K	0.401993	Romania_IronGates_Mesolithic	0.0774054	0.032554	2.37775	TRUE	3	TRUE
Russia_Transbaikal_KuengaRiver_N_1.SG	Romania_IronGates_Mesolithic+Russia_AfontovaGora3+China_AmurRiver_LPaleolithic_19K	0.401993	Russia_AfontovaGora3	0.0128288	0.0377875	0.339498	TRUE	3	TRUE
Russia_Transbaikal_KuengaRiver_N_1.SG	Romania_IronGates_Mesolithic+Russia_AfontovaGora3+China_AmurRiver_LPaleolithic_19K	0.401993	China_AmurRiver_LPaleolithic_19K	0.909766	0.0266685	34.1139	TRUE	3	TRUE
Russia_Transbaikal_KuengaRiver_N_1.SG	Russia_MiddleVolga_Elshanka_Chekhalino4_EN_10.1kya+Russia_AfontovaGora3	2.13511e-75	Russia_MiddleVolga_Elshanka_Chekhalino4_EN_10.1kya	-6.71885	1.81302	-3.70588	FALSE	2	FALSE
Russia_Transbaikal_KuengaRiver_N_1.SG	Russia_MiddleVolga_Elshanka_Chekhalino4_EN_10.1kya+Russia_AfontovaGora3	2.13511e-75	Russia_AfontovaGora3	7.71885	1.81302	4.25745	FALSE	2	FALSE
Russia_Transbaikal_KuengaRiver_N_1.SG	Russia_MiddleVolga_Elshanka_Chekhalino4_EN_10.1kya+Romania_IronGates_Mesolithic	8.54242e-182	Russia_MiddleVolga_Elshanka_Chekhalino4_EN_10.1kya	4.54354	0.680015	6.68153	FALSE	2	FALSE
Russia_Transbaikal_KuengaRiver_N_1.SG	Russia_MiddleVolga_Elshanka_Chekhalino4_EN_10.1kya+Romania_IronGates_Mesolithic	8.54242e-182	Romania_IronGates_Mesolithic	-3.54354	0.680015	-5.21097	FALSE	2	FALSE
Russia_Transbaikal_KuengaRiver_N_1.SG	Romania_IronGates_Mesolithic+Russia_AfontovaGora3	2.94215e-214	Romania_IronGates_Mesolithic	-0.554943	0.100446	-5.52478	FALSE	2	FALSE
Russia_Transbaikal_KuengaRiver_N_1.SG	Romania_IronGates_Mesolithic+Russia_AfontovaGora3	2.94215e-214	Russia_AfontovaGora3	1.55494	0.100446	15.4804	FALSE	2	FALSE
Russia_Transbaikal_KuengaRiver_N_1.SG	Russia_MiddleVolga_Elshanka_Chekhalino4_EN_10.1kya+Romania_IronGates_Mesolithic+China_AmurRiver_LPaleolithic_19K	0.496487	Russia_MiddleVolga_Elshanka_Chekhalino4_EN_10.1kya	-0.00902336	0.0552236	-0.163397	FALSE	3	FALSE
Russia_Transbaikal_KuengaRiver_N_1.SG	Russia_MiddleVolga_Elshanka_Chekhalino4_EN_10.1kya+Romania_IronGates_Mesolithic+China_AmurRiver_LPaleolithic_19K	0.496487	Romania_IronGates_Mesolithic	0.0920608	0.0511825	1.79868	FALSE	3	FALSE
Russia_Transbaikal_KuengaRiver_N_1.SG	Russia_MiddleVolga_Elshanka_Chekhalino4_EN_10.1kya+Romania_IronGates_Mesolithic+China_AmurRiver_LPaleolithic_19K	0.496487	China_AmurRiver_LPaleolithic_19K	0.916963	0.0244671	37.4773	FALSE	3	FALSE
Russia_Transbaikal_KuengaRiver_N_1.SG	Russia_MiddleVolga_Elshanka_Chekhalino4_EN_10.1kya+Russia_AfontovaGora3+China_AmurRiver_LPaleolithic_19K	0.374171	Russia_MiddleVolga_Elshanka_Chekhalino4_EN_10.1kya	0.127976	0.0599021	2.13641	FALSE	3	FALSE
Russia_Transbaikal_KuengaRiver_N_1.SG	Russia_MiddleVolga_Elshanka_Chekhalino4_EN_10.1kya+Russia_AfontovaGora3+China_AmurRiver_LPaleolithic_19K	0.374171	Russia_AfontovaGora3	-0.0568462	0.0663592	-0.856644	FALSE	3	FALSE
Russia_Transbaikal_KuengaRiver_N_1.SG	Russia_MiddleVolga_Elshanka_Chekhalino4_EN_10.1kya+Russia_AfontovaGora3+China_AmurRiver_LPaleolithic_19K	0.374171	China_AmurRiver_LPaleolithic_19K	0.92887	0.0270251	34.3707	FALSE	3	FALSE
Russia_Transbaikal_KuengaRiver_N_1.SG	Russia_MiddleVolga_Elshanka_Chekhalino4_EN_10.1kya+Romania_IronGates_Mesolithic+Russia_AfontovaGora3	2.44514e-27	Russia_MiddleVolga_Elshanka_Chekhalino4_EN_10.1kya	-15.7084	5.14196	-3.05494	FALSE	3	FALSE
Russia_Transbaikal_KuengaRiver_N_1.SG	Russia_MiddleVolga_Elshanka_Chekhalino4_EN_10.1kya+Romania_IronGates_Mesolithic+Russia_AfontovaGora3	2.44514e-27	Romania_IronGates_Mesolithic	6.49141	2.2452	2.89124	FALSE	3	FALSE
Russia_Transbaikal_KuengaRiver_N_1.SG	Russia_MiddleVolga_Elshanka_Chekhalino4_EN_10.1kya+Romania_IronGates_Mesolithic+Russia_AfontovaGora3	2.44514e-27	Russia_AfontovaGora3	10.217	2.96069	3.45087	FALSE	3	FALSE
Russia_Transbaikal_KuengaRiver_N_1.SG	Russia_MiddleVolga_Elshanka_Chekhalino4_EN_10.1kya+Romania_IronGates_Mesolithic+Russia_AfontovaGora3+China_AmurRiver_LPaleolithic_19K	0.321642	Russia_MiddleVolga_Elshanka_Chekhalino4_EN_10.1kya	-0.0385282	0.145159	-0.26542	FALSE	4	FALSE
Russia_Transbaikal_KuengaRiver_N_1.SG	Russia_MiddleVolga_Elshanka_Chekhalino4_EN_10.1kya+Romania_IronGates_Mesolithic+Russia_AfontovaGora3+China_AmurRiver_LPaleolithic_19K	0.321642	Romania_IronGates_Mesolithic	0.106324	0.0742204	1.43255	FALSE	4	FALSE
Russia_Transbaikal_KuengaRiver_N_1.SG	Russia_MiddleVolga_Elshanka_Chekhalino4_EN_10.1kya+Romania_IronGates_Mesolithic+Russia_AfontovaGora3+China_AmurRiver_LPaleolithic_19K	0.321642	Russia_AfontovaGora3	0.0222554	0.0972431	0.228864	FALSE	4	FALSE
Russia_Transbaikal_KuengaRiver_N_1.SG	Russia_MiddleVolga_Elshanka_Chekhalino4_EN_10.1kya+Romania_IronGates_Mesolithic+Russia_AfontovaGora3+China_AmurRiver_LPaleolithic_19K	0.321642	China_AmurRiver_LPaleolithic_19K	0.909949	0.0292074	31.1547	FALSE	4	FALSE
Russia_Transbaikal_KuengaRiver_N_2.SG	China_AmurRiver_LPaleolithic_19K	1.7547e-08	China_AmurRiver_LPaleolithic_19K	1	3.19969e-14	3.1253e+13	FALSE	1	TRUE
Russia_Transbaikal_KuengaRiver_N_2.SG	Russia_MiddleVolga_Elshanka_Chekhalino4_EN_10.1kya	0	Russia_MiddleVolga_Elshanka_Chekhalino4_EN_10.1kya	1	3.19969e-14	3.1253e+13	FALSE	1	TRUE
Russia_Transbaikal_KuengaRiver_N_2.SG	Russia_AfontovaGora3	0	Russia_AfontovaGora3	1	3.19969e-14	3.1253e+13	FALSE	1	TRUE
Russia_Transbaikal_KuengaRiver_N_2.SG	Romania_IronGates_Mesolithic	0	Romania_IronGates_Mesolithic	1	3.19969e-14	3.1253e+13	FALSE	1	TRUE
Russia_Transbaikal_KuengaRiver_N_2.SG	Russia_AfontovaGora3+China_AmurRiver_LPaleolithic_19K	0.00236797	Russia_AfontovaGora3	0.0832011	0.0154808	5.37447	FALSE	2	TRUE
Russia_Transbaikal_KuengaRiver_N_2.SG	Russia_AfontovaGora3+China_AmurRiver_LPaleolithic_19K	0.00236797	China_AmurRiver_LPaleolithic_19K	0.916799	0.0154808	59.2217	FALSE	2	TRUE
Russia_Transbaikal_KuengaRiver_N_2.SG	Russia_MiddleVolga_Elshanka_Chekhalino4_EN_10.1kya+China_AmurRiver_LPaleolithic_19K	0.00156112	Russia_MiddleVolga_Elshanka_Chekhalino4_EN_10.1kya	0.0829169	0.0141042	5.8789	FALSE	2	TRUE
Russia_Transbaikal_KuengaRiver_N_2.SG	Russia_MiddleVolga_Elshanka_Chekhalino4_EN_10.1kya+China_AmurRiver_LPaleolithic_19K	0.00156112	China_AmurRiver_LPaleolithic_19K	0.917083	0.0141042	65.0221	FALSE	2	TRUE
Russia_Transbaikal_KuengaRiver_N_2.SG	Romania_IronGates_Mesolithic+China_AmurRiver_LPaleolithic_19K	2.18385e-05	Romania_IronGates_Mesolithic	0.0583834	0.0127662	4.57328	FALSE	2	TRUE
Russia_Transbaikal_KuengaRiver_N_2.SG	Romania_IronGates_Mesolithic+China_AmurRiver_LPaleolithic_19K	2.18385e-05	China_AmurRiver_LPaleolithic_19K	0.941617	0.0127662	73.7585	FALSE	2	TRUE
Russia_Transbaikal_KuengaRiver_N_2.SG	Russia_MiddleVolga_Elshanka_Chekhalino4_EN_10.1kya+Russia_AfontovaGora3+China_AmurRiver_LPaleolithic_19K	0.00254274	Russia_MiddleVolga_Elshanka_Chekhalino4_EN_10.1kya	0.0397793	0.0323607	1.22925	FALSE	3	TRUE
Russia_Transbaikal_KuengaRiver_N_2.SG	Russia_MiddleVolga_Elshanka_Chekhalino4_EN_10.1kya+Russia_AfontovaGora3+China_AmurRiver_LPaleolithic_19K	0.00254274	Russia_AfontovaGora3	0.0509714	0.0365247	1.39553	FALSE	3	TRUE
Russia_Transbaikal_KuengaRiver_N_2.SG	Russia_MiddleVolga_Elshanka_Chekhalino4_EN_10.1kya+Russia_AfontovaGora3+China_AmurRiver_LPaleolithic_19K	0.00254274	China_AmurRiver_LPaleolithic_19K	0.909249	0.0160359	56.7009	FALSE	3	TRUE
Russia_Transbaikal_KuengaRiver_N_2.SG	Romania_IronGates_Mesolithic+Russia_AfontovaGora3+China_AmurRiver_LPaleolithic_19K	0.00150134	Romania_IronGates_Mesolithic	0.0271507	0.0168566	1.61068	FALSE	3	TRUE
Russia_Transbaikal_KuengaRiver_N_2.SG	Romania_IronGates_Mesolithic+Russia_AfontovaGora3+China_AmurRiver_LPaleolithic_19K	0.00150134	Russia_AfontovaGora3	0.0605415	0.0208998	2.89674	FALSE	3	TRUE
Russia_Transbaikal_KuengaRiver_N_2.SG	Romania_IronGates_Mesolithic+Russia_AfontovaGora3+China_AmurRiver_LPaleolithic_19K	0.00150134	China_AmurRiver_LPaleolithic_19K	0.912308	0.0157354	57.978	FALSE	3	TRUE
Russia_Transbaikal_KuengaRiver_N_2.SG	Russia_MiddleVolga_Elshanka_Chekhalino4_EN_10.1kya+Romania_IronGates_Mesolithic+Russia_AfontovaGora3+China_AmurRiver_LPaleolithic_19K	0.000827634	Russia_MiddleVolga_Elshanka_Chekhalino4_EN_10.1kya	0.030758	0.0828727	0.371148	FALSE	4	TRUE
Russia_Transbaikal_KuengaRiver_N_2.SG	Russia_MiddleVolga_Elshanka_Chekhalino4_EN_10.1kya+Romania_IronGates_Mesolithic+Russia_AfontovaGora3+China_AmurRiver_LPaleolithic_19K	0.000827634	Romania_IronGates_Mesolithic	0.0113924	0.0416424	0.273577	FALSE	4	TRUE
Russia_Transbaikal_KuengaRiver_N_2.SG	Russia_MiddleVolga_Elshanka_Chekhalino4_EN_10.1kya+Romania_IronGates_Mesolithic+Russia_AfontovaGora3+China_AmurRiver_LPaleolithic_19K	0.000827634	Russia_AfontovaGora3	0.0494325	0.0564527	0.875643	FALSE	4	TRUE
Russia_Transbaikal_KuengaRiver_N_2.SG	Russia_MiddleVolga_Elshanka_Chekhalino4_EN_10.1kya+Romania_IronGates_Mesolithic+Russia_AfontovaGora3+China_AmurRiver_LPaleolithic_19K	0.000827634	China_AmurRiver_LPaleolithic_19K	0.908417	0.0178396	50.9213	FALSE	4	TRUE
Russia_Transbaikal_KuengaRiver_N_2.SG	Russia_MiddleVolga_Elshanka_Chekhalino4_EN_10.1kya+Russia_AfontovaGora3	1.7328e-76	Russia_MiddleVolga_Elshanka_Chekhalino4_EN_10.1kya	-7.99625	1.75575	-4.55432	FALSE	2	FALSE
Russia_Transbaikal_KuengaRiver_N_2.SG	Russia_MiddleVolga_Elshanka_Chekhalino4_EN_10.1kya+Russia_AfontovaGora3	1.7328e-76	Russia_AfontovaGora3	8.99625	1.75575	5.12388	FALSE	2	FALSE
Russia_Transbaikal_KuengaRiver_N_2.SG	Russia_MiddleVolga_Elshanka_Chekhalino4_EN_10.1kya+Romania_IronGates_Mesolithic	7.98997e-192	Russia_MiddleVolga_Elshanka_Chekhalino4_EN_10.1kya	6.74981	0.725033	9.30966	FALSE	2	FALSE
Russia_Transbaikal_KuengaRiver_N_2.SG	Russia_MiddleVolga_Elshanka_Chekhalino4_EN_10.1kya+Romania_IronGates_Mesolithic	7.98997e-192	Romania_IronGates_Mesolithic	-5.74981	0.725033	-7.93041	FALSE	2	FALSE
Russia_Transbaikal_KuengaRiver_N_2.SG	Romania_IronGates_Mesolithic+Russia_AfontovaGora3	2.157e-295	Romania_IronGates_Mesolithic	-1.6491	0.168383	-9.79377	FALSE	2	FALSE
Russia_Transbaikal_KuengaRiver_N_2.SG	Romania_IronGates_Mesolithic+Russia_AfontovaGora3	2.157e-295	Russia_AfontovaGora3	2.6491	0.168383	15.7326	FALSE	2	FALSE
Russia_Transbaikal_KuengaRiver_N_2.SG	Russia_MiddleVolga_Elshanka_Chekhalino4_EN_10.1kya+Romania_IronGates_Mesolithic+China_AmurRiver_LPaleolithic_19K	0.00103191	Russia_MiddleVolga_Elshanka_Chekhalino4_EN_10.1kya	0.107938	0.0304011	3.55045	FALSE	3	FALSE
Russia_Transbaikal_KuengaRiver_N_2.SG	Russia_MiddleVolga_Elshanka_Chekhalino4_EN_10.1kya+Romania_IronGates_Mesolithic+China_AmurRiver_LPaleolithic_19K	0.00103191	Romania_IronGates_Mesolithic	-0.0246978	0.0272741	-0.905539	FALSE	3	FALSE
Russia_Transbaikal_KuengaRiver_N_2.SG	Russia_MiddleVolga_Elshanka_Chekhalino4_EN_10.1kya+Romania_IronGates_Mesolithic+China_AmurRiver_LPaleolithic_19K	0.00103191	China_AmurRiver_LPaleolithic_19K	0.91676	0.0141561	64.761	FALSE	3	FALSE
Russia_Transbaikal_KuengaRiver_N_2.SG	Russia_MiddleVolga_Elshanka_Chekhalino4_EN_10.1kya+Romania_IronGates_Mesolithic+Russia_AfontovaGora3	7.07734e-29	Russia_MiddleVolga_Elshanka_Chekhalino4_EN_10.1kya	-17.0509	5.31648	-3.20717	FALSE	3	FALSE
Russia_Transbaikal_KuengaRiver_N_2.SG	Russia_MiddleVolga_Elshanka_Chekhalino4_EN_10.1kya+Romania_IronGates_Mesolithic+Russia_AfontovaGora3	7.07734e-29	Romania_IronGates_Mesolithic	6.96338	2.30933	3.01532	FALSE	3	FALSE
Russia_Transbaikal_KuengaRiver_N_2.SG	Russia_MiddleVolga_Elshanka_Chekhalino4_EN_10.1kya+Romania_IronGates_Mesolithic+Russia_AfontovaGora3	7.07734e-29	Russia_AfontovaGora3	11.0875	3.08117	3.59846	FALSE	3	FALSE
Russia_TransUrals_Boborykino_LN_6.2kya	Russia_MiddleVolga_Elshanka_Chekhalino4_EN_10.1kya	4.21134e-14	Russia_MiddleVolga_Elshanka_Chekhalino4_EN_10.1kya	1	3.19969e-14	3.1253e+13	FALSE	1	TRUE
Russia_TransUrals_Boborykino_LN_6.2kya	Russia_AfontovaGora3	1.54517e-46	Russia_AfontovaGora3	1	3.19969e-14	3.1253e+13	FALSE	1	TRUE
Russia_TransUrals_Boborykino_LN_6.2kya	Romania_IronGates_Mesolithic	1.11313e-293	Romania_IronGates_Mesolithic	1	3.19969e-14	3.1253e+13	FALSE	1	TRUE
Russia_TransUrals_Boborykino_LN_6.2kya	China_AmurRiver_LPaleolithic_19K	0	China_AmurRiver_LPaleolithic_19K	1	3.19969e-14	3.1253e+13	FALSE	1	TRUE
Russia_TransUrals_Boborykino_LN_6.2kya	Russia_MiddleVolga_Elshanka_Chekhalino4_EN_10.1kya+Russia_AfontovaGora3	2.15252e-05	Russia_MiddleVolga_Elshanka_Chekhalino4_EN_10.1kya	0.706395	0.0462815	15.263	FALSE	2	TRUE
Russia_TransUrals_Boborykino_LN_6.2kya	Russia_MiddleVolga_Elshanka_Chekhalino4_EN_10.1kya+Russia_AfontovaGora3	2.15252e-05	Russia_AfontovaGora3	0.293605	0.0462815	6.34388	FALSE	2	TRUE
Russia_TransUrals_Boborykino_LN_6.2kya	Russia_MiddleVolga_Elshanka_Chekhalino4_EN_10.1kya+China_AmurRiver_LPaleolithic_19K	1.07268e-09	Russia_MiddleVolga_Elshanka_Chekhalino4_EN_10.1kya	0.922835	0.0176309	52.342	FALSE	2	TRUE
Russia_TransUrals_Boborykino_LN_6.2kya	Russia_MiddleVolga_Elshanka_Chekhalino4_EN_10.1kya+China_AmurRiver_LPaleolithic_19K	1.07268e-09	China_AmurRiver_LPaleolithic_19K	0.0771647	0.0176309	4.37668	FALSE	2	TRUE
Russia_TransUrals_Boborykino_LN_6.2kya	Romania_IronGates_Mesolithic+Russia_AfontovaGora3	7.66988e-16	Romania_IronGates_Mesolithic	0.284795	0.021742	13.0989	FALSE	2	TRUE
Russia_TransUrals_Boborykino_LN_6.2kya	Romania_IronGates_Mesolithic+Russia_AfontovaGora3	7.66988e-16	Russia_AfontovaGora3	0.715205	0.021742	32.8951	FALSE	2	TRUE
Russia_TransUrals_Boborykino_LN_6.2kya	Russia_AfontovaGora3+China_AmurRiver_LPaleolithic_19K	1.09958e-47	Russia_AfontovaGora3	0.992575	0.0252292	39.3422	FALSE	2	TRUE
Russia_TransUrals_Boborykino_LN_6.2kya	Russia_AfontovaGora3+China_AmurRiver_LPaleolithic_19K	1.09958e-47	China_AmurRiver_LPaleolithic_19K	0.00742505	0.0252292	0.294303	FALSE	2	TRUE
Russia_TransUrals_Boborykino_LN_6.2kya	Romania_IronGates_Mesolithic+China_AmurRiver_LPaleolithic_19K	7.91097e-242	Romania_IronGates_Mesolithic	0.70764	0.0253236	27.9439	FALSE	2	TRUE
Russia_TransUrals_Boborykino_LN_6.2kya	Romania_IronGates_Mesolithic+China_AmurRiver_LPaleolithic_19K	7.91097e-242	China_AmurRiver_LPaleolithic_19K	0.29236	0.0253236	11.545	FALSE	2	TRUE
Russia_TransUrals_Boborykino_LN_6.2kya	Russia_MiddleVolga_Elshanka_Chekhalino4_EN_10.1kya+Russia_AfontovaGora3+China_AmurRiver_LPaleolithic_19K	0.0195047	Russia_MiddleVolga_Elshanka_Chekhalino4_EN_10.1kya	0.69347	0.0409712	16.9258	FALSE	3	TRUE
Russia_TransUrals_Boborykino_LN_6.2kya	Russia_MiddleVolga_Elshanka_Chekhalino4_EN_10.1kya+Russia_AfontovaGora3+China_AmurRiver_LPaleolithic_19K	0.0195047	Russia_AfontovaGora3	0.240292	0.0429025	5.60087	FALSE	3	TRUE
Russia_TransUrals_Boborykino_LN_6.2kya	Russia_MiddleVolga_Elshanka_Chekhalino4_EN_10.1kya+Russia_AfontovaGora3+China_AmurRiver_LPaleolithic_19K	0.0195047	China_AmurRiver_LPaleolithic_19K	0.066238	0.0163718	4.04586	FALSE	3	TRUE
Russia_TransUrals_Boborykino_LN_6.2kya	Russia_MiddleVolga_Elshanka_Chekhalino4_EN_10.1kya+Romania_IronGates_Mesolithic+Russia_AfontovaGora3	1.68353e-05	Russia_MiddleVolga_Elshanka_Chekhalino4_EN_10.1kya	0.671473	0.111798	6.00613	FALSE	3	TRUE
Russia_TransUrals_Boborykino_LN_6.2kya	Russia_MiddleVolga_Elshanka_Chekhalino4_EN_10.1kya+Romania_IronGates_Mesolithic+Russia_AfontovaGora3	1.68353e-05	Romania_IronGates_Mesolithic	0.0287523	0.049752	0.577913	FALSE	3	TRUE
Russia_TransUrals_Boborykino_LN_6.2kya	Russia_MiddleVolga_Elshanka_Chekhalino4_EN_10.1kya+Romania_IronGates_Mesolithic+Russia_AfontovaGora3	1.68353e-05	Russia_AfontovaGora3	0.299775	0.0694783	4.31465	FALSE	3	TRUE
Russia_TransUrals_Boborykino_LN_6.2kya	Romania_IronGates_Mesolithic+Russia_AfontovaGora3+China_AmurRiver_LPaleolithic_19K	3.89324e-16	Romania_IronGates_Mesolithic	0.285909	0.0214315	13.3406	FALSE	3	TRUE
Russia_TransUrals_Boborykino_LN_6.2kya	Romania_IronGates_Mesolithic+Russia_AfontovaGora3+China_AmurRiver_LPaleolithic_19K	3.89324e-16	Russia_AfontovaGora3	0.692556	0.0286527	24.1707	FALSE	3	TRUE
Russia_TransUrals_Boborykino_LN_6.2kya	Romania_IronGates_Mesolithic+Russia_AfontovaGora3+China_AmurRiver_LPaleolithic_19K	3.89324e-16	China_AmurRiver_LPaleolithic_19K	0.0215343	0.0196562	1.09555	FALSE	3	TRUE
Russia_TransUrals_Boborykino_LN_6.2kya	Russia_MiddleVolga_Elshanka_Chekhalino4_EN_10.1kya+Romania_IronGates_Mesolithic+Russia_AfontovaGora3+China_AmurRiver_LPaleolithic_19K	0.0182597	Russia_MiddleVolga_Elshanka_Chekhalino4_EN_10.1kya	0.672995	0.0867474	7.75811	FALSE	4	TRUE
Russia_TransUrals_Boborykino_LN_6.2kya	Russia_MiddleVolga_Elshanka_Chekhalino4_EN_10.1kya+Romania_IronGates_Mesolithic+Russia_AfontovaGora3+China_AmurRiver_LPaleolithic_19K	0.0182597	Romania_IronGates_Mesolithic	0.0221746	0.0414729	0.534678	FALSE	4	TRUE
Russia_TransUrals_Boborykino_LN_6.2kya	Russia_MiddleVolga_Elshanka_Chekhalino4_EN_10.1kya+Romania_IronGates_Mesolithic+Russia_AfontovaGora3+China_AmurRiver_LPaleolithic_19K	0.0182597	Russia_AfontovaGora3	0.239005	0.0575398	4.15373	FALSE	4	TRUE
Russia_TransUrals_Boborykino_LN_6.2kya	Russia_MiddleVolga_Elshanka_Chekhalino4_EN_10.1kya+Romania_IronGates_Mesolithic+Russia_AfontovaGora3+China_AmurRiver_LPaleolithic_19K	0.0182597	China_AmurRiver_LPaleolithic_19K	0.0658255	0.0164149	4.01012	FALSE	4	TRUE
Russia_TransUrals_Boborykino_LN_6.2kya	Russia_MiddleVolga_Elshanka_Chekhalino4_EN_10.1kya+Romania_IronGates_Mesolithic	1.98414e-09	Russia_MiddleVolga_Elshanka_Chekhalino4_EN_10.1kya	1.15751	0.0409863	28.2413	FALSE	2	FALSE
Russia_TransUrals_Boborykino_LN_6.2kya	Russia_MiddleVolga_Elshanka_Chekhalino4_EN_10.1kya+Romania_IronGates_Mesolithic	1.98414e-09	Romania_IronGates_Mesolithic	-0.157506	0.0409863	-3.84289	FALSE	2	FALSE
Russia_TransUrals_Boborykino_LN_6.2kya	Russia_MiddleVolga_Elshanka_Chekhalino4_EN_10.1kya+Romania_IronGates_Mesolithic+China_AmurRiver_LPaleolithic_19K	7.55094e-06	Russia_MiddleVolga_Elshanka_Chekhalino4_EN_10.1kya	1.05779	0.0411431	25.71	FALSE	3	FALSE
Russia_TransUrals_Boborykino_LN_6.2kya	Russia_MiddleVolga_Elshanka_Chekhalino4_EN_10.1kya+Romania_IronGates_Mesolithic+China_AmurRiver_LPaleolithic_19K	7.55094e-06	Romania_IronGates_Mesolithic	-0.137156	0.0371139	-3.69555	FALSE	3	FALSE
Russia_TransUrals_Boborykino_LN_6.2kya	Russia_MiddleVolga_Elshanka_Chekhalino4_EN_10.1kya+Romania_IronGates_Mesolithic+China_AmurRiver_LPaleolithic_19K	7.55094e-06	China_AmurRiver_LPaleolithic_19K	0.0793666	0.0181548	4.37166	FALSE	3	FALSE
Russia_TransUrals_CombPitWare_Gladunino_C_4.7kya	Russia_AfontovaGora3	2.40475e-17	Russia_AfontovaGora3	1	3.19969e-14	3.1253e+13	FALSE	1	TRUE
Russia_TransUrals_CombPitWare_Gladunino_C_4.7kya	Russia_MiddleVolga_Elshanka_Chekhalino4_EN_10.1kya	4.41285e-36	Russia_MiddleVolga_Elshanka_Chekhalino4_EN_10.1kya	1	3.19969e-14	3.1253e+13	FALSE	1	TRUE
Russia_TransUrals_CombPitWare_Gladunino_C_4.7kya	Romania_IronGates_Mesolithic	1.92328e-275	Romania_IronGates_Mesolithic	1	3.19969e-14	3.1253e+13	FALSE	1	TRUE
Russia_TransUrals_CombPitWare_Gladunino_C_4.7kya	China_AmurRiver_LPaleolithic_19K	2.23797e-301	China_AmurRiver_LPaleolithic_19K	1	3.19969e-14	3.1253e+13	FALSE	1	TRUE
Russia_TransUrals_CombPitWare_Gladunino_C_4.7kya	Romania_IronGates_Mesolithic+Russia_AfontovaGora3	2.17252e-08	Romania_IronGates_Mesolithic	0.185083	0.0264657	6.99332	FALSE	2	TRUE
Russia_TransUrals_CombPitWare_Gladunino_C_4.7kya	Romania_IronGates_Mesolithic+Russia_AfontovaGora3	2.17252e-08	Russia_AfontovaGora3	0.814917	0.0264657	30.7915	FALSE	2	TRUE
Russia_TransUrals_CombPitWare_Gladunino_C_4.7kya	Russia_MiddleVolga_Elshanka_Chekhalino4_EN_10.1kya+Russia_AfontovaGora3	1.09343e-08	Russia_MiddleVolga_Elshanka_Chekhalino4_EN_10.1kya	0.375716	0.0575654	6.52676	FALSE	2	TRUE
Russia_TransUrals_CombPitWare_Gladunino_C_4.7kya	Russia_MiddleVolga_Elshanka_Chekhalino4_EN_10.1kya+Russia_AfontovaGora3	1.09343e-08	Russia_AfontovaGora3	0.624284	0.0575654	10.8448	FALSE	2	TRUE
Russia_TransUrals_CombPitWare_Gladunino_C_4.7kya	Russia_AfontovaGora3+China_AmurRiver_LPaleolithic_19K	2.9684e-12	Russia_AfontovaGora3	0.873202	0.0274004	31.8682	FALSE	2	TRUE
Russia_TransUrals_CombPitWare_Gladunino_C_4.7kya	Russia_AfontovaGora3+China_AmurRiver_LPaleolithic_19K	2.9684e-12	China_AmurRiver_LPaleolithic_19K	0.126798	0.0274004	4.62758	FALSE	2	TRUE
Russia_TransUrals_CombPitWare_Gladunino_C_4.7kya	Russia_MiddleVolga_Elshanka_Chekhalino4_EN_10.1kya+China_AmurRiver_LPaleolithic_19K	8.39497e-19	Russia_MiddleVolga_Elshanka_Chekhalino4_EN_10.1kya	0.821079	0.0220178	37.2916	FALSE	2	TRUE
Russia_TransUrals_CombPitWare_Gladunino_C_4.7kya	Russia_MiddleVolga_Elshanka_Chekhalino4_EN_10.1kya+China_AmurRiver_LPaleolithic_19K	8.39497e-19	China_AmurRiver_LPaleolithic_19K	0.178921	0.0220178	8.1262	FALSE	2	TRUE
Russia_TransUrals_CombPitWare_Gladunino_C_4.7kya	Romania_IronGates_Mesolithic+China_AmurRiver_LPaleolithic_19K	2.56337e-163	Romania_IronGates_Mesolithic	0.550586	0.0237021	23.2294	FALSE	2	TRUE
Russia_TransUrals_CombPitWare_Gladunino_C_4.7kya	Romania_IronGates_Mesolithic+China_AmurRiver_LPaleolithic_19K	2.56337e-163	China_AmurRiver_LPaleolithic_19K	0.449414	0.0237021	18.961	FALSE	2	TRUE
Russia_TransUrals_CombPitWare_Gladunino_C_4.7kya	Russia_MiddleVolga_Elshanka_Chekhalino4_EN_10.1kya+Russia_AfontovaGora3+China_AmurRiver_LPaleolithic_19K	0.162538	Russia_MiddleVolga_Elshanka_Chekhalino4_EN_10.1kya	0.405143	0.0453028	8.94301	TRUE	3	TRUE
Russia_TransUrals_CombPitWare_Gladunino_C_4.7kya	Russia_MiddleVolga_Elshanka_Chekhalino4_EN_10.1kya+Russia_AfontovaGora3+China_AmurRiver_LPaleolithic_19K	0.162538	Russia_AfontovaGora3	0.463907	0.0494599	9.37945	TRUE	3	TRUE
Russia_TransUrals_CombPitWare_Gladunino_C_4.7kya	Russia_MiddleVolga_Elshanka_Chekhalino4_EN_10.1kya+Russia_AfontovaGora3+China_AmurRiver_LPaleolithic_19K	0.162538	China_AmurRiver_LPaleolithic_19K	0.130949	0.022392	5.84805	TRUE	3	TRUE
Russia_TransUrals_CombPitWare_Gladunino_C_4.7kya	Romania_IronGates_Mesolithic+Russia_AfontovaGora3+China_AmurRiver_LPaleolithic_19K	0.00164071	Romania_IronGates_Mesolithic	0.179414	0.0250057	7.1749	FALSE	3	TRUE
Russia_TransUrals_CombPitWare_Gladunino_C_4.7kya	Romania_IronGates_Mesolithic+Russia_AfontovaGora3+China_AmurRiver_LPaleolithic_19K	0.00164071	Russia_AfontovaGora3	0.709855	0.0319984	22.1841	FALSE	3	TRUE
Russia_TransUrals_CombPitWare_Gladunino_C_4.7kya	Romania_IronGates_Mesolithic+Russia_AfontovaGora3+China_AmurRiver_LPaleolithic_19K	0.00164071	China_AmurRiver_LPaleolithic_19K	0.110732	0.0242617	4.56405	FALSE	3	TRUE
Russia_TransUrals_CombPitWare_Gladunino_C_4.7kya	Russia_MiddleVolga_Elshanka_Chekhalino4_EN_10.1kya+Romania_IronGates_Mesolithic+Russia_AfontovaGora3	1.30282e-08	Russia_MiddleVolga_Elshanka_Chekhalino4_EN_10.1kya	0.151507	0.165309	0.916506	FALSE	3	TRUE
Russia_TransUrals_CombPitWare_Gladunino_C_4.7kya	Russia_MiddleVolga_Elshanka_Chekhalino4_EN_10.1kya+Romania_IronGates_Mesolithic+Russia_AfontovaGora3	1.30282e-08	Romania_IronGates_Mesolithic	0.117567	0.0717494	1.63858	FALSE	3	TRUE
Russia_TransUrals_CombPitWare_Gladunino_C_4.7kya	Russia_MiddleVolga_Elshanka_Chekhalino4_EN_10.1kya+Romania_IronGates_Mesolithic+Russia_AfontovaGora3	1.30282e-08	Russia_AfontovaGora3	0.730925	0.101651	7.19056	FALSE	3	TRUE
Russia_TransUrals_CombPitWare_Gladunino_C_4.7kya	Russia_MiddleVolga_Elshanka_Chekhalino4_EN_10.1kya+Romania_IronGates_Mesolithic+Russia_AfontovaGora3+China_AmurRiver_LPaleolithic_19K	0.0671708	Russia_MiddleVolga_Elshanka_Chekhalino4_EN_10.1kya	0.396193	0.108502	3.65148	TRUE	4	TRUE
Russia_TransUrals_CombPitWare_Gladunino_C_4.7kya	Russia_MiddleVolga_Elshanka_Chekhalino4_EN_10.1kya+Romania_IronGates_Mesolithic+Russia_AfontovaGora3+China_AmurRiver_LPaleolithic_19K	0.0671708	Romania_IronGates_Mesolithic	0.00785854	0.0534128	0.147128	TRUE	4	TRUE
Russia_TransUrals_CombPitWare_Gladunino_C_4.7kya	Russia_MiddleVolga_Elshanka_Chekhalino4_EN_10.1kya+Romania_IronGates_Mesolithic+Russia_AfontovaGora3+China_AmurRiver_LPaleolithic_19K	0.0671708	Russia_AfontovaGora3	0.466089	0.0708808	6.57568	TRUE	4	TRUE
Russia_TransUrals_CombPitWare_Gladunino_C_4.7kya	Russia_MiddleVolga_Elshanka_Chekhalino4_EN_10.1kya+Romania_IronGates_Mesolithic+Russia_AfontovaGora3+China_AmurRiver_LPaleolithic_19K	0.0671708	China_AmurRiver_LPaleolithic_19K	0.129859	0.0228597	5.68072	TRUE	4	TRUE
Russia_TransUrals_CombPitWare_Gladunino_C_4.7kya	Russia_MiddleVolga_Elshanka_Chekhalino4_EN_10.1kya+Romania_IronGates_Mesolithic	3.78661e-20	Russia_MiddleVolga_Elshanka_Chekhalino4_EN_10.1kya	1.37221	0.0570082	24.0704	FALSE	2	FALSE
Russia_TransUrals_CombPitWare_Gladunino_C_4.7kya	Russia_MiddleVolga_Elshanka_Chekhalino4_EN_10.1kya+Romania_IronGates_Mesolithic	3.78661e-20	Romania_IronGates_Mesolithic	-0.372211	0.0570082	-6.52908	FALSE	2	FALSE
Russia_TransUrals_CombPitWare_Gladunino_C_4.7kya	Russia_MiddleVolga_Elshanka_Chekhalino4_EN_10.1kya+Romania_IronGates_Mesolithic+China_AmurRiver_LPaleolithic_19K	3.00073e-08	Russia_MiddleVolga_Elshanka_Chekhalino4_EN_10.1kya	1.11224	0.054387	20.4505	FALSE	3	FALSE
Russia_TransUrals_CombPitWare_Gladunino_C_4.7kya	Russia_MiddleVolga_Elshanka_Chekhalino4_EN_10.1kya+Romania_IronGates_Mesolithic+China_AmurRiver_LPaleolithic_19K	3.00073e-08	Romania_IronGates_Mesolithic	-0.284241	0.0475559	-5.97698	FALSE	3	FALSE
Russia_TransUrals_CombPitWare_Gladunino_C_4.7kya	Russia_MiddleVolga_Elshanka_Chekhalino4_EN_10.1kya+Romania_IronGates_Mesolithic+China_AmurRiver_LPaleolithic_19K	3.00073e-08	China_AmurRiver_LPaleolithic_19K	0.172	0.0229238	7.50312	FALSE	3	FALSE
Russia_CisBaikal_Kitoi_Lokomotiv_EN.SG	China_AmurRiver_LPaleolithic_19K	1.41409e-14	China_AmurRiver_LPaleolithic_19K	1	3.19969e-14	3.1253e+13	FALSE	1	TRUE
Russia_CisBaikal_Kitoi_Lokomotiv_EN.SG	Romania_IronGates_Mesolithic	0	Romania_IronGates_Mesolithic	1	3.19969e-14	3.1253e+13	FALSE	1	TRUE
Russia_CisBaikal_Kitoi_Lokomotiv_EN.SG	Russia_AfontovaGora3	0	Russia_AfontovaGora3	1	3.19969e-14	3.1253e+13	FALSE	1	TRUE
Russia_CisBaikal_Kitoi_Lokomotiv_EN.SG	Russia_MiddleVolga_Elshanka_Chekhalino4_EN_10.1kya	0	Russia_MiddleVolga_Elshanka_Chekhalino4_EN_10.1kya	1	3.19969e-14	3.1253e+13	FALSE	1	TRUE
Russia_CisBaikal_Kitoi_Lokomotiv_EN.SG	Russia_AfontovaGora3+China_AmurRiver_LPaleolithic_19K	0.00481687	Russia_AfontovaGora3	0.103722	0.0137017	7.56999	FALSE	2	TRUE
Russia_CisBaikal_Kitoi_Lokomotiv_EN.SG	Russia_AfontovaGora3+China_AmurRiver_LPaleolithic_19K	0.00481687	China_AmurRiver_LPaleolithic_19K	0.896278	0.0137017	65.4134	FALSE	2	TRUE
Russia_CisBaikal_Kitoi_Lokomotiv_EN.SG	Russia_MiddleVolga_Elshanka_Chekhalino4_EN_10.1kya+China_AmurRiver_LPaleolithic_19K	0.00127163	Russia_MiddleVolga_Elshanka_Chekhalino4_EN_10.1kya	0.0962396	0.0132537	7.26134	FALSE	2	TRUE
Russia_CisBaikal_Kitoi_Lokomotiv_EN.SG	Russia_MiddleVolga_Elshanka_Chekhalino4_EN_10.1kya+China_AmurRiver_LPaleolithic_19K	0.00127163	China_AmurRiver_LPaleolithic_19K	0.90376	0.0132537	68.1893	FALSE	2	TRUE
Russia_CisBaikal_Kitoi_Lokomotiv_EN.SG	Romania_IronGates_Mesolithic+China_AmurRiver_LPaleolithic_19K	1.21187e-07	Romania_IronGates_Mesolithic	0.076128	0.0120014	6.34323	FALSE	2	TRUE
Russia_CisBaikal_Kitoi_Lokomotiv_EN.SG	Romania_IronGates_Mesolithic+China_AmurRiver_LPaleolithic_19K	1.21187e-07	China_AmurRiver_LPaleolithic_19K	0.923872	0.0120014	76.98	FALSE	2	TRUE
Russia_CisBaikal_Kitoi_Lokomotiv_EN.SG	Russia_MiddleVolga_Elshanka_Chekhalino4_EN_10.1kya+Russia_AfontovaGora3+China_AmurRiver_LPaleolithic_19K	0.0222829	Russia_MiddleVolga_Elshanka_Chekhalino4_EN_10.1kya	0.0542339	0.027584	1.96614	FALSE	3	TRUE
Russia_CisBaikal_Kitoi_Lokomotiv_EN.SG	Russia_MiddleVolga_Elshanka_Chekhalino4_EN_10.1kya+Russia_AfontovaGora3+China_AmurRiver_LPaleolithic_19K	0.0222829	Russia_AfontovaGora3	0.0456033	0.02929	1.55696	FALSE	3	TRUE
Russia_CisBaikal_Kitoi_Lokomotiv_EN.SG	Russia_MiddleVolga_Elshanka_Chekhalino4_EN_10.1kya+Russia_AfontovaGora3+China_AmurRiver_LPaleolithic_19K	0.0222829	China_AmurRiver_LPaleolithic_19K	0.900163	0.0145243	61.9761	FALSE	3	TRUE
Russia_CisBaikal_Kitoi_Lokomotiv_EN.SG	Romania_IronGates_Mesolithic+Russia_AfontovaGora3+China_AmurRiver_LPaleolithic_19K	0.0161375	Romania_IronGates_Mesolithic	0.0405665	0.0153808	2.63747	FALSE	3	TRUE
Russia_CisBaikal_Kitoi_Lokomotiv_EN.SG	Romania_IronGates_Mesolithic+Russia_AfontovaGora3+China_AmurRiver_LPaleolithic_19K	0.0161375	Russia_AfontovaGora3	0.0726772	0.0177521	4.09402	FALSE	3	TRUE
Russia_CisBaikal_Kitoi_Lokomotiv_EN.SG	Romania_IronGates_Mesolithic+Russia_AfontovaGora3+China_AmurRiver_LPaleolithic_19K	0.0161375	China_AmurRiver_LPaleolithic_19K	0.886756	0.014038	63.1685	FALSE	3	TRUE
Russia_CisBaikal_Kitoi_Lokomotiv_EN.SG	Russia_MiddleVolga_Elshanka_Chekhalino4_EN_10.1kya+Russia_AfontovaGora3	5.80073e-77	Russia_MiddleVolga_Elshanka_Chekhalino4_EN_10.1kya	-7.99358	1.74839	-4.57196	FALSE	2	FALSE
Russia_CisBaikal_Kitoi_Lokomotiv_EN.SG	Russia_MiddleVolga_Elshanka_Chekhalino4_EN_10.1kya+Russia_AfontovaGora3	5.80073e-77	Russia_AfontovaGora3	8.99358	1.74839	5.14391	FALSE	2	FALSE
Russia_CisBaikal_Kitoi_Lokomotiv_EN.SG	Russia_MiddleVolga_Elshanka_Chekhalino4_EN_10.1kya+Romania_IronGates_Mesolithic	4.81119e-187	Russia_MiddleVolga_Elshanka_Chekhalino4_EN_10.1kya	5.92075	0.5635	10.5071	FALSE	2	FALSE
Russia_CisBaikal_Kitoi_Lokomotiv_EN.SG	Russia_MiddleVolga_Elshanka_Chekhalino4_EN_10.1kya+Romania_IronGates_Mesolithic	4.81119e-187	Romania_IronGates_Mesolithic	-4.92075	0.5635	-8.73248	FALSE	2	FALSE
Russia_CisBaikal_Kitoi_Lokomotiv_EN.SG	Romania_IronGates_Mesolithic+Russia_AfontovaGora3	3.96224e-300	Romania_IronGates_Mesolithic	-1.75639	0.172872	-10.1601	FALSE	2	FALSE
Russia_CisBaikal_Kitoi_Lokomotiv_EN.SG	Romania_IronGates_Mesolithic+Russia_AfontovaGora3	3.96224e-300	Russia_AfontovaGora3	2.75639	0.172872	15.9447	FALSE	2	FALSE
Russia_CisBaikal_Kitoi_Lokomotiv_EN.SG	Russia_MiddleVolga_Elshanka_Chekhalino4_EN_10.1kya+Romania_IronGates_Mesolithic+China_AmurRiver_LPaleolithic_19K	0.00137246	Russia_MiddleVolga_Elshanka_Chekhalino4_EN_10.1kya	0.107673	0.0271323	3.96845	FALSE	3	FALSE
Russia_CisBaikal_Kitoi_Lokomotiv_EN.SG	Russia_MiddleVolga_Elshanka_Chekhalino4_EN_10.1kya+Romania_IronGates_Mesolithic+China_AmurRiver_LPaleolithic_19K	0.00137246	Romania_IronGates_Mesolithic	-0.00789679	0.0238498	-0.331104	FALSE	3	FALSE
Russia_CisBaikal_Kitoi_Lokomotiv_EN.SG	Russia_MiddleVolga_Elshanka_Chekhalino4_EN_10.1kya+Romania_IronGates_Mesolithic+China_AmurRiver_LPaleolithic_19K	0.00137246	China_AmurRiver_LPaleolithic_19K	0.900224	0.0134542	66.9101	FALSE	3	FALSE
Russia_CisBaikal_Kitoi_Lokomotiv_EN.SG	Russia_MiddleVolga_Elshanka_Chekhalino4_EN_10.1kya+Romania_IronGates_Mesolithic+Russia_AfontovaGora3	6.03755e-29	Russia_MiddleVolga_Elshanka_Chekhalino4_EN_10.1kya	-15.7903	4.84681	-3.25788	FALSE	3	FALSE
Russia_CisBaikal_Kitoi_Lokomotiv_EN.SG	Russia_MiddleVolga_Elshanka_Chekhalino4_EN_10.1kya+Romania_IronGates_Mesolithic+Russia_AfontovaGora3	6.03755e-29	Romania_IronGates_Mesolithic	6.48913	2.10482	3.08298	FALSE	3	FALSE
Russia_CisBaikal_Kitoi_Lokomotiv_EN.SG	Russia_MiddleVolga_Elshanka_Chekhalino4_EN_10.1kya+Romania_IronGates_Mesolithic+Russia_AfontovaGora3	6.03755e-29	Russia_AfontovaGora3	10.3012	2.81184	3.6635	FALSE	3	FALSE
Russia_CisBaikal_Kitoi_Lokomotiv_EN.SG	Russia_MiddleVolga_Elshanka_Chekhalino4_EN_10.1kya+Romania_IronGates_Mesolithic+Russia_AfontovaGora3+China_AmurRiver_LPaleolithic_19K	0.0346733	Russia_MiddleVolga_Elshanka_Chekhalino4_EN_10.1kya	-0.0114003	0.0626524	-0.181961	FALSE	4	FALSE
Russia_CisBaikal_Kitoi_Lokomotiv_EN.SG	Russia_MiddleVolga_Elshanka_Chekhalino4_EN_10.1kya+Romania_IronGates_Mesolithic+Russia_AfontovaGora3+China_AmurRiver_LPaleolithic_19K	0.0346733	Romania_IronGates_Mesolithic	0.0501835	0.0322664	1.55529	FALSE	4	FALSE
Russia_CisBaikal_Kitoi_Lokomotiv_EN.SG	Russia_MiddleVolga_Elshanka_Chekhalino4_EN_10.1kya+Romania_IronGates_Mesolithic+Russia_AfontovaGora3+China_AmurRiver_LPaleolithic_19K	0.0346733	Russia_AfontovaGora3	0.0668235	0.0404589	1.65164	FALSE	4	FALSE
Russia_CisBaikal_Kitoi_Lokomotiv_EN.SG	Russia_MiddleVolga_Elshanka_Chekhalino4_EN_10.1kya+Romania_IronGates_Mesolithic+Russia_AfontovaGora3+China_AmurRiver_LPaleolithic_19K	0.0346733	China_AmurRiver_LPaleolithic_19K	0.894393	0.014802	60.4237	FALSE	4	FALSE
Russia_MiddleAngara_SerovoIsakovo_SosnovyMys1_LN_6.0kya	China_AmurRiver_LPaleolithic_19K	4.59543e-79	China_AmurRiver_LPaleolithic_19K	1	3.19969e-14	3.1253e+13	FALSE	1	TRUE
Russia_MiddleAngara_SerovoIsakovo_SosnovyMys1_LN_6.0kya	Russia_AfontovaGora3	3.4834e-245	Russia_AfontovaGora3	1	3.19969e-14	3.1253e+13	FALSE	1	TRUE
Russia_MiddleAngara_SerovoIsakovo_SosnovyMys1_LN_6.0kya	Romania_IronGates_Mesolithic	0	Romania_IronGates_Mesolithic	1	3.19969e-14	3.1253e+13	FALSE	1	TRUE
Russia_MiddleAngara_SerovoIsakovo_SosnovyMys1_LN_6.0kya	Russia_MiddleVolga_Elshanka_Chekhalino4_EN_10.1kya	0	Russia_MiddleVolga_Elshanka_Chekhalino4_EN_10.1kya	1	3.19969e-14	3.1253e+13	FALSE	1	TRUE
Russia_MiddleAngara_SerovoIsakovo_SosnovyMys1_LN_6.0kya	Russia_AfontovaGora3+China_AmurRiver_LPaleolithic_19K	0.588579	Russia_AfontovaGora3	0.335699	0.0168159	19.9632	TRUE	2	TRUE
Russia_MiddleAngara_SerovoIsakovo_SosnovyMys1_LN_6.0kya	Russia_AfontovaGora3+China_AmurRiver_LPaleolithic_19K	0.588579	China_AmurRiver_LPaleolithic_19K	0.664301	0.0168159	39.5043	TRUE	2	TRUE
Russia_MiddleAngara_SerovoIsakovo_SosnovyMys1_LN_6.0kya	Russia_MiddleVolga_Elshanka_Chekhalino4_EN_10.1kya+China_AmurRiver_LPaleolithic_19K	2.2729e-14	Russia_MiddleVolga_Elshanka_Chekhalino4_EN_10.1kya	0.270065	0.0153329	17.6135	FALSE	2	TRUE
Russia_MiddleAngara_SerovoIsakovo_SosnovyMys1_LN_6.0kya	Russia_MiddleVolga_Elshanka_Chekhalino4_EN_10.1kya+China_AmurRiver_LPaleolithic_19K	2.2729e-14	China_AmurRiver_LPaleolithic_19K	0.729935	0.0153329	47.606	FALSE	2	TRUE
Russia_MiddleAngara_SerovoIsakovo_SosnovyMys1_LN_6.0kya	Romania_IronGates_Mesolithic+China_AmurRiver_LPaleolithic_19K	4.27607e-51	Romania_IronGates_Mesolithic	0.170244	0.0142412	11.9543	FALSE	2	TRUE
Russia_MiddleAngara_SerovoIsakovo_SosnovyMys1_LN_6.0kya	Romania_IronGates_Mesolithic+China_AmurRiver_LPaleolithic_19K	4.27607e-51	China_AmurRiver_LPaleolithic_19K	0.829756	0.0142412	58.2644	FALSE	2	TRUE
Russia_MiddleAngara_SerovoIsakovo_SosnovyMys1_LN_6.0kya	Russia_MiddleVolga_Elshanka_Chekhalino4_EN_10.1kya+Russia_AfontovaGora3+China_AmurRiver_LPaleolithic_19K	0.607268	Russia_MiddleVolga_Elshanka_Chekhalino4_EN_10.1kya	0.0445435	0.0317061	1.40489	TRUE	3	TRUE
Russia_MiddleAngara_SerovoIsakovo_SosnovyMys1_LN_6.0kya	Russia_MiddleVolga_Elshanka_Chekhalino4_EN_10.1kya+Russia_AfontovaGora3+China_AmurRiver_LPaleolithic_19K	0.607268	Russia_AfontovaGora3	0.288291	0.035525	8.11514	TRUE	3	TRUE
Russia_MiddleAngara_SerovoIsakovo_SosnovyMys1_LN_6.0kya	Russia_MiddleVolga_Elshanka_Chekhalino4_EN_10.1kya+Russia_AfontovaGora3+China_AmurRiver_LPaleolithic_19K	0.607268	China_AmurRiver_LPaleolithic_19K	0.667166	0.0172258	38.7307	TRUE	3	TRUE
Russia_MiddleAngara_SerovoIsakovo_SosnovyMys1_LN_6.0kya	Romania_IronGates_Mesolithic+Russia_AfontovaGora3+China_AmurRiver_LPaleolithic_19K	0.463918	Romania_IronGates_Mesolithic	0.0197667	0.0173617	1.13853	TRUE	3	TRUE
Russia_MiddleAngara_SerovoIsakovo_SosnovyMys1_LN_6.0kya	Romania_IronGates_Mesolithic+Russia_AfontovaGora3+China_AmurRiver_LPaleolithic_19K	0.463918	Russia_AfontovaGora3	0.320661	0.0214714	14.9344	TRUE	3	TRUE
Russia_MiddleAngara_SerovoIsakovo_SosnovyMys1_LN_6.0kya	Romania_IronGates_Mesolithic+Russia_AfontovaGora3+China_AmurRiver_LPaleolithic_19K	0.463918	China_AmurRiver_LPaleolithic_19K	0.659572	0.0170075	38.7812	TRUE	3	TRUE
Russia_MiddleAngara_SerovoIsakovo_SosnovyMys1_LN_6.0kya	Russia_MiddleVolga_Elshanka_Chekhalino4_EN_10.1kya+Romania_IronGates_Mesolithic+Russia_AfontovaGora3+China_AmurRiver_LPaleolithic_19K	0.365609	Russia_MiddleVolga_Elshanka_Chekhalino4_EN_10.1kya	0.029742	0.067984	0.437485	TRUE	4	TRUE
Russia_MiddleAngara_SerovoIsakovo_SosnovyMys1_LN_6.0kya	Russia_MiddleVolga_Elshanka_Chekhalino4_EN_10.1kya+Romania_IronGates_Mesolithic+Russia_AfontovaGora3+China_AmurRiver_LPaleolithic_19K	0.365609	Romania_IronGates_Mesolithic	0.00942698	0.0349665	0.269601	TRUE	4	TRUE
Russia_MiddleAngara_SerovoIsakovo_SosnovyMys1_LN_6.0kya	Russia_MiddleVolga_Elshanka_Chekhalino4_EN_10.1kya+Romania_IronGates_Mesolithic+Russia_AfontovaGora3+China_AmurRiver_LPaleolithic_19K	0.365609	Russia_AfontovaGora3	0.29602	0.0472733	6.2619	TRUE	4	TRUE
Russia_MiddleAngara_SerovoIsakovo_SosnovyMys1_LN_6.0kya	Russia_MiddleVolga_Elshanka_Chekhalino4_EN_10.1kya+Romania_IronGates_Mesolithic+Russia_AfontovaGora3+China_AmurRiver_LPaleolithic_19K	0.365609	China_AmurRiver_LPaleolithic_19K	0.664811	0.0179732	36.9889	TRUE	4	TRUE
Russia_MiddleAngara_SerovoIsakovo_SosnovyMys1_LN_6.0kya	Russia_MiddleVolga_Elshanka_Chekhalino4_EN_10.1kya+Russia_AfontovaGora3	3.47028e-71	Russia_MiddleVolga_Elshanka_Chekhalino4_EN_10.1kya	-3.97183	0.751098	-5.28804	FALSE	2	FALSE
Russia_MiddleAngara_SerovoIsakovo_SosnovyMys1_LN_6.0kya	Russia_MiddleVolga_Elshanka_Chekhalino4_EN_10.1kya+Russia_AfontovaGora3	3.47028e-71	Russia_AfontovaGora3	4.97183	0.751098	6.61942	FALSE	2	FALSE
Russia_MiddleAngara_SerovoIsakovo_SosnovyMys1_LN_6.0kya	Russia_MiddleVolga_Elshanka_Chekhalino4_EN_10.1kya+Romania_IronGates_Mesolithic	1.35434e-153	Russia_MiddleVolga_Elshanka_Chekhalino4_EN_10.1kya	3.38701	0.240797	14.0658	FALSE	2	FALSE
Russia_MiddleAngara_SerovoIsakovo_SosnovyMys1_LN_6.0kya	Russia_MiddleVolga_Elshanka_Chekhalino4_EN_10.1kya+Romania_IronGates_Mesolithic	1.35434e-153	Romania_IronGates_Mesolithic	-2.38701	0.240797	-9.91294	FALSE	2	FALSE
Russia_MiddleAngara_SerovoIsakovo_SosnovyMys1_LN_6.0kya	Romania_IronGates_Mesolithic+Russia_AfontovaGora3	5.02224e-207	Romania_IronGates_Mesolithic	-0.510387	0.0749311	-6.81141	FALSE	2	FALSE
Russia_MiddleAngara_SerovoIsakovo_SosnovyMys1_LN_6.0kya	Romania_IronGates_Mesolithic+Russia_AfontovaGora3	5.02224e-207	Russia_AfontovaGora3	1.51039	0.0749311	20.157	FALSE	2	FALSE
Russia_MiddleAngara_SerovoIsakovo_SosnovyMys1_LN_6.0kya	Russia_MiddleVolga_Elshanka_Chekhalino4_EN_10.1kya+Romania_IronGates_Mesolithic+China_AmurRiver_LPaleolithic_19K	1.74666e-07	Russia_MiddleVolga_Elshanka_Chekhalino4_EN_10.1kya	0.443744	0.0371417	11.9473	FALSE	3	FALSE
Russia_MiddleAngara_SerovoIsakovo_SosnovyMys1_LN_6.0kya	Russia_MiddleVolga_Elshanka_Chekhalino4_EN_10.1kya+Romania_IronGates_Mesolithic+China_AmurRiver_LPaleolithic_19K	1.74666e-07	Romania_IronGates_Mesolithic	-0.160661	0.0312554	-5.14026	FALSE	3	FALSE
Russia_MiddleAngara_SerovoIsakovo_SosnovyMys1_LN_6.0kya	Russia_MiddleVolga_Elshanka_Chekhalino4_EN_10.1kya+Romania_IronGates_Mesolithic+China_AmurRiver_LPaleolithic_19K	1.74666e-07	China_AmurRiver_LPaleolithic_19K	0.716917	0.0161158	44.4855	FALSE	3	FALSE
Russia_MiddleAngara_SerovoIsakovo_SosnovyMys1_LN_6.0kya	Russia_MiddleVolga_Elshanka_Chekhalino4_EN_10.1kya+Romania_IronGates_Mesolithic+Russia_AfontovaGora3	5.44563e-28	Russia_MiddleVolga_Elshanka_Chekhalino4_EN_10.1kya	-10.1084	3.01481	-3.35292	FALSE	3	FALSE
Russia_MiddleAngara_SerovoIsakovo_SosnovyMys1_LN_6.0kya	Russia_MiddleVolga_Elshanka_Chekhalino4_EN_10.1kya+Romania_IronGates_Mesolithic+Russia_AfontovaGora3	5.44563e-28	Romania_IronGates_Mesolithic	4.09776	1.32166	3.10045	FALSE	3	FALSE
Russia_MiddleAngara_SerovoIsakovo_SosnovyMys1_LN_6.0kya	Russia_MiddleVolga_Elshanka_Chekhalino4_EN_10.1kya+Romania_IronGates_Mesolithic+Russia_AfontovaGora3	5.44563e-28	Russia_AfontovaGora3	7.01065	1.74011	4.02886	FALSE	3	FALSE
Russia_MiddleAngara_Kitoi_SosnovyMys1_MN_7.6kya	China_AmurRiver_LPaleolithic_19K	8.49569e-91	China_AmurRiver_LPaleolithic_19K	1	3.19969e-14	3.1253e+13	FALSE	1	TRUE
Russia_MiddleAngara_Kitoi_SosnovyMys1_MN_7.6kya	Russia_AfontovaGora3	8.56394e-218	Russia_AfontovaGora3	1	3.19969e-14	3.1253e+13	FALSE	1	TRUE
Russia_MiddleAngara_Kitoi_SosnovyMys1_MN_7.6kya	Romania_IronGates_Mesolithic	0	Romania_IronGates_Mesolithic	1	3.19969e-14	3.1253e+13	FALSE	1	TRUE
Russia_MiddleAngara_Kitoi_SosnovyMys1_MN_7.6kya	Russia_MiddleVolga_Elshanka_Chekhalino4_EN_10.1kya	0	Russia_MiddleVolga_Elshanka_Chekhalino4_EN_10.1kya	1	3.19969e-14	3.1253e+13	FALSE	1	TRUE
Russia_MiddleAngara_Kitoi_SosnovyMys1_MN_7.6kya	Russia_AfontovaGora3+China_AmurRiver_LPaleolithic_19K	0.612124	Russia_AfontovaGora3	0.359111	0.017463	20.5641	TRUE	2	TRUE
Russia_MiddleAngara_Kitoi_SosnovyMys1_MN_7.6kya	Russia_AfontovaGora3+China_AmurRiver_LPaleolithic_19K	0.612124	China_AmurRiver_LPaleolithic_19K	0.640889	0.017463	36.6999	TRUE	2	TRUE
Russia_MiddleAngara_Kitoi_SosnovyMys1_MN_7.6kya	Russia_MiddleVolga_Elshanka_Chekhalino4_EN_10.1kya+China_AmurRiver_LPaleolithic_19K	1.70397e-24	Russia_MiddleVolga_Elshanka_Chekhalino4_EN_10.1kya	0.297401	0.0176556	16.8446	FALSE	2	TRUE
Russia_MiddleAngara_Kitoi_SosnovyMys1_MN_7.6kya	Russia_MiddleVolga_Elshanka_Chekhalino4_EN_10.1kya+China_AmurRiver_LPaleolithic_19K	1.70397e-24	China_AmurRiver_LPaleolithic_19K	0.702599	0.0176556	39.7947	FALSE	2	TRUE
Russia_MiddleAngara_Kitoi_SosnovyMys1_MN_7.6kya	Romania_IronGates_Mesolithic+China_AmurRiver_LPaleolithic_19K	2.40165e-65	Romania_IronGates_Mesolithic	0.168187	0.015547	10.818	FALSE	2	TRUE
Russia_MiddleAngara_Kitoi_SosnovyMys1_MN_7.6kya	Romania_IronGates_Mesolithic+China_AmurRiver_LPaleolithic_19K	2.40165e-65	China_AmurRiver_LPaleolithic_19K	0.831813	0.015547	53.5031	FALSE	2	TRUE
Russia_MiddleAngara_Kitoi_SosnovyMys1_MN_7.6kya	Russia_MiddleVolga_Elshanka_Chekhalino4_EN_10.1kya+Russia_AfontovaGora3+China_AmurRiver_LPaleolithic_19K	0.671655	Russia_MiddleVolga_Elshanka_Chekhalino4_EN_10.1kya	0.051775	0.0289956	1.78562	TRUE	3	TRUE
Russia_MiddleAngara_Kitoi_SosnovyMys1_MN_7.6kya	Russia_MiddleVolga_Elshanka_Chekhalino4_EN_10.1kya+Russia_AfontovaGora3+China_AmurRiver_LPaleolithic_19K	0.671655	Russia_AfontovaGora3	0.309775	0.0326083	9.4999	TRUE	3	TRUE
Russia_MiddleAngara_Kitoi_SosnovyMys1_MN_7.6kya	Russia_MiddleVolga_Elshanka_Chekhalino4_EN_10.1kya+Russia_AfontovaGora3+China_AmurRiver_LPaleolithic_19K	0.671655	China_AmurRiver_LPaleolithic_19K	0.63845	0.0177291	36.0113	TRUE	3	TRUE
Russia_MiddleAngara_Kitoi_SosnovyMys1_MN_7.6kya	Romania_IronGates_Mesolithic+Russia_AfontovaGora3+China_AmurRiver_LPaleolithic_19K	0.575665	Romania_IronGates_Mesolithic	0.0273437	0.0168348	1.62423	TRUE	3	TRUE
Russia_MiddleAngara_Kitoi_SosnovyMys1_MN_7.6kya	Romania_IronGates_Mesolithic+Russia_AfontovaGora3+China_AmurRiver_LPaleolithic_19K	0.575665	Russia_AfontovaGora3	0.338578	0.0212127	15.9611	TRUE	3	TRUE
Russia_MiddleAngara_Kitoi_SosnovyMys1_MN_7.6kya	Romania_IronGates_Mesolithic+Russia_AfontovaGora3+China_AmurRiver_LPaleolithic_19K	0.575665	China_AmurRiver_LPaleolithic_19K	0.634078	0.0176703	35.8838	TRUE	3	TRUE
Russia_MiddleAngara_Kitoi_SosnovyMys1_MN_7.6kya	Russia_MiddleVolga_Elshanka_Chekhalino4_EN_10.1kya+Romania_IronGates_Mesolithic+Russia_AfontovaGora3+China_AmurRiver_LPaleolithic_19K	0.446624	Russia_MiddleVolga_Elshanka_Chekhalino4_EN_10.1kya	0.0521865	0.0713595	0.731318	TRUE	4	TRUE
Russia_MiddleAngara_Kitoi_SosnovyMys1_MN_7.6kya	Russia_MiddleVolga_Elshanka_Chekhalino4_EN_10.1kya+Romania_IronGates_Mesolithic+Russia_AfontovaGora3+China_AmurRiver_LPaleolithic_19K	0.446624	Romania_IronGates_Mesolithic	0.00490817	0.0373634	0.131363	TRUE	4	TRUE
Russia_MiddleAngara_Kitoi_SosnovyMys1_MN_7.6kya	Russia_MiddleVolga_Elshanka_Chekhalino4_EN_10.1kya+Romania_IronGates_Mesolithic+Russia_AfontovaGora3+China_AmurRiver_LPaleolithic_19K	0.446624	Russia_AfontovaGora3	0.305585	0.0468139	6.52766	TRUE	4	TRUE
Russia_MiddleAngara_Kitoi_SosnovyMys1_MN_7.6kya	Russia_MiddleVolga_Elshanka_Chekhalino4_EN_10.1kya+Romania_IronGates_Mesolithic+Russia_AfontovaGora3+China_AmurRiver_LPaleolithic_19K	0.446624	China_AmurRiver_LPaleolithic_19K	0.63732	0.018261	34.9005	TRUE	4	TRUE
Russia_MiddleAngara_Kitoi_SosnovyMys1_MN_7.6kya	Russia_MiddleVolga_Elshanka_Chekhalino4_EN_10.1kya+Russia_AfontovaGora3	4.42251e-71	Russia_MiddleVolga_Elshanka_Chekhalino4_EN_10.1kya	-3.62345	0.699993	-5.17641	FALSE	2	FALSE
Russia_MiddleAngara_Kitoi_SosnovyMys1_MN_7.6kya	Russia_MiddleVolga_Elshanka_Chekhalino4_EN_10.1kya+Russia_AfontovaGora3	4.42251e-71	Russia_AfontovaGora3	4.62345	0.699993	6.605	FALSE	2	FALSE
Russia_MiddleAngara_Kitoi_SosnovyMys1_MN_7.6kya	Russia_MiddleVolga_Elshanka_Chekhalino4_EN_10.1kya+Romania_IronGates_Mesolithic	2.39084e-149	Russia_MiddleVolga_Elshanka_Chekhalino4_EN_10.1kya	3.07694	0.229187	13.4255	FALSE	2	FALSE
Russia_MiddleAngara_Kitoi_SosnovyMys1_MN_7.6kya	Russia_MiddleVolga_Elshanka_Chekhalino4_EN_10.1kya+Romania_IronGates_Mesolithic	2.39084e-149	Romania_IronGates_Mesolithic	-2.07694	0.229187	-9.06223	FALSE	2	FALSE
Russia_MiddleAngara_Kitoi_SosnovyMys1_MN_7.6kya	Romania_IronGates_Mesolithic+Russia_AfontovaGora3	2.14038e-196	Romania_IronGates_Mesolithic	-0.353285	0.0622356	-5.67657	FALSE	2	FALSE
Russia_MiddleAngara_Kitoi_SosnovyMys1_MN_7.6kya	Romania_IronGates_Mesolithic+Russia_AfontovaGora3	2.14038e-196	Russia_AfontovaGora3	1.35328	0.0622356	21.7446	FALSE	2	FALSE
Russia_MiddleAngara_Kitoi_SosnovyMys1_MN_7.6kya	Russia_MiddleVolga_Elshanka_Chekhalino4_EN_10.1kya+Romania_IronGates_Mesolithic+China_AmurRiver_LPaleolithic_19K	5.71761e-11	Russia_MiddleVolga_Elshanka_Chekhalino4_EN_10.1kya	0.515975	0.0382778	13.4798	FALSE	3	FALSE
Russia_MiddleAngara_Kitoi_SosnovyMys1_MN_7.6kya	Russia_MiddleVolga_Elshanka_Chekhalino4_EN_10.1kya+Romania_IronGates_Mesolithic+China_AmurRiver_LPaleolithic_19K	5.71761e-11	Romania_IronGates_Mesolithic	-0.201441	0.0322835	-6.23975	FALSE	3	FALSE
Russia_MiddleAngara_Kitoi_SosnovyMys1_MN_7.6kya	Russia_MiddleVolga_Elshanka_Chekhalino4_EN_10.1kya+Romania_IronGates_Mesolithic+China_AmurRiver_LPaleolithic_19K	5.71761e-11	China_AmurRiver_LPaleolithic_19K	0.685466	0.0179516	38.184	FALSE	3	FALSE
Russia_MiddleAngara_Kitoi_SosnovyMys1_MN_7.6kya	Russia_MiddleVolga_Elshanka_Chekhalino4_EN_10.1kya+Romania_IronGates_Mesolithic+Russia_AfontovaGora3	1.21105e-27	Russia_MiddleVolga_Elshanka_Chekhalino4_EN_10.1kya	-9.24968	2.62136	-3.52858	FALSE	3	FALSE
Russia_MiddleAngara_Kitoi_SosnovyMys1_MN_7.6kya	Russia_MiddleVolga_Elshanka_Chekhalino4_EN_10.1kya+Romania_IronGates_Mesolithic+Russia_AfontovaGora3	1.21105e-27	Romania_IronGates_Mesolithic	3.77402	1.15046	3.28045	FALSE	3	FALSE
Russia_MiddleAngara_Kitoi_SosnovyMys1_MN_7.6kya	Russia_MiddleVolga_Elshanka_Chekhalino4_EN_10.1kya+Romania_IronGates_Mesolithic+Russia_AfontovaGora3	1.21105e-27	Russia_AfontovaGora3	6.47565	1.51615	4.27111	FALSE	3	FALSE
Russia_VolgaOka_Volosovo_Imerka8_C_5.0kya	Russia_MiddleVolga_Elshanka_Chekhalino4_EN_10.1kya	2.65013e-09	Russia_MiddleVolga_Elshanka_Chekhalino4_EN_10.1kya	1	3.19969e-14	3.1253e+13	FALSE	1	TRUE
Russia_VolgaOka_Volosovo_Imerka8_C_5.0kya	Russia_AfontovaGora3	1.06928e-132	Russia_AfontovaGora3	1	3.19969e-14	3.1253e+13	FALSE	1	TRUE
Russia_VolgaOka_Volosovo_Imerka8_C_5.0kya	Romania_IronGates_Mesolithic	1.79086e-152	Romania_IronGates_Mesolithic	1	3.19969e-14	3.1253e+13	FALSE	1	TRUE
Russia_VolgaOka_Volosovo_Imerka8_C_5.0kya	China_AmurRiver_LPaleolithic_19K	0	China_AmurRiver_LPaleolithic_19K	1	3.19969e-14	3.1253e+13	FALSE	1	TRUE
Russia_VolgaOka_Volosovo_Imerka8_C_5.0kya	Russia_MiddleVolga_Elshanka_Chekhalino4_EN_10.1kya+Romania_IronGates_Mesolithic	0.00396773	Russia_MiddleVolga_Elshanka_Chekhalino4_EN_10.1kya	0.789941	0.0343221	23.0155	FALSE	2	TRUE
Russia_VolgaOka_Volosovo_Imerka8_C_5.0kya	Russia_MiddleVolga_Elshanka_Chekhalino4_EN_10.1kya+Romania_IronGates_Mesolithic	0.00396773	Romania_IronGates_Mesolithic	0.210059	0.0343221	6.12022	FALSE	2	TRUE
Russia_VolgaOka_Volosovo_Imerka8_C_5.0kya	Romania_IronGates_Mesolithic+Russia_AfontovaGora3	6.24983e-27	Romania_IronGates_Mesolithic	0.542762	0.0231921	23.4029	FALSE	2	TRUE
Russia_VolgaOka_Volosovo_Imerka8_C_5.0kya	Romania_IronGates_Mesolithic+Russia_AfontovaGora3	6.24983e-27	Russia_AfontovaGora3	0.457238	0.0231921	19.7152	FALSE	2	TRUE
Russia_VolgaOka_Volosovo_Imerka8_C_5.0kya	Romania_IronGates_Mesolithic+China_AmurRiver_LPaleolithic_19K	4.12837e-140	Romania_IronGates_Mesolithic	0.892412	0.0164879	54.1254	FALSE	2	TRUE
Russia_VolgaOka_Volosovo_Imerka8_C_5.0kya	Romania_IronGates_Mesolithic+China_AmurRiver_LPaleolithic_19K	4.12837e-140	China_AmurRiver_LPaleolithic_19K	0.107588	0.0164879	6.52526	FALSE	2	TRUE
Russia_VolgaOka_Volosovo_Imerka8_C_5.0kya	Russia_MiddleVolga_Elshanka_Chekhalino4_EN_10.1kya+Russia_AfontovaGora3	9.91654e-05	Russia_MiddleVolga_Elshanka_Chekhalino4_EN_10.1kya	1.23698	0.056846	21.7601	FALSE	2	FALSE
Russia_VolgaOka_Volosovo_Imerka8_C_5.0kya	Russia_MiddleVolga_Elshanka_Chekhalino4_EN_10.1kya+Russia_AfontovaGora3	9.91654e-05	Russia_AfontovaGora3	-0.236976	0.056846	-4.16874	FALSE	2	FALSE
Russia_VolgaOka_Volosovo_Imerka8_C_5.0kya	Russia_MiddleVolga_Elshanka_Chekhalino4_EN_10.1kya+China_AmurRiver_LPaleolithic_19K	1.00398e-09	Russia_MiddleVolga_Elshanka_Chekhalino4_EN_10.1kya	1.01607	0.0193525	52.5033	FALSE	2	FALSE
Russia_VolgaOka_Volosovo_Imerka8_C_5.0kya	Russia_MiddleVolga_Elshanka_Chekhalino4_EN_10.1kya+China_AmurRiver_LPaleolithic_19K	1.00398e-09	China_AmurRiver_LPaleolithic_19K	-0.0160685	0.0193525	-0.830308	FALSE	2	FALSE
Russia_VolgaOka_Volosovo_Imerka8_C_5.0kya	Russia_AfontovaGora3+China_AmurRiver_LPaleolithic_19K	1.88213e-125	Russia_AfontovaGora3	1.17468	0.0415374	28.2801	FALSE	2	FALSE
Russia_VolgaOka_Volosovo_Imerka8_C_5.0kya	Russia_AfontovaGora3+China_AmurRiver_LPaleolithic_19K	1.88213e-125	China_AmurRiver_LPaleolithic_19K	-0.174685	0.0415374	-4.20548	FALSE	2	FALSE
Russia_VolgaOka_Volosovo_Imerka8_C_5.0kya	Russia_MiddleVolga_Elshanka_Chekhalino4_EN_10.1kya+Romania_IronGates_Mesolithic+Russia_AfontovaGora3	0.00196172	Russia_MiddleVolga_Elshanka_Chekhalino4_EN_10.1kya	0.874265	0.118704	7.36511	FALSE	3	FALSE
Russia_VolgaOka_Volosovo_Imerka8_C_5.0kya	Russia_MiddleVolga_Elshanka_Chekhalino4_EN_10.1kya+Romania_IronGates_Mesolithic+Russia_AfontovaGora3	0.00196172	Romania_IronGates_Mesolithic	0.182839	0.0548623	3.33269	FALSE	3	FALSE
Russia_VolgaOka_Volosovo_Imerka8_C_5.0kya	Russia_MiddleVolga_Elshanka_Chekhalino4_EN_10.1kya+Romania_IronGates_Mesolithic+Russia_AfontovaGora3	0.00196172	Russia_AfontovaGora3	-0.0571045	0.0725597	-0.787	FALSE	3	FALSE
Russia_VolgaOka_Volosovo_Imerka8_C_5.0kya	Russia_MiddleVolga_Elshanka_Chekhalino4_EN_10.1kya+Romania_IronGates_Mesolithic+China_AmurRiver_LPaleolithic_19K	0.00126957	Russia_MiddleVolga_Elshanka_Chekhalino4_EN_10.1kya	0.801263	0.0377252	21.2395	FALSE	3	FALSE
Russia_VolgaOka_Volosovo_Imerka8_C_5.0kya	Russia_MiddleVolga_Elshanka_Chekhalino4_EN_10.1kya+Romania_IronGates_Mesolithic+China_AmurRiver_LPaleolithic_19K	0.00126957	Romania_IronGates_Mesolithic	0.210192	0.0346853	6.05996	FALSE	3	FALSE
Russia_VolgaOka_Volosovo_Imerka8_C_5.0kya	Russia_MiddleVolga_Elshanka_Chekhalino4_EN_10.1kya+Romania_IronGates_Mesolithic+China_AmurRiver_LPaleolithic_19K	0.00126957	China_AmurRiver_LPaleolithic_19K	-0.0114551	0.0170054	-0.673613	FALSE	3	FALSE
Russia_VolgaOka_Volosovo_Imerka8_C_5.0kya	Russia_MiddleVolga_Elshanka_Chekhalino4_EN_10.1kya+Russia_AfontovaGora3+China_AmurRiver_LPaleolithic_19K	2.90875e-05	Russia_MiddleVolga_Elshanka_Chekhalino4_EN_10.1kya	1.22887	0.0573493	21.4279	FALSE	3	FALSE
Russia_VolgaOka_Volosovo_Imerka8_C_5.0kya	Russia_MiddleVolga_Elshanka_Chekhalino4_EN_10.1kya+Russia_AfontovaGora3+China_AmurRiver_LPaleolithic_19K	2.90875e-05	Russia_AfontovaGora3	-0.244807	0.061331	-3.99157	FALSE	3	FALSE
Russia_VolgaOka_Volosovo_Imerka8_C_5.0kya	Russia_MiddleVolga_Elshanka_Chekhalino4_EN_10.1kya+Russia_AfontovaGora3+China_AmurRiver_LPaleolithic_19K	2.90875e-05	China_AmurRiver_LPaleolithic_19K	0.0159336	0.0233445	0.682541	FALSE	3	FALSE
Russia_VolgaOka_Volosovo_Imerka8_C_5.0kya	Romania_IronGates_Mesolithic+Russia_AfontovaGora3+China_AmurRiver_LPaleolithic_19K	1.57995e-23	Romania_IronGates_Mesolithic	0.557238	0.0230249	24.2015	FALSE	3	FALSE
Russia_VolgaOka_Volosovo_Imerka8_C_5.0kya	Romania_IronGates_Mesolithic+Russia_AfontovaGora3+China_AmurRiver_LPaleolithic_19K	1.57995e-23	Russia_AfontovaGora3	0.518212	0.0286657	18.0778	FALSE	3	FALSE
Russia_VolgaOka_Volosovo_Imerka8_C_5.0kya	Romania_IronGates_Mesolithic+Russia_AfontovaGora3+China_AmurRiver_LPaleolithic_19K	1.57995e-23	China_AmurRiver_LPaleolithic_19K	-0.07545	0.0182194	-4.14118	FALSE	3	FALSE
Russia_VolgaOka_Volosovo_Imerka8_C_5.0kya	Russia_MiddleVolga_Elshanka_Chekhalino4_EN_10.1kya+Romania_IronGates_Mesolithic+Russia_AfontovaGora3+China_AmurRiver_LPaleolithic_19K	0.000445516	Russia_MiddleVolga_Elshanka_Chekhalino4_EN_10.1kya	0.865645	0.123248	7.02358	FALSE	4	FALSE
Russia_VolgaOka_Volosovo_Imerka8_C_5.0kya	Russia_MiddleVolga_Elshanka_Chekhalino4_EN_10.1kya+Romania_IronGates_Mesolithic+Russia_AfontovaGora3+China_AmurRiver_LPaleolithic_19K	0.000445516	Romania_IronGates_Mesolithic	0.185277	0.0581009	3.18888	FALSE	4	FALSE
Russia_VolgaOka_Volosovo_Imerka8_C_5.0kya	Russia_MiddleVolga_Elshanka_Chekhalino4_EN_10.1kya+Romania_IronGates_Mesolithic+Russia_AfontovaGora3+China_AmurRiver_LPaleolithic_19K	0.000445516	Russia_AfontovaGora3	-0.0464547	0.0807298	-0.575434	FALSE	4	FALSE
Russia_VolgaOka_Volosovo_Imerka8_C_5.0kya	Russia_MiddleVolga_Elshanka_Chekhalino4_EN_10.1kya+Romania_IronGates_Mesolithic+Russia_AfontovaGora3+China_AmurRiver_LPaleolithic_19K	0.000445516	China_AmurRiver_LPaleolithic_19K	-0.00446705	0.0202338	-0.220771	FALSE	4	FALSE
Russia_KuznetskAltai_Zarechnoye_EN_8.8kya	Russia_AfontovaGora3	1.36769e-133	Russia_AfontovaGora3	1	3.19969e-14	3.1253e+13	FALSE	1	TRUE
Russia_KuznetskAltai_Zarechnoye_EN_8.8kya	China_AmurRiver_LPaleolithic_19K	3.93038e-233	China_AmurRiver_LPaleolithic_19K	1	3.19969e-14	3.1253e+13	FALSE	1	TRUE
Russia_KuznetskAltai_Zarechnoye_EN_8.8kya	Russia_MiddleVolga_Elshanka_Chekhalino4_EN_10.1kya	6.6378e-284	Russia_MiddleVolga_Elshanka_Chekhalino4_EN_10.1kya	1	3.19969e-14	3.1253e+13	FALSE	1	TRUE
Russia_KuznetskAltai_Zarechnoye_EN_8.8kya	Romania_IronGates_Mesolithic	0	Romania_IronGates_Mesolithic	1	3.19969e-14	3.1253e+13	FALSE	1	TRUE
Russia_KuznetskAltai_Zarechnoye_EN_8.8kya	Russia_AfontovaGora3+China_AmurRiver_LPaleolithic_19K	0.0112727	Russia_AfontovaGora3	0.553917	0.0165204	33.5292	FALSE	2	TRUE
Russia_KuznetskAltai_Zarechnoye_EN_8.8kya	Russia_AfontovaGora3+China_AmurRiver_LPaleolithic_19K	0.0112727	China_AmurRiver_LPaleolithic_19K	0.446083	0.0165204	27.0019	FALSE	2	TRUE
Russia_KuznetskAltai_Zarechnoye_EN_8.8kya	Russia_MiddleVolga_Elshanka_Chekhalino4_EN_10.1kya+China_AmurRiver_LPaleolithic_19K	7.11901e-65	Russia_MiddleVolga_Elshanka_Chekhalino4_EN_10.1kya	0.459219	0.0173114	26.527	FALSE	2	TRUE
Russia_KuznetskAltai_Zarechnoye_EN_8.8kya	Russia_MiddleVolga_Elshanka_Chekhalino4_EN_10.1kya+China_AmurRiver_LPaleolithic_19K	7.11901e-65	China_AmurRiver_LPaleolithic_19K	0.540781	0.0173114	31.2384	FALSE	2	TRUE
Russia_KuznetskAltai_Zarechnoye_EN_8.8kya	Romania_IronGates_Mesolithic+China_AmurRiver_LPaleolithic_19K	4.57367e-183	Romania_IronGates_Mesolithic	0.215475	0.0140646	15.3204	FALSE	2	TRUE
Russia_KuznetskAltai_Zarechnoye_EN_8.8kya	Romania_IronGates_Mesolithic+China_AmurRiver_LPaleolithic_19K	4.57367e-183	China_AmurRiver_LPaleolithic_19K	0.784525	0.0140646	55.7803	FALSE	2	TRUE
Russia_KuznetskAltai_Zarechnoye_EN_8.8kya	Russia_MiddleVolga_Elshanka_Chekhalino4_EN_10.1kya+Russia_AfontovaGora3+China_AmurRiver_LPaleolithic_19K	0.287264	Russia_MiddleVolga_Elshanka_Chekhalino4_EN_10.1kya	0.10877	0.0267981	4.05886	TRUE	3	TRUE
Russia_KuznetskAltai_Zarechnoye_EN_8.8kya	Russia_MiddleVolga_Elshanka_Chekhalino4_EN_10.1kya+Russia_AfontovaGora3+China_AmurRiver_LPaleolithic_19K	0.287264	Russia_AfontovaGora3	0.438867	0.0314083	13.973	TRUE	3	TRUE
Russia_KuznetskAltai_Zarechnoye_EN_8.8kya	Russia_MiddleVolga_Elshanka_Chekhalino4_EN_10.1kya+Russia_AfontovaGora3+China_AmurRiver_LPaleolithic_19K	0.287264	China_AmurRiver_LPaleolithic_19K	0.452363	0.0154094	29.3562	TRUE	3	TRUE
Russia_KuznetskAltai_Zarechnoye_EN_8.8kya	Romania_IronGates_Mesolithic+Russia_AfontovaGora3+China_AmurRiver_LPaleolithic_19K	0.093604	Romania_IronGates_Mesolithic	0.0495663	0.0145697	3.40201	TRUE	3	TRUE
Russia_KuznetskAltai_Zarechnoye_EN_8.8kya	Romania_IronGates_Mesolithic+Russia_AfontovaGora3+China_AmurRiver_LPaleolithic_19K	0.093604	Russia_AfontovaGora3	0.510711	0.020268	25.1978	TRUE	3	TRUE
Russia_KuznetskAltai_Zarechnoye_EN_8.8kya	Romania_IronGates_Mesolithic+Russia_AfontovaGora3+China_AmurRiver_LPaleolithic_19K	0.093604	China_AmurRiver_LPaleolithic_19K	0.439723	0.0160286	27.4336	TRUE	3	TRUE
Russia_KuznetskAltai_Zarechnoye_EN_8.8kya	Russia_MiddleVolga_Elshanka_Chekhalino4_EN_10.1kya+Romania_IronGates_Mesolithic+Russia_AfontovaGora3+China_AmurRiver_LPaleolithic_19K	0.146919	Russia_MiddleVolga_Elshanka_Chekhalino4_EN_10.1kya	0.098493	0.0623644	1.57931	TRUE	4	TRUE
Russia_KuznetskAltai_Zarechnoye_EN_8.8kya	Russia_MiddleVolga_Elshanka_Chekhalino4_EN_10.1kya+Romania_IronGates_Mesolithic+Russia_AfontovaGora3+China_AmurRiver_LPaleolithic_19K	0.146919	Romania_IronGates_Mesolithic	0.0100682	0.0312058	0.322638	TRUE	4	TRUE
Russia_KuznetskAltai_Zarechnoye_EN_8.8kya	Russia_MiddleVolga_Elshanka_Chekhalino4_EN_10.1kya+Romania_IronGates_Mesolithic+Russia_AfontovaGora3+China_AmurRiver_LPaleolithic_19K	0.146919	Russia_AfontovaGora3	0.440435	0.0435433	10.1149	TRUE	4	TRUE
Russia_KuznetskAltai_Zarechnoye_EN_8.8kya	Russia_MiddleVolga_Elshanka_Chekhalino4_EN_10.1kya+Romania_IronGates_Mesolithic+Russia_AfontovaGora3+China_AmurRiver_LPaleolithic_19K	0.146919	China_AmurRiver_LPaleolithic_19K	0.451004	0.0160853	28.0382	TRUE	4	TRUE
Russia_KuznetskAltai_Zarechnoye_EN_8.8kya	Russia_MiddleVolga_Elshanka_Chekhalino4_EN_10.1kya+Russia_AfontovaGora3	4.25842e-65	Russia_MiddleVolga_Elshanka_Chekhalino4_EN_10.1kya	-1.73472	0.360929	-4.80627	FALSE	2	FALSE
Russia_KuznetskAltai_Zarechnoye_EN_8.8kya	Russia_MiddleVolga_Elshanka_Chekhalino4_EN_10.1kya+Russia_AfontovaGora3	4.25842e-65	Russia_AfontovaGora3	2.73472	0.360929	7.5769	FALSE	2	FALSE
Russia_KuznetskAltai_Zarechnoye_EN_8.8kya	Russia_MiddleVolga_Elshanka_Chekhalino4_EN_10.1kya+Romania_IronGates_Mesolithic	5.63363e-111	Russia_MiddleVolga_Elshanka_Chekhalino4_EN_10.1kya	2.30486	0.115709	19.9196	FALSE	2	FALSE
Russia_KuznetskAltai_Zarechnoye_EN_8.8kya	Russia_MiddleVolga_Elshanka_Chekhalino4_EN_10.1kya+Romania_IronGates_Mesolithic	5.63363e-111	Romania_IronGates_Mesolithic	-1.30486	0.115709	-11.2772	FALSE	2	FALSE
Russia_KuznetskAltai_Zarechnoye_EN_8.8kya	Romania_IronGates_Mesolithic+Russia_AfontovaGora3	1.53511e-129	Romania_IronGates_Mesolithic	-0.127645	0.0347263	-3.67574	FALSE	2	FALSE
Russia_KuznetskAltai_Zarechnoye_EN_8.8kya	Romania_IronGates_Mesolithic+Russia_AfontovaGora3	1.53511e-129	Russia_AfontovaGora3	1.12764	0.0347263	32.4723	FALSE	2	FALSE
Russia_KuznetskAltai_Zarechnoye_EN_8.8kya	Russia_MiddleVolga_Elshanka_Chekhalino4_EN_10.1kya+Romania_IronGates_Mesolithic+China_AmurRiver_LPaleolithic_19K	4.58488e-23	Russia_MiddleVolga_Elshanka_Chekhalino4_EN_10.1kya	0.83454	0.0453207	18.4141	FALSE	3	FALSE
Russia_KuznetskAltai_Zarechnoye_EN_8.8kya	Russia_MiddleVolga_Elshanka_Chekhalino4_EN_10.1kya+Romania_IronGates_Mesolithic+China_AmurRiver_LPaleolithic_19K	4.58488e-23	Romania_IronGates_Mesolithic	-0.328708	0.0357119	-9.20444	FALSE	3	FALSE
Russia_KuznetskAltai_Zarechnoye_EN_8.8kya	Russia_MiddleVolga_Elshanka_Chekhalino4_EN_10.1kya+Romania_IronGates_Mesolithic+China_AmurRiver_LPaleolithic_19K	4.58488e-23	China_AmurRiver_LPaleolithic_19K	0.494168	0.018403	26.8526	FALSE	3	FALSE
Russia_KuznetskAltai_Zarechnoye_EN_8.8kya	Russia_MiddleVolga_Elshanka_Chekhalino4_EN_10.1kya+Romania_IronGates_Mesolithic+Russia_AfontovaGora3	6.29606e-27	Russia_MiddleVolga_Elshanka_Chekhalino4_EN_10.1kya	-5.31026	1.55573	-3.41335	FALSE	3	FALSE
Russia_KuznetskAltai_Zarechnoye_EN_8.8kya	Russia_MiddleVolga_Elshanka_Chekhalino4_EN_10.1kya+Romania_IronGates_Mesolithic+Russia_AfontovaGora3	6.29606e-27	Romania_IronGates_Mesolithic	2.18935	0.684975	3.19626	FALSE	3	FALSE
Russia_KuznetskAltai_Zarechnoye_EN_8.8kya	Russia_MiddleVolga_Elshanka_Chekhalino4_EN_10.1kya+Romania_IronGates_Mesolithic+Russia_AfontovaGora3	6.29606e-27	Russia_AfontovaGora3	4.12091	0.897157	4.5933	FALSE	3	FALSE
Russia_MiddleIrtyshNeolithic_Korchugan_LN_6.8-6.9kya	Russia_AfontovaGora3	5.01536e-94	Russia_AfontovaGora3	1	3.19969e-14	3.1253e+13	FALSE	1	TRUE
Russia_MiddleIrtyshNeolithic_Korchugan_LN_6.8-6.9kya	Russia_MiddleVolga_Elshanka_Chekhalino4_EN_10.1kya	1.2059e-195	Russia_MiddleVolga_Elshanka_Chekhalino4_EN_10.1kya	1	3.19969e-14	3.1253e+13	FALSE	1	TRUE
Russia_MiddleIrtyshNeolithic_Korchugan_LN_6.8-6.9kya	China_AmurRiver_LPaleolithic_19K	6.18728e-268	China_AmurRiver_LPaleolithic_19K	1	3.19969e-14	3.1253e+13	FALSE	1	TRUE
Russia_MiddleIrtyshNeolithic_Korchugan_LN_6.8-6.9kya	Romania_IronGates_Mesolithic	0	Romania_IronGates_Mesolithic	1	3.19969e-14	3.1253e+13	FALSE	1	TRUE
Russia_MiddleIrtyshNeolithic_Korchugan_LN_6.8-6.9kya	Russia_AfontovaGora3+China_AmurRiver_LPaleolithic_19K	0.00448467	Russia_AfontovaGora3	0.623434	0.0175236	35.5768	FALSE	2	TRUE
Russia_MiddleIrtyshNeolithic_Korchugan_LN_6.8-6.9kya	Russia_AfontovaGora3+China_AmurRiver_LPaleolithic_19K	0.00448467	China_AmurRiver_LPaleolithic_19K	0.376566	0.0175236	21.4891	FALSE	2	TRUE
Russia_MiddleIrtyshNeolithic_Korchugan_LN_6.8-6.9kya	Russia_MiddleVolga_Elshanka_Chekhalino4_EN_10.1kya+China_AmurRiver_LPaleolithic_19K	2.88528e-57	Russia_MiddleVolga_Elshanka_Chekhalino4_EN_10.1kya	0.567391	0.0195637	29.0022	FALSE	2	TRUE
Russia_MiddleIrtyshNeolithic_Korchugan_LN_6.8-6.9kya	Russia_MiddleVolga_Elshanka_Chekhalino4_EN_10.1kya+China_AmurRiver_LPaleolithic_19K	2.88528e-57	China_AmurRiver_LPaleolithic_19K	0.432609	0.0195637	22.1129	FALSE	2	TRUE
Russia_MiddleIrtyshNeolithic_Korchugan_LN_6.8-6.9kya	Romania_IronGates_Mesolithic+China_AmurRiver_LPaleolithic_19K	1.11436e-203	Romania_IronGates_Mesolithic	0.29494	0.0191224	15.4238	FALSE	2	TRUE
Russia_MiddleIrtyshNeolithic_Korchugan_LN_6.8-6.9kya	Romania_IronGates_Mesolithic+China_AmurRiver_LPaleolithic_19K	1.11436e-203	China_AmurRiver_LPaleolithic_19K	0.70506	0.0191224	36.8709	FALSE	2	TRUE
Russia_MiddleIrtyshNeolithic_Korchugan_LN_6.8-6.9kya	Russia_MiddleVolga_Elshanka_Chekhalino4_EN_10.1kya+Russia_AfontovaGora3+China_AmurRiver_LPaleolithic_19K	0.321119	Russia_MiddleVolga_Elshanka_Chekhalino4_EN_10.1kya	0.143407	0.0325773	4.40204	TRUE	3	TRUE
Russia_MiddleIrtyshNeolithic_Korchugan_LN_6.8-6.9kya	Russia_MiddleVolga_Elshanka_Chekhalino4_EN_10.1kya+Russia_AfontovaGora3+China_AmurRiver_LPaleolithic_19K	0.321119	Russia_AfontovaGora3	0.47465	0.036457	13.0195	TRUE	3	TRUE
Russia_MiddleIrtyshNeolithic_Korchugan_LN_6.8-6.9kya	Russia_MiddleVolga_Elshanka_Chekhalino4_EN_10.1kya+Russia_AfontovaGora3+China_AmurRiver_LPaleolithic_19K	0.321119	China_AmurRiver_LPaleolithic_19K	0.381943	0.0164385	23.2347	TRUE	3	TRUE
Russia_MiddleIrtyshNeolithic_Korchugan_LN_6.8-6.9kya	Romania_IronGates_Mesolithic+Russia_AfontovaGora3+China_AmurRiver_LPaleolithic_19K	0.0764305	Romania_IronGates_Mesolithic	0.0590167	0.017526	3.36738	TRUE	3	TRUE
Russia_MiddleIrtyshNeolithic_Korchugan_LN_6.8-6.9kya	Romania_IronGates_Mesolithic+Russia_AfontovaGora3+China_AmurRiver_LPaleolithic_19K	0.0764305	Russia_AfontovaGora3	0.572527	0.0220558	25.9581	TRUE	3	TRUE
Russia_MiddleIrtyshNeolithic_Korchugan_LN_6.8-6.9kya	Romania_IronGates_Mesolithic+Russia_AfontovaGora3+China_AmurRiver_LPaleolithic_19K	0.0764305	China_AmurRiver_LPaleolithic_19K	0.368457	0.016886	21.8203	TRUE	3	TRUE
Russia_MiddleIrtyshNeolithic_Korchugan_LN_6.8-6.9kya	Russia_MiddleVolga_Elshanka_Chekhalino4_EN_10.1kya+Romania_IronGates_Mesolithic+Russia_AfontovaGora3+China_AmurRiver_LPaleolithic_19K	0.160672	Russia_MiddleVolga_Elshanka_Chekhalino4_EN_10.1kya	0.115809	0.0704967	1.64276	TRUE	4	TRUE
Russia_MiddleIrtyshNeolithic_Korchugan_LN_6.8-6.9kya	Russia_MiddleVolga_Elshanka_Chekhalino4_EN_10.1kya+Romania_IronGates_Mesolithic+Russia_AfontovaGora3+China_AmurRiver_LPaleolithic_19K	0.160672	Romania_IronGates_Mesolithic	0.0155516	0.0348489	0.446257	TRUE	4	TRUE
Russia_MiddleIrtyshNeolithic_Korchugan_LN_6.8-6.9kya	Russia_MiddleVolga_Elshanka_Chekhalino4_EN_10.1kya+Romania_IronGates_Mesolithic+Russia_AfontovaGora3+China_AmurRiver_LPaleolithic_19K	0.160672	Russia_AfontovaGora3	0.489112	0.0491366	9.95413	TRUE	4	TRUE
Russia_MiddleIrtyshNeolithic_Korchugan_LN_6.8-6.9kya	Russia_MiddleVolga_Elshanka_Chekhalino4_EN_10.1kya+Romania_IronGates_Mesolithic+Russia_AfontovaGora3+China_AmurRiver_LPaleolithic_19K	0.160672	China_AmurRiver_LPaleolithic_19K	0.379527	0.0170648	22.2404	TRUE	4	TRUE
Russia_MiddleIrtyshNeolithic_Korchugan_LN_6.8-6.9kya	Russia_MiddleVolga_Elshanka_Chekhalino4_EN_10.1kya+Russia_AfontovaGora3	1.71301e-60	Russia_MiddleVolga_Elshanka_Chekhalino4_EN_10.1kya	-1.15625	0.269979	-4.28276	FALSE	2	FALSE
Russia_MiddleIrtyshNeolithic_Korchugan_LN_6.8-6.9kya	Russia_MiddleVolga_Elshanka_Chekhalino4_EN_10.1kya+Russia_AfontovaGora3	1.71301e-60	Russia_AfontovaGora3	2.15625	0.269979	7.98675	FALSE	2	FALSE
Russia_MiddleIrtyshNeolithic_Korchugan_LN_6.8-6.9kya	Russia_MiddleVolga_Elshanka_Chekhalino4_EN_10.1kya+Romania_IronGates_Mesolithic	5.08797e-92	Russia_MiddleVolga_Elshanka_Chekhalino4_EN_10.1kya	2.07635	0.105185	19.74	FALSE	2	FALSE
Russia_MiddleIrtyshNeolithic_Korchugan_LN_6.8-6.9kya	Russia_MiddleVolga_Elshanka_Chekhalino4_EN_10.1kya+Romania_IronGates_Mesolithic	5.08797e-92	Romania_IronGates_Mesolithic	-1.07635	0.105185	-10.2329	FALSE	2	FALSE
Russia_MiddleIrtyshNeolithic_Korchugan_LN_6.8-6.9kya	Romania_IronGates_Mesolithic+Russia_AfontovaGora3	1.82972e-93	Romania_IronGates_Mesolithic	-0.0593484	0.0336613	-1.76311	FALSE	2	FALSE
Russia_MiddleIrtyshNeolithic_Korchugan_LN_6.8-6.9kya	Romania_IronGates_Mesolithic+Russia_AfontovaGora3	1.82972e-93	Russia_AfontovaGora3	1.05935	0.0336613	31.4708	FALSE	2	FALSE
Russia_MiddleIrtyshNeolithic_Korchugan_LN_6.8-6.9kya	Russia_MiddleVolga_Elshanka_Chekhalino4_EN_10.1kya+Romania_IronGates_Mesolithic+China_AmurRiver_LPaleolithic_19K	1.6282e-21	Russia_MiddleVolga_Elshanka_Chekhalino4_EN_10.1kya	0.952764	0.0497439	19.1534	FALSE	3	FALSE
Russia_MiddleIrtyshNeolithic_Korchugan_LN_6.8-6.9kya	Russia_MiddleVolga_Elshanka_Chekhalino4_EN_10.1kya+Romania_IronGates_Mesolithic+China_AmurRiver_LPaleolithic_19K	1.6282e-21	Romania_IronGates_Mesolithic	-0.373025	0.0416737	-8.95109	FALSE	3	FALSE
Russia_MiddleIrtyshNeolithic_Korchugan_LN_6.8-6.9kya	Russia_MiddleVolga_Elshanka_Chekhalino4_EN_10.1kya+Romania_IronGates_Mesolithic+China_AmurRiver_LPaleolithic_19K	1.6282e-21	China_AmurRiver_LPaleolithic_19K	0.42026	0.020435	20.5657	FALSE	3	FALSE
Russia_MiddleIrtyshNeolithic_Korchugan_LN_6.8-6.9kya	Russia_MiddleVolga_Elshanka_Chekhalino4_EN_10.1kya+Romania_IronGates_Mesolithic+Russia_AfontovaGora3	6.71949e-27	Russia_MiddleVolga_Elshanka_Chekhalino4_EN_10.1kya	-4.3699	1.41373	-3.09104	FALSE	3	FALSE
Russia_MiddleIrtyshNeolithic_Korchugan_LN_6.8-6.9kya	Russia_MiddleVolga_Elshanka_Chekhalino4_EN_10.1kya+Romania_IronGates_Mesolithic+Russia_AfontovaGora3	6.71949e-27	Romania_IronGates_Mesolithic	1.79715	0.616156	2.91671	FALSE	3	FALSE
Russia_MiddleIrtyshNeolithic_Korchugan_LN_6.8-6.9kya	Russia_MiddleVolga_Elshanka_Chekhalino4_EN_10.1kya+Romania_IronGates_Mesolithic+Russia_AfontovaGora3	6.71949e-27	Russia_AfontovaGora3	3.57275	0.818366	4.36571	FALSE	3	FALSE
Russia_UpperOb_Ordynskoye_C_4.8kya	Russia_AfontovaGora3	3.91473e-129	Russia_AfontovaGora3	1	3.19969e-14	3.1253e+13	FALSE	1	TRUE
Russia_UpperOb_Ordynskoye_C_4.8kya	China_AmurRiver_LPaleolithic_19K	6.51367e-178	China_AmurRiver_LPaleolithic_19K	1	3.19969e-14	3.1253e+13	FALSE	1	TRUE
Russia_UpperOb_Ordynskoye_C_4.8kya	Russia_MiddleVolga_Elshanka_Chekhalino4_EN_10.1kya	8.24009e-221	Russia_MiddleVolga_Elshanka_Chekhalino4_EN_10.1kya	1	3.19969e-14	3.1253e+13	FALSE	1	TRUE
Russia_UpperOb_Ordynskoye_C_4.8kya	Romania_IronGates_Mesolithic	0	Romania_IronGates_Mesolithic	1	3.19969e-14	3.1253e+13	FALSE	1	TRUE
Russia_UpperOb_Ordynskoye_C_4.8kya	Russia_AfontovaGora3+China_AmurRiver_LPaleolithic_19K	0.0875	Russia_AfontovaGora3	0.53722	0.0180106	29.8279	TRUE	2	TRUE
Russia_UpperOb_Ordynskoye_C_4.8kya	Russia_AfontovaGora3+China_AmurRiver_LPaleolithic_19K	0.0875	China_AmurRiver_LPaleolithic_19K	0.46278	0.0180106	25.6948	TRUE	2	TRUE
Russia_UpperOb_Ordynskoye_C_4.8kya	Russia_MiddleVolga_Elshanka_Chekhalino4_EN_10.1kya+China_AmurRiver_LPaleolithic_19K	3.33191e-37	Russia_MiddleVolga_Elshanka_Chekhalino4_EN_10.1kya	0.463381	0.0193565	23.9393	FALSE	2	TRUE
Russia_UpperOb_Ordynskoye_C_4.8kya	Russia_MiddleVolga_Elshanka_Chekhalino4_EN_10.1kya+China_AmurRiver_LPaleolithic_19K	3.33191e-37	China_AmurRiver_LPaleolithic_19K	0.536619	0.0193565	27.7229	FALSE	2	TRUE
Russia_UpperOb_Ordynskoye_C_4.8kya	Romania_IronGates_Mesolithic+China_AmurRiver_LPaleolithic_19K	3.21386e-143	Romania_IronGates_Mesolithic	0.221853	0.0189976	11.678	FALSE	2	TRUE
Russia_UpperOb_Ordynskoye_C_4.8kya	Romania_IronGates_Mesolithic+China_AmurRiver_LPaleolithic_19K	3.21386e-143	China_AmurRiver_LPaleolithic_19K	0.778147	0.0189976	40.9603	FALSE	2	TRUE
Russia_UpperOb_Ordynskoye_C_4.8kya	Russia_MiddleVolga_Elshanka_Chekhalino4_EN_10.1kya+Russia_AfontovaGora3+China_AmurRiver_LPaleolithic_19K	0.445203	Russia_MiddleVolga_Elshanka_Chekhalino4_EN_10.1kya	0.1051	0.0329889	3.18593	TRUE	3	TRUE
Russia_UpperOb_Ordynskoye_C_4.8kya	Russia_MiddleVolga_Elshanka_Chekhalino4_EN_10.1kya+Russia_AfontovaGora3+China_AmurRiver_LPaleolithic_19K	0.445203	Russia_AfontovaGora3	0.434392	0.0373779	11.6216	TRUE	3	TRUE
Russia_UpperOb_Ordynskoye_C_4.8kya	Russia_MiddleVolga_Elshanka_Chekhalino4_EN_10.1kya+Russia_AfontovaGora3+China_AmurRiver_LPaleolithic_19K	0.445203	China_AmurRiver_LPaleolithic_19K	0.460508	0.0178295	25.8284	TRUE	3	TRUE
Russia_UpperOb_Ordynskoye_C_4.8kya	Romania_IronGates_Mesolithic+Russia_AfontovaGora3+China_AmurRiver_LPaleolithic_19K	0.147016	Romania_IronGates_Mesolithic	0.0369232	0.0180582	2.04467	TRUE	3	TRUE
Russia_UpperOb_Ordynskoye_C_4.8kya	Romania_IronGates_Mesolithic+Russia_AfontovaGora3+China_AmurRiver_LPaleolithic_19K	0.147016	Russia_AfontovaGora3	0.507595	0.0223128	22.7491	TRUE	3	TRUE
Russia_UpperOb_Ordynskoye_C_4.8kya	Romania_IronGates_Mesolithic+Russia_AfontovaGora3+China_AmurRiver_LPaleolithic_19K	0.147016	China_AmurRiver_LPaleolithic_19K	0.455482	0.0178586	25.5049	TRUE	3	TRUE
Russia_UpperOb_Ordynskoye_C_4.8kya	Russia_MiddleVolga_Elshanka_Chekhalino4_EN_10.1kya+Russia_AfontovaGora3	4.41577e-65	Russia_MiddleVolga_Elshanka_Chekhalino4_EN_10.1kya	-1.70286	0.381249	-4.46652	FALSE	2	FALSE
Russia_UpperOb_Ordynskoye_C_4.8kya	Russia_MiddleVolga_Elshanka_Chekhalino4_EN_10.1kya+Russia_AfontovaGora3	4.41577e-65	Russia_AfontovaGora3	2.70286	0.381249	7.08948	FALSE	2	FALSE
Russia_UpperOb_Ordynskoye_C_4.8kya	Russia_MiddleVolga_Elshanka_Chekhalino4_EN_10.1kya+Romania_IronGates_Mesolithic	2.23298e-105	Russia_MiddleVolga_Elshanka_Chekhalino4_EN_10.1kya	2.26135	0.125758	17.9818	FALSE	2	FALSE
Russia_UpperOb_Ordynskoye_C_4.8kya	Russia_MiddleVolga_Elshanka_Chekhalino4_EN_10.1kya+Romania_IronGates_Mesolithic	2.23298e-105	Romania_IronGates_Mesolithic	-1.26135	0.125758	-10.03	FALSE	2	FALSE
Russia_UpperOb_Ordynskoye_C_4.8kya	Romania_IronGates_Mesolithic+Russia_AfontovaGora3	4.83652e-123	Romania_IronGates_Mesolithic	-0.171022	0.040431	-4.22997	FALSE	2	FALSE
Russia_UpperOb_Ordynskoye_C_4.8kya	Romania_IronGates_Mesolithic+Russia_AfontovaGora3	4.83652e-123	Russia_AfontovaGora3	1.17102	0.040431	28.9635	FALSE	2	FALSE
Russia_UpperOb_Ordynskoye_C_4.8kya	Russia_MiddleVolga_Elshanka_Chekhalino4_EN_10.1kya+Romania_IronGates_Mesolithic+China_AmurRiver_LPaleolithic_19K	7.11942e-11	Russia_MiddleVolga_Elshanka_Chekhalino4_EN_10.1kya	0.783192	0.0434367	18.0306	FALSE	3	FALSE
Russia_UpperOb_Ordynskoye_C_4.8kya	Russia_MiddleVolga_Elshanka_Chekhalino4_EN_10.1kya+Romania_IronGates_Mesolithic+China_AmurRiver_LPaleolithic_19K	7.11942e-11	Romania_IronGates_Mesolithic	-0.309399	0.0359396	-8.60886	FALSE	3	FALSE
Russia_UpperOb_Ordynskoye_C_4.8kya	Russia_MiddleVolga_Elshanka_Chekhalino4_EN_10.1kya+Romania_IronGates_Mesolithic+China_AmurRiver_LPaleolithic_19K	7.11942e-11	China_AmurRiver_LPaleolithic_19K	0.526208	0.0199686	26.3518	FALSE	3	FALSE
Russia_UpperOb_Ordynskoye_C_4.8kya	Russia_MiddleVolga_Elshanka_Chekhalino4_EN_10.1kya+Romania_IronGates_Mesolithic+Russia_AfontovaGora3	1.36216e-27	Russia_MiddleVolga_Elshanka_Chekhalino4_EN_10.1kya	-5.96254	1.96619	-3.03254	FALSE	3	FALSE
Russia_UpperOb_Ordynskoye_C_4.8kya	Russia_MiddleVolga_Elshanka_Chekhalino4_EN_10.1kya+Romania_IronGates_Mesolithic+Russia_AfontovaGora3	1.36216e-27	Romania_IronGates_Mesolithic	2.438	0.853841	2.85534	FALSE	3	FALSE
Russia_UpperOb_Ordynskoye_C_4.8kya	Russia_MiddleVolga_Elshanka_Chekhalino4_EN_10.1kya+Romania_IronGates_Mesolithic+Russia_AfontovaGora3	1.36216e-27	Russia_AfontovaGora3	4.52454	1.13889	3.97277	FALSE	3	FALSE
Russia_UpperOb_Ordynskoye_C_4.8kya	Russia_MiddleVolga_Elshanka_Chekhalino4_EN_10.1kya+Romania_IronGates_Mesolithic+Russia_AfontovaGora3+China_AmurRiver_LPaleolithic_19K	0.336287	Russia_MiddleVolga_Elshanka_Chekhalino4_EN_10.1kya	0.1872	0.0806863	2.3201	FALSE	4	FALSE
Russia_UpperOb_Ordynskoye_C_4.8kya	Russia_MiddleVolga_Elshanka_Chekhalino4_EN_10.1kya+Romania_IronGates_Mesolithic+Russia_AfontovaGora3+China_AmurRiver_LPaleolithic_19K	0.336287	Romania_IronGates_Mesolithic	-0.0472688	0.0408083	-1.15831	FALSE	4	FALSE
Russia_UpperOb_Ordynskoye_C_4.8kya	Russia_MiddleVolga_Elshanka_Chekhalino4_EN_10.1kya+Romania_IronGates_Mesolithic+Russia_AfontovaGora3+China_AmurRiver_LPaleolithic_19K	0.336287	Russia_AfontovaGora3	0.391512	0.0554903	7.05551	FALSE	4	FALSE
Russia_UpperOb_Ordynskoye_C_4.8kya	Russia_MiddleVolga_Elshanka_Chekhalino4_EN_10.1kya+Romania_IronGates_Mesolithic+Russia_AfontovaGora3+China_AmurRiver_LPaleolithic_19K	0.336287	China_AmurRiver_LPaleolithic_19K	0.468556	0.0192808	24.3017	FALSE	4	FALSE
Russia_MiddleIrtysh_CombPitWare_Okunevo_C_possible	Russia_AfontovaGora3	1.14516e-80	Russia_AfontovaGora3	1	3.19969e-14	3.1253e+13	FALSE	1	TRUE
Russia_MiddleIrtysh_CombPitWare_Okunevo_C_possible	Russia_MiddleVolga_Elshanka_Chekhalino4_EN_10.1kya	6.48598e-173	Russia_MiddleVolga_Elshanka_Chekhalino4_EN_10.1kya	1	3.19969e-14	3.1253e+13	FALSE	1	TRUE
Russia_MiddleIrtysh_CombPitWare_Okunevo_C_possible	China_AmurRiver_LPaleolithic_19K	1.97233e-269	China_AmurRiver_LPaleolithic_19K	1	3.19969e-14	3.1253e+13	FALSE	1	TRUE
Russia_MiddleIrtysh_CombPitWare_Okunevo_C_possible	Romania_IronGates_Mesolithic	0	Romania_IronGates_Mesolithic	1	3.19969e-14	3.1253e+13	FALSE	1	TRUE
Russia_MiddleIrtysh_CombPitWare_Okunevo_C_possible	Russia_AfontovaGora3+China_AmurRiver_LPaleolithic_19K	8.35432e-12	Russia_AfontovaGora3	0.658668	0.0195675	33.6613	FALSE	2	TRUE
Russia_MiddleIrtysh_CombPitWare_Okunevo_C_possible	Russia_AfontovaGora3+China_AmurRiver_LPaleolithic_19K	8.35432e-12	China_AmurRiver_LPaleolithic_19K	0.341332	0.0195675	17.4438	FALSE	2	TRUE
Russia_MiddleIrtysh_CombPitWare_Okunevo_C_possible	Russia_MiddleVolga_Elshanka_Chekhalino4_EN_10.1kya+China_AmurRiver_LPaleolithic_19K	1.23768e-35	Russia_MiddleVolga_Elshanka_Chekhalino4_EN_10.1kya	0.584546	0.0168586	34.6735	FALSE	2	TRUE
Russia_MiddleIrtysh_CombPitWare_Okunevo_C_possible	Russia_MiddleVolga_Elshanka_Chekhalino4_EN_10.1kya+China_AmurRiver_LPaleolithic_19K	1.23768e-35	China_AmurRiver_LPaleolithic_19K	0.415454	0.0168586	24.6434	FALSE	2	TRUE
Russia_MiddleIrtysh_CombPitWare_Okunevo_C_possible	Romania_IronGates_Mesolithic+China_AmurRiver_LPaleolithic_19K	5.2381e-189	Romania_IronGates_Mesolithic	0.339262	0.0188981	17.9522	FALSE	2	TRUE
Russia_MiddleIrtysh_CombPitWare_Okunevo_C_possible	Romania_IronGates_Mesolithic+China_AmurRiver_LPaleolithic_19K	5.2381e-189	China_AmurRiver_LPaleolithic_19K	0.660738	0.0188981	34.9633	FALSE	2	TRUE
Russia_MiddleIrtysh_CombPitWare_Okunevo_C_possible	Russia_MiddleVolga_Elshanka_Chekhalino4_EN_10.1kya+Russia_AfontovaGora3+China_AmurRiver_LPaleolithic_19K	0.0196155	Russia_MiddleVolga_Elshanka_Chekhalino4_EN_10.1kya	0.257518	0.0310067	8.30524	FALSE	3	TRUE
Russia_MiddleIrtysh_CombPitWare_Okunevo_C_possible	Russia_MiddleVolga_Elshanka_Chekhalino4_EN_10.1kya+Russia_AfontovaGora3+China_AmurRiver_LPaleolithic_19K	0.0196155	Russia_AfontovaGora3	0.385871	0.0362085	10.6569	FALSE	3	TRUE
Russia_MiddleIrtysh_CombPitWare_Okunevo_C_possible	Russia_MiddleVolga_Elshanka_Chekhalino4_EN_10.1kya+Russia_AfontovaGora3+China_AmurRiver_LPaleolithic_19K	0.0196155	China_AmurRiver_LPaleolithic_19K	0.356612	0.0163849	21.7646	FALSE	3	TRUE
Russia_MiddleIrtysh_CombPitWare_Okunevo_C_possible	Romania_IronGates_Mesolithic+Russia_AfontovaGora3+China_AmurRiver_LPaleolithic_19K	1.16393e-06	Romania_IronGates_Mesolithic	0.0939817	0.0177316	5.30024	FALSE	3	TRUE
Russia_MiddleIrtysh_CombPitWare_Okunevo_C_possible	Romania_IronGates_Mesolithic+Russia_AfontovaGora3+China_AmurRiver_LPaleolithic_19K	1.16393e-06	Russia_AfontovaGora3	0.571395	0.0235306	24.2831	FALSE	3	TRUE
Russia_MiddleIrtysh_CombPitWare_Okunevo_C_possible	Romania_IronGates_Mesolithic+Russia_AfontovaGora3+China_AmurRiver_LPaleolithic_19K	1.16393e-06	China_AmurRiver_LPaleolithic_19K	0.334623	0.0177665	18.8345	FALSE	3	TRUE
Russia_MiddleIrtysh_CombPitWare_Okunevo_C_possible	Russia_MiddleVolga_Elshanka_Chekhalino4_EN_10.1kya+Russia_AfontovaGora3	2.94668e-66	Russia_MiddleVolga_Elshanka_Chekhalino4_EN_10.1kya	-0.810075	0.367113	-2.20661	FALSE	2	FALSE
Russia_MiddleIrtysh_CombPitWare_Okunevo_C_possible	Russia_MiddleVolga_Elshanka_Chekhalino4_EN_10.1kya+Russia_AfontovaGora3	2.94668e-66	Russia_AfontovaGora3	1.81007	0.367113	4.93057	FALSE	2	FALSE
Russia_MiddleIrtysh_CombPitWare_Okunevo_C_possible	Russia_MiddleVolga_Elshanka_Chekhalino4_EN_10.1kya+Romania_IronGates_Mesolithic	9.57889e-81	Russia_MiddleVolga_Elshanka_Chekhalino4_EN_10.1kya	1.95718	0.0913424	21.4269	FALSE	2	FALSE
Russia_MiddleIrtysh_CombPitWare_Okunevo_C_possible	Russia_MiddleVolga_Elshanka_Chekhalino4_EN_10.1kya+Romania_IronGates_Mesolithic	9.57889e-81	Romania_IronGates_Mesolithic	-0.957182	0.0913424	-10.4791	FALSE	2	FALSE
Russia_MiddleIrtysh_CombPitWare_Okunevo_C_possible	Romania_IronGates_Mesolithic+Russia_AfontovaGora3	1.53031e-81	Romania_IronGates_Mesolithic	-0.00762774	0.0288351	-0.26453	FALSE	2	FALSE
Russia_MiddleIrtysh_CombPitWare_Okunevo_C_possible	Romania_IronGates_Mesolithic+Russia_AfontovaGora3	1.53031e-81	Russia_AfontovaGora3	1.00763	0.0288351	34.9445	FALSE	2	FALSE
Russia_MiddleIrtysh_CombPitWare_Okunevo_C_possible	Russia_MiddleVolga_Elshanka_Chekhalino4_EN_10.1kya+Romania_IronGates_Mesolithic+China_AmurRiver_LPaleolithic_19K	2.70217e-12	Russia_MiddleVolga_Elshanka_Chekhalino4_EN_10.1kya	0.910329	0.0465251	19.5664	FALSE	3	FALSE
Russia_MiddleIrtysh_CombPitWare_Okunevo_C_possible	Russia_MiddleVolga_Elshanka_Chekhalino4_EN_10.1kya+Romania_IronGates_Mesolithic+China_AmurRiver_LPaleolithic_19K	2.70217e-12	Romania_IronGates_Mesolithic	-0.305915	0.039932	-7.66089	FALSE	3	FALSE
Russia_MiddleIrtysh_CombPitWare_Okunevo_C_possible	Russia_MiddleVolga_Elshanka_Chekhalino4_EN_10.1kya+Romania_IronGates_Mesolithic+China_AmurRiver_LPaleolithic_19K	2.70217e-12	China_AmurRiver_LPaleolithic_19K	0.395586	0.0182899	21.6286	FALSE	3	FALSE
Russia_MiddleIrtysh_CombPitWare_Okunevo_C_possible	Russia_MiddleVolga_Elshanka_Chekhalino4_EN_10.1kya+Romania_IronGates_Mesolithic+Russia_AfontovaGora3	1.93878e-29	Russia_MiddleVolga_Elshanka_Chekhalino4_EN_10.1kya	-6.34502	3.19304	-1.98714	FALSE	3	FALSE
Russia_MiddleIrtysh_CombPitWare_Okunevo_C_possible	Russia_MiddleVolga_Elshanka_Chekhalino4_EN_10.1kya+Romania_IronGates_Mesolithic+Russia_AfontovaGora3	1.93878e-29	Romania_IronGates_Mesolithic	2.65935	1.36011	1.95525	FALSE	3	FALSE
Russia_MiddleIrtysh_CombPitWare_Okunevo_C_possible	Russia_MiddleVolga_Elshanka_Chekhalino4_EN_10.1kya+Romania_IronGates_Mesolithic+Russia_AfontovaGora3	1.93878e-29	Russia_AfontovaGora3	4.68567	1.85172	2.53044	FALSE	3	FALSE
Russia_MiddleIrtysh_CombPitWare_Okunevo_C_possible	Russia_MiddleVolga_Elshanka_Chekhalino4_EN_10.1kya+Romania_IronGates_Mesolithic+Russia_AfontovaGora3+China_AmurRiver_LPaleolithic_19K	0.0213508	Russia_MiddleVolga_Elshanka_Chekhalino4_EN_10.1kya	0.38922	0.0847084	4.59483	FALSE	4	FALSE
Russia_MiddleIrtysh_CombPitWare_Okunevo_C_possible	Russia_MiddleVolga_Elshanka_Chekhalino4_EN_10.1kya+Romania_IronGates_Mesolithic+Russia_AfontovaGora3+China_AmurRiver_LPaleolithic_19K	0.0213508	Romania_IronGates_Mesolithic	-0.0695412	0.0406441	-1.71098	FALSE	4	FALSE
Russia_MiddleIrtysh_CombPitWare_Okunevo_C_possible	Russia_MiddleVolga_Elshanka_Chekhalino4_EN_10.1kya+Romania_IronGates_Mesolithic+Russia_AfontovaGora3+China_AmurRiver_LPaleolithic_19K	0.0213508	Russia_AfontovaGora3	0.315335	0.0575739	5.47705	FALSE	4	FALSE
Russia_MiddleIrtysh_CombPitWare_Okunevo_C_possible	Russia_MiddleVolga_Elshanka_Chekhalino4_EN_10.1kya+Romania_IronGates_Mesolithic+Russia_AfontovaGora3+China_AmurRiver_LPaleolithic_19K	0.0213508	China_AmurRiver_LPaleolithic_19K	0.364986	0.0172151	21.2015	FALSE	4	FALSE
Russia_MiddleIrtysh_CombPitWare_Okunevo_C_possible_o1	Russia_AfontovaGora3	2.12235e-18	Russia_AfontovaGora3	1	1.06658e-14	9.37573e+13	FALSE	1	TRUE
Russia_MiddleIrtysh_CombPitWare_Okunevo_C_possible_o1	China_AmurRiver_LPaleolithic_19K	5.98007e-28	China_AmurRiver_LPaleolithic_19K	1	1.06658e-14	9.37573e+13	FALSE	1	TRUE
Russia_MiddleIrtysh_CombPitWare_Okunevo_C_possible_o1	Russia_MiddleVolga_Elshanka_Chekhalino4_EN_10.1kya	7.15841e-41	Russia_MiddleVolga_Elshanka_Chekhalino4_EN_10.1kya	1	1.06658e-14	9.37573e+13	FALSE	1	TRUE
Russia_MiddleIrtysh_CombPitWare_Okunevo_C_possible_o1	Romania_IronGates_Mesolithic	1.99213e-87	Romania_IronGates_Mesolithic	1	1.06658e-14	9.37573e+13	FALSE	1	TRUE
Russia_MiddleIrtysh_CombPitWare_Okunevo_C_possible_o1	Russia_AfontovaGora3+China_AmurRiver_LPaleolithic_19K	0.467693	Russia_AfontovaGora3	0.577358	0.0480618	12.0128	TRUE	2	TRUE
Russia_MiddleIrtysh_CombPitWare_Okunevo_C_possible_o1	Russia_AfontovaGora3+China_AmurRiver_LPaleolithic_19K	0.467693	China_AmurRiver_LPaleolithic_19K	0.422642	0.0480618	8.79372	TRUE	2	TRUE
Russia_MiddleIrtysh_CombPitWare_Okunevo_C_possible_o1	Russia_MiddleVolga_Elshanka_Chekhalino4_EN_10.1kya+China_AmurRiver_LPaleolithic_19K	0.00021396	Russia_MiddleVolga_Elshanka_Chekhalino4_EN_10.1kya	0.473926	0.0435349	10.8861	FALSE	2	TRUE
Russia_MiddleIrtysh_CombPitWare_Okunevo_C_possible_o1	Russia_MiddleVolga_Elshanka_Chekhalino4_EN_10.1kya+China_AmurRiver_LPaleolithic_19K	0.00021396	China_AmurRiver_LPaleolithic_19K	0.526074	0.0435349	12.084	FALSE	2	TRUE
Russia_MiddleIrtysh_CombPitWare_Okunevo_C_possible_o1	Romania_IronGates_Mesolithic+China_AmurRiver_LPaleolithic_19K	1.77281e-15	Romania_IronGates_Mesolithic	0.322787	0.0395976	8.15169	FALSE	2	TRUE
Russia_MiddleIrtysh_CombPitWare_Okunevo_C_possible_o1	Romania_IronGates_Mesolithic+China_AmurRiver_LPaleolithic_19K	1.77281e-15	China_AmurRiver_LPaleolithic_19K	0.677213	0.0395976	17.1024	FALSE	2	TRUE
Russia_MiddleIrtysh_CombPitWare_Okunevo_C_possible_o1	Russia_MiddleVolga_Elshanka_Chekhalino4_EN_10.1kya+Russia_AfontovaGora3+China_AmurRiver_LPaleolithic_19K	0.369431	Russia_MiddleVolga_Elshanka_Chekhalino4_EN_10.1kya	0.0666308	0.102176	0.652117	TRUE	3	TRUE
Russia_MiddleIrtysh_CombPitWare_Okunevo_C_possible_o1	Russia_MiddleVolga_Elshanka_Chekhalino4_EN_10.1kya+Russia_AfontovaGora3+China_AmurRiver_LPaleolithic_19K	0.369431	Russia_AfontovaGora3	0.501942	0.115959	4.32861	TRUE	3	TRUE
Russia_MiddleIrtysh_CombPitWare_Okunevo_C_possible_o1	Russia_MiddleVolga_Elshanka_Chekhalino4_EN_10.1kya+Russia_AfontovaGora3+China_AmurRiver_LPaleolithic_19K	0.369431	China_AmurRiver_LPaleolithic_19K	0.431428	0.0484551	8.90366	TRUE	3	TRUE
Russia_MiddleIrtysh_CombPitWare_Okunevo_C_possible_o1	Russia_MiddleVolga_Elshanka_Chekhalino4_EN_10.1kya+Russia_AfontovaGora3	6.31295e-18	Russia_MiddleVolga_Elshanka_Chekhalino4_EN_10.1kya	-0.249713	0.15176	-1.64544	FALSE	2	FALSE
Russia_MiddleIrtysh_CombPitWare_Okunevo_C_possible_o1	Russia_MiddleVolga_Elshanka_Chekhalino4_EN_10.1kya+Russia_AfontovaGora3	6.31295e-18	Russia_AfontovaGora3	1.24971	0.15176	8.23478	FALSE	2	FALSE
Russia_MiddleIrtysh_CombPitWare_Okunevo_C_possible_o1	Romania_IronGates_Mesolithic+Russia_AfontovaGora3	4.48106e-19	Romania_IronGates_Mesolithic	-0.0259862	0.0651727	-0.398728	FALSE	2	FALSE
Russia_MiddleIrtysh_CombPitWare_Okunevo_C_possible_o1	Romania_IronGates_Mesolithic+Russia_AfontovaGora3	4.48106e-19	Russia_AfontovaGora3	1.02599	0.0651727	15.7426	FALSE	2	FALSE
Russia_MiddleIrtysh_CombPitWare_Okunevo_C_possible_o1	Russia_MiddleVolga_Elshanka_Chekhalino4_EN_10.1kya+Romania_IronGates_Mesolithic	5.71322e-32	Russia_MiddleVolga_Elshanka_Chekhalino4_EN_10.1kya	1.63541	0.130066	12.5737	FALSE	2	FALSE
Russia_MiddleIrtysh_CombPitWare_Okunevo_C_possible_o1	Russia_MiddleVolga_Elshanka_Chekhalino4_EN_10.1kya+Romania_IronGates_Mesolithic	5.71322e-32	Romania_IronGates_Mesolithic	-0.635415	0.130066	-4.88533	FALSE	2	FALSE
Russia_MiddleIrtysh_CombPitWare_Okunevo_C_possible_o1	Romania_IronGates_Mesolithic+Russia_AfontovaGora3+China_AmurRiver_LPaleolithic_19K	0.339199	Romania_IronGates_Mesolithic	-0.0114601	0.0576722	-0.19871	FALSE	3	FALSE
Russia_MiddleIrtysh_CombPitWare_Okunevo_C_possible_o1	Romania_IronGates_Mesolithic+Russia_AfontovaGora3+China_AmurRiver_LPaleolithic_19K	0.339199	Russia_AfontovaGora3	0.589556	0.0703144	8.38457	FALSE	3	FALSE
Russia_MiddleIrtysh_CombPitWare_Okunevo_C_possible_o1	Romania_IronGates_Mesolithic+Russia_AfontovaGora3+China_AmurRiver_LPaleolithic_19K	0.339199	China_AmurRiver_LPaleolithic_19K	0.421904	0.0479921	8.79112	FALSE	3	FALSE
Russia_MiddleIrtysh_CombPitWare_Okunevo_C_possible_o1	Russia_MiddleVolga_Elshanka_Chekhalino4_EN_10.1kya+Romania_IronGates_Mesolithic+China_AmurRiver_LPaleolithic_19K	0.0246336	Russia_MiddleVolga_Elshanka_Chekhalino4_EN_10.1kya	0.836447	0.101292	8.25778	FALSE	3	FALSE
Russia_MiddleIrtysh_CombPitWare_Okunevo_C_possible_o1	Russia_MiddleVolga_Elshanka_Chekhalino4_EN_10.1kya+Romania_IronGates_Mesolithic+China_AmurRiver_LPaleolithic_19K	0.0246336	Romania_IronGates_Mesolithic	-0.351305	0.0905649	-3.87905	FALSE	3	FALSE
Russia_MiddleIrtysh_CombPitWare_Okunevo_C_possible_o1	Russia_MiddleVolga_Elshanka_Chekhalino4_EN_10.1kya+Romania_IronGates_Mesolithic+China_AmurRiver_LPaleolithic_19K	0.0246336	China_AmurRiver_LPaleolithic_19K	0.514859	0.0444134	11.5924	FALSE	3	FALSE
Russia_MiddleIrtysh_CombPitWare_Okunevo_C_possible_o1	Russia_MiddleVolga_Elshanka_Chekhalino4_EN_10.1kya+Romania_IronGates_Mesolithic+Russia_AfontovaGora3	2.166e-15	Russia_MiddleVolga_Elshanka_Chekhalino4_EN_10.1kya	-1.35701	0.544424	-2.49256	FALSE	3	FALSE
Russia_MiddleIrtysh_CombPitWare_Okunevo_C_possible_o1	Russia_MiddleVolga_Elshanka_Chekhalino4_EN_10.1kya+Romania_IronGates_Mesolithic+Russia_AfontovaGora3	2.166e-15	Romania_IronGates_Mesolithic	0.570762	0.247773	2.30356	FALSE	3	FALSE
Russia_MiddleIrtysh_CombPitWare_Okunevo_C_possible_o1	Russia_MiddleVolga_Elshanka_Chekhalino4_EN_10.1kya+Romania_IronGates_Mesolithic+Russia_AfontovaGora3	2.166e-15	Russia_AfontovaGora3	1.78625	0.318591	5.60672	FALSE	3	FALSE
Russia_MiddleIrtysh_CombPitWare_Okunevo_C_possible_o1	Russia_MiddleVolga_Elshanka_Chekhalino4_EN_10.1kya+Romania_IronGates_Mesolithic+Russia_AfontovaGora3+China_AmurRiver_LPaleolithic_19K	0.271838	Russia_MiddleVolga_Elshanka_Chekhalino4_EN_10.1kya	0.200627	0.219896	0.91237	FALSE	4	FALSE
Russia_MiddleIrtysh_CombPitWare_Okunevo_C_possible_o1	Russia_MiddleVolga_Elshanka_Chekhalino4_EN_10.1kya+Romania_IronGates_Mesolithic+Russia_AfontovaGora3+China_AmurRiver_LPaleolithic_19K	0.271838	Romania_IronGates_Mesolithic	-0.0846611	0.116606	-0.726044	FALSE	4	FALSE
Russia_MiddleIrtysh_CombPitWare_Okunevo_C_possible_o1	Russia_MiddleVolga_Elshanka_Chekhalino4_EN_10.1kya+Romania_IronGates_Mesolithic+Russia_AfontovaGora3+China_AmurRiver_LPaleolithic_19K	0.271838	Russia_AfontovaGora3	0.446722	0.150558	2.96712	FALSE	4	FALSE
Russia_MiddleIrtysh_CombPitWare_Okunevo_C_possible_o1	Russia_MiddleVolga_Elshanka_Chekhalino4_EN_10.1kya+Romania_IronGates_Mesolithic+Russia_AfontovaGora3+China_AmurRiver_LPaleolithic_19K	0.271838	China_AmurRiver_LPaleolithic_19K	0.437313	0.0501104	8.72699	FALSE	4	FALSE
Russia_MiddleIrtysh_CombPitWare_Ostrov2_C_4.8kya	Russia_AfontovaGora3	4.40276e-25	Russia_AfontovaGora3	1	3.19969e-14	3.1253e+13	FALSE	1	TRUE
Russia_MiddleIrtysh_CombPitWare_Ostrov2_C_4.8kya	Russia_MiddleVolga_Elshanka_Chekhalino4_EN_10.1kya	1.69624e-42	Russia_MiddleVolga_Elshanka_Chekhalino4_EN_10.1kya	1	3.19969e-14	3.1253e+13	FALSE	1	TRUE
Russia_MiddleIrtysh_CombPitWare_Ostrov2_C_4.8kya	China_AmurRiver_LPaleolithic_19K	0	China_AmurRiver_LPaleolithic_19K	1	3.19969e-14	3.1253e+13	FALSE	1	TRUE
Russia_MiddleIrtysh_CombPitWare_Ostrov2_C_4.8kya	Romania_IronGates_Mesolithic	0	Romania_IronGates_Mesolithic	1	3.19969e-14	3.1253e+13	FALSE	1	TRUE
Russia_MiddleIrtysh_CombPitWare_Ostrov2_C_4.8kya	Russia_MiddleVolga_Elshanka_Chekhalino4_EN_10.1kya+Russia_AfontovaGora3	7.05769e-11	Russia_MiddleVolga_Elshanka_Chekhalino4_EN_10.1kya	0.425659	0.0496043	8.58108	FALSE	2	TRUE
Russia_MiddleIrtysh_CombPitWare_Ostrov2_C_4.8kya	Russia_MiddleVolga_Elshanka_Chekhalino4_EN_10.1kya+Russia_AfontovaGora3	7.05769e-11	Russia_AfontovaGora3	0.574341	0.0496043	11.5785	FALSE	2	TRUE
Russia_MiddleIrtysh_CombPitWare_Ostrov2_C_4.8kya	Romania_IronGates_Mesolithic+Russia_AfontovaGora3	1.27752e-13	Romania_IronGates_Mesolithic	0.167325	0.0229216	7.29987	FALSE	2	TRUE
Russia_MiddleIrtysh_CombPitWare_Ostrov2_C_4.8kya	Romania_IronGates_Mesolithic+Russia_AfontovaGora3	1.27752e-13	Russia_AfontovaGora3	0.832675	0.0229216	36.327	FALSE	2	TRUE
Russia_MiddleIrtysh_CombPitWare_Ostrov2_C_4.8kya	Russia_AfontovaGora3+China_AmurRiver_LPaleolithic_19K	4.91855e-22	Russia_AfontovaGora3	0.910238	0.0237144	38.3833	FALSE	2	TRUE
Russia_MiddleIrtysh_CombPitWare_Ostrov2_C_4.8kya	Russia_AfontovaGora3+China_AmurRiver_LPaleolithic_19K	4.91855e-22	China_AmurRiver_LPaleolithic_19K	0.0897619	0.0237144	3.78512	FALSE	2	TRUE
Russia_MiddleIrtysh_CombPitWare_Ostrov2_C_4.8kya	Russia_MiddleVolga_Elshanka_Chekhalino4_EN_10.1kya+China_AmurRiver_LPaleolithic_19K	2.13638e-26	Russia_MiddleVolga_Elshanka_Chekhalino4_EN_10.1kya	0.83772	0.0192997	43.4059	FALSE	2	TRUE
Russia_MiddleIrtysh_CombPitWare_Ostrov2_C_4.8kya	Russia_MiddleVolga_Elshanka_Chekhalino4_EN_10.1kya+China_AmurRiver_LPaleolithic_19K	2.13638e-26	China_AmurRiver_LPaleolithic_19K	0.16228	0.0192997	8.40845	FALSE	2	TRUE
Russia_MiddleIrtysh_CombPitWare_Ostrov2_C_4.8kya	Romania_IronGates_Mesolithic+China_AmurRiver_LPaleolithic_19K	9.26148e-280	Romania_IronGates_Mesolithic	0.517796	0.0285241	18.1529	FALSE	2	TRUE
Russia_MiddleIrtysh_CombPitWare_Ostrov2_C_4.8kya	Romania_IronGates_Mesolithic+China_AmurRiver_LPaleolithic_19K	9.26148e-280	China_AmurRiver_LPaleolithic_19K	0.482204	0.0285241	16.9052	FALSE	2	TRUE
Russia_MiddleIrtysh_CombPitWare_Ostrov2_C_4.8kya	Russia_MiddleVolga_Elshanka_Chekhalino4_EN_10.1kya+Russia_AfontovaGora3+China_AmurRiver_LPaleolithic_19K	0.207826	Russia_MiddleVolga_Elshanka_Chekhalino4_EN_10.1kya	0.448695	0.0359481	12.4817	TRUE	3	TRUE
Russia_MiddleIrtysh_CombPitWare_Ostrov2_C_4.8kya	Russia_MiddleVolga_Elshanka_Chekhalino4_EN_10.1kya+Russia_AfontovaGora3+China_AmurRiver_LPaleolithic_19K	0.207826	Russia_AfontovaGora3	0.422086	0.0401404	10.5152	TRUE	3	TRUE
Russia_MiddleIrtysh_CombPitWare_Ostrov2_C_4.8kya	Russia_MiddleVolga_Elshanka_Chekhalino4_EN_10.1kya+Russia_AfontovaGora3+China_AmurRiver_LPaleolithic_19K	0.207826	China_AmurRiver_LPaleolithic_19K	0.129219	0.0179019	7.21818	TRUE	3	TRUE
Russia_MiddleIrtysh_CombPitWare_Ostrov2_C_4.8kya	Romania_IronGates_Mesolithic+Russia_AfontovaGora3+China_AmurRiver_LPaleolithic_19K	4.03038e-09	Romania_IronGates_Mesolithic	0.169626	0.0212672	7.97592	FALSE	3	TRUE
Russia_MiddleIrtysh_CombPitWare_Ostrov2_C_4.8kya	Romania_IronGates_Mesolithic+Russia_AfontovaGora3+China_AmurRiver_LPaleolithic_19K	4.03038e-09	Russia_AfontovaGora3	0.741471	0.0286587	25.8724	FALSE	3	TRUE
Russia_MiddleIrtysh_CombPitWare_Ostrov2_C_4.8kya	Romania_IronGates_Mesolithic+Russia_AfontovaGora3+China_AmurRiver_LPaleolithic_19K	4.03038e-09	China_AmurRiver_LPaleolithic_19K	0.0889033	0.020204	4.40028	FALSE	3	TRUE
Russia_MiddleIrtysh_CombPitWare_Ostrov2_C_4.8kya	Russia_MiddleVolga_Elshanka_Chekhalino4_EN_10.1kya+Romania_IronGates_Mesolithic	2.99919e-19	Russia_MiddleVolga_Elshanka_Chekhalino4_EN_10.1kya	1.38029	0.0495584	27.8519	FALSE	2	FALSE
Russia_MiddleIrtysh_CombPitWare_Ostrov2_C_4.8kya	Russia_MiddleVolga_Elshanka_Chekhalino4_EN_10.1kya+Romania_IronGates_Mesolithic	2.99919e-19	Romania_IronGates_Mesolithic	-0.380292	0.0495584	-7.67363	FALSE	2	FALSE
Russia_MiddleIrtysh_CombPitWare_Ostrov2_C_4.8kya	Russia_MiddleVolga_Elshanka_Chekhalino4_EN_10.1kya+Romania_IronGates_Mesolithic+China_AmurRiver_LPaleolithic_19K	6.68935e-07	Russia_MiddleVolga_Elshanka_Chekhalino4_EN_10.1kya	1.14161	0.0445301	25.6367	FALSE	3	FALSE
Russia_MiddleIrtysh_CombPitWare_Ostrov2_C_4.8kya	Russia_MiddleVolga_Elshanka_Chekhalino4_EN_10.1kya+Romania_IronGates_Mesolithic+China_AmurRiver_LPaleolithic_19K	6.68935e-07	Romania_IronGates_Mesolithic	-0.313029	0.0385283	-8.12466	FALSE	3	FALSE
Russia_MiddleIrtysh_CombPitWare_Ostrov2_C_4.8kya	Russia_MiddleVolga_Elshanka_Chekhalino4_EN_10.1kya+Romania_IronGates_Mesolithic+China_AmurRiver_LPaleolithic_19K	6.68935e-07	China_AmurRiver_LPaleolithic_19K	0.171423	0.0207164	8.27474	FALSE	3	FALSE
Russia_MiddleIrtysh_CombPitWare_Ostrov2_C_4.8kya	Russia_MiddleVolga_Elshanka_Chekhalino4_EN_10.1kya+Romania_IronGates_Mesolithic+Russia_AfontovaGora3	1.0737e-11	Russia_MiddleVolga_Elshanka_Chekhalino4_EN_10.1kya	0.468296	0.190306	2.46075	FALSE	3	FALSE
Russia_MiddleIrtysh_CombPitWare_Ostrov2_C_4.8kya	Russia_MiddleVolga_Elshanka_Chekhalino4_EN_10.1kya+Romania_IronGates_Mesolithic+Russia_AfontovaGora3	1.0737e-11	Romania_IronGates_Mesolithic	-0.0173393	0.0785746	-0.220673	FALSE	3	FALSE
Russia_MiddleIrtysh_CombPitWare_Ostrov2_C_4.8kya	Russia_MiddleVolga_Elshanka_Chekhalino4_EN_10.1kya+Romania_IronGates_Mesolithic+Russia_AfontovaGora3	1.0737e-11	Russia_AfontovaGora3	0.549044	0.116251	4.72292	FALSE	3	FALSE
Russia_MiddleIrtysh_CombPitWare_Ostrov2_C_4.8kya	Russia_MiddleVolga_Elshanka_Chekhalino4_EN_10.1kya+Romania_IronGates_Mesolithic+Russia_AfontovaGora3+China_AmurRiver_LPaleolithic_19K	0.265832	Russia_MiddleVolga_Elshanka_Chekhalino4_EN_10.1kya	0.58433	0.083042	7.03656	FALSE	4	FALSE
Russia_MiddleIrtysh_CombPitWare_Ostrov2_C_4.8kya	Russia_MiddleVolga_Elshanka_Chekhalino4_EN_10.1kya+Romania_IronGates_Mesolithic+Russia_AfontovaGora3+China_AmurRiver_LPaleolithic_19K	0.265832	Romania_IronGates_Mesolithic	-0.0755595	0.0413421	-1.82767	FALSE	4	FALSE
Russia_MiddleIrtysh_CombPitWare_Ostrov2_C_4.8kya	Russia_MiddleVolga_Elshanka_Chekhalino4_EN_10.1kya+Romania_IronGates_Mesolithic+Russia_AfontovaGora3+China_AmurRiver_LPaleolithic_19K	0.265832	Russia_AfontovaGora3	0.354191	0.0548024	6.46305	FALSE	4	FALSE
Russia_MiddleIrtysh_CombPitWare_Ostrov2_C_4.8kya	Russia_MiddleVolga_Elshanka_Chekhalino4_EN_10.1kya+Romania_IronGates_Mesolithic+Russia_AfontovaGora3+China_AmurRiver_LPaleolithic_19K	0.265832	China_AmurRiver_LPaleolithic_19K	0.137039	0.0185128	7.40236	FALSE	4	FALSE
Russia_MiddleIrtyshNeolithic_Omsk_LN_7.4kya	Russia_AfontovaGora3	3.78602e-31	Russia_AfontovaGora3	1	3.19969e-14	3.1253e+13	FALSE	1	TRUE
Russia_MiddleIrtyshNeolithic_Omsk_LN_7.4kya	Russia_MiddleVolga_Elshanka_Chekhalino4_EN_10.1kya	4.0846e-127	Russia_MiddleVolga_Elshanka_Chekhalino4_EN_10.1kya	1	3.19969e-14	3.1253e+13	FALSE	1	TRUE
Russia_MiddleIrtyshNeolithic_Omsk_LN_7.4kya	Romania_IronGates_Mesolithic	0	Romania_IronGates_Mesolithic	1	3.19969e-14	3.1253e+13	FALSE	1	TRUE
Russia_MiddleIrtyshNeolithic_Omsk_LN_7.4kya	China_AmurRiver_LPaleolithic_19K	0	China_AmurRiver_LPaleolithic_19K	1	3.19969e-14	3.1253e+13	FALSE	1	TRUE
Russia_MiddleIrtyshNeolithic_Omsk_LN_7.4kya	Russia_AfontovaGora3+China_AmurRiver_LPaleolithic_19K	0.00824333	Russia_AfontovaGora3	0.771841	0.0201349	38.3335	FALSE	2	TRUE
Russia_MiddleIrtyshNeolithic_Omsk_LN_7.4kya	Russia_AfontovaGora3+China_AmurRiver_LPaleolithic_19K	0.00824333	China_AmurRiver_LPaleolithic_19K	0.228159	0.0201349	11.3315	FALSE	2	TRUE
Russia_MiddleIrtyshNeolithic_Omsk_LN_7.4kya	Romania_IronGates_Mesolithic+Russia_AfontovaGora3	8.9629e-31	Romania_IronGates_Mesolithic	0.0342032	0.0237329	1.44117	FALSE	2	TRUE
Russia_MiddleIrtyshNeolithic_Omsk_LN_7.4kya	Romania_IronGates_Mesolithic+Russia_AfontovaGora3	8.9629e-31	Russia_AfontovaGora3	0.965797	0.0237329	40.6944	FALSE	2	TRUE
Russia_MiddleIrtyshNeolithic_Omsk_LN_7.4kya	Russia_MiddleVolga_Elshanka_Chekhalino4_EN_10.1kya+China_AmurRiver_LPaleolithic_19K	1.21302e-55	Russia_MiddleVolga_Elshanka_Chekhalino4_EN_10.1kya	0.69246	0.019202	36.062	FALSE	2	TRUE
Russia_MiddleIrtyshNeolithic_Omsk_LN_7.4kya	Russia_MiddleVolga_Elshanka_Chekhalino4_EN_10.1kya+China_AmurRiver_LPaleolithic_19K	1.21302e-55	China_AmurRiver_LPaleolithic_19K	0.30754	0.019202	16.0161	FALSE	2	TRUE
Russia_MiddleIrtyshNeolithic_Omsk_LN_7.4kya	Romania_IronGates_Mesolithic+China_AmurRiver_LPaleolithic_19K	5.64684e-267	Romania_IronGates_Mesolithic	0.368778	0.0217976	16.9183	FALSE	2	TRUE
Russia_MiddleIrtyshNeolithic_Omsk_LN_7.4kya	Romania_IronGates_Mesolithic+China_AmurRiver_LPaleolithic_19K	5.64684e-267	China_AmurRiver_LPaleolithic_19K	0.631222	0.0217976	28.9584	FALSE	2	TRUE
Russia_MiddleIrtyshNeolithic_Omsk_LN_7.4kya	Russia_MiddleVolga_Elshanka_Chekhalino4_EN_10.1kya+Russia_AfontovaGora3+China_AmurRiver_LPaleolithic_19K	0.828091	Russia_MiddleVolga_Elshanka_Chekhalino4_EN_10.1kya	0.1833	0.0359489	5.09891	TRUE	3	TRUE
Russia_MiddleIrtyshNeolithic_Omsk_LN_7.4kya	Russia_MiddleVolga_Elshanka_Chekhalino4_EN_10.1kya+Russia_AfontovaGora3+China_AmurRiver_LPaleolithic_19K	0.828091	Russia_AfontovaGora3	0.579783	0.0410585	14.1209	TRUE	3	TRUE
Russia_MiddleIrtyshNeolithic_Omsk_LN_7.4kya	Russia_MiddleVolga_Elshanka_Chekhalino4_EN_10.1kya+Russia_AfontovaGora3+China_AmurRiver_LPaleolithic_19K	0.828091	China_AmurRiver_LPaleolithic_19K	0.236917	0.0185265	12.788	TRUE	3	TRUE
Russia_MiddleIrtyshNeolithic_Omsk_LN_7.4kya	Romania_IronGates_Mesolithic+Russia_AfontovaGora3+China_AmurRiver_LPaleolithic_19K	0.203057	Romania_IronGates_Mesolithic	0.0624692	0.0194992	3.20368	TRUE	3	TRUE
Russia_MiddleIrtyshNeolithic_Omsk_LN_7.4kya	Romania_IronGates_Mesolithic+Russia_AfontovaGora3+China_AmurRiver_LPaleolithic_19K	0.203057	Russia_AfontovaGora3	0.718933	0.0246054	29.2185	TRUE	3	TRUE
Russia_MiddleIrtyshNeolithic_Omsk_LN_7.4kya	Romania_IronGates_Mesolithic+Russia_AfontovaGora3+China_AmurRiver_LPaleolithic_19K	0.203057	China_AmurRiver_LPaleolithic_19K	0.218598	0.0193228	11.3129	TRUE	3	TRUE
Russia_MiddleIrtyshNeolithic_Omsk_LN_7.4kya	Russia_MiddleVolga_Elshanka_Chekhalino4_EN_10.1kya+Russia_AfontovaGora3	6.75428e-31	Russia_MiddleVolga_Elshanka_Chekhalino4_EN_10.1kya	-0.0931721	0.0776376	-1.20009	FALSE	2	FALSE
Russia_MiddleIrtyshNeolithic_Omsk_LN_7.4kya	Russia_MiddleVolga_Elshanka_Chekhalino4_EN_10.1kya+Russia_AfontovaGora3	6.75428e-31	Russia_AfontovaGora3	1.09317	0.0776376	14.0804	FALSE	2	FALSE
Russia_MiddleIrtyshNeolithic_Omsk_LN_7.4kya	Russia_MiddleVolga_Elshanka_Chekhalino4_EN_10.1kya+Romania_IronGates_Mesolithic	1.74486e-54	Russia_MiddleVolga_Elshanka_Chekhalino4_EN_10.1kya	1.77432	0.0734349	24.1619	FALSE	2	FALSE
Russia_MiddleIrtyshNeolithic_Omsk_LN_7.4kya	Russia_MiddleVolga_Elshanka_Chekhalino4_EN_10.1kya+Romania_IronGates_Mesolithic	1.74486e-54	Romania_IronGates_Mesolithic	-0.774323	0.0734349	-10.5444	FALSE	2	FALSE
Russia_MiddleIrtyshNeolithic_Omsk_LN_7.4kya	Russia_MiddleVolga_Elshanka_Chekhalino4_EN_10.1kya+Romania_IronGates_Mesolithic+China_AmurRiver_LPaleolithic_19K	3.72226e-18	Russia_MiddleVolga_Elshanka_Chekhalino4_EN_10.1kya	1.1248	0.0541954	20.7545	FALSE	3	FALSE
Russia_MiddleIrtyshNeolithic_Omsk_LN_7.4kya	Russia_MiddleVolga_Elshanka_Chekhalino4_EN_10.1kya+Romania_IronGates_Mesolithic+China_AmurRiver_LPaleolithic_19K	3.72226e-18	Romania_IronGates_Mesolithic	-0.424769	0.0456909	-9.29658	FALSE	3	FALSE
Russia_MiddleIrtyshNeolithic_Omsk_LN_7.4kya	Russia_MiddleVolga_Elshanka_Chekhalino4_EN_10.1kya+Romania_IronGates_Mesolithic+China_AmurRiver_LPaleolithic_19K	3.72226e-18	China_AmurRiver_LPaleolithic_19K	0.299968	0.0218117	13.7526	FALSE	3	FALSE
Russia_MiddleIrtyshNeolithic_Omsk_LN_7.4kya	Russia_MiddleVolga_Elshanka_Chekhalino4_EN_10.1kya+Romania_IronGates_Mesolithic+Russia_AfontovaGora3	1.431e-20	Russia_MiddleVolga_Elshanka_Chekhalino4_EN_10.1kya	-1.06577	0.377849	-2.82063	FALSE	3	FALSE
Russia_MiddleIrtyshNeolithic_Omsk_LN_7.4kya	Russia_MiddleVolga_Elshanka_Chekhalino4_EN_10.1kya+Romania_IronGates_Mesolithic+Russia_AfontovaGora3	1.431e-20	Romania_IronGates_Mesolithic	0.466938	0.158396	2.94792	FALSE	3	FALSE
Russia_MiddleIrtyshNeolithic_Omsk_LN_7.4kya	Russia_MiddleVolga_Elshanka_Chekhalino4_EN_10.1kya+Romania_IronGates_Mesolithic+Russia_AfontovaGora3	1.431e-20	Russia_AfontovaGora3	1.59884	0.228044	7.01108	FALSE	3	FALSE
Russia_MiddleIrtyshNeolithic_Omsk_LN_7.4kya	Russia_MiddleVolga_Elshanka_Chekhalino4_EN_10.1kya+Romania_IronGates_Mesolithic+Russia_AfontovaGora3+China_AmurRiver_LPaleolithic_19K	0.73232	Russia_MiddleVolga_Elshanka_Chekhalino4_EN_10.1kya	0.212998	0.0785779	2.71067	FALSE	4	FALSE
Russia_MiddleIrtyshNeolithic_Omsk_LN_7.4kya	Russia_MiddleVolga_Elshanka_Chekhalino4_EN_10.1kya+Romania_IronGates_Mesolithic+Russia_AfontovaGora3+China_AmurRiver_LPaleolithic_19K	0.73232	Romania_IronGates_Mesolithic	-0.0218876	0.038102	-0.574448	FALSE	4	FALSE
Russia_MiddleIrtyshNeolithic_Omsk_LN_7.4kya	Russia_MiddleVolga_Elshanka_Chekhalino4_EN_10.1kya+Romania_IronGates_Mesolithic+Russia_AfontovaGora3+China_AmurRiver_LPaleolithic_19K	0.73232	Russia_AfontovaGora3	0.568888	0.0556655	10.2198	FALSE	4	FALSE
Russia_MiddleIrtyshNeolithic_Omsk_LN_7.4kya	Russia_MiddleVolga_Elshanka_Chekhalino4_EN_10.1kya+Romania_IronGates_Mesolithic+Russia_AfontovaGora3+China_AmurRiver_LPaleolithic_19K	0.73232	China_AmurRiver_LPaleolithic_19K	0.240001	0.0192174	12.4888	FALSE	4	FALSE
Russia_MiddleVolga_Elshanka_Labazy_EN_8.2-8.4kya	Russia_MiddleVolga_Elshanka_Chekhalino4_EN_10.1kya	0.00918507	Russia_MiddleVolga_Elshanka_Chekhalino4_EN_10.1kya	1	3.19969e-14	3.1253e+13	FALSE	1	TRUE
Russia_MiddleVolga_Elshanka_Labazy_EN_8.2-8.4kya	Russia_AfontovaGora3	1.34493e-86	Russia_AfontovaGora3	1	3.19969e-14	3.1253e+13	FALSE	1	TRUE
Russia_MiddleVolga_Elshanka_Labazy_EN_8.2-8.4kya	China_AmurRiver_LPaleolithic_19K	0	China_AmurRiver_LPaleolithic_19K	1	3.19969e-14	3.1253e+13	FALSE	1	TRUE
Russia_MiddleVolga_Elshanka_Labazy_EN_8.2-8.4kya	Romania_IronGates_Mesolithic	0	Romania_IronGates_Mesolithic	1	3.19969e-14	3.1253e+13	FALSE	1	TRUE
Russia_MiddleVolga_Elshanka_Labazy_EN_8.2-8.4kya	Russia_MiddleVolga_Elshanka_Chekhalino4_EN_10.1kya+China_AmurRiver_LPaleolithic_19K	0.0335873	Russia_MiddleVolga_Elshanka_Chekhalino4_EN_10.1kya	0.969107	0.0149681	64.7447	FALSE	2	TRUE
Russia_MiddleVolga_Elshanka_Labazy_EN_8.2-8.4kya	Russia_MiddleVolga_Elshanka_Chekhalino4_EN_10.1kya+China_AmurRiver_LPaleolithic_19K	0.0335873	China_AmurRiver_LPaleolithic_19K	0.030893	0.0149681	2.06392	FALSE	2	TRUE
Russia_MiddleVolga_Elshanka_Labazy_EN_8.2-8.4kya	Russia_MiddleVolga_Elshanka_Chekhalino4_EN_10.1kya+Russia_AfontovaGora3	0.0192959	Russia_MiddleVolga_Elshanka_Chekhalino4_EN_10.1kya	0.918079	0.0410222	22.3801	FALSE	2	TRUE
Russia_MiddleVolga_Elshanka_Labazy_EN_8.2-8.4kya	Russia_MiddleVolga_Elshanka_Chekhalino4_EN_10.1kya+Russia_AfontovaGora3	0.0192959	Russia_AfontovaGora3	0.0819213	0.0410222	1.997	FALSE	2	TRUE
Russia_MiddleVolga_Elshanka_Labazy_EN_8.2-8.4kya	Russia_MiddleVolga_Elshanka_Chekhalino4_EN_10.1kya+Romania_IronGates_Mesolithic	0.00495733	Russia_MiddleVolga_Elshanka_Chekhalino4_EN_10.1kya	0.993919	0.0332523	29.8902	FALSE	2	TRUE
Russia_MiddleVolga_Elshanka_Labazy_EN_8.2-8.4kya	Russia_MiddleVolga_Elshanka_Chekhalino4_EN_10.1kya+Romania_IronGates_Mesolithic	0.00495733	Romania_IronGates_Mesolithic	0.00608077	0.0332523	0.182867	FALSE	2	TRUE
Russia_MiddleVolga_Elshanka_Labazy_EN_8.2-8.4kya	Romania_IronGates_Mesolithic+Russia_AfontovaGora3	5.21209e-29	Romania_IronGates_Mesolithic	0.347039	0.0201472	17.2252	FALSE	2	TRUE
Russia_MiddleVolga_Elshanka_Labazy_EN_8.2-8.4kya	Romania_IronGates_Mesolithic+Russia_AfontovaGora3	5.21209e-29	Russia_AfontovaGora3	0.652961	0.0201472	32.4095	FALSE	2	TRUE
Russia_MiddleVolga_Elshanka_Labazy_EN_8.2-8.4kya	Romania_IronGates_Mesolithic+China_AmurRiver_LPaleolithic_19K	8.47768e-293	Romania_IronGates_Mesolithic	0.823501	0.0201178	40.934	FALSE	2	TRUE
Russia_MiddleVolga_Elshanka_Labazy_EN_8.2-8.4kya	Romania_IronGates_Mesolithic+China_AmurRiver_LPaleolithic_19K	8.47768e-293	China_AmurRiver_LPaleolithic_19K	0.176499	0.0201178	8.77327	FALSE	2	TRUE
Russia_MiddleVolga_Elshanka_Labazy_EN_8.2-8.4kya	Russia_MiddleVolga_Elshanka_Chekhalino4_EN_10.1kya+Russia_AfontovaGora3+China_AmurRiver_LPaleolithic_19K	0.0282387	Russia_MiddleVolga_Elshanka_Chekhalino4_EN_10.1kya	0.914616	0.0406073	22.5234	FALSE	3	TRUE
Russia_MiddleVolga_Elshanka_Labazy_EN_8.2-8.4kya	Russia_MiddleVolga_Elshanka_Chekhalino4_EN_10.1kya+Russia_AfontovaGora3+China_AmurRiver_LPaleolithic_19K	0.0282387	Russia_AfontovaGora3	0.0621188	0.0417422	1.48815	FALSE	3	TRUE
Russia_MiddleVolga_Elshanka_Labazy_EN_8.2-8.4kya	Russia_MiddleVolga_Elshanka_Chekhalino4_EN_10.1kya+Russia_AfontovaGora3+China_AmurRiver_LPaleolithic_19K	0.0282387	China_AmurRiver_LPaleolithic_19K	0.0232652	0.015369	1.51377	FALSE	3	TRUE
Russia_MiddleVolga_Elshanka_Labazy_EN_8.2-8.4kya	Russia_MiddleVolga_Elshanka_Chekhalino4_EN_10.1kya+Romania_IronGates_Mesolithic+Russia_AfontovaGora3	0.0174602	Russia_MiddleVolga_Elshanka_Chekhalino4_EN_10.1kya	0.807796	0.0920851	8.77227	FALSE	3	TRUE
Russia_MiddleVolga_Elshanka_Labazy_EN_8.2-8.4kya	Russia_MiddleVolga_Elshanka_Chekhalino4_EN_10.1kya+Romania_IronGates_Mesolithic+Russia_AfontovaGora3	0.0174602	Romania_IronGates_Mesolithic	0.064957	0.0437715	1.484	FALSE	3	TRUE
Russia_MiddleVolga_Elshanka_Labazy_EN_8.2-8.4kya	Russia_MiddleVolga_Elshanka_Chekhalino4_EN_10.1kya+Romania_IronGates_Mesolithic+Russia_AfontovaGora3	0.0174602	Russia_AfontovaGora3	0.127247	0.0560601	2.26983	FALSE	3	TRUE
Russia_MiddleVolga_Elshanka_Labazy_EN_8.2-8.4kya	Russia_MiddleVolga_Elshanka_Chekhalino4_EN_10.1kya+Romania_IronGates_Mesolithic+China_AmurRiver_LPaleolithic_19K	0.0137769	Russia_MiddleVolga_Elshanka_Chekhalino4_EN_10.1kya	0.959225	0.0348448	27.5285	FALSE	3	TRUE
Russia_MiddleVolga_Elshanka_Labazy_EN_8.2-8.4kya	Russia_MiddleVolga_Elshanka_Chekhalino4_EN_10.1kya+Romania_IronGates_Mesolithic+China_AmurRiver_LPaleolithic_19K	0.0137769	Romania_IronGates_Mesolithic	0.0108815	0.031983	0.340226	FALSE	3	TRUE
Russia_MiddleVolga_Elshanka_Labazy_EN_8.2-8.4kya	Russia_MiddleVolga_Elshanka_Chekhalino4_EN_10.1kya+Romania_IronGates_Mesolithic+China_AmurRiver_LPaleolithic_19K	0.0137769	China_AmurRiver_LPaleolithic_19K	0.0298931	0.0148892	2.0077	FALSE	3	TRUE
Russia_MiddleVolga_Elshanka_Labazy_EN_8.2-8.4kya	Russia_MiddleVolga_Elshanka_Chekhalino4_EN_10.1kya+Romania_IronGates_Mesolithic+Russia_AfontovaGora3+China_AmurRiver_LPaleolithic_19K	0.0197057	Russia_MiddleVolga_Elshanka_Chekhalino4_EN_10.1kya	0.812976	0.0882279	9.2145	FALSE	4	TRUE
Russia_MiddleVolga_Elshanka_Labazy_EN_8.2-8.4kya	Russia_MiddleVolga_Elshanka_Chekhalino4_EN_10.1kya+Romania_IronGates_Mesolithic+Russia_AfontovaGora3+China_AmurRiver_LPaleolithic_19K	0.0197057	Romania_IronGates_Mesolithic	0.0607808	0.0426677	1.42451	FALSE	4	TRUE
Russia_MiddleVolga_Elshanka_Labazy_EN_8.2-8.4kya	Russia_MiddleVolga_Elshanka_Chekhalino4_EN_10.1kya+Romania_IronGates_Mesolithic+Russia_AfontovaGora3+China_AmurRiver_LPaleolithic_19K	0.0197057	Russia_AfontovaGora3	0.106192	0.0556972	1.9066	FALSE	4	TRUE
Russia_MiddleVolga_Elshanka_Labazy_EN_8.2-8.4kya	Russia_MiddleVolga_Elshanka_Chekhalino4_EN_10.1kya+Romania_IronGates_Mesolithic+Russia_AfontovaGora3+China_AmurRiver_LPaleolithic_19K	0.0197057	China_AmurRiver_LPaleolithic_19K	0.0200513	0.0145369	1.37934	FALSE	4	TRUE
Russia_MiddleVolga_Elshanka_Labazy_EN_8.2-8.4kya	Russia_AfontovaGora3+China_AmurRiver_LPaleolithic_19K	1.33832e-81	Russia_AfontovaGora3	1.11573	0.0279254	39.9539	FALSE	2	FALSE
Russia_MiddleVolga_Elshanka_Labazy_EN_8.2-8.4kya	Russia_AfontovaGora3+China_AmurRiver_LPaleolithic_19K	1.33832e-81	China_AmurRiver_LPaleolithic_19K	-0.115728	0.0279254	-4.1442	FALSE	2	FALSE
Russia_MiddleVolga_Elshanka_Labazy_EN_8.2-8.4kya	Romania_IronGates_Mesolithic+Russia_AfontovaGora3+China_AmurRiver_LPaleolithic_19K	1.03033e-27	Romania_IronGates_Mesolithic	0.352311	0.0206599	17.0529	FALSE	3	FALSE
Russia_MiddleVolga_Elshanka_Labazy_EN_8.2-8.4kya	Romania_IronGates_Mesolithic+Russia_AfontovaGora3+China_AmurRiver_LPaleolithic_19K	1.03033e-27	Russia_AfontovaGora3	0.700502	0.0265364	26.3978	FALSE	3	FALSE
Russia_MiddleVolga_Elshanka_Labazy_EN_8.2-8.4kya	Romania_IronGates_Mesolithic+Russia_AfontovaGora3+China_AmurRiver_LPaleolithic_19K	1.03033e-27	China_AmurRiver_LPaleolithic_19K	-0.0528125	0.017458	-3.02512	FALSE	3	FALSE
Russia_Popovo_HG	Russia_MiddleVolga_Elshanka_Chekhalino4_EN_10.1kya	0.0865667	Russia_MiddleVolga_Elshanka_Chekhalino4_EN_10.1kya	1	1.03101e-13	9.69921e+12	TRUE	1	TRUE
Russia_Popovo_HG	Russia_AfontovaGora3	3.15784e-56	Russia_AfontovaGora3	1	1.03101e-13	9.69921e+12	FALSE	1	TRUE
Russia_Popovo_HG	Romania_IronGates_Mesolithic	7.17162e-66	Romania_IronGates_Mesolithic	1	1.03101e-13	9.69921e+12	FALSE	1	TRUE
Russia_Popovo_HG	China_AmurRiver_LPaleolithic_19K	2.5815e-291	China_AmurRiver_LPaleolithic_19K	1	1.03101e-13	9.69921e+12	FALSE	1	TRUE
Russia_Popovo_HG	Russia_MiddleVolga_Elshanka_Chekhalino4_EN_10.1kya+Romania_IronGates_Mesolithic	0.0792181	Russia_MiddleVolga_Elshanka_Chekhalino4_EN_10.1kya	0.919006	0.0605057	15.1887	TRUE	2	TRUE
Russia_Popovo_HG	Russia_MiddleVolga_Elshanka_Chekhalino4_EN_10.1kya+Romania_IronGates_Mesolithic	0.0792181	Romania_IronGates_Mesolithic	0.0809938	0.0605057	1.33861	TRUE	2	TRUE
Russia_Popovo_HG	Romania_IronGates_Mesolithic+Russia_AfontovaGora3	1.45741e-14	Romania_IronGates_Mesolithic	0.488673	0.0362561	13.4784	FALSE	2	TRUE
Russia_Popovo_HG	Romania_IronGates_Mesolithic+Russia_AfontovaGora3	1.45741e-14	Russia_AfontovaGora3	0.511327	0.0362561	14.1032	FALSE	2	TRUE
Russia_Popovo_HG	Romania_IronGates_Mesolithic+China_AmurRiver_LPaleolithic_19K	4.02547e-59	Romania_IronGates_Mesolithic	0.8503	0.0264804	32.1105	FALSE	2	TRUE
Russia_Popovo_HG	Romania_IronGates_Mesolithic+China_AmurRiver_LPaleolithic_19K	4.02547e-59	China_AmurRiver_LPaleolithic_19K	0.1497	0.0264804	5.65322	FALSE	2	TRUE
Russia_Popovo_HG	Russia_MiddleVolga_Elshanka_Chekhalino4_EN_10.1kya+Russia_AfontovaGora3	0.173731	Russia_MiddleVolga_Elshanka_Chekhalino4_EN_10.1kya	1.11663	0.0727951	15.3393	FALSE	2	FALSE
Russia_Popovo_HG	Russia_MiddleVolga_Elshanka_Chekhalino4_EN_10.1kya+Russia_AfontovaGora3	0.173731	Russia_AfontovaGora3	-0.116626	0.0727951	-1.60211	FALSE	2	FALSE
Russia_Popovo_HG	Russia_MiddleVolga_Elshanka_Chekhalino4_EN_10.1kya+China_AmurRiver_LPaleolithic_19K	0.0597129	Russia_MiddleVolga_Elshanka_Chekhalino4_EN_10.1kya	1.02972	0.0286366	35.9581	FALSE	2	FALSE
Russia_Popovo_HG	Russia_MiddleVolga_Elshanka_Chekhalino4_EN_10.1kya+China_AmurRiver_LPaleolithic_19K	0.0597129	China_AmurRiver_LPaleolithic_19K	-0.0297197	0.0286366	-1.03782	FALSE	2	FALSE
Russia_Popovo_HG	Russia_AfontovaGora3+China_AmurRiver_LPaleolithic_19K	1.00822e-51	Russia_AfontovaGora3	1.14249	0.0376693	30.3294	FALSE	2	FALSE
Russia_Popovo_HG	Russia_AfontovaGora3+China_AmurRiver_LPaleolithic_19K	1.00822e-51	China_AmurRiver_LPaleolithic_19K	-0.142487	0.0376693	-3.78256	FALSE	2	FALSE
Russia_Popovo_HG	Russia_MiddleVolga_Elshanka_Chekhalino4_EN_10.1kya+Romania_IronGates_Mesolithic+Russia_AfontovaGora3	0.0944502	Russia_MiddleVolga_Elshanka_Chekhalino4_EN_10.1kya	1.13059	0.179674	6.29248	FALSE	3	FALSE
Russia_Popovo_HG	Russia_MiddleVolga_Elshanka_Chekhalino4_EN_10.1kya+Romania_IronGates_Mesolithic+Russia_AfontovaGora3	0.0944502	Romania_IronGates_Mesolithic	-0.00575665	0.0906642	-0.0634941	FALSE	3	FALSE
Russia_Popovo_HG	Russia_MiddleVolga_Elshanka_Chekhalino4_EN_10.1kya+Romania_IronGates_Mesolithic+Russia_AfontovaGora3	0.0944502	Russia_AfontovaGora3	-0.124835	0.105498	-1.1833	FALSE	3	FALSE
Russia_Popovo_HG	Russia_MiddleVolga_Elshanka_Chekhalino4_EN_10.1kya+Russia_AfontovaGora3+China_AmurRiver_LPaleolithic_19K	0.0884773	Russia_MiddleVolga_Elshanka_Chekhalino4_EN_10.1kya	1.11022	0.0729355	15.222	FALSE	3	FALSE
Russia_Popovo_HG	Russia_MiddleVolga_Elshanka_Chekhalino4_EN_10.1kya+Russia_AfontovaGora3+China_AmurRiver_LPaleolithic_19K	0.0884773	Russia_AfontovaGora3	-0.0986502	0.0830248	-1.1882	FALSE	3	FALSE
Russia_Popovo_HG	Russia_MiddleVolga_Elshanka_Chekhalino4_EN_10.1kya+Russia_AfontovaGora3+China_AmurRiver_LPaleolithic_19K	0.0884773	China_AmurRiver_LPaleolithic_19K	-0.0115724	0.0337094	-0.3433	FALSE	3	FALSE
Russia_Popovo_HG	Russia_MiddleVolga_Elshanka_Chekhalino4_EN_10.1kya+Romania_IronGates_Mesolithic+China_AmurRiver_LPaleolithic_19K	0.0387632	Russia_MiddleVolga_Elshanka_Chekhalino4_EN_10.1kya	0.947182	0.0683835	13.851	FALSE	3	FALSE
Russia_Popovo_HG	Russia_MiddleVolga_Elshanka_Chekhalino4_EN_10.1kya+Romania_IronGates_Mesolithic+China_AmurRiver_LPaleolithic_19K	0.0387632	Romania_IronGates_Mesolithic	0.0780987	0.060823	1.28403	FALSE	3	FALSE
Russia_Popovo_HG	Russia_MiddleVolga_Elshanka_Chekhalino4_EN_10.1kya+Romania_IronGates_Mesolithic+China_AmurRiver_LPaleolithic_19K	0.0387632	China_AmurRiver_LPaleolithic_19K	-0.0252811	0.028633	-0.882937	FALSE	3	FALSE
Russia_Popovo_HG	Romania_IronGates_Mesolithic+Russia_AfontovaGora3+China_AmurRiver_LPaleolithic_19K	1.72938e-12	Romania_IronGates_Mesolithic	0.499104	0.0369124	13.5213	FALSE	3	FALSE
Russia_Popovo_HG	Romania_IronGates_Mesolithic+Russia_AfontovaGora3+China_AmurRiver_LPaleolithic_19K	1.72938e-12	Russia_AfontovaGora3	0.610854	0.0463989	13.1653	FALSE	3	FALSE
Russia_Popovo_HG	Romania_IronGates_Mesolithic+Russia_AfontovaGora3+China_AmurRiver_LPaleolithic_19K	1.72938e-12	China_AmurRiver_LPaleolithic_19K	-0.109958	0.0299646	-3.6696	FALSE	3	FALSE
Russia_Popovo_HG	Russia_MiddleVolga_Elshanka_Chekhalino4_EN_10.1kya+Romania_IronGates_Mesolithic+Russia_AfontovaGora3+China_AmurRiver_LPaleolithic_19K	0.0336179	Russia_MiddleVolga_Elshanka_Chekhalino4_EN_10.1kya	1.08566	0.18479	5.87511	FALSE	4	FALSE
Russia_Popovo_HG	Russia_MiddleVolga_Elshanka_Chekhalino4_EN_10.1kya+Romania_IronGates_Mesolithic+Russia_AfontovaGora3+China_AmurRiver_LPaleolithic_19K	0.0336179	Romania_IronGates_Mesolithic	0.0127113	0.0937194	0.135631	FALSE	4	FALSE
Russia_Popovo_HG	Russia_MiddleVolga_Elshanka_Chekhalino4_EN_10.1kya+Romania_IronGates_Mesolithic+Russia_AfontovaGora3+China_AmurRiver_LPaleolithic_19K	0.0336179	Russia_AfontovaGora3	-0.0867387	0.122196	-0.709835	FALSE	4	FALSE
Russia_Popovo_HG	Russia_MiddleVolga_Elshanka_Chekhalino4_EN_10.1kya+Romania_IronGates_Mesolithic+Russia_AfontovaGora3+China_AmurRiver_LPaleolithic_19K	0.0336179	China_AmurRiver_LPaleolithic_19K	-0.0116347	0.0355152	-0.327597	FALSE	4	FALSE
Russia_CisBaikal_Kitoi_Rasputino_EN_7.6kya	China_AmurRiver_LPaleolithic_19K	1.29173e-15	China_AmurRiver_LPaleolithic_19K	1	1.03101e-13	9.69921e+12	FALSE	1	TRUE
Russia_CisBaikal_Kitoi_Rasputino_EN_7.6kya	Russia_AfontovaGora3	8.94753e-155	Russia_AfontovaGora3	1	1.03101e-13	9.69921e+12	FALSE	1	TRUE
Russia_CisBaikal_Kitoi_Rasputino_EN_7.6kya	Russia_MiddleVolga_Elshanka_Chekhalino4_EN_10.1kya	1.21047e-223	Russia_MiddleVolga_Elshanka_Chekhalino4_EN_10.1kya	1	1.03101e-13	9.69921e+12	FALSE	1	TRUE
Russia_CisBaikal_Kitoi_Rasputino_EN_7.6kya	Romania_IronGates_Mesolithic	0	Romania_IronGates_Mesolithic	1	1.03101e-13	9.69921e+12	FALSE	1	TRUE
Russia_CisBaikal_Kitoi_Rasputino_EN_7.6kya	Russia_MiddleVolga_Elshanka_Chekhalino4_EN_10.1kya+China_AmurRiver_LPaleolithic_19K	0.0233672	Russia_MiddleVolga_Elshanka_Chekhalino4_EN_10.1kya	0.208979	0.0241313	8.66007	FALSE	2	TRUE
Russia_CisBaikal_Kitoi_Rasputino_EN_7.6kya	Russia_MiddleVolga_Elshanka_Chekhalino4_EN_10.1kya+China_AmurRiver_LPaleolithic_19K	0.0233672	China_AmurRiver_LPaleolithic_19K	0.791021	0.0241313	32.7799	FALSE	2	TRUE
Russia_CisBaikal_Kitoi_Rasputino_EN_7.6kya	Russia_AfontovaGora3+China_AmurRiver_LPaleolithic_19K	0.0103177	Russia_AfontovaGora3	0.240651	0.0276329	8.70885	FALSE	2	TRUE
Russia_CisBaikal_Kitoi_Rasputino_EN_7.6kya	Russia_AfontovaGora3+China_AmurRiver_LPaleolithic_19K	0.0103177	China_AmurRiver_LPaleolithic_19K	0.759349	0.0276329	27.4799	FALSE	2	TRUE
Russia_CisBaikal_Kitoi_Rasputino_EN_7.6kya	Romania_IronGates_Mesolithic+China_AmurRiver_LPaleolithic_19K	1.57021e-05	Romania_IronGates_Mesolithic	0.170525	0.0218078	7.81946	FALSE	2	TRUE
Russia_CisBaikal_Kitoi_Rasputino_EN_7.6kya	Romania_IronGates_Mesolithic+China_AmurRiver_LPaleolithic_19K	1.57021e-05	China_AmurRiver_LPaleolithic_19K	0.829475	0.0218078	38.0358	FALSE	2	TRUE
Russia_CisBaikal_Kitoi_Rasputino_EN_7.6kya	Russia_MiddleVolga_Elshanka_Chekhalino4_EN_10.1kya+Russia_AfontovaGora3+China_AmurRiver_LPaleolithic_19K	0.0314755	Russia_MiddleVolga_Elshanka_Chekhalino4_EN_10.1kya	0.133602	0.0588096	2.27177	FALSE	3	TRUE
Russia_CisBaikal_Kitoi_Rasputino_EN_7.6kya	Russia_MiddleVolga_Elshanka_Chekhalino4_EN_10.1kya+Russia_AfontovaGora3+China_AmurRiver_LPaleolithic_19K	0.0314755	Russia_AfontovaGora3	0.0947885	0.0686864	1.38002	FALSE	3	TRUE
Russia_CisBaikal_Kitoi_Rasputino_EN_7.6kya	Russia_MiddleVolga_Elshanka_Chekhalino4_EN_10.1kya+Russia_AfontovaGora3+China_AmurRiver_LPaleolithic_19K	0.0314755	China_AmurRiver_LPaleolithic_19K	0.771609	0.028312	27.2538	FALSE	3	TRUE
Russia_CisBaikal_Kitoi_Rasputino_EN_7.6kya	Romania_IronGates_Mesolithic+Russia_AfontovaGora3+China_AmurRiver_LPaleolithic_19K	0.0314163	Romania_IronGates_Mesolithic	0.0818791	0.0302053	2.71075	FALSE	3	TRUE
Russia_CisBaikal_Kitoi_Rasputino_EN_7.6kya	Romania_IronGates_Mesolithic+Russia_AfontovaGora3+China_AmurRiver_LPaleolithic_19K	0.0314163	Russia_AfontovaGora3	0.16954	0.0385982	4.39244	FALSE	3	TRUE
Russia_CisBaikal_Kitoi_Rasputino_EN_7.6kya	Romania_IronGates_Mesolithic+Russia_AfontovaGora3+China_AmurRiver_LPaleolithic_19K	0.0314163	China_AmurRiver_LPaleolithic_19K	0.74858	0.0274284	27.2922	FALSE	3	TRUE
Russia_CisBaikal_Kitoi_Rasputino_EN_7.6kya	Russia_MiddleVolga_Elshanka_Chekhalino4_EN_10.1kya+Romania_IronGates_Mesolithic+Russia_AfontovaGora3+China_AmurRiver_LPaleolithic_19K	0.0256072	Russia_MiddleVolga_Elshanka_Chekhalino4_EN_10.1kya	0.0280049	0.142314	0.196783	FALSE	4	TRUE
Russia_CisBaikal_Kitoi_Rasputino_EN_7.6kya	Russia_MiddleVolga_Elshanka_Chekhalino4_EN_10.1kya+Romania_IronGates_Mesolithic+Russia_AfontovaGora3+China_AmurRiver_LPaleolithic_19K	0.0256072	Romania_IronGates_Mesolithic	0.0792201	0.0696368	1.13762	FALSE	4	TRUE
Russia_CisBaikal_Kitoi_Rasputino_EN_7.6kya	Russia_MiddleVolga_Elshanka_Chekhalino4_EN_10.1kya+Romania_IronGates_Mesolithic+Russia_AfontovaGora3+China_AmurRiver_LPaleolithic_19K	0.0256072	Russia_AfontovaGora3	0.136251	0.0986947	1.38053	FALSE	4	TRUE
Russia_CisBaikal_Kitoi_Rasputino_EN_7.6kya	Russia_MiddleVolga_Elshanka_Chekhalino4_EN_10.1kya+Romania_IronGates_Mesolithic+Russia_AfontovaGora3+China_AmurRiver_LPaleolithic_19K	0.0256072	China_AmurRiver_LPaleolithic_19K	0.756524	0.0299422	25.2661	FALSE	4	TRUE
Russia_CisBaikal_Kitoi_Rasputino_EN_7.6kya	Russia_MiddleVolga_Elshanka_Chekhalino4_EN_10.1kya+Russia_AfontovaGora3	5.88603e-74	Russia_MiddleVolga_Elshanka_Chekhalino4_EN_10.1kya	-4.18138	1.33579	-3.13027	FALSE	2	FALSE
Russia_CisBaikal_Kitoi_Rasputino_EN_7.6kya	Russia_MiddleVolga_Elshanka_Chekhalino4_EN_10.1kya+Russia_AfontovaGora3	5.88603e-74	Russia_AfontovaGora3	5.18138	1.33579	3.87889	FALSE	2	FALSE
Russia_CisBaikal_Kitoi_Rasputino_EN_7.6kya	Russia_MiddleVolga_Elshanka_Chekhalino4_EN_10.1kya+Romania_IronGates_Mesolithic	3.23083e-150	Russia_MiddleVolga_Elshanka_Chekhalino4_EN_10.1kya	2.71565	0.294403	9.22425	FALSE	2	FALSE
Russia_CisBaikal_Kitoi_Rasputino_EN_7.6kya	Russia_MiddleVolga_Elshanka_Chekhalino4_EN_10.1kya+Romania_IronGates_Mesolithic	3.23083e-150	Romania_IronGates_Mesolithic	-1.71565	0.294403	-5.82754	FALSE	2	FALSE
Russia_CisBaikal_Kitoi_Rasputino_EN_7.6kya	Romania_IronGates_Mesolithic+Russia_AfontovaGora3	3.38891e-152	Romania_IronGates_Mesolithic	-0.173111	0.0598512	-2.89235	FALSE	2	FALSE
Russia_CisBaikal_Kitoi_Rasputino_EN_7.6kya	Romania_IronGates_Mesolithic+Russia_AfontovaGora3	3.38891e-152	Russia_AfontovaGora3	1.17311	0.0598512	19.6005	FALSE	2	FALSE
Russia_CisBaikal_Kitoi_Rasputino_EN_7.6kya	Russia_MiddleVolga_Elshanka_Chekhalino4_EN_10.1kya+Romania_IronGates_Mesolithic+China_AmurRiver_LPaleolithic_19K	0.0179632	Russia_MiddleVolga_Elshanka_Chekhalino4_EN_10.1kya	0.225697	0.0561234	4.02144	FALSE	3	FALSE
Russia_CisBaikal_Kitoi_Rasputino_EN_7.6kya	Russia_MiddleVolga_Elshanka_Chekhalino4_EN_10.1kya+Romania_IronGates_Mesolithic+China_AmurRiver_LPaleolithic_19K	0.0179632	Romania_IronGates_Mesolithic	-0.00618871	0.0487762	-0.12688	FALSE	3	FALSE
Russia_CisBaikal_Kitoi_Rasputino_EN_7.6kya	Russia_MiddleVolga_Elshanka_Chekhalino4_EN_10.1kya+Romania_IronGates_Mesolithic+China_AmurRiver_LPaleolithic_19K	0.0179632	China_AmurRiver_LPaleolithic_19K	0.780492	0.0247789	31.4982	FALSE	3	FALSE
Russia_CisBaikal_Kitoi_Rasputino_EN_7.6kya	Russia_MiddleVolga_Elshanka_Chekhalino4_EN_10.1kya+Romania_IronGates_Mesolithic+Russia_AfontovaGora3	2.29126e-27	Russia_MiddleVolga_Elshanka_Chekhalino4_EN_10.1kya	-10.9257	3.75799	-2.90733	FALSE	3	FALSE
Russia_CisBaikal_Kitoi_Rasputino_EN_7.6kya	Russia_MiddleVolga_Elshanka_Chekhalino4_EN_10.1kya+Romania_IronGates_Mesolithic+Russia_AfontovaGora3	2.29126e-27	Romania_IronGates_Mesolithic	4.55716	1.62301	2.80785	FALSE	3	FALSE
Russia_CisBaikal_Kitoi_Rasputino_EN_7.6kya	Russia_MiddleVolga_Elshanka_Chekhalino4_EN_10.1kya+Romania_IronGates_Mesolithic+Russia_AfontovaGora3	2.29126e-27	Russia_AfontovaGora3	7.36854	2.17873	3.38203	FALSE	3	FALSE
Russia_VolgaOka_Volosovo_Sakhtysh_C_4.6kya	Russia_MiddleVolga_Elshanka_Chekhalino4_EN_10.1kya	1.85197e-05	Russia_MiddleVolga_Elshanka_Chekhalino4_EN_10.1kya	1	3.19969e-14	3.1253e+13	FALSE	1	TRUE
Russia_VolgaOka_Volosovo_Sakhtysh_C_4.6kya	Russia_AfontovaGora3	1.06889e-81	Russia_AfontovaGora3	1	3.19969e-14	3.1253e+13	FALSE	1	TRUE
Russia_VolgaOka_Volosovo_Sakhtysh_C_4.6kya	Romania_IronGates_Mesolithic	9.03632e-85	Romania_IronGates_Mesolithic	1	3.19969e-14	3.1253e+13	FALSE	1	TRUE
Russia_VolgaOka_Volosovo_Sakhtysh_C_4.6kya	China_AmurRiver_LPaleolithic_19K	0	China_AmurRiver_LPaleolithic_19K	1	3.19969e-14	3.1253e+13	FALSE	1	TRUE
Russia_VolgaOka_Volosovo_Sakhtysh_C_4.6kya	Russia_MiddleVolga_Elshanka_Chekhalino4_EN_10.1kya+Romania_IronGates_Mesolithic	0.0299522	Russia_MiddleVolga_Elshanka_Chekhalino4_EN_10.1kya	0.828895	0.0456559	18.1553	FALSE	2	TRUE
Russia_VolgaOka_Volosovo_Sakhtysh_C_4.6kya	Russia_MiddleVolga_Elshanka_Chekhalino4_EN_10.1kya+Romania_IronGates_Mesolithic	0.0299522	Romania_IronGates_Mesolithic	0.171105	0.0456559	3.74771	FALSE	2	TRUE
Russia_VolgaOka_Volosovo_Sakhtysh_C_4.6kya	Romania_IronGates_Mesolithic+Russia_AfontovaGora3	8.05887e-11	Romania_IronGates_Mesolithic	0.494298	0.0274649	17.9974	FALSE	2	TRUE
Russia_VolgaOka_Volosovo_Sakhtysh_C_4.6kya	Romania_IronGates_Mesolithic+Russia_AfontovaGora3	8.05887e-11	Russia_AfontovaGora3	0.505702	0.0274649	18.4126	FALSE	2	TRUE
Russia_VolgaOka_Volosovo_Sakhtysh_C_4.6kya	Romania_IronGates_Mesolithic+China_AmurRiver_LPaleolithic_19K	6.68612e-77	Romania_IronGates_Mesolithic	0.872969	0.0216193	40.3792	FALSE	2	TRUE
Russia_VolgaOka_Volosovo_Sakhtysh_C_4.6kya	Romania_IronGates_Mesolithic+China_AmurRiver_LPaleolithic_19K	6.68612e-77	China_AmurRiver_LPaleolithic_19K	0.127031	0.0216193	5.87582	FALSE	2	TRUE
Russia_VolgaOka_Volosovo_Sakhtysh_C_4.6kya	Russia_MiddleVolga_Elshanka_Chekhalino4_EN_10.1kya+Romania_IronGates_Mesolithic+Russia_AfontovaGora3	0.0359979	Russia_MiddleVolga_Elshanka_Chekhalino4_EN_10.1kya	0.720913	0.123414	5.8414	FALSE	3	TRUE
Russia_VolgaOka_Volosovo_Sakhtysh_C_4.6kya	Russia_MiddleVolga_Elshanka_Chekhalino4_EN_10.1kya+Romania_IronGates_Mesolithic+Russia_AfontovaGora3	0.0359979	Romania_IronGates_Mesolithic	0.194353	0.061539	3.1582	FALSE	3	TRUE
Russia_VolgaOka_Volosovo_Sakhtysh_C_4.6kya	Russia_MiddleVolga_Elshanka_Chekhalino4_EN_10.1kya+Romania_IronGates_Mesolithic+Russia_AfontovaGora3	0.0359979	Russia_AfontovaGora3	0.0847342	0.0737619	1.14875	FALSE	3	TRUE
Russia_VolgaOka_Volosovo_Sakhtysh_C_4.6kya	Russia_MiddleVolga_Elshanka_Chekhalino4_EN_10.1kya+Russia_AfontovaGora3	0.000385255	Russia_MiddleVolga_Elshanka_Chekhalino4_EN_10.1kya	1.13115	0.0644527	17.5501	FALSE	2	FALSE
Russia_VolgaOka_Volosovo_Sakhtysh_C_4.6kya	Russia_MiddleVolga_Elshanka_Chekhalino4_EN_10.1kya+Russia_AfontovaGora3	0.000385255	Russia_AfontovaGora3	-0.13115	0.0644527	-2.03482	FALSE	2	FALSE
Russia_VolgaOka_Volosovo_Sakhtysh_C_4.6kya	Russia_MiddleVolga_Elshanka_Chekhalino4_EN_10.1kya+China_AmurRiver_LPaleolithic_19K	1.32771e-05	Russia_MiddleVolga_Elshanka_Chekhalino4_EN_10.1kya	1.03235	0.0230153	44.8552	FALSE	2	FALSE
Russia_VolgaOka_Volosovo_Sakhtysh_C_4.6kya	Russia_MiddleVolga_Elshanka_Chekhalino4_EN_10.1kya+China_AmurRiver_LPaleolithic_19K	1.32771e-05	China_AmurRiver_LPaleolithic_19K	-0.0323536	0.0230153	-1.40575	FALSE	2	FALSE
Russia_VolgaOka_Volosovo_Sakhtysh_C_4.6kya	Russia_AfontovaGora3+China_AmurRiver_LPaleolithic_19K	2.83578e-73	Russia_AfontovaGora3	1.20336	0.0391774	30.7157	FALSE	2	FALSE
Russia_VolgaOka_Volosovo_Sakhtysh_C_4.6kya	Russia_AfontovaGora3+China_AmurRiver_LPaleolithic_19K	2.83578e-73	China_AmurRiver_LPaleolithic_19K	-0.203361	0.0391774	-5.19078	FALSE	2	FALSE
Russia_VolgaOka_Volosovo_Sakhtysh_C_4.6kya	Russia_MiddleVolga_Elshanka_Chekhalino4_EN_10.1kya+Romania_IronGates_Mesolithic+China_AmurRiver_LPaleolithic_19K	0.013237	Russia_MiddleVolga_Elshanka_Chekhalino4_EN_10.1kya	0.849943	0.0511591	16.6137	FALSE	3	FALSE
Russia_VolgaOka_Volosovo_Sakhtysh_C_4.6kya	Russia_MiddleVolga_Elshanka_Chekhalino4_EN_10.1kya+Romania_IronGates_Mesolithic+China_AmurRiver_LPaleolithic_19K	0.013237	Romania_IronGates_Mesolithic	0.169565	0.0458064	3.70177	FALSE	3	FALSE
Russia_VolgaOka_Volosovo_Sakhtysh_C_4.6kya	Russia_MiddleVolga_Elshanka_Chekhalino4_EN_10.1kya+Romania_IronGates_Mesolithic+China_AmurRiver_LPaleolithic_19K	0.013237	China_AmurRiver_LPaleolithic_19K	-0.0195076	0.0219293	-0.889568	FALSE	3	FALSE
Russia_VolgaOka_Volosovo_Sakhtysh_C_4.6kya	Russia_MiddleVolga_Elshanka_Chekhalino4_EN_10.1kya+Russia_AfontovaGora3+China_AmurRiver_LPaleolithic_19K	0.000141354	Russia_MiddleVolga_Elshanka_Chekhalino4_EN_10.1kya	1.12341	0.0647292	17.3555	FALSE	3	FALSE
Russia_VolgaOka_Volosovo_Sakhtysh_C_4.6kya	Russia_MiddleVolga_Elshanka_Chekhalino4_EN_10.1kya+Russia_AfontovaGora3+China_AmurRiver_LPaleolithic_19K	0.000141354	Russia_AfontovaGora3	-0.106138	0.0722081	-1.46988	FALSE	3	FALSE
Russia_VolgaOka_Volosovo_Sakhtysh_C_4.6kya	Russia_MiddleVolga_Elshanka_Chekhalino4_EN_10.1kya+Russia_AfontovaGora3+China_AmurRiver_LPaleolithic_19K	0.000141354	China_AmurRiver_LPaleolithic_19K	-0.0172709	0.0270396	-0.638728	FALSE	3	FALSE
Russia_VolgaOka_Volosovo_Sakhtysh_C_4.6kya	Romania_IronGates_Mesolithic+Russia_AfontovaGora3+China_AmurRiver_LPaleolithic_19K	1.08451e-07	Romania_IronGates_Mesolithic	0.502968	0.0279889	17.9702	FALSE	3	FALSE
Russia_VolgaOka_Volosovo_Sakhtysh_C_4.6kya	Romania_IronGates_Mesolithic+Russia_AfontovaGora3+China_AmurRiver_LPaleolithic_19K	1.08451e-07	Russia_AfontovaGora3	0.597752	0.0365502	16.3543	FALSE	3	FALSE
Russia_VolgaOka_Volosovo_Sakhtysh_C_4.6kya	Romania_IronGates_Mesolithic+Russia_AfontovaGora3+China_AmurRiver_LPaleolithic_19K	1.08451e-07	China_AmurRiver_LPaleolithic_19K	-0.10072	0.024266	-4.15067	FALSE	3	FALSE
Russia_VolgaOka_Volosovo_Sakhtysh_C_4.6kya	Russia_MiddleVolga_Elshanka_Chekhalino4_EN_10.1kya+Romania_IronGates_Mesolithic+Russia_AfontovaGora3+China_AmurRiver_LPaleolithic_19K	0.0403376	Russia_MiddleVolga_Elshanka_Chekhalino4_EN_10.1kya	0.650952	0.122083	5.33205	FALSE	4	FALSE
Russia_VolgaOka_Volosovo_Sakhtysh_C_4.6kya	Russia_MiddleVolga_Elshanka_Chekhalino4_EN_10.1kya+Romania_IronGates_Mesolithic+Russia_AfontovaGora3+China_AmurRiver_LPaleolithic_19K	0.0403376	Romania_IronGates_Mesolithic	0.226314	0.0610801	3.7052	FALSE	4	FALSE
Russia_VolgaOka_Volosovo_Sakhtysh_C_4.6kya	Russia_MiddleVolga_Elshanka_Chekhalino4_EN_10.1kya+Romania_IronGates_Mesolithic+Russia_AfontovaGora3+China_AmurRiver_LPaleolithic_19K	0.0403376	Russia_AfontovaGora3	0.167651	0.082794	2.02492	FALSE	4	FALSE
Russia_VolgaOka_Volosovo_Sakhtysh_C_4.6kya	Russia_MiddleVolga_Elshanka_Chekhalino4_EN_10.1kya+Romania_IronGates_Mesolithic+Russia_AfontovaGora3+China_AmurRiver_LPaleolithic_19K	0.0403376	China_AmurRiver_LPaleolithic_19K	-0.0449176	0.024909	-1.80327	FALSE	4	FALSE
Russia_VolgaOka_Volosovo_Sakhtysh_C_possible	Romania_IronGates_Mesolithic	1e-323	Romania_IronGates_Mesolithic	1	3.19969e-14	3.1253e+13	FALSE	1	TRUE
Russia_VolgaOka_Volosovo_Sakhtysh_C_possible	Russia_MiddleVolga_Elshanka_Chekhalino4_EN_10.1kya	4.36666e-16	Russia_MiddleVolga_Elshanka_Chekhalino4_EN_10.1kya	1	3.19969e-14	3.1253e+13	FALSE	1	TRUE
Russia_VolgaOka_Volosovo_Sakhtysh_C_possible	Russia_AfontovaGora3	9.25797e-206	Russia_AfontovaGora3	1	3.19969e-14	3.1253e+13	FALSE	1	TRUE
Russia_VolgaOka_Volosovo_Sakhtysh_C_possible	China_AmurRiver_LPaleolithic_19K	0	China_AmurRiver_LPaleolithic_19K	1	3.19969e-14	3.1253e+13	FALSE	1	TRUE
Russia_VolgaOka_Volosovo_Sakhtysh_C_possible	Romania_IronGates_Mesolithic+China_AmurRiver_LPaleolithic_19K	2.41514e-319	Romania_IronGates_Mesolithic	0.944937	0.0167746	56.3316	FALSE	2	TRUE
Russia_VolgaOka_Volosovo_Sakhtysh_C_possible	Romania_IronGates_Mesolithic+China_AmurRiver_LPaleolithic_19K	2.41514e-319	China_AmurRiver_LPaleolithic_19K	0.0550626	0.0167746	3.2825	FALSE	2	TRUE
Russia_VolgaOka_Volosovo_Sakhtysh_C_possible	Russia_MiddleVolga_Elshanka_Chekhalino4_EN_10.1kya+Romania_IronGates_Mesolithic	0.00120099	Russia_MiddleVolga_Elshanka_Chekhalino4_EN_10.1kya	0.760741	0.0239684	31.7394	FALSE	2	TRUE
Russia_VolgaOka_Volosovo_Sakhtysh_C_possible	Russia_MiddleVolga_Elshanka_Chekhalino4_EN_10.1kya+Romania_IronGates_Mesolithic	0.00120099	Romania_IronGates_Mesolithic	0.239259	0.0239684	9.98227	FALSE	2	TRUE
Russia_VolgaOka_Volosovo_Sakhtysh_C_possible	Romania_IronGates_Mesolithic+Russia_AfontovaGora3	5.36579e-69	Romania_IronGates_Mesolithic	0.528959	0.0185818	28.4665	FALSE	2	TRUE
Russia_VolgaOka_Volosovo_Sakhtysh_C_possible	Romania_IronGates_Mesolithic+Russia_AfontovaGora3	5.36579e-69	Russia_AfontovaGora3	0.471041	0.0185818	25.3495	FALSE	2	TRUE
Russia_VolgaOka_Volosovo_Sakhtysh_C_possible	Russia_MiddleVolga_Elshanka_Chekhalino4_EN_10.1kya+Russia_AfontovaGora3	2.40852e-06	Russia_MiddleVolga_Elshanka_Chekhalino4_EN_10.1kya	1.23473	0.0463716	26.6268	FALSE	2	FALSE
Russia_VolgaOka_Volosovo_Sakhtysh_C_possible	Russia_MiddleVolga_Elshanka_Chekhalino4_EN_10.1kya+Russia_AfontovaGora3	2.40852e-06	Russia_AfontovaGora3	-0.234725	0.0463716	-5.06183	FALSE	2	FALSE
Russia_VolgaOka_Volosovo_Sakhtysh_C_possible	Russia_MiddleVolga_Elshanka_Chekhalino4_EN_10.1kya+China_AmurRiver_LPaleolithic_19K	4.27848e-16	Russia_MiddleVolga_Elshanka_Chekhalino4_EN_10.1kya	1.02629	0.0142186	72.1791	FALSE	2	FALSE
Russia_VolgaOka_Volosovo_Sakhtysh_C_possible	Russia_MiddleVolga_Elshanka_Chekhalino4_EN_10.1kya+China_AmurRiver_LPaleolithic_19K	4.27848e-16	China_AmurRiver_LPaleolithic_19K	-0.026288	0.0142186	-1.84884	FALSE	2	FALSE
Russia_VolgaOka_Volosovo_Sakhtysh_C_possible	Russia_AfontovaGora3+China_AmurRiver_LPaleolithic_19K	9.82258e-158	Russia_AfontovaGora3	1.35432	0.038018	35.623	FALSE	2	FALSE
Russia_VolgaOka_Volosovo_Sakhtysh_C_possible	Russia_AfontovaGora3+China_AmurRiver_LPaleolithic_19K	9.82258e-158	China_AmurRiver_LPaleolithic_19K	-0.354316	0.038018	-9.3197	FALSE	2	FALSE
Russia_VolgaOka_Volosovo_Sakhtysh_C_possible	Russia_MiddleVolga_Elshanka_Chekhalino4_EN_10.1kya+Romania_IronGates_Mesolithic+China_AmurRiver_LPaleolithic_19K	0.00204181	Russia_MiddleVolga_Elshanka_Chekhalino4_EN_10.1kya	0.770958	0.0264821	29.1124	FALSE	3	FALSE
Russia_VolgaOka_Volosovo_Sakhtysh_C_possible	Russia_MiddleVolga_Elshanka_Chekhalino4_EN_10.1kya+Romania_IronGates_Mesolithic+China_AmurRiver_LPaleolithic_19K	0.00204181	Romania_IronGates_Mesolithic	0.24562	0.0242554	10.1264	FALSE	3	FALSE
Russia_VolgaOka_Volosovo_Sakhtysh_C_possible	Russia_MiddleVolga_Elshanka_Chekhalino4_EN_10.1kya+Romania_IronGates_Mesolithic+China_AmurRiver_LPaleolithic_19K	0.00204181	China_AmurRiver_LPaleolithic_19K	-0.0165778	0.0111353	-1.48876	FALSE	3	FALSE
Russia_VolgaOka_Volosovo_Sakhtysh_C_possible	Russia_MiddleVolga_Elshanka_Chekhalino4_EN_10.1kya+Romania_IronGates_Mesolithic+Russia_AfontovaGora3	0.00135759	Russia_MiddleVolga_Elshanka_Chekhalino4_EN_10.1kya	0.859236	0.0728678	11.7917	FALSE	3	FALSE
Russia_VolgaOka_Volosovo_Sakhtysh_C_possible	Russia_MiddleVolga_Elshanka_Chekhalino4_EN_10.1kya+Romania_IronGates_Mesolithic+Russia_AfontovaGora3	0.00135759	Romania_IronGates_Mesolithic	0.202758	0.0360453	5.62507	FALSE	3	FALSE
Russia_VolgaOka_Volosovo_Sakhtysh_C_possible	Russia_MiddleVolga_Elshanka_Chekhalino4_EN_10.1kya+Romania_IronGates_Mesolithic+Russia_AfontovaGora3	0.00135759	Russia_AfontovaGora3	-0.0619938	0.0441221	-1.40505	FALSE	3	FALSE
Russia_VolgaOka_Volosovo_Sakhtysh_C_possible	Russia_MiddleVolga_Elshanka_Chekhalino4_EN_10.1kya+Russia_AfontovaGora3+China_AmurRiver_LPaleolithic_19K	7.54981e-07	Russia_MiddleVolga_Elshanka_Chekhalino4_EN_10.1kya	1.23818	0.0469923	26.3485	FALSE	3	FALSE
Russia_VolgaOka_Volosovo_Sakhtysh_C_possible	Russia_MiddleVolga_Elshanka_Chekhalino4_EN_10.1kya+Russia_AfontovaGora3+China_AmurRiver_LPaleolithic_19K	7.54981e-07	Russia_AfontovaGora3	-0.243759	0.0508098	-4.79748	FALSE	3	FALSE
Russia_VolgaOka_Volosovo_Sakhtysh_C_possible	Russia_MiddleVolga_Elshanka_Chekhalino4_EN_10.1kya+Russia_AfontovaGora3+China_AmurRiver_LPaleolithic_19K	7.54981e-07	China_AmurRiver_LPaleolithic_19K	0.00558358	0.0185552	0.300917	FALSE	3	FALSE
Russia_VolgaOka_Volosovo_Sakhtysh_C_possible	Romania_IronGates_Mesolithic+Russia_AfontovaGora3+China_AmurRiver_LPaleolithic_19K	8.33502e-47	Romania_IronGates_Mesolithic	0.551039	0.0183592	30.0143	FALSE	3	FALSE
Russia_VolgaOka_Volosovo_Sakhtysh_C_possible	Romania_IronGates_Mesolithic+Russia_AfontovaGora3+China_AmurRiver_LPaleolithic_19K	8.33502e-47	Russia_AfontovaGora3	0.561947	0.0231998	24.2221	FALSE	3	FALSE
Russia_VolgaOka_Volosovo_Sakhtysh_C_possible	Romania_IronGates_Mesolithic+Russia_AfontovaGora3+China_AmurRiver_LPaleolithic_19K	8.33502e-47	China_AmurRiver_LPaleolithic_19K	-0.112987	0.0134693	-8.38846	FALSE	3	FALSE
Russia_VolgaOka_Volosovo_Sakhtysh_C_possible	Russia_MiddleVolga_Elshanka_Chekhalino4_EN_10.1kya+Romania_IronGates_Mesolithic+Russia_AfontovaGora3+China_AmurRiver_LPaleolithic_19K	0.00124641	Russia_MiddleVolga_Elshanka_Chekhalino4_EN_10.1kya	0.837674	0.0726223	11.5347	FALSE	4	FALSE
Russia_VolgaOka_Volosovo_Sakhtysh_C_possible	Russia_MiddleVolga_Elshanka_Chekhalino4_EN_10.1kya+Romania_IronGates_Mesolithic+Russia_AfontovaGora3+China_AmurRiver_LPaleolithic_19K	0.00124641	Romania_IronGates_Mesolithic	0.217633	0.0363161	5.99274	FALSE	4	FALSE
Russia_VolgaOka_Volosovo_Sakhtysh_C_possible	Russia_MiddleVolga_Elshanka_Chekhalino4_EN_10.1kya+Romania_IronGates_Mesolithic+Russia_AfontovaGora3+China_AmurRiver_LPaleolithic_19K	0.00124641	Russia_AfontovaGora3	-0.0420095	0.0472745	-0.888629	FALSE	4	FALSE
Russia_VolgaOka_Volosovo_Sakhtysh_C_possible	Russia_MiddleVolga_Elshanka_Chekhalino4_EN_10.1kya+Romania_IronGates_Mesolithic+Russia_AfontovaGora3+China_AmurRiver_LPaleolithic_19K	0.00124641	China_AmurRiver_LPaleolithic_19K	-0.0132969	0.0133101	-0.999011	FALSE	4	FALSE
Russia_VolgaOka_Lyalovo_Sakhtysh_C_possible_o1	Russia_MiddleVolga_Elshanka_Chekhalino4_EN_10.1kya	9.95573e-05	Russia_MiddleVolga_Elshanka_Chekhalino4_EN_10.1kya	1	7.11052e-14	1.40637e+13	FALSE	1	TRUE
Russia_VolgaOka_Lyalovo_Sakhtysh_C_possible_o1	Romania_IronGates_Mesolithic	9.70064e-24	Romania_IronGates_Mesolithic	1	7.11052e-14	1.40637e+13	FALSE	1	TRUE
Russia_VolgaOka_Lyalovo_Sakhtysh_C_possible_o1	Russia_AfontovaGora3	2.12826e-32	Russia_AfontovaGora3	1	7.11052e-14	1.40637e+13	FALSE	1	TRUE
Russia_VolgaOka_Lyalovo_Sakhtysh_C_possible_o1	China_AmurRiver_LPaleolithic_19K	6.1637e-130	China_AmurRiver_LPaleolithic_19K	1	7.11052e-14	1.40637e+13	FALSE	1	TRUE
Russia_VolgaOka_Lyalovo_Sakhtysh_C_possible_o1	Russia_MiddleVolga_Elshanka_Chekhalino4_EN_10.1kya+Romania_IronGates_Mesolithic	0.00398394	Russia_MiddleVolga_Elshanka_Chekhalino4_EN_10.1kya	0.747788	0.0758193	9.86276	FALSE	2	TRUE
Russia_VolgaOka_Lyalovo_Sakhtysh_C_possible_o1	Russia_MiddleVolga_Elshanka_Chekhalino4_EN_10.1kya+Romania_IronGates_Mesolithic	0.00398394	Romania_IronGates_Mesolithic	0.252212	0.0758193	3.32649	FALSE	2	TRUE
Russia_VolgaOka_Lyalovo_Sakhtysh_C_possible_o1	Russia_MiddleVolga_Elshanka_Chekhalino4_EN_10.1kya+China_AmurRiver_LPaleolithic_19K	0.000637362	Russia_MiddleVolga_Elshanka_Chekhalino4_EN_10.1kya	0.910143	0.0373417	24.3734	FALSE	2	TRUE
Russia_VolgaOka_Lyalovo_Sakhtysh_C_possible_o1	Russia_MiddleVolga_Elshanka_Chekhalino4_EN_10.1kya+China_AmurRiver_LPaleolithic_19K	0.000637362	China_AmurRiver_LPaleolithic_19K	0.0898573	0.0373417	2.40635	FALSE	2	TRUE
Russia_VolgaOka_Lyalovo_Sakhtysh_C_possible_o1	Romania_IronGates_Mesolithic+Russia_AfontovaGora3	0.000150456	Romania_IronGates_Mesolithic	0.559749	0.0487756	11.476	FALSE	2	TRUE
Russia_VolgaOka_Lyalovo_Sakhtysh_C_possible_o1	Romania_IronGates_Mesolithic+Russia_AfontovaGora3	0.000150456	Russia_AfontovaGora3	0.440251	0.0487756	9.02605	FALSE	2	TRUE
Russia_VolgaOka_Lyalovo_Sakhtysh_C_possible_o1	Romania_IronGates_Mesolithic+China_AmurRiver_LPaleolithic_19K	1.14061e-13	Romania_IronGates_Mesolithic	0.763187	0.0329938	23.1312	FALSE	2	TRUE
Russia_VolgaOka_Lyalovo_Sakhtysh_C_possible_o1	Romania_IronGates_Mesolithic+China_AmurRiver_LPaleolithic_19K	1.14061e-13	China_AmurRiver_LPaleolithic_19K	0.236813	0.0329938	7.17749	FALSE	2	TRUE
Russia_VolgaOka_Lyalovo_Sakhtysh_C_possible_o1	Russia_AfontovaGora3+China_AmurRiver_LPaleolithic_19K	5.79647e-33	Russia_AfontovaGora3	0.941161	0.0479253	19.6381	FALSE	2	TRUE
Russia_VolgaOka_Lyalovo_Sakhtysh_C_possible_o1	Russia_AfontovaGora3+China_AmurRiver_LPaleolithic_19K	5.79647e-33	China_AmurRiver_LPaleolithic_19K	0.0588386	0.0479253	1.22772	FALSE	2	TRUE
Russia_VolgaOka_Lyalovo_Sakhtysh_C_possible_o1	Russia_MiddleVolga_Elshanka_Chekhalino4_EN_10.1kya+Romania_IronGates_Mesolithic+China_AmurRiver_LPaleolithic_19K	0.0548363	Russia_MiddleVolga_Elshanka_Chekhalino4_EN_10.1kya	0.622748	0.082733	7.52721	TRUE	3	TRUE
Russia_VolgaOka_Lyalovo_Sakhtysh_C_possible_o1	Russia_MiddleVolga_Elshanka_Chekhalino4_EN_10.1kya+Romania_IronGates_Mesolithic+China_AmurRiver_LPaleolithic_19K	0.0548363	Romania_IronGates_Mesolithic	0.263335	0.0728909	3.61273	TRUE	3	TRUE
Russia_VolgaOka_Lyalovo_Sakhtysh_C_possible_o1	Russia_MiddleVolga_Elshanka_Chekhalino4_EN_10.1kya+Romania_IronGates_Mesolithic+China_AmurRiver_LPaleolithic_19K	0.0548363	China_AmurRiver_LPaleolithic_19K	0.113917	0.0368141	3.09437	TRUE	3	TRUE
Russia_VolgaOka_Lyalovo_Sakhtysh_C_possible_o1	Russia_MiddleVolga_Elshanka_Chekhalino4_EN_10.1kya+Romania_IronGates_Mesolithic+Russia_AfontovaGora3	0.00217925	Russia_MiddleVolga_Elshanka_Chekhalino4_EN_10.1kya	0.582818	0.221506	2.63116	FALSE	3	TRUE
Russia_VolgaOka_Lyalovo_Sakhtysh_C_possible_o1	Russia_MiddleVolga_Elshanka_Chekhalino4_EN_10.1kya+Romania_IronGates_Mesolithic+Russia_AfontovaGora3	0.00217925	Romania_IronGates_Mesolithic	0.322215	0.105796	3.04564	FALSE	3	TRUE
Russia_VolgaOka_Lyalovo_Sakhtysh_C_possible_o1	Russia_MiddleVolga_Elshanka_Chekhalino4_EN_10.1kya+Romania_IronGates_Mesolithic+Russia_AfontovaGora3	0.00217925	Russia_AfontovaGora3	0.0949673	0.137033	0.693027	FALSE	3	TRUE
Russia_VolgaOka_Lyalovo_Sakhtysh_C_possible_o1	Romania_IronGates_Mesolithic+Russia_AfontovaGora3+China_AmurRiver_LPaleolithic_19K	0.000388289	Romania_IronGates_Mesolithic	0.55183	0.0477636	11.5534	FALSE	3	TRUE
Russia_VolgaOka_Lyalovo_Sakhtysh_C_possible_o1	Romania_IronGates_Mesolithic+Russia_AfontovaGora3+China_AmurRiver_LPaleolithic_19K	0.000388289	Russia_AfontovaGora3	0.364906	0.060119	6.06972	FALSE	3	TRUE
Russia_VolgaOka_Lyalovo_Sakhtysh_C_possible_o1	Romania_IronGates_Mesolithic+Russia_AfontovaGora3+China_AmurRiver_LPaleolithic_19K	0.000388289	China_AmurRiver_LPaleolithic_19K	0.0832644	0.0404976	2.05603	FALSE	3	TRUE
Russia_VolgaOka_Lyalovo_Sakhtysh_C_possible_o1	Russia_MiddleVolga_Elshanka_Chekhalino4_EN_10.1kya+Russia_AfontovaGora3	0.000155257	Russia_MiddleVolga_Elshanka_Chekhalino4_EN_10.1kya	1.20217	0.111876	10.7456	FALSE	2	FALSE
Russia_VolgaOka_Lyalovo_Sakhtysh_C_possible_o1	Russia_MiddleVolga_Elshanka_Chekhalino4_EN_10.1kya+Russia_AfontovaGora3	0.000155257	Russia_AfontovaGora3	-0.202174	0.111876	-1.80712	FALSE	2	FALSE
Russia_VolgaOka_Lyalovo_Sakhtysh_C_possible_o1	Russia_MiddleVolga_Elshanka_Chekhalino4_EN_10.1kya+Russia_AfontovaGora3+China_AmurRiver_LPaleolithic_19K	0.0263515	Russia_MiddleVolga_Elshanka_Chekhalino4_EN_10.1kya	1.22312	0.102871	11.8899	FALSE	3	FALSE
Russia_VolgaOka_Lyalovo_Sakhtysh_C_possible_o1	Russia_MiddleVolga_Elshanka_Chekhalino4_EN_10.1kya+Russia_AfontovaGora3+China_AmurRiver_LPaleolithic_19K	0.0263515	Russia_AfontovaGora3	-0.401901	0.117411	-3.42303	FALSE	3	FALSE
Russia_VolgaOka_Lyalovo_Sakhtysh_C_possible_o1	Russia_MiddleVolga_Elshanka_Chekhalino4_EN_10.1kya+Russia_AfontovaGora3+China_AmurRiver_LPaleolithic_19K	0.0263515	China_AmurRiver_LPaleolithic_19K	0.178784	0.0456994	3.91217	FALSE	3	FALSE
Russia_VolgaOka_Lyalovo_Sakhtysh_C_possible_o1	Russia_MiddleVolga_Elshanka_Chekhalino4_EN_10.1kya+Romania_IronGates_Mesolithic+Russia_AfontovaGora3+China_AmurRiver_LPaleolithic_19K	0.0645191	Russia_MiddleVolga_Elshanka_Chekhalino4_EN_10.1kya	0.702358	0.207515	3.38461	FALSE	4	FALSE
Russia_VolgaOka_Lyalovo_Sakhtysh_C_possible_o1	Russia_MiddleVolga_Elshanka_Chekhalino4_EN_10.1kya+Romania_IronGates_Mesolithic+Russia_AfontovaGora3+China_AmurRiver_LPaleolithic_19K	0.0645191	Romania_IronGates_Mesolithic	0.25813	0.102653	2.51459	FALSE	4	FALSE
Russia_VolgaOka_Lyalovo_Sakhtysh_C_possible_o1	Russia_MiddleVolga_Elshanka_Chekhalino4_EN_10.1kya+Romania_IronGates_Mesolithic+Russia_AfontovaGora3+China_AmurRiver_LPaleolithic_19K	0.0645191	Russia_AfontovaGora3	-0.107485	0.143445	-0.749308	FALSE	4	FALSE
Russia_VolgaOka_Lyalovo_Sakhtysh_C_possible_o1	Russia_MiddleVolga_Elshanka_Chekhalino4_EN_10.1kya+Romania_IronGates_Mesolithic+Russia_AfontovaGora3+China_AmurRiver_LPaleolithic_19K	0.0645191	China_AmurRiver_LPaleolithic_19K	0.146998	0.0437456	3.36028	FALSE	4	FALSE
Russia_VolgaOka_Lyalovo_Sakhtysh_LN_6.9kya	Russia_MiddleVolga_Elshanka_Chekhalino4_EN_10.1kya	1.29942e-06	Russia_MiddleVolga_Elshanka_Chekhalino4_EN_10.1kya	1	3.19969e-14	3.1253e+13	FALSE	1	TRUE
Russia_VolgaOka_Lyalovo_Sakhtysh_LN_6.9kya	Russia_AfontovaGora3	1.46189e-119	Russia_AfontovaGora3	1	3.19969e-14	3.1253e+13	FALSE	1	TRUE
Russia_VolgaOka_Lyalovo_Sakhtysh_LN_6.9kya	Romania_IronGates_Mesolithic	3.56484e-146	Romania_IronGates_Mesolithic	1	3.19969e-14	3.1253e+13	FALSE	1	TRUE
Russia_VolgaOka_Lyalovo_Sakhtysh_LN_6.9kya	China_AmurRiver_LPaleolithic_19K	0	China_AmurRiver_LPaleolithic_19K	1	3.19969e-14	3.1253e+13	FALSE	1	TRUE
Russia_VolgaOka_Lyalovo_Sakhtysh_LN_6.9kya	Russia_MiddleVolga_Elshanka_Chekhalino4_EN_10.1kya+Romania_IronGates_Mesolithic	0.138469	Russia_MiddleVolga_Elshanka_Chekhalino4_EN_10.1kya	0.79042	0.0336377	23.498	TRUE	2	TRUE
Russia_VolgaOka_Lyalovo_Sakhtysh_LN_6.9kya	Russia_MiddleVolga_Elshanka_Chekhalino4_EN_10.1kya+Romania_IronGates_Mesolithic	0.138469	Romania_IronGates_Mesolithic	0.20958	0.0336377	6.23049	TRUE	2	TRUE
Russia_VolgaOka_Lyalovo_Sakhtysh_LN_6.9kya	Romania_IronGates_Mesolithic+Russia_AfontovaGora3	1.59149e-25	Romania_IronGates_Mesolithic	0.529969	0.0240293	22.0551	FALSE	2	TRUE
Russia_VolgaOka_Lyalovo_Sakhtysh_LN_6.9kya	Romania_IronGates_Mesolithic+Russia_AfontovaGora3	1.59149e-25	Russia_AfontovaGora3	0.470031	0.0240293	19.5608	FALSE	2	TRUE
Russia_VolgaOka_Lyalovo_Sakhtysh_LN_6.9kya	Romania_IronGates_Mesolithic+China_AmurRiver_LPaleolithic_19K	4.60372e-140	Romania_IronGates_Mesolithic	0.913359	0.0185149	49.3311	FALSE	2	TRUE
Russia_VolgaOka_Lyalovo_Sakhtysh_LN_6.9kya	Romania_IronGates_Mesolithic+China_AmurRiver_LPaleolithic_19K	4.60372e-140	China_AmurRiver_LPaleolithic_19K	0.086641	0.0185149	4.67953	FALSE	2	TRUE
Russia_VolgaOka_Lyalovo_Sakhtysh_LN_6.9kya	Russia_MiddleVolga_Elshanka_Chekhalino4_EN_10.1kya+Romania_IronGates_Mesolithic+Russia_AfontovaGora3	0.221973	Russia_MiddleVolga_Elshanka_Chekhalino4_EN_10.1kya	0.794041	0.082942	9.57345	TRUE	3	TRUE
Russia_VolgaOka_Lyalovo_Sakhtysh_LN_6.9kya	Russia_MiddleVolga_Elshanka_Chekhalino4_EN_10.1kya+Romania_IronGates_Mesolithic+Russia_AfontovaGora3	0.221973	Romania_IronGates_Mesolithic	0.194294	0.042759	4.54394	TRUE	3	TRUE
Russia_VolgaOka_Lyalovo_Sakhtysh_LN_6.9kya	Russia_MiddleVolga_Elshanka_Chekhalino4_EN_10.1kya+Romania_IronGates_Mesolithic+Russia_AfontovaGora3	0.221973	Russia_AfontovaGora3	0.011665	0.0509634	0.22889	TRUE	3	TRUE
Russia_VolgaOka_Lyalovo_Sakhtysh_LN_6.9kya	Russia_MiddleVolga_Elshanka_Chekhalino4_EN_10.1kya+Russia_AfontovaGora3	0.00291471	Russia_MiddleVolga_Elshanka_Chekhalino4_EN_10.1kya	1.146	0.0521542	21.9732	FALSE	2	FALSE
Russia_VolgaOka_Lyalovo_Sakhtysh_LN_6.9kya	Russia_MiddleVolga_Elshanka_Chekhalino4_EN_10.1kya+Russia_AfontovaGora3	0.00291471	Russia_AfontovaGora3	-0.145995	0.0521542	-2.7993	FALSE	2	FALSE
Russia_VolgaOka_Lyalovo_Sakhtysh_LN_6.9kya	Russia_MiddleVolga_Elshanka_Chekhalino4_EN_10.1kya+China_AmurRiver_LPaleolithic_19K	4.74467e-07	Russia_MiddleVolga_Elshanka_Chekhalino4_EN_10.1kya	1.01454	0.0177059	57.2998	FALSE	2	FALSE
Russia_VolgaOka_Lyalovo_Sakhtysh_LN_6.9kya	Russia_MiddleVolga_Elshanka_Chekhalino4_EN_10.1kya+China_AmurRiver_LPaleolithic_19K	4.74467e-07	China_AmurRiver_LPaleolithic_19K	-0.0145439	0.0177059	-0.821418	FALSE	2	FALSE
Russia_VolgaOka_Lyalovo_Sakhtysh_LN_6.9kya	Russia_AfontovaGora3+China_AmurRiver_LPaleolithic_19K	7.76029e-107	Russia_AfontovaGora3	1.21199	0.0370769	32.6884	FALSE	2	FALSE
Russia_VolgaOka_Lyalovo_Sakhtysh_LN_6.9kya	Russia_AfontovaGora3+China_AmurRiver_LPaleolithic_19K	7.76029e-107	China_AmurRiver_LPaleolithic_19K	-0.211986	0.0370769	-5.71747	FALSE	2	FALSE
Russia_VolgaOka_Lyalovo_Sakhtysh_LN_6.9kya	Russia_MiddleVolga_Elshanka_Chekhalino4_EN_10.1kya+Romania_IronGates_Mesolithic+China_AmurRiver_LPaleolithic_19K	0.0909814	Russia_MiddleVolga_Elshanka_Chekhalino4_EN_10.1kya	0.796289	0.0367394	21.6739	FALSE	3	FALSE
Russia_VolgaOka_Lyalovo_Sakhtysh_LN_6.9kya	Russia_MiddleVolga_Elshanka_Chekhalino4_EN_10.1kya+Romania_IronGates_Mesolithic+China_AmurRiver_LPaleolithic_19K	0.0909814	Romania_IronGates_Mesolithic	0.214516	0.0337348	6.35889	FALSE	3	FALSE
Russia_VolgaOka_Lyalovo_Sakhtysh_LN_6.9kya	Russia_MiddleVolga_Elshanka_Chekhalino4_EN_10.1kya+Romania_IronGates_Mesolithic+China_AmurRiver_LPaleolithic_19K	0.0909814	China_AmurRiver_LPaleolithic_19K	-0.0108046	0.0157907	-0.684236	FALSE	3	FALSE
Russia_VolgaOka_Lyalovo_Sakhtysh_LN_6.9kya	Russia_MiddleVolga_Elshanka_Chekhalino4_EN_10.1kya+Russia_AfontovaGora3+China_AmurRiver_LPaleolithic_19K	0.000986665	Russia_MiddleVolga_Elshanka_Chekhalino4_EN_10.1kya	1.14503	0.0523249	21.8831	FALSE	3	FALSE
Russia_VolgaOka_Lyalovo_Sakhtysh_LN_6.9kya	Russia_MiddleVolga_Elshanka_Chekhalino4_EN_10.1kya+Russia_AfontovaGora3+China_AmurRiver_LPaleolithic_19K	0.000986665	Russia_AfontovaGora3	-0.144934	0.0569548	-2.54472	FALSE	3	FALSE
Russia_VolgaOka_Lyalovo_Sakhtysh_LN_6.9kya	Russia_MiddleVolga_Elshanka_Chekhalino4_EN_10.1kya+Russia_AfontovaGora3+China_AmurRiver_LPaleolithic_19K	0.000986665	China_AmurRiver_LPaleolithic_19K	-9.62521e-05	0.0208117	-0.0046249	FALSE	3	FALSE
Russia_VolgaOka_Lyalovo_Sakhtysh_LN_6.9kya	Romania_IronGates_Mesolithic+Russia_AfontovaGora3+China_AmurRiver_LPaleolithic_19K	7.16192e-21	Romania_IronGates_Mesolithic	0.548455	0.0246139	22.2823	FALSE	3	FALSE
Russia_VolgaOka_Lyalovo_Sakhtysh_LN_6.9kya	Romania_IronGates_Mesolithic+Russia_AfontovaGora3+China_AmurRiver_LPaleolithic_19K	7.16192e-21	Russia_AfontovaGora3	0.5397	0.0308615	17.4878	FALSE	3	FALSE
Russia_VolgaOka_Lyalovo_Sakhtysh_LN_6.9kya	Romania_IronGates_Mesolithic+Russia_AfontovaGora3+China_AmurRiver_LPaleolithic_19K	7.16192e-21	China_AmurRiver_LPaleolithic_19K	-0.0881556	0.0189242	-4.65835	FALSE	3	FALSE
Russia_VolgaOka_Lyalovo_Sakhtysh_LN_6.9kya	Russia_MiddleVolga_Elshanka_Chekhalino4_EN_10.1kya+Romania_IronGates_Mesolithic+Russia_AfontovaGora3+China_AmurRiver_LPaleolithic_19K	0.192435	Russia_MiddleVolga_Elshanka_Chekhalino4_EN_10.1kya	0.760583	0.0816337	9.31701	FALSE	4	FALSE
Russia_VolgaOka_Lyalovo_Sakhtysh_LN_6.9kya	Russia_MiddleVolga_Elshanka_Chekhalino4_EN_10.1kya+Romania_IronGates_Mesolithic+Russia_AfontovaGora3+China_AmurRiver_LPaleolithic_19K	0.192435	Romania_IronGates_Mesolithic	0.213931	0.0431533	4.95747	FALSE	4	FALSE
Russia_VolgaOka_Lyalovo_Sakhtysh_LN_6.9kya	Russia_MiddleVolga_Elshanka_Chekhalino4_EN_10.1kya+Romania_IronGates_Mesolithic+Russia_AfontovaGora3+China_AmurRiver_LPaleolithic_19K	0.192435	Russia_AfontovaGora3	0.0467145	0.0545126	0.856949	FALSE	4	FALSE
Russia_VolgaOka_Lyalovo_Sakhtysh_LN_6.9kya	Russia_MiddleVolga_Elshanka_Chekhalino4_EN_10.1kya+Romania_IronGates_Mesolithic+Russia_AfontovaGora3+China_AmurRiver_LPaleolithic_19K	0.192435	China_AmurRiver_LPaleolithic_19K	-0.021228	0.0176086	-1.20555	FALSE	4	FALSE
Russia_VolgaOka_Lyalovo_Sakhtysh_LN_7.5kya	Russia_MiddleVolga_Elshanka_Chekhalino4_EN_10.1kya	9.66354e-10	Russia_MiddleVolga_Elshanka_Chekhalino4_EN_10.1kya	1	3.19969e-14	3.1253e+13	FALSE	1	TRUE
Russia_VolgaOka_Lyalovo_Sakhtysh_LN_7.5kya	Russia_AfontovaGora3	3.51764e-156	Russia_AfontovaGora3	1	3.19969e-14	3.1253e+13	FALSE	1	TRUE
Russia_VolgaOka_Lyalovo_Sakhtysh_LN_7.5kya	Romania_IronGates_Mesolithic	7.19063e-221	Romania_IronGates_Mesolithic	1	3.19969e-14	3.1253e+13	FALSE	1	TRUE
Russia_VolgaOka_Lyalovo_Sakhtysh_LN_7.5kya	China_AmurRiver_LPaleolithic_19K	0	China_AmurRiver_LPaleolithic_19K	1	3.19969e-14	3.1253e+13	FALSE	1	TRUE
Russia_VolgaOka_Lyalovo_Sakhtysh_LN_7.5kya	Russia_MiddleVolga_Elshanka_Chekhalino4_EN_10.1kya+Romania_IronGates_Mesolithic	0.182156	Russia_MiddleVolga_Elshanka_Chekhalino4_EN_10.1kya	0.786242	0.0284835	27.6034	TRUE	2	TRUE
Russia_VolgaOka_Lyalovo_Sakhtysh_LN_7.5kya	Russia_MiddleVolga_Elshanka_Chekhalino4_EN_10.1kya+Romania_IronGates_Mesolithic	0.182156	Romania_IronGates_Mesolithic	0.213758	0.0284835	7.50463	TRUE	2	TRUE
Russia_VolgaOka_Lyalovo_Sakhtysh_LN_7.5kya	Romania_IronGates_Mesolithic+Russia_AfontovaGora3	7.74399e-43	Romania_IronGates_Mesolithic	0.524842	0.0213567	24.5751	FALSE	2	TRUE
Russia_VolgaOka_Lyalovo_Sakhtysh_LN_7.5kya	Romania_IronGates_Mesolithic+Russia_AfontovaGora3	7.74399e-43	Russia_AfontovaGora3	0.475158	0.0213567	22.2487	FALSE	2	TRUE
Russia_VolgaOka_Lyalovo_Sakhtysh_LN_7.5kya	Romania_IronGates_Mesolithic+China_AmurRiver_LPaleolithic_19K	2.88015e-211	Romania_IronGates_Mesolithic	0.916355	0.0156152	58.6837	FALSE	2	TRUE
Russia_VolgaOka_Lyalovo_Sakhtysh_LN_7.5kya	Romania_IronGates_Mesolithic+China_AmurRiver_LPaleolithic_19K	2.88015e-211	China_AmurRiver_LPaleolithic_19K	0.0836447	0.0156152	5.35663	FALSE	2	TRUE
Russia_VolgaOka_Lyalovo_Sakhtysh_LN_7.5kya	Russia_MiddleVolga_Elshanka_Chekhalino4_EN_10.1kya+Russia_AfontovaGora3	0.0023552	Russia_MiddleVolga_Elshanka_Chekhalino4_EN_10.1kya	1.18977	0.0473027	25.1523	FALSE	2	FALSE
Russia_VolgaOka_Lyalovo_Sakhtysh_LN_7.5kya	Russia_MiddleVolga_Elshanka_Chekhalino4_EN_10.1kya+Russia_AfontovaGora3	0.0023552	Russia_AfontovaGora3	-0.18977	0.0473027	-4.01182	FALSE	2	FALSE
Russia_VolgaOka_Lyalovo_Sakhtysh_LN_7.5kya	Russia_MiddleVolga_Elshanka_Chekhalino4_EN_10.1kya+China_AmurRiver_LPaleolithic_19K	3.96217e-10	Russia_MiddleVolga_Elshanka_Chekhalino4_EN_10.1kya	1.01992	0.0153483	66.4517	FALSE	2	FALSE
Russia_VolgaOka_Lyalovo_Sakhtysh_LN_7.5kya	Russia_MiddleVolga_Elshanka_Chekhalino4_EN_10.1kya+China_AmurRiver_LPaleolithic_19K	3.96217e-10	China_AmurRiver_LPaleolithic_19K	-0.0199227	0.0153483	-1.29804	FALSE	2	FALSE
Russia_VolgaOka_Lyalovo_Sakhtysh_LN_7.5kya	Russia_AfontovaGora3+China_AmurRiver_LPaleolithic_19K	1.96391e-128	Russia_AfontovaGora3	1.28453	0.0366196	35.0776	FALSE	2	FALSE
Russia_VolgaOka_Lyalovo_Sakhtysh_LN_7.5kya	Russia_AfontovaGora3+China_AmurRiver_LPaleolithic_19K	1.96391e-128	China_AmurRiver_LPaleolithic_19K	-0.284526	0.0366196	-7.76979	FALSE	2	FALSE
Russia_VolgaOka_Lyalovo_Sakhtysh_LN_7.5kya	Russia_MiddleVolga_Elshanka_Chekhalino4_EN_10.1kya+Romania_IronGates_Mesolithic+Russia_AfontovaGora3	0.327256	Russia_MiddleVolga_Elshanka_Chekhalino4_EN_10.1kya	0.845663	0.0755586	11.1922	FALSE	3	FALSE
Russia_VolgaOka_Lyalovo_Sakhtysh_LN_7.5kya	Russia_MiddleVolga_Elshanka_Chekhalino4_EN_10.1kya+Romania_IronGates_Mesolithic+Russia_AfontovaGora3	0.327256	Romania_IronGates_Mesolithic	0.180826	0.0394313	4.58584	FALSE	3	FALSE
Russia_VolgaOka_Lyalovo_Sakhtysh_LN_7.5kya	Russia_MiddleVolga_Elshanka_Chekhalino4_EN_10.1kya+Romania_IronGates_Mesolithic+Russia_AfontovaGora3	0.327256	Russia_AfontovaGora3	-0.0264887	0.0448935	-0.590034	FALSE	3	FALSE
Russia_VolgaOka_Lyalovo_Sakhtysh_LN_7.5kya	Russia_MiddleVolga_Elshanka_Chekhalino4_EN_10.1kya+Romania_IronGates_Mesolithic+China_AmurRiver_LPaleolithic_19K	0.0977009	Russia_MiddleVolga_Elshanka_Chekhalino4_EN_10.1kya	0.7967	0.0308686	25.8094	FALSE	3	FALSE
Russia_VolgaOka_Lyalovo_Sakhtysh_LN_7.5kya	Russia_MiddleVolga_Elshanka_Chekhalino4_EN_10.1kya+Romania_IronGates_Mesolithic+China_AmurRiver_LPaleolithic_19K	0.0977009	Romania_IronGates_Mesolithic	0.214695	0.0286501	7.49371	FALSE	3	FALSE
Russia_VolgaOka_Lyalovo_Sakhtysh_LN_7.5kya	Russia_MiddleVolga_Elshanka_Chekhalino4_EN_10.1kya+Romania_IronGates_Mesolithic+China_AmurRiver_LPaleolithic_19K	0.0977009	China_AmurRiver_LPaleolithic_19K	-0.0113954	0.0130772	-0.871392	FALSE	3	FALSE
Russia_VolgaOka_Lyalovo_Sakhtysh_LN_7.5kya	Russia_MiddleVolga_Elshanka_Chekhalino4_EN_10.1kya+Russia_AfontovaGora3+China_AmurRiver_LPaleolithic_19K	0.000640088	Russia_MiddleVolga_Elshanka_Chekhalino4_EN_10.1kya	1.18804	0.0473903	25.0692	FALSE	3	FALSE
Russia_VolgaOka_Lyalovo_Sakhtysh_LN_7.5kya	Russia_MiddleVolga_Elshanka_Chekhalino4_EN_10.1kya+Russia_AfontovaGora3+China_AmurRiver_LPaleolithic_19K	0.000640088	Russia_AfontovaGora3	-0.187799	0.0516439	-3.63643	FALSE	3	FALSE
Russia_VolgaOka_Lyalovo_Sakhtysh_LN_7.5kya	Russia_MiddleVolga_Elshanka_Chekhalino4_EN_10.1kya+Russia_AfontovaGora3+China_AmurRiver_LPaleolithic_19K	0.000640088	China_AmurRiver_LPaleolithic_19K	-0.000240591	0.0190338	-0.0126402	FALSE	3	FALSE
Russia_VolgaOka_Lyalovo_Sakhtysh_LN_7.5kya	Romania_IronGates_Mesolithic+Russia_AfontovaGora3+China_AmurRiver_LPaleolithic_19K	6.15444e-33	Romania_IronGates_Mesolithic	0.532647	0.0213551	24.9424	FALSE	3	FALSE
Russia_VolgaOka_Lyalovo_Sakhtysh_LN_7.5kya	Romania_IronGates_Mesolithic+Russia_AfontovaGora3+China_AmurRiver_LPaleolithic_19K	6.15444e-33	Russia_AfontovaGora3	0.564925	0.0281264	20.0852	FALSE	3	FALSE
Russia_VolgaOka_Lyalovo_Sakhtysh_LN_7.5kya	Romania_IronGates_Mesolithic+Russia_AfontovaGora3+China_AmurRiver_LPaleolithic_19K	6.15444e-33	China_AmurRiver_LPaleolithic_19K	-0.0975723	0.0165581	-5.89274	FALSE	3	FALSE
Russia_VolgaOka_Lyalovo_Sakhtysh_LN_7.5kya	Russia_MiddleVolga_Elshanka_Chekhalino4_EN_10.1kya+Romania_IronGates_Mesolithic+Russia_AfontovaGora3+China_AmurRiver_LPaleolithic_19K	0.212564	Russia_MiddleVolga_Elshanka_Chekhalino4_EN_10.1kya	0.825069	0.0761292	10.8377	FALSE	4	FALSE
Russia_VolgaOka_Lyalovo_Sakhtysh_LN_7.5kya	Russia_MiddleVolga_Elshanka_Chekhalino4_EN_10.1kya+Romania_IronGates_Mesolithic+Russia_AfontovaGora3+China_AmurRiver_LPaleolithic_19K	0.212564	Romania_IronGates_Mesolithic	0.192588	0.0402336	4.78673	FALSE	4	FALSE
Russia_VolgaOka_Lyalovo_Sakhtysh_LN_7.5kya	Russia_MiddleVolga_Elshanka_Chekhalino4_EN_10.1kya+Romania_IronGates_Mesolithic+Russia_AfontovaGora3+China_AmurRiver_LPaleolithic_19K	0.212564	Russia_AfontovaGora3	-0.000273415	0.0489128	-0.00558984	FALSE	4	FALSE
Russia_VolgaOka_Lyalovo_Sakhtysh_LN_7.5kya	Russia_MiddleVolga_Elshanka_Chekhalino4_EN_10.1kya+Romania_IronGates_Mesolithic+Russia_AfontovaGora3+China_AmurRiver_LPaleolithic_19K	0.212564	China_AmurRiver_LPaleolithic_19K	-0.0173831	0.0151153	-1.15004	FALSE	4	FALSE
Russia_MiddleVolga_LateVolgaEneolithic_Maksimovka1_C_5.8-6.0kya	Russia_MiddleVolga_Elshanka_Chekhalino4_EN_10.1kya	0.00303298	Russia_MiddleVolga_Elshanka_Chekhalino4_EN_10.1kya	1	3.19969e-14	3.1253e+13	FALSE	1	TRUE
Russia_MiddleVolga_LateVolgaEneolithic_Maksimovka1_C_5.8-6.0kya	Russia_AfontovaGora3	3.79737e-119	Russia_AfontovaGora3	1	3.19969e-14	3.1253e+13	FALSE	1	TRUE
Russia_MiddleVolga_LateVolgaEneolithic_Maksimovka1_C_5.8-6.0kya	Romania_IronGates_Mesolithic	3.16802e-223	Romania_IronGates_Mesolithic	1	3.19969e-14	3.1253e+13	FALSE	1	TRUE
Russia_MiddleVolga_LateVolgaEneolithic_Maksimovka1_C_5.8-6.0kya	China_AmurRiver_LPaleolithic_19K	0	China_AmurRiver_LPaleolithic_19K	1	3.19969e-14	3.1253e+13	FALSE	1	TRUE
Russia_MiddleVolga_LateVolgaEneolithic_Maksimovka1_C_5.8-6.0kya	Russia_MiddleVolga_Elshanka_Chekhalino4_EN_10.1kya+Romania_IronGates_Mesolithic	0.112488	Russia_MiddleVolga_Elshanka_Chekhalino4_EN_10.1kya	0.873388	0.032192	27.1306	TRUE	2	TRUE
Russia_MiddleVolga_LateVolgaEneolithic_Maksimovka1_C_5.8-6.0kya	Russia_MiddleVolga_Elshanka_Chekhalino4_EN_10.1kya+Romania_IronGates_Mesolithic	0.112488	Romania_IronGates_Mesolithic	0.126612	0.032192	3.93304	TRUE	2	TRUE
Russia_MiddleVolga_LateVolgaEneolithic_Maksimovka1_C_5.8-6.0kya	Russia_MiddleVolga_Elshanka_Chekhalino4_EN_10.1kya+China_AmurRiver_LPaleolithic_19K	0.00205177	Russia_MiddleVolga_Elshanka_Chekhalino4_EN_10.1kya	0.987191	0.0159613	61.849	FALSE	2	TRUE
Russia_MiddleVolga_LateVolgaEneolithic_Maksimovka1_C_5.8-6.0kya	Russia_MiddleVolga_Elshanka_Chekhalino4_EN_10.1kya+China_AmurRiver_LPaleolithic_19K	0.00205177	China_AmurRiver_LPaleolithic_19K	0.0128089	0.0159613	0.8025	FALSE	2	TRUE
Russia_MiddleVolga_LateVolgaEneolithic_Maksimovka1_C_5.8-6.0kya	Romania_IronGates_Mesolithic+Russia_AfontovaGora3	2.44797e-25	Romania_IronGates_Mesolithic	0.476779	0.0210155	22.687	FALSE	2	TRUE
Russia_MiddleVolga_LateVolgaEneolithic_Maksimovka1_C_5.8-6.0kya	Romania_IronGates_Mesolithic+Russia_AfontovaGora3	2.44797e-25	Russia_AfontovaGora3	0.523221	0.0210155	24.8969	FALSE	2	TRUE
Russia_MiddleVolga_LateVolgaEneolithic_Maksimovka1_C_5.8-6.0kya	Romania_IronGates_Mesolithic+China_AmurRiver_LPaleolithic_19K	1.06447e-207	Romania_IronGates_Mesolithic	0.885976	0.0158692	55.8298	FALSE	2	TRUE
Russia_MiddleVolga_LateVolgaEneolithic_Maksimovka1_C_5.8-6.0kya	Romania_IronGates_Mesolithic+China_AmurRiver_LPaleolithic_19K	1.06447e-207	China_AmurRiver_LPaleolithic_19K	0.114024	0.0158692	7.18523	FALSE	2	TRUE
Russia_MiddleVolga_LateVolgaEneolithic_Maksimovka1_C_5.8-6.0kya	Russia_MiddleVolga_Elshanka_Chekhalino4_EN_10.1kya+Romania_IronGates_Mesolithic+Russia_AfontovaGora3	0.101187	Russia_MiddleVolga_Elshanka_Chekhalino4_EN_10.1kya	0.770396	0.0861071	8.94695	TRUE	3	TRUE
Russia_MiddleVolga_LateVolgaEneolithic_Maksimovka1_C_5.8-6.0kya	Russia_MiddleVolga_Elshanka_Chekhalino4_EN_10.1kya+Romania_IronGates_Mesolithic+Russia_AfontovaGora3	0.101187	Romania_IronGates_Mesolithic	0.162422	0.0435348	3.73085	TRUE	3	TRUE
Russia_MiddleVolga_LateVolgaEneolithic_Maksimovka1_C_5.8-6.0kya	Russia_MiddleVolga_Elshanka_Chekhalino4_EN_10.1kya+Romania_IronGates_Mesolithic+Russia_AfontovaGora3	0.101187	Russia_AfontovaGora3	0.067182	0.0505649	1.32863	TRUE	3	TRUE
Russia_MiddleVolga_LateVolgaEneolithic_Maksimovka1_C_5.8-6.0kya	Russia_MiddleVolga_Elshanka_Chekhalino4_EN_10.1kya+Romania_IronGates_Mesolithic+China_AmurRiver_LPaleolithic_19K	0.096514	Russia_MiddleVolga_Elshanka_Chekhalino4_EN_10.1kya	0.858828	0.0343462	25.0051	TRUE	3	TRUE
Russia_MiddleVolga_LateVolgaEneolithic_Maksimovka1_C_5.8-6.0kya	Russia_MiddleVolga_Elshanka_Chekhalino4_EN_10.1kya+Romania_IronGates_Mesolithic+China_AmurRiver_LPaleolithic_19K	0.096514	Romania_IronGates_Mesolithic	0.128269	0.0317595	4.03874	TRUE	3	TRUE
Russia_MiddleVolga_LateVolgaEneolithic_Maksimovka1_C_5.8-6.0kya	Russia_MiddleVolga_Elshanka_Chekhalino4_EN_10.1kya+Romania_IronGates_Mesolithic+China_AmurRiver_LPaleolithic_19K	0.096514	China_AmurRiver_LPaleolithic_19K	0.0129033	0.0146353	0.881659	TRUE	3	TRUE
Russia_MiddleVolga_LateVolgaEneolithic_Maksimovka1_C_5.8-6.0kya	Russia_MiddleVolga_Elshanka_Chekhalino4_EN_10.1kya+Romania_IronGates_Mesolithic+Russia_AfontovaGora3+China_AmurRiver_LPaleolithic_19K	0.0637968	Russia_MiddleVolga_Elshanka_Chekhalino4_EN_10.1kya	0.773094	0.0891527	8.67157	TRUE	4	TRUE
Russia_MiddleVolga_LateVolgaEneolithic_Maksimovka1_C_5.8-6.0kya	Russia_MiddleVolga_Elshanka_Chekhalino4_EN_10.1kya+Romania_IronGates_Mesolithic+Russia_AfontovaGora3+China_AmurRiver_LPaleolithic_19K	0.0637968	Romania_IronGates_Mesolithic	0.161065	0.0457443	3.52098	TRUE	4	TRUE
Russia_MiddleVolga_LateVolgaEneolithic_Maksimovka1_C_5.8-6.0kya	Russia_MiddleVolga_Elshanka_Chekhalino4_EN_10.1kya+Romania_IronGates_Mesolithic+Russia_AfontovaGora3+China_AmurRiver_LPaleolithic_19K	0.0637968	Russia_AfontovaGora3	0.0601944	0.057334	1.04989	TRUE	4	TRUE
Russia_MiddleVolga_LateVolgaEneolithic_Maksimovka1_C_5.8-6.0kya	Russia_MiddleVolga_Elshanka_Chekhalino4_EN_10.1kya+Romania_IronGates_Mesolithic+Russia_AfontovaGora3+China_AmurRiver_LPaleolithic_19K	0.0637968	China_AmurRiver_LPaleolithic_19K	0.00564661	0.0161107	0.350487	TRUE	4	TRUE
Russia_MiddleVolga_LateVolgaEneolithic_Maksimovka1_C_5.8-6.0kya	Russia_MiddleVolga_Elshanka_Chekhalino4_EN_10.1kya+Russia_AfontovaGora3	0.00448029	Russia_MiddleVolga_Elshanka_Chekhalino4_EN_10.1kya	1.05995	0.0441055	24.0322	FALSE	2	FALSE
Russia_MiddleVolga_LateVolgaEneolithic_Maksimovka1_C_5.8-6.0kya	Russia_MiddleVolga_Elshanka_Chekhalino4_EN_10.1kya+Russia_AfontovaGora3	0.00448029	Russia_AfontovaGora3	-0.0599526	0.0441055	-1.3593	FALSE	2	FALSE
Russia_MiddleVolga_LateVolgaEneolithic_Maksimovka1_C_5.8-6.0kya	Russia_AfontovaGora3+China_AmurRiver_LPaleolithic_19K	1.40781e-112	Russia_AfontovaGora3	1.14878	0.0345245	33.2743	FALSE	2	FALSE
Russia_MiddleVolga_LateVolgaEneolithic_Maksimovka1_C_5.8-6.0kya	Russia_AfontovaGora3+China_AmurRiver_LPaleolithic_19K	1.40781e-112	China_AmurRiver_LPaleolithic_19K	-0.148778	0.0345245	-4.30936	FALSE	2	FALSE
Russia_MiddleVolga_LateVolgaEneolithic_Maksimovka1_C_5.8-6.0kya	Russia_MiddleVolga_Elshanka_Chekhalino4_EN_10.1kya+Russia_AfontovaGora3+China_AmurRiver_LPaleolithic_19K	0.00386597	Russia_MiddleVolga_Elshanka_Chekhalino4_EN_10.1kya	1.05847	0.0444288	23.8239	FALSE	3	FALSE
Russia_MiddleVolga_LateVolgaEneolithic_Maksimovka1_C_5.8-6.0kya	Russia_MiddleVolga_Elshanka_Chekhalino4_EN_10.1kya+Russia_AfontovaGora3+China_AmurRiver_LPaleolithic_19K	0.00386597	Russia_AfontovaGora3	-0.0812642	0.0482668	-1.68365	FALSE	3	FALSE
Russia_MiddleVolga_LateVolgaEneolithic_Maksimovka1_C_5.8-6.0kya	Russia_MiddleVolga_Elshanka_Chekhalino4_EN_10.1kya+Russia_AfontovaGora3+China_AmurRiver_LPaleolithic_19K	0.00386597	China_AmurRiver_LPaleolithic_19K	0.0227957	0.0182743	1.24742	FALSE	3	FALSE
Russia_MiddleVolga_LateVolgaEneolithic_Maksimovka1_C_5.8-6.0kya	Romania_IronGates_Mesolithic+Russia_AfontovaGora3+China_AmurRiver_LPaleolithic_19K	1.68429e-23	Romania_IronGates_Mesolithic	0.49116	0.0215004	22.8442	FALSE	3	FALSE
Russia_MiddleVolga_LateVolgaEneolithic_Maksimovka1_C_5.8-6.0kya	Romania_IronGates_Mesolithic+Russia_AfontovaGora3+China_AmurRiver_LPaleolithic_19K	1.68429e-23	Russia_AfontovaGora3	0.562649	0.0257359	21.8624	FALSE	3	FALSE
Russia_MiddleVolga_LateVolgaEneolithic_Maksimovka1_C_5.8-6.0kya	Romania_IronGates_Mesolithic+Russia_AfontovaGora3+China_AmurRiver_LPaleolithic_19K	1.68429e-23	China_AmurRiver_LPaleolithic_19K	-0.0538092	0.0159871	-3.36579	FALSE	3	FALSE
Russia_CisBaikal_Kitoi_Shamanka_EN.SG	China_AmurRiver_LPaleolithic_19K	3.22811e-25	China_AmurRiver_LPaleolithic_19K	1	3.19969e-14	3.1253e+13	FALSE	1	TRUE
Russia_CisBaikal_Kitoi_Shamanka_EN.SG	Russia_AfontovaGora3	0	Russia_AfontovaGora3	1	3.19969e-14	3.1253e+13	FALSE	1	TRUE
Russia_CisBaikal_Kitoi_Shamanka_EN.SG	Russia_MiddleVolga_Elshanka_Chekhalino4_EN_10.1kya	0	Russia_MiddleVolga_Elshanka_Chekhalino4_EN_10.1kya	1	3.19969e-14	3.1253e+13	FALSE	1	TRUE
Russia_CisBaikal_Kitoi_Shamanka_EN.SG	Romania_IronGates_Mesolithic	0	Romania_IronGates_Mesolithic	1	3.19969e-14	3.1253e+13	FALSE	1	TRUE
Russia_CisBaikal_Kitoi_Shamanka_EN.SG	Russia_AfontovaGora3+China_AmurRiver_LPaleolithic_19K	0.000262472	Russia_AfontovaGora3	0.121149	0.0119472	10.1403	FALSE	2	TRUE
Russia_CisBaikal_Kitoi_Shamanka_EN.SG	Russia_AfontovaGora3+China_AmurRiver_LPaleolithic_19K	0.000262472	China_AmurRiver_LPaleolithic_19K	0.878851	0.0119472	73.5611	FALSE	2	TRUE
Russia_CisBaikal_Kitoi_Shamanka_EN.SG	Russia_MiddleVolga_Elshanka_Chekhalino4_EN_10.1kya+China_AmurRiver_LPaleolithic_19K	2.03562e-05	Russia_MiddleVolga_Elshanka_Chekhalino4_EN_10.1kya	0.114557	0.0112996	10.1382	FALSE	2	TRUE
Russia_CisBaikal_Kitoi_Shamanka_EN.SG	Russia_MiddleVolga_Elshanka_Chekhalino4_EN_10.1kya+China_AmurRiver_LPaleolithic_19K	2.03562e-05	China_AmurRiver_LPaleolithic_19K	0.885443	0.0112996	78.3608	FALSE	2	TRUE
Russia_CisBaikal_Kitoi_Shamanka_EN.SG	Romania_IronGates_Mesolithic+China_AmurRiver_LPaleolithic_19K	2.35831e-11	Romania_IronGates_Mesolithic	0.0897733	0.0101311	8.86112	FALSE	2	TRUE
Russia_CisBaikal_Kitoi_Shamanka_EN.SG	Romania_IronGates_Mesolithic+China_AmurRiver_LPaleolithic_19K	2.35831e-11	China_AmurRiver_LPaleolithic_19K	0.910227	0.0101311	89.8444	FALSE	2	TRUE
Russia_CisBaikal_Kitoi_Shamanka_EN.SG	Romania_IronGates_Mesolithic+Russia_AfontovaGora3+China_AmurRiver_LPaleolithic_19K	0.00724722	Romania_IronGates_Mesolithic	0.0469833	0.0129252	3.635	FALSE	3	TRUE
Russia_CisBaikal_Kitoi_Shamanka_EN.SG	Romania_IronGates_Mesolithic+Russia_AfontovaGora3+China_AmurRiver_LPaleolithic_19K	0.00724722	Russia_AfontovaGora3	0.0847942	0.0154444	5.49028	FALSE	3	TRUE
Russia_CisBaikal_Kitoi_Shamanka_EN.SG	Romania_IronGates_Mesolithic+Russia_AfontovaGora3+China_AmurRiver_LPaleolithic_19K	0.00724722	China_AmurRiver_LPaleolithic_19K	0.868222	0.0120165	72.2526	FALSE	3	TRUE
Russia_CisBaikal_Kitoi_Shamanka_EN.SG	Russia_MiddleVolga_Elshanka_Chekhalino4_EN_10.1kya+Russia_AfontovaGora3+China_AmurRiver_LPaleolithic_19K	0.0023028	Russia_MiddleVolga_Elshanka_Chekhalino4_EN_10.1kya	0.0637491	0.0244543	2.60686	FALSE	3	TRUE
Russia_CisBaikal_Kitoi_Shamanka_EN.SG	Russia_MiddleVolga_Elshanka_Chekhalino4_EN_10.1kya+Russia_AfontovaGora3+China_AmurRiver_LPaleolithic_19K	0.0023028	Russia_AfontovaGora3	0.0553868	0.0263036	2.10568	FALSE	3	TRUE
Russia_CisBaikal_Kitoi_Shamanka_EN.SG	Russia_MiddleVolga_Elshanka_Chekhalino4_EN_10.1kya+Russia_AfontovaGora3+China_AmurRiver_LPaleolithic_19K	0.0023028	China_AmurRiver_LPaleolithic_19K	0.880864	0.0124468	70.7701	FALSE	3	TRUE
Russia_CisBaikal_Kitoi_Shamanka_EN.SG	Russia_MiddleVolga_Elshanka_Chekhalino4_EN_10.1kya+Russia_AfontovaGora3	8.82855e-77	Russia_MiddleVolga_Elshanka_Chekhalino4_EN_10.1kya	-7.68934	1.66583	-4.61591	FALSE	2	FALSE
Russia_CisBaikal_Kitoi_Shamanka_EN.SG	Russia_MiddleVolga_Elshanka_Chekhalino4_EN_10.1kya+Russia_AfontovaGora3	8.82855e-77	Russia_AfontovaGora3	8.68934	1.66583	5.21622	FALSE	2	FALSE
Russia_CisBaikal_Kitoi_Shamanka_EN.SG	Russia_MiddleVolga_Elshanka_Chekhalino4_EN_10.1kya+Romania_IronGates_Mesolithic	5.21194e-188	Russia_MiddleVolga_Elshanka_Chekhalino4_EN_10.1kya	5.99502	0.565886	10.594	FALSE	2	FALSE
Russia_CisBaikal_Kitoi_Shamanka_EN.SG	Russia_MiddleVolga_Elshanka_Chekhalino4_EN_10.1kya+Romania_IronGates_Mesolithic	5.21194e-188	Romania_IronGates_Mesolithic	-4.99502	0.565886	-8.8269	FALSE	2	FALSE
Russia_CisBaikal_Kitoi_Shamanka_EN.SG	Romania_IronGates_Mesolithic+Russia_AfontovaGora3	2.06628e-299	Romania_IronGates_Mesolithic	-1.7375	0.165483	-10.4996	FALSE	2	FALSE
Russia_CisBaikal_Kitoi_Shamanka_EN.SG	Romania_IronGates_Mesolithic+Russia_AfontovaGora3	2.06628e-299	Russia_AfontovaGora3	2.7375	0.165483	16.5425	FALSE	2	FALSE
Russia_CisBaikal_Kitoi_Shamanka_EN.SG	Russia_MiddleVolga_Elshanka_Chekhalino4_EN_10.1kya+Romania_IronGates_Mesolithic+China_AmurRiver_LPaleolithic_19K	3.30084e-05	Russia_MiddleVolga_Elshanka_Chekhalino4_EN_10.1kya	0.122431	0.02454	4.98903	FALSE	3	FALSE
Russia_CisBaikal_Kitoi_Shamanka_EN.SG	Russia_MiddleVolga_Elshanka_Chekhalino4_EN_10.1kya+Romania_IronGates_Mesolithic+China_AmurRiver_LPaleolithic_19K	3.30084e-05	Romania_IronGates_Mesolithic	-0.00474743	0.0213607	-0.22225	FALSE	3	FALSE
Russia_CisBaikal_Kitoi_Shamanka_EN.SG	Russia_MiddleVolga_Elshanka_Chekhalino4_EN_10.1kya+Romania_IronGates_Mesolithic+China_AmurRiver_LPaleolithic_19K	3.30084e-05	China_AmurRiver_LPaleolithic_19K	0.882317	0.0114366	77.1483	FALSE	3	FALSE
Russia_CisBaikal_Kitoi_Shamanka_EN.SG	Russia_MiddleVolga_Elshanka_Chekhalino4_EN_10.1kya+Romania_IronGates_Mesolithic+Russia_AfontovaGora3	5.73969e-29	Russia_MiddleVolga_Elshanka_Chekhalino4_EN_10.1kya	-15.2961	4.64817	-3.29078	FALSE	3	FALSE
Russia_CisBaikal_Kitoi_Shamanka_EN.SG	Russia_MiddleVolga_Elshanka_Chekhalino4_EN_10.1kya+Romania_IronGates_Mesolithic+Russia_AfontovaGora3	5.73969e-29	Romania_IronGates_Mesolithic	6.27454	2.02305	3.10153	FALSE	3	FALSE
Russia_CisBaikal_Kitoi_Shamanka_EN.SG	Russia_MiddleVolga_Elshanka_Chekhalino4_EN_10.1kya+Romania_IronGates_Mesolithic+Russia_AfontovaGora3	5.73969e-29	Russia_AfontovaGora3	10.0216	2.69335	3.72086	FALSE	3	FALSE
Russia_CisBaikal_Kitoi_Shamanka_EN.SG	Russia_MiddleVolga_Elshanka_Chekhalino4_EN_10.1kya+Romania_IronGates_Mesolithic+Russia_AfontovaGora3+China_AmurRiver_LPaleolithic_19K	0.0122435	Russia_MiddleVolga_Elshanka_Chekhalino4_EN_10.1kya	-0.0413916	0.0599187	-0.690796	FALSE	4	FALSE
Russia_CisBaikal_Kitoi_Shamanka_EN.SG	Russia_MiddleVolga_Elshanka_Chekhalino4_EN_10.1kya+Romania_IronGates_Mesolithic+Russia_AfontovaGora3+China_AmurRiver_LPaleolithic_19K	0.0122435	Romania_IronGates_Mesolithic	0.0693907	0.0296737	2.33846	FALSE	4	FALSE
Russia_CisBaikal_Kitoi_Shamanka_EN.SG	Russia_MiddleVolga_Elshanka_Chekhalino4_EN_10.1kya+Romania_IronGates_Mesolithic+Russia_AfontovaGora3+China_AmurRiver_LPaleolithic_19K	0.0122435	Russia_AfontovaGora3	0.100192	0.0393144	2.54848	FALSE	4	FALSE
Russia_CisBaikal_Kitoi_Shamanka_EN.SG	Russia_MiddleVolga_Elshanka_Chekhalino4_EN_10.1kya+Romania_IronGates_Mesolithic+Russia_AfontovaGora3+China_AmurRiver_LPaleolithic_19K	0.0122435	China_AmurRiver_LPaleolithic_19K	0.871809	0.0129272	67.4398	FALSE	4	FALSE
Russia_Cisbaikal_Kitoi_LN	China_AmurRiver_LPaleolithic_19K	3.2557e-35	China_AmurRiver_LPaleolithic_19K	1	3.19969e-14	3.1253e+13	FALSE	1	TRUE
Russia_Cisbaikal_Kitoi_LN	Romania_IronGates_Mesolithic	0	Romania_IronGates_Mesolithic	1	3.19969e-14	3.1253e+13	FALSE	1	TRUE
Russia_Cisbaikal_Kitoi_LN	Russia_AfontovaGora3	0	Russia_AfontovaGora3	1	3.19969e-14	3.1253e+13	FALSE	1	TRUE
Russia_Cisbaikal_Kitoi_LN	Russia_MiddleVolga_Elshanka_Chekhalino4_EN_10.1kya	0	Russia_MiddleVolga_Elshanka_Chekhalino4_EN_10.1kya	1	3.19969e-14	3.1253e+13	FALSE	1	TRUE
Russia_Cisbaikal_Kitoi_LN	Russia_AfontovaGora3+China_AmurRiver_LPaleolithic_19K	0.0444223	Russia_AfontovaGora3	0.176341	0.0133609	13.1983	FALSE	2	TRUE
Russia_Cisbaikal_Kitoi_LN	Russia_AfontovaGora3+China_AmurRiver_LPaleolithic_19K	0.0444223	China_AmurRiver_LPaleolithic_19K	0.823659	0.0133609	61.647	FALSE	2	TRUE
Russia_Cisbaikal_Kitoi_LN	Russia_MiddleVolga_Elshanka_Chekhalino4_EN_10.1kya+China_AmurRiver_LPaleolithic_19K	1.53441e-05	Russia_MiddleVolga_Elshanka_Chekhalino4_EN_10.1kya	0.160023	0.0127524	12.5484	FALSE	2	TRUE
Russia_Cisbaikal_Kitoi_LN	Russia_MiddleVolga_Elshanka_Chekhalino4_EN_10.1kya+China_AmurRiver_LPaleolithic_19K	1.53441e-05	China_AmurRiver_LPaleolithic_19K	0.839977	0.0127524	65.8682	FALSE	2	TRUE
Russia_Cisbaikal_Kitoi_LN	Romania_IronGates_Mesolithic+China_AmurRiver_LPaleolithic_19K	6.23182e-19	Romania_IronGates_Mesolithic	0.110532	0.0116031	9.52606	FALSE	2	TRUE
Russia_Cisbaikal_Kitoi_LN	Romania_IronGates_Mesolithic+China_AmurRiver_LPaleolithic_19K	6.23182e-19	China_AmurRiver_LPaleolithic_19K	0.889468	0.0116031	76.6578	FALSE	2	TRUE
Russia_Cisbaikal_Kitoi_LN	Romania_IronGates_Mesolithic+Russia_AfontovaGora3+China_AmurRiver_LPaleolithic_19K	0.223704	Romania_IronGates_Mesolithic	0.0425874	0.0139064	3.06244	TRUE	3	TRUE
Russia_Cisbaikal_Kitoi_LN	Romania_IronGates_Mesolithic+Russia_AfontovaGora3+China_AmurRiver_LPaleolithic_19K	0.223704	Russia_AfontovaGora3	0.145826	0.0167783	8.69134	TRUE	3	TRUE
Russia_Cisbaikal_Kitoi_LN	Romania_IronGates_Mesolithic+Russia_AfontovaGora3+China_AmurRiver_LPaleolithic_19K	0.223704	China_AmurRiver_LPaleolithic_19K	0.811586	0.0135034	60.1024	TRUE	3	TRUE
Russia_Cisbaikal_Kitoi_LN	Russia_MiddleVolga_Elshanka_Chekhalino4_EN_10.1kya+Russia_AfontovaGora3+China_AmurRiver_LPaleolithic_19K	0.19079	Russia_MiddleVolga_Elshanka_Chekhalino4_EN_10.1kya	0.0717564	0.0263692	2.72122	TRUE	3	TRUE
Russia_Cisbaikal_Kitoi_LN	Russia_MiddleVolga_Elshanka_Chekhalino4_EN_10.1kya+Russia_AfontovaGora3+China_AmurRiver_LPaleolithic_19K	0.19079	Russia_AfontovaGora3	0.105053	0.0284224	3.69612	TRUE	3	TRUE
Russia_Cisbaikal_Kitoi_LN	Russia_MiddleVolga_Elshanka_Chekhalino4_EN_10.1kya+Russia_AfontovaGora3+China_AmurRiver_LPaleolithic_19K	0.19079	China_AmurRiver_LPaleolithic_19K	0.823191	0.0137772	59.7504	TRUE	3	TRUE
Russia_Cisbaikal_Kitoi_LN	Russia_MiddleVolga_Elshanka_Chekhalino4_EN_10.1kya+Russia_AfontovaGora3	2.50296e-76	Russia_MiddleVolga_Elshanka_Chekhalino4_EN_10.1kya	-6.89257	1.49219	-4.61909	FALSE	2	FALSE
Russia_Cisbaikal_Kitoi_LN	Russia_MiddleVolga_Elshanka_Chekhalino4_EN_10.1kya+Russia_AfontovaGora3	2.50296e-76	Russia_AfontovaGora3	7.89257	1.49219	5.28925	FALSE	2	FALSE
Russia_Cisbaikal_Kitoi_LN	Russia_MiddleVolga_Elshanka_Chekhalino4_EN_10.1kya+Romania_IronGates_Mesolithic	1.0963e-180	Russia_MiddleVolga_Elshanka_Chekhalino4_EN_10.1kya	5.10794	0.438015	11.6616	FALSE	2	FALSE
Russia_Cisbaikal_Kitoi_LN	Russia_MiddleVolga_Elshanka_Chekhalino4_EN_10.1kya+Romania_IronGates_Mesolithic	1.0963e-180	Romania_IronGates_Mesolithic	-4.10794	0.438015	-9.37855	FALSE	2	FALSE
Russia_Cisbaikal_Kitoi_LN	Romania_IronGates_Mesolithic+Russia_AfontovaGora3	2.22283e-287	Romania_IronGates_Mesolithic	-1.36767	0.137845	-9.92179	FALSE	2	FALSE
Russia_Cisbaikal_Kitoi_LN	Romania_IronGates_Mesolithic+Russia_AfontovaGora3	2.22283e-287	Russia_AfontovaGora3	2.36767	0.137845	17.1763	FALSE	2	FALSE
Russia_Cisbaikal_Kitoi_LN	Russia_MiddleVolga_Elshanka_Chekhalino4_EN_10.1kya+Romania_IronGates_Mesolithic+China_AmurRiver_LPaleolithic_19K	2.37041e-05	Russia_MiddleVolga_Elshanka_Chekhalino4_EN_10.1kya	0.205082	0.0276946	7.40515	FALSE	3	FALSE
Russia_Cisbaikal_Kitoi_LN	Russia_MiddleVolga_Elshanka_Chekhalino4_EN_10.1kya+Romania_IronGates_Mesolithic+China_AmurRiver_LPaleolithic_19K	2.37041e-05	Romania_IronGates_Mesolithic	-0.0430127	0.0238153	-1.8061	FALSE	3	FALSE
Russia_Cisbaikal_Kitoi_LN	Russia_MiddleVolga_Elshanka_Chekhalino4_EN_10.1kya+Romania_IronGates_Mesolithic+China_AmurRiver_LPaleolithic_19K	2.37041e-05	China_AmurRiver_LPaleolithic_19K	0.83793	0.012948	64.715	FALSE	3	FALSE
Russia_Cisbaikal_Kitoi_LN	Russia_MiddleVolga_Elshanka_Chekhalino4_EN_10.1kya+Romania_IronGates_Mesolithic+Russia_AfontovaGora3	1.13082e-28	Russia_MiddleVolga_Elshanka_Chekhalino4_EN_10.1kya	-13.8146	4.0983	-3.37082	FALSE	3	FALSE
Russia_Cisbaikal_Kitoi_LN	Russia_MiddleVolga_Elshanka_Chekhalino4_EN_10.1kya+Romania_IronGates_Mesolithic+Russia_AfontovaGora3	1.13082e-28	Romania_IronGates_Mesolithic	5.67668	1.7883	3.17434	FALSE	3	FALSE
Russia_Cisbaikal_Kitoi_LN	Russia_MiddleVolga_Elshanka_Chekhalino4_EN_10.1kya+Romania_IronGates_Mesolithic+Russia_AfontovaGora3	1.13082e-28	Russia_AfontovaGora3	9.13796	2.3731	3.85065	FALSE	3	FALSE
Russia_Cisbaikal_Kitoi_LN	Russia_MiddleVolga_Elshanka_Chekhalino4_EN_10.1kya+Romania_IronGates_Mesolithic+Russia_AfontovaGora3+China_AmurRiver_LPaleolithic_19K	0.227475	Russia_MiddleVolga_Elshanka_Chekhalino4_EN_10.1kya	-0.0271575	0.0603051	-0.450335	FALSE	4	FALSE
Russia_Cisbaikal_Kitoi_LN	Russia_MiddleVolga_Elshanka_Chekhalino4_EN_10.1kya+Romania_IronGates_Mesolithic+Russia_AfontovaGora3+China_AmurRiver_LPaleolithic_19K	0.227475	Romania_IronGates_Mesolithic	0.0588486	0.0303417	1.93953	FALSE	4	FALSE
Russia_Cisbaikal_Kitoi_LN	Russia_MiddleVolga_Elshanka_Chekhalino4_EN_10.1kya+Romania_IronGates_Mesolithic+Russia_AfontovaGora3+China_AmurRiver_LPaleolithic_19K	0.227475	Russia_AfontovaGora3	0.153511	0.0402812	3.81097	FALSE	4	FALSE
Russia_Cisbaikal_Kitoi_LN	Russia_MiddleVolga_Elshanka_Chekhalino4_EN_10.1kya+Romania_IronGates_Mesolithic+Russia_AfontovaGora3+China_AmurRiver_LPaleolithic_19K	0.227475	China_AmurRiver_LPaleolithic_19K	0.814798	0.0143868	56.6353	FALSE	4	FALSE
Russia_CisBaikal_SerovoIsakvo_Manzurka2_LN_7.7kya	China_AmurRiver_LPaleolithic_19K	4.24238e-16	China_AmurRiver_LPaleolithic_19K	1	3.19969e-14	3.1253e+13	FALSE	1	TRUE
Russia_CisBaikal_SerovoIsakvo_Manzurka2_LN_7.7kya	Russia_AfontovaGora3	0	Russia_AfontovaGora3	1	3.19969e-14	3.1253e+13	FALSE	1	TRUE
Russia_CisBaikal_SerovoIsakvo_Manzurka2_LN_7.7kya	Romania_IronGates_Mesolithic	0	Romania_IronGates_Mesolithic	1	3.19969e-14	3.1253e+13	FALSE	1	TRUE
Russia_CisBaikal_SerovoIsakvo_Manzurka2_LN_7.7kya	Russia_MiddleVolga_Elshanka_Chekhalino4_EN_10.1kya	0	Russia_MiddleVolga_Elshanka_Chekhalino4_EN_10.1kya	1	3.19969e-14	3.1253e+13	FALSE	1	TRUE
Russia_CisBaikal_SerovoIsakvo_Manzurka2_LN_7.7kya	Russia_AfontovaGora3+China_AmurRiver_LPaleolithic_19K	0.401261	Russia_AfontovaGora3	0.154734	0.0169953	9.10449	TRUE	2	TRUE
Russia_CisBaikal_SerovoIsakvo_Manzurka2_LN_7.7kya	Russia_AfontovaGora3+China_AmurRiver_LPaleolithic_19K	0.401261	China_AmurRiver_LPaleolithic_19K	0.845266	0.0169953	49.7352	TRUE	2	TRUE
Russia_CisBaikal_SerovoIsakvo_Manzurka2_LN_7.7kya	Russia_MiddleVolga_Elshanka_Chekhalino4_EN_10.1kya+China_AmurRiver_LPaleolithic_19K	0.00355729	Russia_MiddleVolga_Elshanka_Chekhalino4_EN_10.1kya	0.132019	0.01557	8.47911	FALSE	2	TRUE
Russia_CisBaikal_SerovoIsakvo_Manzurka2_LN_7.7kya	Russia_MiddleVolga_Elshanka_Chekhalino4_EN_10.1kya+China_AmurRiver_LPaleolithic_19K	0.00355729	China_AmurRiver_LPaleolithic_19K	0.867981	0.01557	55.7471	FALSE	2	TRUE
Russia_CisBaikal_SerovoIsakvo_Manzurka2_LN_7.7kya	Romania_IronGates_Mesolithic+China_AmurRiver_LPaleolithic_19K	3.48523e-10	Romania_IronGates_Mesolithic	0.0841326	0.0139629	6.02545	FALSE	2	TRUE
Russia_CisBaikal_SerovoIsakvo_Manzurka2_LN_7.7kya	Romania_IronGates_Mesolithic+China_AmurRiver_LPaleolithic_19K	3.48523e-10	China_AmurRiver_LPaleolithic_19K	0.915867	0.0139629	65.593	FALSE	2	TRUE
Russia_CisBaikal_SerovoIsakvo_Manzurka2_LN_7.7kya	Russia_MiddleVolga_Elshanka_Chekhalino4_EN_10.1kya+Russia_AfontovaGora3+China_AmurRiver_LPaleolithic_19K	0.328829	Russia_MiddleVolga_Elshanka_Chekhalino4_EN_10.1kya	0.039313	0.0324395	1.21189	TRUE	3	TRUE
Russia_CisBaikal_SerovoIsakvo_Manzurka2_LN_7.7kya	Russia_MiddleVolga_Elshanka_Chekhalino4_EN_10.1kya+Russia_AfontovaGora3+China_AmurRiver_LPaleolithic_19K	0.328829	Russia_AfontovaGora3	0.114813	0.0367395	3.12506	TRUE	3	TRUE
Russia_CisBaikal_SerovoIsakvo_Manzurka2_LN_7.7kya	Russia_MiddleVolga_Elshanka_Chekhalino4_EN_10.1kya+Russia_AfontovaGora3+China_AmurRiver_LPaleolithic_19K	0.328829	China_AmurRiver_LPaleolithic_19K	0.845874	0.0180194	46.9424	TRUE	3	TRUE
Russia_CisBaikal_SerovoIsakvo_Manzurka2_LN_7.7kya	Romania_IronGates_Mesolithic+Russia_AfontovaGora3+China_AmurRiver_LPaleolithic_19K	0.281649	Romania_IronGates_Mesolithic	0.00936799	0.0182197	0.514169	TRUE	3	TRUE
Russia_CisBaikal_SerovoIsakvo_Manzurka2_LN_7.7kya	Romania_IronGates_Mesolithic+Russia_AfontovaGora3+China_AmurRiver_LPaleolithic_19K	0.281649	Russia_AfontovaGora3	0.148096	0.0225851	6.55727	TRUE	3	TRUE
Russia_CisBaikal_SerovoIsakvo_Manzurka2_LN_7.7kya	Romania_IronGates_Mesolithic+Russia_AfontovaGora3+China_AmurRiver_LPaleolithic_19K	0.281649	China_AmurRiver_LPaleolithic_19K	0.842536	0.0172631	48.8056	TRUE	3	TRUE
Russia_CisBaikal_SerovoIsakvo_Manzurka2_LN_7.7kya	Russia_MiddleVolga_Elshanka_Chekhalino4_EN_10.1kya+Russia_AfontovaGora3	4.84496e-75	Russia_MiddleVolga_Elshanka_Chekhalino4_EN_10.1kya	-6.39611	1.31967	-4.84674	FALSE	2	FALSE
Russia_CisBaikal_SerovoIsakvo_Manzurka2_LN_7.7kya	Russia_MiddleVolga_Elshanka_Chekhalino4_EN_10.1kya+Russia_AfontovaGora3	4.84496e-75	Russia_AfontovaGora3	7.39611	1.31967	5.6045	FALSE	2	FALSE
Russia_CisBaikal_SerovoIsakvo_Manzurka2_LN_7.7kya	Russia_MiddleVolga_Elshanka_Chekhalino4_EN_10.1kya+Romania_IronGates_Mesolithic	1.31098e-178	Russia_MiddleVolga_Elshanka_Chekhalino4_EN_10.1kya	4.90999	0.462823	10.6088	FALSE	2	FALSE
Russia_CisBaikal_SerovoIsakvo_Manzurka2_LN_7.7kya	Russia_MiddleVolga_Elshanka_Chekhalino4_EN_10.1kya+Romania_IronGates_Mesolithic	1.31098e-178	Romania_IronGates_Mesolithic	-3.90999	0.462823	-8.44814	FALSE	2	FALSE
Russia_CisBaikal_SerovoIsakvo_Manzurka2_LN_7.7kya	Romania_IronGates_Mesolithic+Russia_AfontovaGora3	1.77751e-263	Romania_IronGates_Mesolithic	-1.04554	0.125108	-8.35706	FALSE	2	FALSE
Russia_CisBaikal_SerovoIsakvo_Manzurka2_LN_7.7kya	Romania_IronGates_Mesolithic+Russia_AfontovaGora3	1.77751e-263	Russia_AfontovaGora3	2.04554	0.125108	16.3502	FALSE	2	FALSE
Russia_CisBaikal_SerovoIsakvo_Manzurka2_LN_7.7kya	Russia_MiddleVolga_Elshanka_Chekhalino4_EN_10.1kya+Romania_IronGates_Mesolithic+China_AmurRiver_LPaleolithic_19K	0.0202487	Russia_MiddleVolga_Elshanka_Chekhalino4_EN_10.1kya	0.219316	0.0348673	6.29002	FALSE	3	FALSE
Russia_CisBaikal_SerovoIsakvo_Manzurka2_LN_7.7kya	Russia_MiddleVolga_Elshanka_Chekhalino4_EN_10.1kya+Romania_IronGates_Mesolithic+China_AmurRiver_LPaleolithic_19K	0.0202487	Romania_IronGates_Mesolithic	-0.0831252	0.0297605	-2.79314	FALSE	3	FALSE
Russia_CisBaikal_SerovoIsakvo_Manzurka2_LN_7.7kya	Russia_MiddleVolga_Elshanka_Chekhalino4_EN_10.1kya+Romania_IronGates_Mesolithic+China_AmurRiver_LPaleolithic_19K	0.0202487	China_AmurRiver_LPaleolithic_19K	0.863809	0.0162352	53.2061	FALSE	3	FALSE
Russia_CisBaikal_SerovoIsakvo_Manzurka2_LN_7.7kya	Russia_MiddleVolga_Elshanka_Chekhalino4_EN_10.1kya+Romania_IronGates_Mesolithic+Russia_AfontovaGora3	1.12841e-28	Russia_MiddleVolga_Elshanka_Chekhalino4_EN_10.1kya	-14.5498	4.53476	-3.20851	FALSE	3	FALSE
Russia_CisBaikal_SerovoIsakvo_Manzurka2_LN_7.7kya	Russia_MiddleVolga_Elshanka_Chekhalino4_EN_10.1kya+Romania_IronGates_Mesolithic+Russia_AfontovaGora3	1.12841e-28	Romania_IronGates_Mesolithic	5.91154	1.97307	2.99611	FALSE	3	FALSE
Russia_CisBaikal_SerovoIsakvo_Manzurka2_LN_7.7kya	Russia_MiddleVolga_Elshanka_Chekhalino4_EN_10.1kya+Romania_IronGates_Mesolithic+Russia_AfontovaGora3	1.12841e-28	Russia_AfontovaGora3	9.63829	2.62533	3.67126	FALSE	3	FALSE
Russia_CisBaikal_SerovoIsakvo_Manzurka2_LN_7.7kya	Russia_MiddleVolga_Elshanka_Chekhalino4_EN_10.1kya+Romania_IronGates_Mesolithic+Russia_AfontovaGora3+China_AmurRiver_LPaleolithic_19K	0.176485	Russia_MiddleVolga_Elshanka_Chekhalino4_EN_10.1kya	0.0445131	0.0711421	0.625693	FALSE	4	FALSE
Russia_CisBaikal_SerovoIsakvo_Manzurka2_LN_7.7kya	Russia_MiddleVolga_Elshanka_Chekhalino4_EN_10.1kya+Romania_IronGates_Mesolithic+Russia_AfontovaGora3+China_AmurRiver_LPaleolithic_19K	0.176485	Romania_IronGates_Mesolithic	-0.00831978	0.0367197	-0.226576	FALSE	4	FALSE
Russia_CisBaikal_SerovoIsakvo_Manzurka2_LN_7.7kya	Russia_MiddleVolga_Elshanka_Chekhalino4_EN_10.1kya+Romania_IronGates_Mesolithic+Russia_AfontovaGora3+China_AmurRiver_LPaleolithic_19K	0.176485	Russia_AfontovaGora3	0.117948	0.0484029	2.43679	FALSE	4	FALSE
Russia_CisBaikal_SerovoIsakvo_Manzurka2_LN_7.7kya	Russia_MiddleVolga_Elshanka_Chekhalino4_EN_10.1kya+Romania_IronGates_Mesolithic+Russia_AfontovaGora3+China_AmurRiver_LPaleolithic_19K	0.176485	China_AmurRiver_LPaleolithic_19K	0.845859	0.0183564	46.0799	FALSE	4	FALSE
Russia_UpperYenisei_Bazaikha_EBA	China_AmurRiver_LPaleolithic_19K	6.44336e-154	China_AmurRiver_LPaleolithic_19K	1	3.19969e-14	3.1253e+13	FALSE	1	TRUE
Russia_UpperYenisei_Bazaikha_EBA	Russia_AfontovaGora3	2.64707e-162	Russia_AfontovaGora3	1	3.19969e-14	3.1253e+13	FALSE	1	TRUE
Russia_UpperYenisei_Bazaikha_EBA	Russia_MiddleVolga_Elshanka_Chekhalino4_EN_10.1kya	6.16342e-282	Russia_MiddleVolga_Elshanka_Chekhalino4_EN_10.1kya	1	3.19969e-14	3.1253e+13	FALSE	1	TRUE
Russia_UpperYenisei_Bazaikha_EBA	Romania_IronGates_Mesolithic	0	Romania_IronGates_Mesolithic	1	3.19969e-14	3.1253e+13	FALSE	1	TRUE
Russia_UpperYenisei_Bazaikha_EBA	Russia_AfontovaGora3+China_AmurRiver_LPaleolithic_19K	0.0608448	Russia_AfontovaGora3	0.478085	0.0174613	27.3797	TRUE	2	TRUE
Russia_UpperYenisei_Bazaikha_EBA	Russia_AfontovaGora3+China_AmurRiver_LPaleolithic_19K	0.0608448	China_AmurRiver_LPaleolithic_19K	0.521915	0.0174613	29.8898	TRUE	2	TRUE
Russia_UpperYenisei_Bazaikha_EBA	Russia_MiddleVolga_Elshanka_Chekhalino4_EN_10.1kya+China_AmurRiver_LPaleolithic_19K	4.11183e-36	Russia_MiddleVolga_Elshanka_Chekhalino4_EN_10.1kya	0.403922	0.0168676	23.9466	FALSE	2	TRUE
Russia_UpperYenisei_Bazaikha_EBA	Russia_MiddleVolga_Elshanka_Chekhalino4_EN_10.1kya+China_AmurRiver_LPaleolithic_19K	4.11183e-36	China_AmurRiver_LPaleolithic_19K	0.596078	0.0168676	35.3386	FALSE	2	TRUE
Russia_UpperYenisei_Bazaikha_EBA	Romania_IronGates_Mesolithic+China_AmurRiver_LPaleolithic_19K	6.15133e-118	Romania_IronGates_Mesolithic	0.207181	0.015949	12.9902	FALSE	2	TRUE
Russia_UpperYenisei_Bazaikha_EBA	Romania_IronGates_Mesolithic+China_AmurRiver_LPaleolithic_19K	6.15133e-118	China_AmurRiver_LPaleolithic_19K	0.792819	0.015949	49.7096	FALSE	2	TRUE
Russia_UpperYenisei_Bazaikha_EBA	Russia_MiddleVolga_Elshanka_Chekhalino4_EN_10.1kya+Russia_AfontovaGora3+China_AmurRiver_LPaleolithic_19K	0.204736	Russia_MiddleVolga_Elshanka_Chekhalino4_EN_10.1kya	0.0856061	0.0311962	2.74412	TRUE	3	TRUE
Russia_UpperYenisei_Bazaikha_EBA	Russia_MiddleVolga_Elshanka_Chekhalino4_EN_10.1kya+Russia_AfontovaGora3+China_AmurRiver_LPaleolithic_19K	0.204736	Russia_AfontovaGora3	0.396172	0.0361621	10.9555	TRUE	3	TRUE
Russia_UpperYenisei_Bazaikha_EBA	Russia_MiddleVolga_Elshanka_Chekhalino4_EN_10.1kya+Russia_AfontovaGora3+China_AmurRiver_LPaleolithic_19K	0.204736	China_AmurRiver_LPaleolithic_19K	0.518221	0.0173813	29.8149	TRUE	3	TRUE
Russia_UpperYenisei_Bazaikha_EBA	Romania_IronGates_Mesolithic+Russia_AfontovaGora3+China_AmurRiver_LPaleolithic_19K	0.0987395	Romania_IronGates_Mesolithic	0.0388989	0.0167535	2.32183	TRUE	3	TRUE
Russia_UpperYenisei_Bazaikha_EBA	Romania_IronGates_Mesolithic+Russia_AfontovaGora3+China_AmurRiver_LPaleolithic_19K	0.0987395	Russia_AfontovaGora3	0.446592	0.0216895	20.5903	TRUE	3	TRUE
Russia_UpperYenisei_Bazaikha_EBA	Romania_IronGates_Mesolithic+Russia_AfontovaGora3+China_AmurRiver_LPaleolithic_19K	0.0987395	China_AmurRiver_LPaleolithic_19K	0.514509	0.0172364	29.8501	TRUE	3	TRUE
Russia_UpperYenisei_Bazaikha_EBA	Russia_MiddleVolga_Elshanka_Chekhalino4_EN_10.1kya+Russia_AfontovaGora3	1.21653e-67	Russia_MiddleVolga_Elshanka_Chekhalino4_EN_10.1kya	-2.37818	0.486784	-4.88549	FALSE	2	FALSE
Russia_UpperYenisei_Bazaikha_EBA	Russia_MiddleVolga_Elshanka_Chekhalino4_EN_10.1kya+Russia_AfontovaGora3	1.21653e-67	Russia_AfontovaGora3	3.37818	0.486784	6.93979	FALSE	2	FALSE
Russia_UpperYenisei_Bazaikha_EBA	Russia_MiddleVolga_Elshanka_Chekhalino4_EN_10.1kya+Romania_IronGates_Mesolithic	8.43298e-124	Russia_MiddleVolga_Elshanka_Chekhalino4_EN_10.1kya	2.59106	0.151756	17.0738	FALSE	2	FALSE
Russia_UpperYenisei_Bazaikha_EBA	Russia_MiddleVolga_Elshanka_Chekhalino4_EN_10.1kya+Romania_IronGates_Mesolithic	8.43298e-124	Romania_IronGates_Mesolithic	-1.59106	0.151756	-10.4843	FALSE	2	FALSE
Russia_UpperYenisei_Bazaikha_EBA	Romania_IronGates_Mesolithic+Russia_AfontovaGora3	1.61293e-153	Romania_IronGates_Mesolithic	-0.208794	0.0468416	-4.45744	FALSE	2	FALSE
Russia_UpperYenisei_Bazaikha_EBA	Romania_IronGates_Mesolithic+Russia_AfontovaGora3	1.61293e-153	Russia_AfontovaGora3	1.20879	0.0468416	25.806	FALSE	2	FALSE
Russia_UpperYenisei_Bazaikha_EBA	Russia_MiddleVolga_Elshanka_Chekhalino4_EN_10.1kya+Romania_IronGates_Mesolithic+China_AmurRiver_LPaleolithic_19K	1.05081e-12	Russia_MiddleVolga_Elshanka_Chekhalino4_EN_10.1kya	0.703203	0.0423166	16.6177	FALSE	3	FALSE
Russia_UpperYenisei_Bazaikha_EBA	Russia_MiddleVolga_Elshanka_Chekhalino4_EN_10.1kya+Romania_IronGates_Mesolithic+China_AmurRiver_LPaleolithic_19K	1.05081e-12	Romania_IronGates_Mesolithic	-0.282518	0.0352635	-8.01163	FALSE	3	FALSE
Russia_UpperYenisei_Bazaikha_EBA	Russia_MiddleVolga_Elshanka_Chekhalino4_EN_10.1kya+Romania_IronGates_Mesolithic+China_AmurRiver_LPaleolithic_19K	1.05081e-12	China_AmurRiver_LPaleolithic_19K	0.579315	0.0179946	32.1938	FALSE	3	FALSE
Russia_UpperYenisei_Bazaikha_EBA	Russia_MiddleVolga_Elshanka_Chekhalino4_EN_10.1kya+Romania_IronGates_Mesolithic+Russia_AfontovaGora3	2.06978e-27	Russia_MiddleVolga_Elshanka_Chekhalino4_EN_10.1kya	-7.00544	2.09635	-3.34172	FALSE	3	FALSE
Russia_UpperYenisei_Bazaikha_EBA	Russia_MiddleVolga_Elshanka_Chekhalino4_EN_10.1kya+Romania_IronGates_Mesolithic+Russia_AfontovaGora3	2.06978e-27	Romania_IronGates_Mesolithic	2.85795	0.916305	3.11899	FALSE	3	FALSE
Russia_UpperYenisei_Bazaikha_EBA	Russia_MiddleVolga_Elshanka_Chekhalino4_EN_10.1kya+Romania_IronGates_Mesolithic+Russia_AfontovaGora3	2.06978e-27	Russia_AfontovaGora3	5.14749	1.21309	4.24329	FALSE	3	FALSE
Russia_UpperYenisei_Bazaikha_EBA	Russia_MiddleVolga_Elshanka_Chekhalino4_EN_10.1kya+Romania_IronGates_Mesolithic+Russia_AfontovaGora3+China_AmurRiver_LPaleolithic_19K	0.0921757	Russia_MiddleVolga_Elshanka_Chekhalino4_EN_10.1kya	0.118376	0.0790089	1.49827	FALSE	4	FALSE
Russia_UpperYenisei_Bazaikha_EBA	Russia_MiddleVolga_Elshanka_Chekhalino4_EN_10.1kya+Romania_IronGates_Mesolithic+Russia_AfontovaGora3+China_AmurRiver_LPaleolithic_19K	0.0921757	Romania_IronGates_Mesolithic	-0.0151971	0.0405741	-0.374552	FALSE	4	FALSE
Russia_UpperYenisei_Bazaikha_EBA	Russia_MiddleVolga_Elshanka_Chekhalino4_EN_10.1kya+Romania_IronGates_Mesolithic+Russia_AfontovaGora3+China_AmurRiver_LPaleolithic_19K	0.0921757	Russia_AfontovaGora3	0.375995	0.052613	7.14644	FALSE	4	FALSE
Russia_UpperYenisei_Bazaikha_EBA	Russia_MiddleVolga_Elshanka_Chekhalino4_EN_10.1kya+Romania_IronGates_Mesolithic+Russia_AfontovaGora3+China_AmurRiver_LPaleolithic_19K	0.0921757	China_AmurRiver_LPaleolithic_19K	0.520825	0.0182671	28.5117	FALSE	4	FALSE
Russia_KuznetskAltai_Solontcy5_LN_5.8kya	China_AmurRiver_LPaleolithic_19K	1.28311e-116	China_AmurRiver_LPaleolithic_19K	1	3.19969e-14	3.1253e+13	FALSE	1	TRUE
Russia_KuznetskAltai_Solontcy5_LN_5.8kya	Russia_AfontovaGora3	4.91057e-161	Russia_AfontovaGora3	1	3.19969e-14	3.1253e+13	FALSE	1	TRUE
Russia_KuznetskAltai_Solontcy5_LN_5.8kya	Russia_MiddleVolga_Elshanka_Chekhalino4_EN_10.1kya	1.8407e-275	Russia_MiddleVolga_Elshanka_Chekhalino4_EN_10.1kya	1	3.19969e-14	3.1253e+13	FALSE	1	TRUE
Russia_KuznetskAltai_Solontcy5_LN_5.8kya	Romania_IronGates_Mesolithic	0	Romania_IronGates_Mesolithic	1	3.19969e-14	3.1253e+13	FALSE	1	TRUE
Russia_KuznetskAltai_Solontcy5_LN_5.8kya	Russia_AfontovaGora3+China_AmurRiver_LPaleolithic_19K	0.352454	Russia_AfontovaGora3	0.415712	0.0183001	22.7164	TRUE	2	TRUE
Russia_KuznetskAltai_Solontcy5_LN_5.8kya	Russia_AfontovaGora3+China_AmurRiver_LPaleolithic_19K	0.352454	China_AmurRiver_LPaleolithic_19K	0.584288	0.0183001	31.9282	TRUE	2	TRUE
Russia_KuznetskAltai_Solontcy5_LN_5.8kya	Russia_MiddleVolga_Elshanka_Chekhalino4_EN_10.1kya+China_AmurRiver_LPaleolithic_19K	2.64616e-28	Russia_MiddleVolga_Elshanka_Chekhalino4_EN_10.1kya	0.352434	0.0177605	19.8437	FALSE	2	TRUE
Russia_KuznetskAltai_Solontcy5_LN_5.8kya	Russia_MiddleVolga_Elshanka_Chekhalino4_EN_10.1kya+China_AmurRiver_LPaleolithic_19K	2.64616e-28	China_AmurRiver_LPaleolithic_19K	0.647566	0.0177605	36.461	FALSE	2	TRUE
[truncated: 855 more rows]

## Sheet: Proximal NEAHG qpAdms
Target	Model	P	Sources	Prop	SE	Z	Pass?	Num_Sources	All_Positive?	Tarim_EMBA required?
[truncated: 51,880 more rows]
