# Supplementary material for: Ancient DNA reveals the prehistory of the Uralic and Yeniseian peoples
Source: Nature. Author manuscript; Available in PMC 2025 Aug 12. (PMC12342343; doi:10.1038/s41586-025-09189-3)
Supplement: Supplementary Data 3 [file NIHMS2095973-supplement-Supplementary_Data_3.xlsx]

## Sheet: Individuals involved
Version ID	Sex	Group Label
Inuk.SG	M	Greenland_Saqqaq.SG
UKY001_real	M	Ust_Kyakhta
L5209	M	Tarim_EMBA1
L5213	M	Tarim_EMBA1
L4964	F	Tarim_EMBA1
L6101	F	Tarim_EMBA1
L6103	F	Tarim_EMBA1
L6105	F	Tarim_EMBA1
L6106	F	Tarim_EMBA1
11KBM1	M	Tarim_EMBA2
AYIM22BN	F	Dzungaria_EBA1
AYIM22BY	M	Dzungaria_EBA1
G218M5-2	M	Dzungaria_EBA2
G218M5-3N	M	Dzungaria_EBA2
GMGM1	F	Tarim_EMBA1
SSGM16	F	Dzungaria_EBA1
XHM100	F	Tarim_EMBA1
XHM110	F	Tarim_EMBA1
XHM135	F	Tarim_EMBA1
XHM75	F	Tarim_EMBA1
I2137	F	Altai_N_9kya
I13098	M	Altai_N_9kya
I2074	M	Altai_N_7.5-6kya
I2075	M	Altai_N_7.5-6kya
I2076	M	Altai_N_7.5-6kya
I0996	M	Altai_N_7.5-6kya
I0997_d	M	Altai_N_7.5-6kya
WQM4	F	China_AR_EN
ZLNR-2	F	China_AR_EN
Xiaogao	F	China_NEastAsia_Coastal_EN
XJS1309_M4	M	China_NEastAsia_Coastal_EN
XJS1311_M16	F	China_NEastAsia_Coastal_EN
BS	M	China_NEastAsia_Coastal_EN
Bianbian	M	China_NEastAsia_Coastal_EN
Yumin	F	China_NEastAsia_Inland_EN
Qihe2_d	F	China_SEastAsia_Coastal_EN
LD1	M	China_SEastAsia_Island_EN
LD2	F	China_SEastAsia_Island_EN
Tianyuan	M	China_Paleolithic
I0211	M	EHG
I0061	M	EHG
UzOO77	F	EHG
KhatyrstyrCave_M	M	KhatyrstyrCave_M
Dzhilinda-1_M_N.SG	M	Dzhilinda-1_M_N.SG
yak025.SG	F	Khaiyrgas.SG
Kolyma_River.SG	M	Kolyma_M.SG
MA1.SG	M	MA1_HG.SG
I13179	F	Mongolia_N_North
I11697	M	Mongolia_N_North
I11696	M	Mongolia_N_North
I11698	M	Mongolia_N_North
I14000	F	Mongolia_N_North
I13698	M	Mongolia_N_North
mota.SG	M	Ethiopia_4500BP.SG
I1357	M	Peru_Laramate_900BP
I1484	M	Peru_Laramate_900BP
I1485	M	Peru_Laramate_900BP
I1742	F	Peru_Laramate_900BP
I0237	M	Peru_Laramate_900BP
I2551	F	Peru_Laramate_900BP
I2534	F	Romania_IronGates_Mesolithic
I5408	M	Romania_IronGates_Mesolithic
I5411	M	Romania_IronGates_Mesolithic
I4582	F	Romania_IronGates_Mesolithic
AfontovaGora3_d	F	Russia_AfontovaGora3
I1193	M	Russia_MN_Boisman
I1190	F	Russia_MN_Boisman
I1196	F	Russia_MN_Boisman
I1198	F	Russia_MN_Boisman
I1206	F	Russia_MN_Boisman
I3354	F	Russia_MN_Boisman
I3356	M	Russia_MN_Boisman
I3355	M	Russia_MN_Boisman
I1194	F	Russia_MN_Boisman
I14308	M	Russia_MN_Boisman
I14819	F	Russia_MN_Boisman
I19050	M	Russia_MN_Boisman
I19055	F	Russia_MN_Boisman
I1190.SG	F	Russia_MN_Boisman
I1960	F	Tyumen_HG
I5766	F	Tyumen_HG
I12696	F	Tyumen_HG
UKY001	M	Ust_Kyakhta
I10871_published	M	Cameroon_SMA_published
I10872_published	M	Cameroon_SMA_published
I10873_published	M	Cameroon_SMA_published
I10874_published	F	Cameroon_SMA_published
I13883	M	Japan_HG_Jomon
I13884	F	Japan_HG_Jomon
I13885	F	Japan_HG_Jomon
I13882	F	Japan_HG_Jomon
I13886	M	Japan_HG_Jomon
I6341	M	Japan_HG_Jomon
brn001.SG	F	Transbaikal_EMN_7.5-6kya
brn002.SG	M	Transbaikal_EMN_7.5-6kya
brn003.SG	M	Transbaikal_EMN_7.5-6kya
brn008.SG	M	Transbaikal_EMN_7.5-6kya
brn012.SG	F	Transbaikal_EMN_7.5-6kya
cta016.SG	F	Transbaikal_EMN_9-8kya
irk007.SG	M	Transbaikal_EMN_9-8kya
kra001.SG	M	Yakutia_LNBA
N2a.SG	F	Syalakh-Belkachi
N4a1.SG	M	Yakutia_LNBA
N4b2.SG	M	Yakutia_LNBA
N5a.SG	M	Syalakh-Belkachi
yak021.SG	F	Yakutia_LNBA
yak022.SG	F	Yakutia_LNBA
yak024.SG	F	Yakutia_LNBA
I23448	M	Syalakh-Belkachi
I20528	F	Yakutia_LNBA
I15934	M	Syalakh-Belkachi
NE20	F	China_Paleolithic
NE56	M	China_AmurRiver_LPaleolithic_19K
NE34	M	China_AmurRiver_LPaleolithic_14K
NE5	M	China_AmurRiver_LPaleolithic_14K
NE1	F	China_AmurRiver_Mesolithic
NE8	M	China_AmurRiver_Mesolithic
NE3	M	China_AmurRiver_Mesolithic
NE4	M	China_AmurRiver_Mesolithic
NE35	F	China_AmurRiver_EarlyN
NE16	F	China_AmurRiver_EarlyN
NE49	F	China_AmurRiver_EarlyN
NE39	M	China_AmurRiver_EarlyN
NE19	M	China_AmurRiver_N
NE29	F	China_AmurRiver_N
NE22	M	China_AmurRiver_N
NE9	F	China_AmurRiver_N
NE2	M	China_AmurRiver_N
DA343.SG	U	Cisbaikal_LNBA
DA353.SG	U	Cisbaikal_LNBA
DA356.SG	U	Cisbaikal_LNBA
DA361.SG	U	Cisbaikal_LNBA
DA358.SG	F	Cisbaikal_LNBA
DA360.SG	F	Cisbaikal_LNBA
DA340.SG	M	Cisbaikal_EN
DA341.SG	F	Cisbaikal_EN
DA357.SG	M	Cisbaikal_EN
DA359.SG	M	Cisbaikal_EN
DA334.SG	M	Cisbaikal_LNBA
DA336.SG	M	Cisbaikal_LNBA
DA337.SG	M	Cisbaikal_LNBA
DA339.SG	M	Cisbaikal_LNBA
DA245.SG	M	Cisbaikal_EN
DA246.SG	F	Cisbaikal_EN
DA247.SG	M	Cisbaikal_EN
DA248.SG	M	Cisbaikal_EN
DA249.SG	F	Cisbaikal_EN
DA250.SG	M	Cisbaikal_EN
DA251.SG	M	Cisbaikal_EN
DA252.SG	F	Cisbaikal_EN
DA253.SG	F	Cisbaikal_EN
DA362.SG	M	Cisbaikal_EN
I1526	M	Cisbaikal_LNBA
I7759	M	Cisbaikal_EN
I7779	M	Cisbaikal_LNBA
I7782	F	Cisbaikal_LNBA
I7335	M	Cisbaikal_LNBA
I8295_published	F	Cisbaikal_LNBA
I8296_published	F	Cisbaikal_LNBA
I7780	M	Cisbaikal_LNBA
irk025.SG	M	Cisbaikal_LNBA
irk051.SG	F	Cisbaikal_EN
irk017.SG	F	Cisbaikal_LNBA
irk022.SG	M	Cisbaikal_LNBA
irk033.SG	M	Cisbaikal_LNBA
irk036.SG	M	Cisbaikal_LNBA
irk061.SG	M	Cisbaikal_LNBA
irk068.SG	M	Cisbaikal_LNBA
irk071.SG	M	Cisbaikal_LNBA
irk075.SG	M	Cisbaikal_LNBA
irk034.SG	M	Cisbaikal_LNBA
irk040.SG	M	Cisbaikal_LNBA
irk057.SG	M	Cisbaikal_LNBA
irk008.SG	F	Cisbaikal_LNBA
mak026.SG	F	Cisbaikal_LNBA
I1001	M	Cisbaikal_LNBA
I1000	M	Cisbaikal_LNBA
I2135	M	Cisbaikal_LNBA
I0998	M	Cisbaikal_LNBA
I0999	M	Cisbaikal_EN
KAG002	M	Cisbaikal_LNBA
KPT001	F	Cisbaikal_LNBA
KPT002_petrous	M	Cisbaikal_LNBA
KPT003	M	Cisbaikal_LNBA
KPT004	M	Cisbaikal_LNBA
KPT006	F	Cisbaikal_LNBA
STB001	M	Cisbaikal_LNBA
ZPL001	F	Cisbaikal_LNBA
ZPL002	M	Cisbaikal_LNBA
IUO001	M	Cisbaikal_EN
KAG001	M	Cisbaikal_EN
STB002	F	Cisbaikal_EN

## Sheet: Tranche 1 (Naïve)
Targets	Model	P	Source	Prop	SE	Z	Pass?	Num_Sources?	All_Positive?
Khaiyrgas.SG	Peru_Laramate_900BP	0.0916961	Peru_Laramate_900BP	1	3.2e-14	31253000000000	TRUE	1	TRUE
Khaiyrgas.SG	KhatyrstyrCave_M	9.93e-40	KhatyrstyrCave_M	1	3.2e-14	31253000000000	FALSE	1	TRUE
Khaiyrgas.SG	Japan_HG_Jomon	3.3e-62	Japan_HG_Jomon	1	3.2e-14	31253000000000	FALSE	1	TRUE
Khaiyrgas.SG	China_SEastAsia_Coastal_EN	8.81e-79	China_SEastAsia_Coastal_EN	1	3.2e-14	31253000000000	FALSE	1	TRUE
Khaiyrgas.SG	China_NEastAsia_Inland_EN	8.44e-104	China_NEastAsia_Inland_EN	1	3.2e-14	31253000000000	FALSE	1	TRUE
Khaiyrgas.SG	China_AmurRiver_LPaleolithic_19K	5.89e-112	China_AmurRiver_LPaleolithic_19K	1	3.2e-14	31253000000000	FALSE	1	TRUE
Khaiyrgas.SG	China_NEastAsia_Coastal_EN	2.98e-116	China_NEastAsia_Coastal_EN	1	3.2e-14	31253000000000	FALSE	1	TRUE
Khaiyrgas.SG	Russia_AfontovaGora3	1.15e-192	Russia_AfontovaGora3	1	3.2e-14	31253000000000	FALSE	1	TRUE
Khaiyrgas.SG	Russia_AfontovaGora3+Peru_Laramate_900BP	0.292751	Russia_AfontovaGora3	0.0648061	0.0262595	2.46791	TRUE	2	TRUE
Khaiyrgas.SG	Russia_AfontovaGora3+Peru_Laramate_900BP	0.292751	Peru_Laramate_900BP	0.935194	0.0262595	35.6136	TRUE	2	TRUE
Khaiyrgas.SG	Russia_AfontovaGora3+KhatyrstyrCave_M	0.0786083	Russia_AfontovaGora3	0.343583	0.0228358	15.0458	TRUE	2	TRUE
Khaiyrgas.SG	Russia_AfontovaGora3+KhatyrstyrCave_M	0.0786083	KhatyrstyrCave_M	0.656417	0.0228358	28.7451	TRUE	2	TRUE
Khaiyrgas.SG	Russia_AfontovaGora3+China_NEastAsia_Inland_EN	0.0153589	Russia_AfontovaGora3	0.371295	0.0169664	21.8841	FALSE	2	TRUE
Khaiyrgas.SG	Russia_AfontovaGora3+China_NEastAsia_Inland_EN	0.0153589	China_NEastAsia_Inland_EN	0.628705	0.0169664	37.0558	FALSE	2	TRUE
Khaiyrgas.SG	Russia_AfontovaGora3+China_NEastAsia_Coastal_EN	0.00624508	Russia_AfontovaGora3	0.376483	0.0171421	21.9624	FALSE	2	TRUE
Khaiyrgas.SG	Russia_AfontovaGora3+China_NEastAsia_Coastal_EN	0.00624508	China_NEastAsia_Coastal_EN	0.623517	0.0171421	36.3734	FALSE	2	TRUE
Khaiyrgas.SG	Russia_AfontovaGora3+China_AmurRiver_LPaleolithic_19K	0.000229	Russia_AfontovaGora3	0.391522	0.0173196	22.6057	FALSE	2	TRUE
Khaiyrgas.SG	Russia_AfontovaGora3+China_AmurRiver_LPaleolithic_19K	0.000229	China_AmurRiver_LPaleolithic_19K	0.608478	0.0173196	35.1324	FALSE	2	TRUE
Khaiyrgas.SG	Russia_AfontovaGora3+China_SEastAsia_Coastal_EN	4.43e-08	Russia_AfontovaGora3	0.363413	0.0193757	18.7561	FALSE	2	TRUE
Khaiyrgas.SG	Russia_AfontovaGora3+China_SEastAsia_Coastal_EN	4.43e-08	China_SEastAsia_Coastal_EN	0.636587	0.0193757	32.8549	FALSE	2	TRUE
Khaiyrgas.SG	Japan_HG_Jomon+Russia_AfontovaGora3	9.1e-11	Japan_HG_Jomon	0.704565	0.020585	34.2272	FALSE	2	TRUE
Khaiyrgas.SG	Japan_HG_Jomon+Russia_AfontovaGora3	9.1e-11	Russia_AfontovaGora3	0.295434	0.020585	14.352	FALSE	2	TRUE
Khaiyrgas.SG	Russia_AfontovaGora3+Peru_Laramate_900BP+China_SEastAsia_Coastal_EN	0.395508	Russia_AfontovaGora3	0.117422	0.0500899	2.34422	TRUE	3	TRUE
Khaiyrgas.SG	Russia_AfontovaGora3+Peru_Laramate_900BP+China_SEastAsia_Coastal_EN	0.395508	Peru_Laramate_900BP	0.763603	0.146573	5.2097	TRUE	3	TRUE
Khaiyrgas.SG	Russia_AfontovaGora3+Peru_Laramate_900BP+China_SEastAsia_Coastal_EN	0.395508	China_SEastAsia_Coastal_EN	0.118975	0.101228	1.17531	TRUE	3	TRUE
Khaiyrgas.SG	Russia_AfontovaGora3+Peru_Laramate_900BP+KhatyrstyrCave_M	0.375548	Russia_AfontovaGora3	0.12935	0.095019	1.36131	TRUE	3	TRUE
Khaiyrgas.SG	Russia_AfontovaGora3+Peru_Laramate_900BP+KhatyrstyrCave_M	0.375548	Peru_Laramate_900BP	0.707235	0.310467	2.27797	TRUE	3	TRUE
Khaiyrgas.SG	Russia_AfontovaGora3+Peru_Laramate_900BP+KhatyrstyrCave_M	0.375548	KhatyrstyrCave_M	0.163415	0.217853	0.750116	TRUE	3	TRUE
Khaiyrgas.SG	Russia_AfontovaGora3+Peru_Laramate_900BP+China_AmurRiver_LPaleolithic_19K	0.283989	Russia_AfontovaGora3	0.172065	0.0888379	1.93684	TRUE	3	TRUE
Khaiyrgas.SG	Russia_AfontovaGora3+Peru_Laramate_900BP+China_AmurRiver_LPaleolithic_19K	0.283989	Peru_Laramate_900BP	0.620652	0.252578	2.45727	TRUE	3	TRUE
Khaiyrgas.SG	Russia_AfontovaGora3+Peru_Laramate_900BP+China_AmurRiver_LPaleolithic_19K	0.283989	China_AmurRiver_LPaleolithic_19K	0.207283	0.166042	1.24838	TRUE	3	TRUE
Khaiyrgas.SG	Russia_AfontovaGora3+Peru_Laramate_900BP+China_NEastAsia_Coastal_EN	0.279956	Russia_AfontovaGora3	0.227649	0.169509	1.343	TRUE	3	TRUE
Khaiyrgas.SG	Russia_AfontovaGora3+Peru_Laramate_900BP+China_NEastAsia_Coastal_EN	0.279956	Peru_Laramate_900BP	0.438901	0.499008	0.879548	TRUE	3	TRUE
Khaiyrgas.SG	Russia_AfontovaGora3+Peru_Laramate_900BP+China_NEastAsia_Coastal_EN	0.279956	China_NEastAsia_Coastal_EN	0.333449	0.330719	1.00826	TRUE	3	TRUE
Khaiyrgas.SG	Russia_AfontovaGora3+China_NEastAsia_Coastal_EN+KhatyrstyrCave_M	0.277366	Russia_AfontovaGora3	0.318924	0.0357694	8.91612	TRUE	3	TRUE
Khaiyrgas.SG	Russia_AfontovaGora3+China_NEastAsia_Coastal_EN+KhatyrstyrCave_M	0.277366	China_NEastAsia_Coastal_EN	0.0168821	0.29642	0.0569534	TRUE	3	TRUE
Khaiyrgas.SG	Russia_AfontovaGora3+China_NEastAsia_Coastal_EN+KhatyrstyrCave_M	0.277366	KhatyrstyrCave_M	0.664194	0.322844	2.05732	TRUE	3	TRUE
Khaiyrgas.SG	Japan_HG_Jomon+Russia_AfontovaGora3+Peru_Laramate_900BP	0.217503	Japan_HG_Jomon	0.117577	0.129611	0.90715	TRUE	3	TRUE
Khaiyrgas.SG	Japan_HG_Jomon+Russia_AfontovaGora3+Peru_Laramate_900BP	0.217503	Russia_AfontovaGora3	0.101229	0.0453781	2.23079	TRUE	3	TRUE
Khaiyrgas.SG	Japan_HG_Jomon+Russia_AfontovaGora3+Peru_Laramate_900BP	0.217503	Peru_Laramate_900BP	0.781195	0.169049	4.62112	TRUE	3	TRUE
Khaiyrgas.SG	Russia_AfontovaGora3+Peru_Laramate_900BP+China_NEastAsia_Inland_EN	0.171915	Russia_AfontovaGora3	0.157312	0.152783	1.02964	TRUE	3	TRUE
Khaiyrgas.SG	Russia_AfontovaGora3+Peru_Laramate_900BP+China_NEastAsia_Inland_EN	0.171915	Peru_Laramate_900BP	0.648985	0.465593	1.39389	TRUE	3	TRUE
Khaiyrgas.SG	Russia_AfontovaGora3+Peru_Laramate_900BP+China_NEastAsia_Inland_EN	0.171915	China_NEastAsia_Inland_EN	0.193703	0.314209	0.61648	TRUE	3	TRUE
Khaiyrgas.SG	Russia_AfontovaGora3+China_AmurRiver_LPaleolithic_19K+China_NEastAsia_Inland_EN	0.0116068	Russia_AfontovaGora3	0.375597	0.0230427	16.3001	FALSE	3	TRUE
Khaiyrgas.SG	Russia_AfontovaGora3+China_AmurRiver_LPaleolithic_19K+China_NEastAsia_Inland_EN	0.0116068	China_AmurRiver_LPaleolithic_19K	0.0436305	0.407824	0.106984	FALSE	3	TRUE
Khaiyrgas.SG	Russia_AfontovaGora3+China_AmurRiver_LPaleolithic_19K+China_NEastAsia_Inland_EN	0.0116068	China_NEastAsia_Inland_EN	0.580772	0.423714	1.37067	FALSE	3	TRUE
Khaiyrgas.SG	Russia_AfontovaGora3+China_SEastAsia_Coastal_EN+China_NEastAsia_Inland_EN	0.00550798	Russia_AfontovaGora3	0.370835	0.0172176	21.5381	FALSE	3	TRUE
Khaiyrgas.SG	Russia_AfontovaGora3+China_SEastAsia_Coastal_EN+China_NEastAsia_Inland_EN	0.00550798	China_SEastAsia_Coastal_EN	0.0724874	0.153748	0.47147	FALSE	3	TRUE
Khaiyrgas.SG	Russia_AfontovaGora3+China_SEastAsia_Coastal_EN+China_NEastAsia_Inland_EN	0.00550798	China_NEastAsia_Inland_EN	0.556678	0.151909	3.66455	FALSE	3	TRUE
Khaiyrgas.SG	Russia_AfontovaGora3+Peru_Laramate_900BP+China_AmurRiver_LPaleolithic_19K+China_NEastAsia_Inland_EN	0.577117	Russia_AfontovaGora3	0.372145	0.150919	2.46586	TRUE	4	TRUE
Khaiyrgas.SG	Russia_AfontovaGora3+Peru_Laramate_900BP+China_AmurRiver_LPaleolithic_19K+China_NEastAsia_Inland_EN	0.577117	Peru_Laramate_900BP	0.0503248	0.449164	0.112041	TRUE	4	TRUE
Khaiyrgas.SG	Russia_AfontovaGora3+Peru_Laramate_900BP+China_AmurRiver_LPaleolithic_19K+China_NEastAsia_Inland_EN	0.577117	China_AmurRiver_LPaleolithic_19K	0.475459	0.253551	1.8752	TRUE	4	TRUE
Khaiyrgas.SG	Russia_AfontovaGora3+Peru_Laramate_900BP+China_AmurRiver_LPaleolithic_19K+China_NEastAsia_Inland_EN	0.577117	China_NEastAsia_Inland_EN	0.102072	0.311772	0.327394	TRUE	4	TRUE
Khaiyrgas.SG	Russia_AfontovaGora3+Peru_Laramate_900BP+China_SEastAsia_Coastal_EN+China_NEastAsia_Inland_EN	0.295963	Russia_AfontovaGora3	0.19237	0.157389	1.22226	TRUE	4	TRUE
Khaiyrgas.SG	Russia_AfontovaGora3+Peru_Laramate_900BP+China_SEastAsia_Coastal_EN+China_NEastAsia_Inland_EN	0.295963	Peru_Laramate_900BP	0.534358	0.483501	1.10518	TRUE	4	TRUE
Khaiyrgas.SG	Russia_AfontovaGora3+Peru_Laramate_900BP+China_SEastAsia_Coastal_EN+China_NEastAsia_Inland_EN	0.295963	China_SEastAsia_Coastal_EN	0.202824	0.132665	1.52884	TRUE	4	TRUE
Khaiyrgas.SG	Russia_AfontovaGora3+Peru_Laramate_900BP+China_SEastAsia_Coastal_EN+China_NEastAsia_Inland_EN	0.295963	China_NEastAsia_Inland_EN	0.0704486	0.31488	0.223732	TRUE	4	TRUE
Khaiyrgas.SG	Japan_HG_Jomon+Russia_AfontovaGora3+Peru_Laramate_900BP+China_NEastAsia_Inland_EN	0.232838	Japan_HG_Jomon	0.178127	0.141531	1.25857	TRUE	4	TRUE
Khaiyrgas.SG	Japan_HG_Jomon+Russia_AfontovaGora3+Peru_Laramate_900BP+China_NEastAsia_Inland_EN	0.232838	Russia_AfontovaGora3	0.268244	0.14781	1.81478	TRUE	4	TRUE
Khaiyrgas.SG	Japan_HG_Jomon+Russia_AfontovaGora3+Peru_Laramate_900BP+China_NEastAsia_Inland_EN	0.232838	Peru_Laramate_900BP	0.254487	0.454543	0.559876	TRUE	4	TRUE
Khaiyrgas.SG	Japan_HG_Jomon+Russia_AfontovaGora3+Peru_Laramate_900BP+China_NEastAsia_Inland_EN	0.232838	China_NEastAsia_Inland_EN	0.299142	0.312081	0.958541	TRUE	4	TRUE
Khaiyrgas.SG	Japan_HG_Jomon+Russia_AfontovaGora3+Peru_Laramate_900BP+KhatyrstyrCave_M	0.174237	Japan_HG_Jomon	0.0696728	0.138382	0.503482	TRUE	4	TRUE
Khaiyrgas.SG	Japan_HG_Jomon+Russia_AfontovaGora3+Peru_Laramate_900BP+KhatyrstyrCave_M	0.174237	Russia_AfontovaGora3	0.138237	0.0849265	1.62773	TRUE	4	TRUE
Khaiyrgas.SG	Japan_HG_Jomon+Russia_AfontovaGora3+Peru_Laramate_900BP+KhatyrstyrCave_M	0.174237	Peru_Laramate_900BP	0.658906	0.293564	2.24451	TRUE	4	TRUE
Khaiyrgas.SG	Japan_HG_Jomon+Russia_AfontovaGora3+Peru_Laramate_900BP+KhatyrstyrCave_M	0.174237	KhatyrstyrCave_M	0.133184	0.199091	0.668958	TRUE	4	TRUE
Khaiyrgas.SG	Peru_Laramate_900BP+China_NEastAsia_Coastal_EN	0.212887	Peru_Laramate_900BP	1.08301	0.05154	21.013	FALSE	2	FALSE
Khaiyrgas.SG	Peru_Laramate_900BP+China_NEastAsia_Coastal_EN	0.212887	China_NEastAsia_Coastal_EN	-0.0830084	0.05154	-1.61056	FALSE	2	FALSE
Khaiyrgas.SG	Peru_Laramate_900BP+KhatyrstyrCave_M	0.167355	Peru_Laramate_900BP	1.08005	0.0628313	17.1897	FALSE	2	FALSE
Khaiyrgas.SG	Peru_Laramate_900BP+KhatyrstyrCave_M	0.167355	KhatyrstyrCave_M	-0.0800505	0.0628313	-1.27405	FALSE	2	FALSE
Khaiyrgas.SG	Peru_Laramate_900BP+China_NEastAsia_Inland_EN	0.142083	Peru_Laramate_900BP	1.10101	0.0551747	19.9549	FALSE	2	FALSE
Khaiyrgas.SG	Peru_Laramate_900BP+China_NEastAsia_Inland_EN	0.142083	China_NEastAsia_Inland_EN	-0.101006	0.0551747	-1.83067	FALSE	2	FALSE
Khaiyrgas.SG	Peru_Laramate_900BP+China_AmurRiver_LPaleolithic_19K	0.116603	Peru_Laramate_900BP	1.08406	0.0489013	22.1683	FALSE	2	FALSE
Khaiyrgas.SG	Peru_Laramate_900BP+China_AmurRiver_LPaleolithic_19K	0.116603	China_AmurRiver_LPaleolithic_19K	-0.0840598	0.0489013	-1.71897	FALSE	2	FALSE
Khaiyrgas.SG	Peru_Laramate_900BP+China_SEastAsia_Coastal_EN	0.115404	Peru_Laramate_900BP	1.07769	0.0557463	19.3321	FALSE	2	FALSE
Khaiyrgas.SG	Peru_Laramate_900BP+China_SEastAsia_Coastal_EN	0.115404	China_SEastAsia_Coastal_EN	-0.0776938	0.0557463	-1.3937	FALSE	2	FALSE
Khaiyrgas.SG	China_AmurRiver_LPaleolithic_19K+KhatyrstyrCave_M	0.0724433	China_AmurRiver_LPaleolithic_19K	-4.56173	1.73949	-2.62246	FALSE	2	FALSE
Khaiyrgas.SG	China_AmurRiver_LPaleolithic_19K+KhatyrstyrCave_M	0.0724433	KhatyrstyrCave_M	5.56173	1.73949	3.19734	FALSE	2	FALSE
Khaiyrgas.SG	China_NEastAsia_Inland_EN+KhatyrstyrCave_M	0.0717441	China_NEastAsia_Inland_EN	-11.2435	9.66968	-1.16275	FALSE	2	FALSE
Khaiyrgas.SG	China_NEastAsia_Inland_EN+KhatyrstyrCave_M	0.0717441	KhatyrstyrCave_M	12.2435	9.66968	1.26617	FALSE	2	FALSE
Khaiyrgas.SG	Japan_HG_Jomon+Peru_Laramate_900BP	0.0680349	Japan_HG_Jomon	-0.0847391	0.071083	-1.19211	FALSE	2	FALSE
Khaiyrgas.SG	Japan_HG_Jomon+Peru_Laramate_900BP	0.0680349	Peru_Laramate_900BP	1.08474	0.071083	15.2602	FALSE	2	FALSE
Khaiyrgas.SG	China_NEastAsia_Coastal_EN+KhatyrstyrCave_M	0.00226907	China_NEastAsia_Coastal_EN	-3.17124	1.06032	-2.99083	FALSE	2	FALSE
Khaiyrgas.SG	China_NEastAsia_Coastal_EN+KhatyrstyrCave_M	0.00226907	KhatyrstyrCave_M	4.17124	1.06032	3.93394	FALSE	2	FALSE
Khaiyrgas.SG	China_NEastAsia_Coastal_EN+China_NEastAsia_Inland_EN	0.00194554	China_NEastAsia_Coastal_EN	-5.63811	1.28992	-4.37091	FALSE	2	FALSE
Khaiyrgas.SG	China_NEastAsia_Coastal_EN+China_NEastAsia_Inland_EN	0.00194554	China_NEastAsia_Inland_EN	6.63811	1.28992	5.14616	FALSE	2	FALSE
Khaiyrgas.SG	China_SEastAsia_Coastal_EN+KhatyrstyrCave_M	0.000379	China_SEastAsia_Coastal_EN	-12.797	14.2541	-0.897778	FALSE	2	FALSE
Khaiyrgas.SG	China_SEastAsia_Coastal_EN+KhatyrstyrCave_M	0.000379	KhatyrstyrCave_M	13.797	14.2541	0.967933	FALSE	2	FALSE
Khaiyrgas.SG	China_AmurRiver_LPaleolithic_19K+China_NEastAsia_Inland_EN	0.000378	China_AmurRiver_LPaleolithic_19K	-9.3729	3.22516	-2.90618	FALSE	2	FALSE
Khaiyrgas.SG	China_AmurRiver_LPaleolithic_19K+China_NEastAsia_Inland_EN	0.000378	China_NEastAsia_Inland_EN	10.3729	3.22516	3.21625	FALSE	2	FALSE
Khaiyrgas.SG	China_SEastAsia_Coastal_EN+China_AmurRiver_LPaleolithic_19K	0.000252	China_SEastAsia_Coastal_EN	6.88627	1.58426	4.34669	FALSE	2	FALSE
Khaiyrgas.SG	China_SEastAsia_Coastal_EN+China_AmurRiver_LPaleolithic_19K	0.000252	China_AmurRiver_LPaleolithic_19K	-5.88627	1.58426	-3.71548	FALSE	2	FALSE
Khaiyrgas.SG	China_AmurRiver_LPaleolithic_19K+China_NEastAsia_Coastal_EN	0.000177	China_AmurRiver_LPaleolithic_19K	47.1843	60.9913	0.773624	FALSE	2	FALSE
Khaiyrgas.SG	China_AmurRiver_LPaleolithic_19K+China_NEastAsia_Coastal_EN	0.000177	China_NEastAsia_Coastal_EN	-46.1843	60.9913	-0.757228	FALSE	2	FALSE
Khaiyrgas.SG	Japan_HG_Jomon+China_SEastAsia_Coastal_EN	6.49e-09	Japan_HG_Jomon	8.98044	3.72749	2.40925	FALSE	2	FALSE
Khaiyrgas.SG	Japan_HG_Jomon+China_SEastAsia_Coastal_EN	6.49e-09	China_SEastAsia_Coastal_EN	-7.98044	3.72749	-2.14097	FALSE	2	FALSE
Khaiyrgas.SG	Japan_HG_Jomon+KhatyrstyrCave_M	2.15e-10	Japan_HG_Jomon	33.5858	108.856	0.308534	FALSE	2	FALSE
Khaiyrgas.SG	Japan_HG_Jomon+KhatyrstyrCave_M	2.15e-10	KhatyrstyrCave_M	-32.5858	108.856	-0.299347	FALSE	2	FALSE
Khaiyrgas.SG	China_SEastAsia_Coastal_EN+China_NEastAsia_Inland_EN	4.01e-14	China_SEastAsia_Coastal_EN	11.719	5.99833	1.95371	FALSE	2	FALSE
Khaiyrgas.SG	China_SEastAsia_Coastal_EN+China_NEastAsia_Inland_EN	4.01e-14	China_NEastAsia_Inland_EN	-10.719	5.99833	-1.787	FALSE	2	FALSE
Khaiyrgas.SG	China_SEastAsia_Coastal_EN+China_NEastAsia_Coastal_EN	9.63e-16	China_SEastAsia_Coastal_EN	4.87896	0.9376	5.20367	FALSE	2	FALSE
Khaiyrgas.SG	China_SEastAsia_Coastal_EN+China_NEastAsia_Coastal_EN	9.63e-16	China_NEastAsia_Coastal_EN	-3.87896	0.9376	-4.13711	FALSE	2	FALSE
Khaiyrgas.SG	Japan_HG_Jomon+China_AmurRiver_LPaleolithic_19K	4.11e-17	Japan_HG_Jomon	3.59448	0.529841	6.78408	FALSE	2	FALSE
Khaiyrgas.SG	Japan_HG_Jomon+China_AmurRiver_LPaleolithic_19K	4.11e-17	China_AmurRiver_LPaleolithic_19K	-2.59448	0.529841	-4.89672	FALSE	2	FALSE
Khaiyrgas.SG	Japan_HG_Jomon+China_NEastAsia_Inland_EN	1.29e-24	Japan_HG_Jomon	4.88655	1.14914	4.25234	FALSE	2	FALSE
Khaiyrgas.SG	Japan_HG_Jomon+China_NEastAsia_Inland_EN	1.29e-24	China_NEastAsia_Inland_EN	-3.88655	1.14914	-3.38213	FALSE	2	FALSE
Khaiyrgas.SG	Japan_HG_Jomon+China_NEastAsia_Coastal_EN	9.47e-26	Japan_HG_Jomon	2.89461	0.357428	8.09843	FALSE	2	FALSE
Khaiyrgas.SG	Japan_HG_Jomon+China_NEastAsia_Coastal_EN	9.47e-26	China_NEastAsia_Coastal_EN	-1.89461	0.357428	-5.30067	FALSE	2	FALSE
Khaiyrgas.SG	Peru_Laramate_900BP+China_NEastAsia_Coastal_EN+KhatyrstyrCave_M	0.892603	Peru_Laramate_900BP	1.00582	0.0659768	15.245	FALSE	3	FALSE
Khaiyrgas.SG	Peru_Laramate_900BP+China_NEastAsia_Coastal_EN+KhatyrstyrCave_M	0.892603	China_NEastAsia_Coastal_EN	-0.375607	0.171797	-2.18634	FALSE	3	FALSE
Khaiyrgas.SG	Peru_Laramate_900BP+China_NEastAsia_Coastal_EN+KhatyrstyrCave_M	0.892603	KhatyrstyrCave_M	0.369791	0.19672	1.87978	FALSE	3	FALSE
Khaiyrgas.SG	Japan_HG_Jomon+China_AmurRiver_LPaleolithic_19K+China_NEastAsia_Inland_EN	0.853483	Japan_HG_Jomon	1.77124	0.655872	2.70059	FALSE	3	FALSE
Khaiyrgas.SG	Japan_HG_Jomon+China_AmurRiver_LPaleolithic_19K+China_NEastAsia_Inland_EN	0.853483	China_AmurRiver_LPaleolithic_19K	-7.3764	2.40574	-3.06616	FALSE	3	FALSE
Khaiyrgas.SG	Japan_HG_Jomon+China_AmurRiver_LPaleolithic_19K+China_NEastAsia_Inland_EN	0.853483	China_NEastAsia_Inland_EN	6.60516	2.45397	2.69162	FALSE	3	FALSE
Khaiyrgas.SG	Russia_AfontovaGora3+China_NEastAsia_Coastal_EN+China_NEastAsia_Inland_EN	0.795422	Russia_AfontovaGora3	0.31183	0.0292007	10.6789	FALSE	3	FALSE
Khaiyrgas.SG	Russia_AfontovaGora3+China_NEastAsia_Coastal_EN+China_NEastAsia_Inland_EN	0.795422	China_NEastAsia_Coastal_EN	-0.515368	0.380243	-1.35536	FALSE	3	FALSE
Khaiyrgas.SG	Russia_AfontovaGora3+China_NEastAsia_Coastal_EN+China_NEastAsia_Inland_EN	0.795422	China_NEastAsia_Inland_EN	1.20354	0.400199	3.00735	FALSE	3	FALSE
Khaiyrgas.SG	Peru_Laramate_900BP+China_NEastAsia_Inland_EN+KhatyrstyrCave_M	0.654196	Peru_Laramate_900BP	1.08188	0.0658585	16.4273	FALSE	3	FALSE
Khaiyrgas.SG	Peru_Laramate_900BP+China_NEastAsia_Inland_EN+KhatyrstyrCave_M	0.654196	China_NEastAsia_Inland_EN	-0.55498	0.310037	-1.79004	FALSE	3	FALSE
Khaiyrgas.SG	Peru_Laramate_900BP+China_NEastAsia_Inland_EN+KhatyrstyrCave_M	0.654196	KhatyrstyrCave_M	0.473104	0.31138	1.51938	FALSE	3	FALSE
Khaiyrgas.SG	China_SEastAsia_Coastal_EN+China_AmurRiver_LPaleolithic_19K+China_NEastAsia_Inland_EN	0.648582	China_SEastAsia_Coastal_EN	3.72696	0.992731	3.75426	FALSE	3	FALSE
Khaiyrgas.SG	China_SEastAsia_Coastal_EN+China_AmurRiver_LPaleolithic_19K+China_NEastAsia_Inland_EN	0.648582	China_AmurRiver_LPaleolithic_19K	-6.74521	1.55177	-4.34679	FALSE	3	FALSE
Khaiyrgas.SG	China_SEastAsia_Coastal_EN+China_AmurRiver_LPaleolithic_19K+China_NEastAsia_Inland_EN	0.648582	China_NEastAsia_Inland_EN	4.01825	1.24262	3.2337	FALSE	3	FALSE
Khaiyrgas.SG	Peru_Laramate_900BP+China_NEastAsia_Coastal_EN+China_NEastAsia_Inland_EN	0.522616	Peru_Laramate_900BP	0.904886	0.125535	7.20826	FALSE	3	FALSE
Khaiyrgas.SG	Peru_Laramate_900BP+China_NEastAsia_Coastal_EN+China_NEastAsia_Inland_EN	0.522616	China_NEastAsia_Coastal_EN	-1.04922	0.637494	-1.64585	FALSE	3	FALSE
Khaiyrgas.SG	Peru_Laramate_900BP+China_NEastAsia_Coastal_EN+China_NEastAsia_Inland_EN	0.522616	China_NEastAsia_Inland_EN	1.14433	0.744653	1.53673	FALSE	3	FALSE
Khaiyrgas.SG	Peru_Laramate_900BP+China_AmurRiver_LPaleolithic_19K+KhatyrstyrCave_M	0.512371	Peru_Laramate_900BP	0.999174	0.103928	9.61406	FALSE	3	FALSE
Khaiyrgas.SG	Peru_Laramate_900BP+China_AmurRiver_LPaleolithic_19K+KhatyrstyrCave_M	0.512371	China_AmurRiver_LPaleolithic_19K	-0.628161	0.536644	-1.17054	FALSE	3	FALSE
Khaiyrgas.SG	Peru_Laramate_900BP+China_AmurRiver_LPaleolithic_19K+KhatyrstyrCave_M	0.512371	KhatyrstyrCave_M	0.628987	0.617022	1.01939	FALSE	3	FALSE
Khaiyrgas.SG	China_SEastAsia_Coastal_EN+China_AmurRiver_LPaleolithic_19K+KhatyrstyrCave_M	0.500076	China_SEastAsia_Coastal_EN	2.72297	1.4975	1.81834	FALSE	3	FALSE
Khaiyrgas.SG	China_SEastAsia_Coastal_EN+China_AmurRiver_LPaleolithic_19K+KhatyrstyrCave_M	0.500076	China_AmurRiver_LPaleolithic_19K	-5.50544	1.56962	-3.5075	FALSE	3	FALSE
Khaiyrgas.SG	China_SEastAsia_Coastal_EN+China_AmurRiver_LPaleolithic_19K+KhatyrstyrCave_M	0.500076	KhatyrstyrCave_M	3.78247	1.42725	2.65019	FALSE	3	FALSE
Khaiyrgas.SG	China_SEastAsia_Coastal_EN+China_AmurRiver_LPaleolithic_19K+China_NEastAsia_Coastal_EN	0.422282	China_SEastAsia_Coastal_EN	5.82197	2.2787	2.55495	FALSE	3	FALSE
Khaiyrgas.SG	China_SEastAsia_Coastal_EN+China_AmurRiver_LPaleolithic_19K+China_NEastAsia_Coastal_EN	0.422282	China_AmurRiver_LPaleolithic_19K	-12.8887	6.1253	-2.10417	FALSE	3	FALSE
Khaiyrgas.SG	China_SEastAsia_Coastal_EN+China_AmurRiver_LPaleolithic_19K+China_NEastAsia_Coastal_EN	0.422282	China_NEastAsia_Coastal_EN	8.06671	4.36247	1.84912	FALSE	3	FALSE
Khaiyrgas.SG	Japan_HG_Jomon+China_AmurRiver_LPaleolithic_19K+KhatyrstyrCave_M	0.308674	Japan_HG_Jomon	1.64243	0.46912	3.50108	FALSE	3	FALSE
Khaiyrgas.SG	Japan_HG_Jomon+China_AmurRiver_LPaleolithic_19K+KhatyrstyrCave_M	0.308674	China_AmurRiver_LPaleolithic_19K	-3.46595	0.848844	-4.08314	FALSE	3	FALSE
Khaiyrgas.SG	Japan_HG_Jomon+China_AmurRiver_LPaleolithic_19K+KhatyrstyrCave_M	0.308674	KhatyrstyrCave_M	2.82352	0.811413	3.47976	FALSE	3	FALSE
Khaiyrgas.SG	Peru_Laramate_900BP+China_AmurRiver_LPaleolithic_19K+China_NEastAsia_Coastal_EN	0.274221	Peru_Laramate_900BP	1.08807	0.0563961	19.2934	FALSE	3	FALSE
Khaiyrgas.SG	Peru_Laramate_900BP+China_AmurRiver_LPaleolithic_19K+China_NEastAsia_Coastal_EN	0.274221	China_AmurRiver_LPaleolithic_19K	0.506222	0.437356	1.15746	FALSE	3	FALSE
Khaiyrgas.SG	Peru_Laramate_900BP+China_AmurRiver_LPaleolithic_19K+China_NEastAsia_Coastal_EN	0.274221	China_NEastAsia_Coastal_EN	-0.594293	0.450122	-1.32029	FALSE	3	FALSE
Khaiyrgas.SG	Japan_HG_Jomon+China_NEastAsia_Inland_EN+KhatyrstyrCave_M	0.232265	Japan_HG_Jomon	1.50628	0.985043	1.52915	FALSE	3	FALSE
Khaiyrgas.SG	Japan_HG_Jomon+China_NEastAsia_Inland_EN+KhatyrstyrCave_M	0.232265	China_NEastAsia_Inland_EN	-6.77677	3.48133	-1.9466	FALSE	3	FALSE
Khaiyrgas.SG	Japan_HG_Jomon+China_NEastAsia_Inland_EN+KhatyrstyrCave_M	0.232265	KhatyrstyrCave_M	6.27049	3.31722	1.89028	FALSE	3	FALSE
Khaiyrgas.SG	Peru_Laramate_900BP+China_SEastAsia_Coastal_EN+China_NEastAsia_Coastal_EN	0.225162	Peru_Laramate_900BP	1.05614	0.0558534	18.9092	FALSE	3	FALSE
Khaiyrgas.SG	Peru_Laramate_900BP+China_SEastAsia_Coastal_EN+China_NEastAsia_Coastal_EN	0.225162	China_SEastAsia_Coastal_EN	0.112351	0.134284	0.836668	FALSE	3	FALSE
Khaiyrgas.SG	Peru_Laramate_900BP+China_SEastAsia_Coastal_EN+China_NEastAsia_Coastal_EN	0.225162	China_NEastAsia_Coastal_EN	-0.168496	0.123104	-1.36873	FALSE	3	FALSE
Khaiyrgas.SG	Russia_AfontovaGora3+China_AmurRiver_LPaleolithic_19K+KhatyrstyrCave_M	0.215484	Russia_AfontovaGora3	0.29818	0.0660777	4.51257	FALSE	3	FALSE
Khaiyrgas.SG	Russia_AfontovaGora3+China_AmurRiver_LPaleolithic_19K+KhatyrstyrCave_M	0.215484	China_AmurRiver_LPaleolithic_19K	-0.660132	0.684603	-0.964254	FALSE	3	FALSE
Khaiyrgas.SG	Russia_AfontovaGora3+China_AmurRiver_LPaleolithic_19K+KhatyrstyrCave_M	0.215484	KhatyrstyrCave_M	1.36195	0.740129	1.84015	FALSE	3	FALSE
Khaiyrgas.SG	Peru_Laramate_900BP+China_SEastAsia_Coastal_EN+China_AmurRiver_LPaleolithic_19K	0.176317	Peru_Laramate_900BP	1.03774	0.0651171	15.9365	FALSE	3	FALSE
Khaiyrgas.SG	Peru_Laramate_900BP+China_SEastAsia_Coastal_EN+China_AmurRiver_LPaleolithic_19K	0.176317	China_SEastAsia_Coastal_EN	0.346718	0.310447	1.11683	FALSE	3	FALSE
Khaiyrgas.SG	Peru_Laramate_900BP+China_SEastAsia_Coastal_EN+China_AmurRiver_LPaleolithic_19K	0.176317	China_AmurRiver_LPaleolithic_19K	-0.384454	0.272688	-1.40987	FALSE	3	FALSE
Khaiyrgas.SG	Japan_HG_Jomon+Peru_Laramate_900BP+China_SEastAsia_Coastal_EN	0.172663	Japan_HG_Jomon	0.328829	0.220684	1.49005	FALSE	3	FALSE
Khaiyrgas.SG	Japan_HG_Jomon+Peru_Laramate_900BP+China_SEastAsia_Coastal_EN	0.172663	Peru_Laramate_900BP	1.04389	0.0740448	14.0981	FALSE	3	FALSE
Khaiyrgas.SG	Japan_HG_Jomon+Peru_Laramate_900BP+China_SEastAsia_Coastal_EN	0.172663	China_SEastAsia_Coastal_EN	-0.372719	0.200469	-1.85924	FALSE	3	FALSE
Khaiyrgas.SG	Japan_HG_Jomon+Peru_Laramate_900BP+China_NEastAsia_Coastal_EN	0.170674	Japan_HG_Jomon	0.215387	0.170461	1.26356	FALSE	3	FALSE
Khaiyrgas.SG	Japan_HG_Jomon+Peru_Laramate_900BP+China_NEastAsia_Coastal_EN	0.170674	Peru_Laramate_900BP	1.01656	0.0753154	13.4973	FALSE	3	FALSE
Khaiyrgas.SG	Japan_HG_Jomon+Peru_Laramate_900BP+China_NEastAsia_Coastal_EN	0.170674	China_NEastAsia_Coastal_EN	-0.231944	0.129009	-1.79789	FALSE	3	FALSE
Khaiyrgas.SG	Russia_AfontovaGora3+China_SEastAsia_Coastal_EN+China_AmurRiver_LPaleolithic_19K	0.168849	Russia_AfontovaGora3	0.476768	0.0575299	8.28731	FALSE	3	FALSE
Khaiyrgas.SG	Russia_AfontovaGora3+China_SEastAsia_Coastal_EN+China_AmurRiver_LPaleolithic_19K	0.168849	China_SEastAsia_Coastal_EN	-1.48336	0.894025	-1.6592	FALSE	3	FALSE
Khaiyrgas.SG	Russia_AfontovaGora3+China_SEastAsia_Coastal_EN+China_AmurRiver_LPaleolithic_19K	0.168849	China_AmurRiver_LPaleolithic_19K	2.00659	0.845186	2.37414	FALSE	3	FALSE
Khaiyrgas.SG	Russia_AfontovaGora3+China_SEastAsia_Coastal_EN+KhatyrstyrCave_M	0.159621	Russia_AfontovaGora3	0.331878	0.0342916	9.6781	FALSE	3	FALSE
Khaiyrgas.SG	Russia_AfontovaGora3+China_SEastAsia_Coastal_EN+KhatyrstyrCave_M	0.159621	China_SEastAsia_Coastal_EN	-0.501024	0.410789	-1.21966	FALSE	3	FALSE
Khaiyrgas.SG	Russia_AfontovaGora3+China_SEastAsia_Coastal_EN+KhatyrstyrCave_M	0.159621	KhatyrstyrCave_M	1.16915	0.422556	2.76684	FALSE	3	FALSE
Khaiyrgas.SG	Peru_Laramate_900BP+China_SEastAsia_Coastal_EN+KhatyrstyrCave_M	0.156429	Peru_Laramate_900BP	1.09872	0.063405	17.3286	FALSE	3	FALSE
Khaiyrgas.SG	Peru_Laramate_900BP+China_SEastAsia_Coastal_EN+KhatyrstyrCave_M	0.156429	China_SEastAsia_Coastal_EN	-0.0234031	0.282775	-0.0827624	FALSE	3	FALSE
Khaiyrgas.SG	Peru_Laramate_900BP+China_SEastAsia_Coastal_EN+KhatyrstyrCave_M	0.156429	KhatyrstyrCave_M	-0.0753185	0.304556	-0.247306	FALSE	3	FALSE
Khaiyrgas.SG	Russia_AfontovaGora3+China_NEastAsia_Inland_EN+KhatyrstyrCave_M	0.151728	Russia_AfontovaGora3	0.331963	0.043521	7.62764	FALSE	3	FALSE
Khaiyrgas.SG	Russia_AfontovaGora3+China_NEastAsia_Inland_EN+KhatyrstyrCave_M	0.151728	China_NEastAsia_Inland_EN	-0.494715	0.808361	-0.611997	FALSE	3	FALSE
Khaiyrgas.SG	Russia_AfontovaGora3+China_NEastAsia_Inland_EN+KhatyrstyrCave_M	0.151728	KhatyrstyrCave_M	1.16275	0.83723	1.38881	FALSE	3	FALSE
Khaiyrgas.SG	Peru_Laramate_900BP+China_SEastAsia_Coastal_EN+China_NEastAsia_Inland_EN	0.132048	Peru_Laramate_900BP	1.09289	0.0568594	19.2209	FALSE	3	FALSE
Khaiyrgas.SG	Peru_Laramate_900BP+China_SEastAsia_Coastal_EN+China_NEastAsia_Inland_EN	0.132048	China_SEastAsia_Coastal_EN	0.112238	0.150271	0.746903	FALSE	3	FALSE
Khaiyrgas.SG	Peru_Laramate_900BP+China_SEastAsia_Coastal_EN+China_NEastAsia_Inland_EN	0.132048	China_NEastAsia_Inland_EN	-0.205125	0.147208	-1.39343	FALSE	3	FALSE
Khaiyrgas.SG	China_NEastAsia_Coastal_EN+China_NEastAsia_Inland_EN+KhatyrstyrCave_M	0.104617	China_NEastAsia_Coastal_EN	-7.83784	6.27738	-1.24859	FALSE	3	FALSE
Khaiyrgas.SG	China_NEastAsia_Coastal_EN+China_NEastAsia_Inland_EN+KhatyrstyrCave_M	0.104617	China_NEastAsia_Inland_EN	16.2287	17.0352	0.952656	FALSE	3	FALSE
Khaiyrgas.SG	China_NEastAsia_Coastal_EN+China_NEastAsia_Inland_EN+KhatyrstyrCave_M	0.104617	KhatyrstyrCave_M	-7.39088	11.6429	-0.634799	FALSE	3	FALSE
Khaiyrgas.SG	China_SEastAsia_Coastal_EN+China_NEastAsia_Inland_EN+KhatyrstyrCave_M	0.103407	China_SEastAsia_Coastal_EN	-3.86411	6.18643	-0.624611	FALSE	3	FALSE
Khaiyrgas.SG	China_SEastAsia_Coastal_EN+China_NEastAsia_Inland_EN+KhatyrstyrCave_M	0.103407	China_NEastAsia_Inland_EN	-12.747	15.4918	-0.822826	FALSE	3	FALSE
Khaiyrgas.SG	China_SEastAsia_Coastal_EN+China_NEastAsia_Inland_EN+KhatyrstyrCave_M	0.103407	KhatyrstyrCave_M	17.6111	20.3437	0.865679	FALSE	3	FALSE
Khaiyrgas.SG	Japan_HG_Jomon+Peru_Laramate_900BP+China_AmurRiver_LPaleolithic_19K	0.100348	Japan_HG_Jomon	0.200679	0.184381	1.08839	FALSE	3	FALSE
Khaiyrgas.SG	Japan_HG_Jomon+Peru_Laramate_900BP+China_AmurRiver_LPaleolithic_19K	0.100348	Peru_Laramate_900BP	1.02395	0.0826964	12.3821	FALSE	3	FALSE
Khaiyrgas.SG	Japan_HG_Jomon+Peru_Laramate_900BP+China_AmurRiver_LPaleolithic_19K	0.100348	China_AmurRiver_LPaleolithic_19K	-0.224631	0.130637	-1.71951	FALSE	3	FALSE
Khaiyrgas.SG	Japan_HG_Jomon+China_AmurRiver_LPaleolithic_19K+China_NEastAsia_Coastal_EN	0.0916826	Japan_HG_Jomon	-5.1106	11.1876	-0.456807	FALSE	3	FALSE
Khaiyrgas.SG	Japan_HG_Jomon+China_AmurRiver_LPaleolithic_19K+China_NEastAsia_Coastal_EN	0.0916826	China_AmurRiver_LPaleolithic_19K	34.7249	52.887	0.656586	FALSE	3	FALSE
Khaiyrgas.SG	Japan_HG_Jomon+China_AmurRiver_LPaleolithic_19K+China_NEastAsia_Coastal_EN	0.0916826	China_NEastAsia_Coastal_EN	-28.6143	42.1144	-0.679442	FALSE	3	FALSE
Khaiyrgas.SG	Japan_HG_Jomon+Peru_Laramate_900BP+China_NEastAsia_Inland_EN	0.0864386	Japan_HG_Jomon	0.157706	0.159383	0.98948	FALSE	3	FALSE
Khaiyrgas.SG	Japan_HG_Jomon+Peru_Laramate_900BP+China_NEastAsia_Inland_EN	0.0864386	Peru_Laramate_900BP	1.04994	0.0732865	14.3265	FALSE	3	FALSE
Khaiyrgas.SG	Japan_HG_Jomon+Peru_Laramate_900BP+China_NEastAsia_Inland_EN	0.0864386	China_NEastAsia_Inland_EN	-0.207645	0.125354	-1.65647	FALSE	3	FALSE
Khaiyrgas.SG	China_AmurRiver_LPaleolithic_19K+China_NEastAsia_Coastal_EN+KhatyrstyrCave_M	0.0783327	China_AmurRiver_LPaleolithic_19K	-7.93583	5.81066	-1.36574	FALSE	3	FALSE
Khaiyrgas.SG	China_AmurRiver_LPaleolithic_19K+China_NEastAsia_Coastal_EN+KhatyrstyrCave_M	0.0783327	China_NEastAsia_Coastal_EN	4.10092	4.85676	0.844374	FALSE	3	FALSE
Khaiyrgas.SG	China_AmurRiver_LPaleolithic_19K+China_NEastAsia_Coastal_EN+KhatyrstyrCave_M	0.0783327	KhatyrstyrCave_M	4.83491	1.7602	2.74679	FALSE	3	FALSE
Khaiyrgas.SG	Japan_HG_Jomon+Peru_Laramate_900BP+KhatyrstyrCave_M	0.0734693	Japan_HG_Jomon	0.00534818	0.161937	0.0330263	FALSE	3	FALSE
Khaiyrgas.SG	Japan_HG_Jomon+Peru_Laramate_900BP+KhatyrstyrCave_M	0.0734693	Peru_Laramate_900BP	1.08363	0.0719872	15.0531	FALSE	3	FALSE
Khaiyrgas.SG	Japan_HG_Jomon+Peru_Laramate_900BP+KhatyrstyrCave_M	0.0734693	KhatyrstyrCave_M	-0.0889822	0.142598	-0.624005	FALSE	3	FALSE
Khaiyrgas.SG	Peru_Laramate_900BP+China_AmurRiver_LPaleolithic_19K+China_NEastAsia_Inland_EN	0.0644879	Peru_Laramate_900BP	1.11591	0.0684644	16.2991	FALSE	3	FALSE
Khaiyrgas.SG	Peru_Laramate_900BP+China_AmurRiver_LPaleolithic_19K+China_NEastAsia_Inland_EN	0.0644879	China_AmurRiver_LPaleolithic_19K	0.164594	0.341444	0.482052	FALSE	3	FALSE
Khaiyrgas.SG	Peru_Laramate_900BP+China_AmurRiver_LPaleolithic_19K+China_NEastAsia_Inland_EN	0.0644879	China_NEastAsia_Inland_EN	-0.280503	0.384312	-0.729882	FALSE	3	FALSE
Khaiyrgas.SG	Russia_AfontovaGora3+China_SEastAsia_Coastal_EN+China_NEastAsia_Coastal_EN	0.0552571	Russia_AfontovaGora3	0.384676	0.0202823	18.9661	FALSE	3	FALSE
Khaiyrgas.SG	Russia_AfontovaGora3+China_SEastAsia_Coastal_EN+China_NEastAsia_Coastal_EN	0.0552571	China_SEastAsia_Coastal_EN	-0.117132	0.139535	-0.839443	FALSE	3	FALSE
Khaiyrgas.SG	Russia_AfontovaGora3+China_SEastAsia_Coastal_EN+China_NEastAsia_Coastal_EN	0.0552571	China_NEastAsia_Coastal_EN	0.732455	0.129781	5.64379	FALSE	3	FALSE
Khaiyrgas.SG	Japan_HG_Jomon+Russia_AfontovaGora3+China_NEastAsia_Coastal_EN	0.0433854	Japan_HG_Jomon	-0.469656	0.205003	-2.29097	FALSE	3	FALSE
Khaiyrgas.SG	Japan_HG_Jomon+Russia_AfontovaGora3+China_NEastAsia_Coastal_EN	0.0433854	Russia_AfontovaGora3	0.438886	0.0343066	12.793	FALSE	3	FALSE
Khaiyrgas.SG	Japan_HG_Jomon+Russia_AfontovaGora3+China_NEastAsia_Coastal_EN	0.0433854	China_NEastAsia_Coastal_EN	1.03077	0.177257	5.81512	FALSE	3	FALSE
Khaiyrgas.SG	China_AmurRiver_LPaleolithic_19K+China_NEastAsia_Inland_EN+KhatyrstyrCave_M	0.0427903	China_AmurRiver_LPaleolithic_19K	-3.32471	5.02621	-0.661475	FALSE	3	FALSE
Khaiyrgas.SG	China_AmurRiver_LPaleolithic_19K+China_NEastAsia_Inland_EN+KhatyrstyrCave_M	0.0427903	China_NEastAsia_Inland_EN	-3.97042	12.8062	-0.310038	FALSE	3	FALSE
Khaiyrgas.SG	China_AmurRiver_LPaleolithic_19K+China_NEastAsia_Inland_EN+KhatyrstyrCave_M	0.0427903	KhatyrstyrCave_M	8.29513	8.95603	0.926207	FALSE	3	FALSE
Khaiyrgas.SG	Japan_HG_Jomon+Russia_AfontovaGora3+KhatyrstyrCave_M	0.0365372	Japan_HG_Jomon	-0.0921876	0.203383	-0.45327	FALSE	3	FALSE
Khaiyrgas.SG	Japan_HG_Jomon+Russia_AfontovaGora3+KhatyrstyrCave_M	0.0365372	Russia_AfontovaGora3	0.34807	0.0290653	11.9754	FALSE	3	FALSE
Khaiyrgas.SG	Japan_HG_Jomon+Russia_AfontovaGora3+KhatyrstyrCave_M	0.0365372	KhatyrstyrCave_M	0.744118	0.189794	3.92067	FALSE	3	FALSE
Khaiyrgas.SG	China_SEastAsia_Coastal_EN+China_NEastAsia_Coastal_EN+China_NEastAsia_Inland_EN	0.0269983	China_SEastAsia_Coastal_EN	1.33659	0.74763	1.78776	FALSE	3	FALSE
Khaiyrgas.SG	China_SEastAsia_Coastal_EN+China_NEastAsia_Coastal_EN+China_NEastAsia_Inland_EN	0.0269983	China_NEastAsia_Coastal_EN	-6.36195	1.45891	-4.36076	FALSE	3	FALSE
Khaiyrgas.SG	China_SEastAsia_Coastal_EN+China_NEastAsia_Coastal_EN+China_NEastAsia_Inland_EN	0.0269983	China_NEastAsia_Inland_EN	6.02536	1.56517	3.84965	FALSE	3	FALSE
Khaiyrgas.SG	Japan_HG_Jomon+Russia_AfontovaGora3+China_NEastAsia_Inland_EN	0.0116463	Japan_HG_Jomon	-0.0841014	0.170982	-0.491873	FALSE	3	FALSE
Khaiyrgas.SG	Japan_HG_Jomon+Russia_AfontovaGora3+China_NEastAsia_Inland_EN	0.0116463	Russia_AfontovaGora3	0.384372	0.0268615	14.3094	FALSE	3	FALSE
Khaiyrgas.SG	Japan_HG_Jomon+Russia_AfontovaGora3+China_NEastAsia_Inland_EN	0.0116463	China_NEastAsia_Inland_EN	0.699729	0.151575	4.61639	FALSE	3	FALSE
Khaiyrgas.SG	China_SEastAsia_Coastal_EN+China_NEastAsia_Coastal_EN+KhatyrstyrCave_M	0.011391	China_SEastAsia_Coastal_EN	-1.43078	1.7173	-0.833156	FALSE	3	FALSE
Khaiyrgas.SG	China_SEastAsia_Coastal_EN+China_NEastAsia_Coastal_EN+KhatyrstyrCave_M	0.011391	China_NEastAsia_Coastal_EN	-3.38727	1.60543	-2.10988	FALSE	3	FALSE
Khaiyrgas.SG	China_SEastAsia_Coastal_EN+China_NEastAsia_Coastal_EN+KhatyrstyrCave_M	0.011391	KhatyrstyrCave_M	5.81805	2.45759	2.36738	FALSE	3	FALSE
Khaiyrgas.SG	Japan_HG_Jomon+China_SEastAsia_Coastal_EN+KhatyrstyrCave_M	0.0100288	Japan_HG_Jomon	8.06994	11.0759	0.728607	FALSE	3	FALSE
Khaiyrgas.SG	Japan_HG_Jomon+China_SEastAsia_Coastal_EN+KhatyrstyrCave_M	0.0100288	China_SEastAsia_Coastal_EN	-21.6698	33.9354	-0.638561	FALSE	3	FALSE
Khaiyrgas.SG	Japan_HG_Jomon+China_SEastAsia_Coastal_EN+KhatyrstyrCave_M	0.0100288	KhatyrstyrCave_M	14.5999	23.9973	0.608396	FALSE	3	FALSE
Khaiyrgas.SG	Japan_HG_Jomon+Russia_AfontovaGora3+China_AmurRiver_LPaleolithic_19K	0.00959774	Japan_HG_Jomon	-0.691199	0.327187	-2.11255	FALSE	3	FALSE
Khaiyrgas.SG	Japan_HG_Jomon+Russia_AfontovaGora3+China_AmurRiver_LPaleolithic_19K	0.00959774	Russia_AfontovaGora3	0.480716	0.0480035	10.0142	FALSE	3	FALSE
Khaiyrgas.SG	Japan_HG_Jomon+Russia_AfontovaGora3+China_AmurRiver_LPaleolithic_19K	0.00959774	China_AmurRiver_LPaleolithic_19K	1.21048	0.285143	4.24517	FALSE	3	FALSE
Khaiyrgas.SG	Japan_HG_Jomon+China_NEastAsia_Coastal_EN+China_NEastAsia_Inland_EN	0.00861424	Japan_HG_Jomon	1.54331	0.543217	2.84106	FALSE	3	FALSE
Khaiyrgas.SG	Japan_HG_Jomon+China_NEastAsia_Coastal_EN+China_NEastAsia_Inland_EN	0.00861424	China_NEastAsia_Coastal_EN	-5.03098	1.02132	-4.92597	FALSE	3	FALSE
Khaiyrgas.SG	Japan_HG_Jomon+China_NEastAsia_Coastal_EN+China_NEastAsia_Inland_EN	0.00861424	China_NEastAsia_Inland_EN	4.48768	1.13868	3.94111	FALSE	3	FALSE
Khaiyrgas.SG	Japan_HG_Jomon+China_SEastAsia_Coastal_EN+China_AmurRiver_LPaleolithic_19K	0.00851004	Japan_HG_Jomon	-0.305149	1.90602	-0.160097	FALSE	3	FALSE
Khaiyrgas.SG	Japan_HG_Jomon+China_SEastAsia_Coastal_EN+China_AmurRiver_LPaleolithic_19K	0.00851004	China_SEastAsia_Coastal_EN	5.91593	3.57764	1.65358	FALSE	3	FALSE
Khaiyrgas.SG	Japan_HG_Jomon+China_SEastAsia_Coastal_EN+China_AmurRiver_LPaleolithic_19K	0.00851004	China_AmurRiver_LPaleolithic_19K	-4.61078	1.85353	-2.48757	FALSE	3	FALSE
Khaiyrgas.SG	Japan_HG_Jomon+China_NEastAsia_Coastal_EN+KhatyrstyrCave_M	0.00804619	Japan_HG_Jomon	0.906844	0.458841	1.97638	FALSE	3	FALSE
Khaiyrgas.SG	Japan_HG_Jomon+China_NEastAsia_Coastal_EN+KhatyrstyrCave_M	0.00804619	China_NEastAsia_Coastal_EN	-2.41127	0.5886	-4.09662	FALSE	3	FALSE
Khaiyrgas.SG	Japan_HG_Jomon+China_NEastAsia_Coastal_EN+KhatyrstyrCave_M	0.00804619	KhatyrstyrCave_M	2.50443	0.647264	3.86925	FALSE	3	FALSE
Khaiyrgas.SG	Japan_HG_Jomon+China_SEastAsia_Coastal_EN+China_NEastAsia_Coastal_EN	0.00760314	Japan_HG_Jomon	-2.20362	1.87563	-1.17487	FALSE	3	FALSE
Khaiyrgas.SG	Japan_HG_Jomon+China_SEastAsia_Coastal_EN+China_NEastAsia_Coastal_EN	0.00760314	China_SEastAsia_Coastal_EN	5.77504	2.40481	2.40146	FALSE	3	FALSE
Khaiyrgas.SG	Japan_HG_Jomon+China_SEastAsia_Coastal_EN+China_NEastAsia_Coastal_EN	0.00760314	China_NEastAsia_Coastal_EN	-2.57142	0.797892	-3.22276	FALSE	3	FALSE
Khaiyrgas.SG	China_AmurRiver_LPaleolithic_19K+China_NEastAsia_Coastal_EN+China_NEastAsia_Inland_EN	0.00339252	China_AmurRiver_LPaleolithic_19K	-18.2561	622.149	-0.0293436	FALSE	3	FALSE
Khaiyrgas.SG	China_AmurRiver_LPaleolithic_19K+China_NEastAsia_Coastal_EN+China_NEastAsia_Inland_EN	0.00339252	China_NEastAsia_Coastal_EN	13.564	652.941	0.0207737	FALSE	3	FALSE
Khaiyrgas.SG	China_AmurRiver_LPaleolithic_19K+China_NEastAsia_Coastal_EN+China_NEastAsia_Inland_EN	0.00339252	China_NEastAsia_Inland_EN	5.6921	31.042	0.183368	FALSE	3	FALSE
Khaiyrgas.SG	Japan_HG_Jomon+China_SEastAsia_Coastal_EN+China_NEastAsia_Inland_EN	0.00156175	Japan_HG_Jomon	-2.83174	5.60977	-0.504787	FALSE	3	FALSE
Khaiyrgas.SG	Japan_HG_Jomon+China_SEastAsia_Coastal_EN+China_NEastAsia_Inland_EN	0.00156175	China_SEastAsia_Coastal_EN	13.8884	13.9451	0.995931	FALSE	3	FALSE
Khaiyrgas.SG	Japan_HG_Jomon+China_SEastAsia_Coastal_EN+China_NEastAsia_Inland_EN	0.00156175	China_NEastAsia_Inland_EN	-10.0567	8.70202	-1.15567	FALSE	3	FALSE
Khaiyrgas.SG	Japan_HG_Jomon+Russia_AfontovaGora3+China_SEastAsia_Coastal_EN	0.00024	Japan_HG_Jomon	-1.0278	1.1071	-0.928371	FALSE	3	FALSE
Khaiyrgas.SG	Japan_HG_Jomon+Russia_AfontovaGora3+China_SEastAsia_Coastal_EN	0.00024	Russia_AfontovaGora3	0.415639	0.076804	5.41168	FALSE	3	FALSE
Khaiyrgas.SG	Japan_HG_Jomon+Russia_AfontovaGora3+China_SEastAsia_Coastal_EN	0.00024	China_SEastAsia_Coastal_EN	1.61216	1.0362	1.55584	FALSE	3	FALSE
Khaiyrgas.SG	Russia_AfontovaGora3+China_AmurRiver_LPaleolithic_19K+China_NEastAsia_Coastal_EN	0.000163	Russia_AfontovaGora3	0.359973	0.0773662	4.65284	FALSE	3	FALSE
Khaiyrgas.SG	Russia_AfontovaGora3+China_AmurRiver_LPaleolithic_19K+China_NEastAsia_Coastal_EN	0.000163	China_AmurRiver_LPaleolithic_19K	2.67602	7.12224	0.375727	FALSE	3	FALSE
Khaiyrgas.SG	Russia_AfontovaGora3+China_AmurRiver_LPaleolithic_19K+China_NEastAsia_Coastal_EN	0.000163	China_NEastAsia_Coastal_EN	-2.03599	7.05386	-0.288635	FALSE	3	FALSE
Khaiyrgas.SG	Japan_HG_Jomon+Peru_Laramate_900BP+China_NEastAsia_Coastal_EN+KhatyrstyrCave_M	0.9351	Japan_HG_Jomon	0.0848513	0.202053	0.419946	FALSE	4	FALSE
Khaiyrgas.SG	Japan_HG_Jomon+Peru_Laramate_900BP+China_NEastAsia_Coastal_EN+KhatyrstyrCave_M	0.9351	Peru_Laramate_900BP	0.933685	0.0985838	9.47097	FALSE	4	FALSE
Khaiyrgas.SG	Japan_HG_Jomon+Peru_Laramate_900BP+China_NEastAsia_Coastal_EN+KhatyrstyrCave_M	0.9351	China_NEastAsia_Coastal_EN	-0.471384	0.209991	-2.24478	FALSE	4	FALSE
Khaiyrgas.SG	Japan_HG_Jomon+Peru_Laramate_900BP+China_NEastAsia_Coastal_EN+KhatyrstyrCave_M	0.9351	KhatyrstyrCave_M	0.452848	0.2442	1.85441	FALSE	4	FALSE
Khaiyrgas.SG	Japan_HG_Jomon+Russia_AfontovaGora3+China_AmurRiver_LPaleolithic_19K+China_NEastAsia_Coastal_EN	0.933545	Japan_HG_Jomon	-0.70553	0.287122	-2.45725	FALSE	4	FALSE
Khaiyrgas.SG	Japan_HG_Jomon+Russia_AfontovaGora3+China_AmurRiver_LPaleolithic_19K+China_NEastAsia_Coastal_EN	0.933545	Russia_AfontovaGora3	0.42585	0.0436132	9.76425	FALSE	4	FALSE
Khaiyrgas.SG	Japan_HG_Jomon+Russia_AfontovaGora3+China_AmurRiver_LPaleolithic_19K+China_NEastAsia_Coastal_EN	0.933545	China_AmurRiver_LPaleolithic_19K	1.63017	0.770563	2.11555	FALSE	4	FALSE
Khaiyrgas.SG	Japan_HG_Jomon+Russia_AfontovaGora3+China_AmurRiver_LPaleolithic_19K+China_NEastAsia_Coastal_EN	0.933545	China_NEastAsia_Coastal_EN	-0.350487	0.659095	-0.53177	FALSE	4	FALSE
Khaiyrgas.SG	China_SEastAsia_Coastal_EN+China_AmurRiver_LPaleolithic_19K+China_NEastAsia_Inland_EN+KhatyrstyrCave_M	0.920086	China_SEastAsia_Coastal_EN	3.34257	0.990274	3.3754	FALSE	4	FALSE
Khaiyrgas.SG	China_SEastAsia_Coastal_EN+China_AmurRiver_LPaleolithic_19K+China_NEastAsia_Inland_EN+KhatyrstyrCave_M	0.920086	China_AmurRiver_LPaleolithic_19K	-6.25895	1.39695	-4.48042	FALSE	4	FALSE
Khaiyrgas.SG	China_SEastAsia_Coastal_EN+China_AmurRiver_LPaleolithic_19K+China_NEastAsia_Inland_EN+KhatyrstyrCave_M	0.920086	China_NEastAsia_Inland_EN	2.33318	1.3528	1.7247	FALSE	4	FALSE
Khaiyrgas.SG	China_SEastAsia_Coastal_EN+China_AmurRiver_LPaleolithic_19K+China_NEastAsia_Inland_EN+KhatyrstyrCave_M	0.920086	KhatyrstyrCave_M	1.58319	1.12227	1.41071	FALSE	4	FALSE
Khaiyrgas.SG	Japan_HG_Jomon+Russia_AfontovaGora3+China_SEastAsia_Coastal_EN+China_NEastAsia_Coastal_EN	0.911929	Japan_HG_Jomon	-0.69892	0.311628	-2.2428	FALSE	4	FALSE
Khaiyrgas.SG	Japan_HG_Jomon+Russia_AfontovaGora3+China_SEastAsia_Coastal_EN+China_NEastAsia_Coastal_EN	0.911929	Russia_AfontovaGora3	0.37307	0.0397694	9.38083	FALSE	4	FALSE
Khaiyrgas.SG	Japan_HG_Jomon+Russia_AfontovaGora3+China_SEastAsia_Coastal_EN+China_NEastAsia_Coastal_EN	0.911929	China_SEastAsia_Coastal_EN	0.923288	0.446953	2.06574	FALSE	4	FALSE
Khaiyrgas.SG	Japan_HG_Jomon+Russia_AfontovaGora3+China_SEastAsia_Coastal_EN+China_NEastAsia_Coastal_EN	0.911929	China_NEastAsia_Coastal_EN	0.402562	0.286098	1.40708	FALSE	4	FALSE
Khaiyrgas.SG	Japan_HG_Jomon+China_SEastAsia_Coastal_EN+China_AmurRiver_LPaleolithic_19K+China_NEastAsia_Inland_EN	0.895689	Japan_HG_Jomon	1.0216	0.981126	1.04125	FALSE	4	FALSE
Khaiyrgas.SG	Japan_HG_Jomon+China_SEastAsia_Coastal_EN+China_AmurRiver_LPaleolithic_19K+China_NEastAsia_Inland_EN	0.895689	China_SEastAsia_Coastal_EN	1.63948	1.54631	1.06025	FALSE	4	FALSE
Khaiyrgas.SG	Japan_HG_Jomon+China_SEastAsia_Coastal_EN+China_AmurRiver_LPaleolithic_19K+China_NEastAsia_Inland_EN	0.895689	China_AmurRiver_LPaleolithic_19K	-7.26536	2.85364	-2.546	FALSE	4	FALSE
Khaiyrgas.SG	Japan_HG_Jomon+China_SEastAsia_Coastal_EN+China_AmurRiver_LPaleolithic_19K+China_NEastAsia_Inland_EN	0.895689	China_NEastAsia_Inland_EN	5.60428	3.12646	1.79253	FALSE	4	FALSE
Khaiyrgas.SG	Japan_HG_Jomon+Peru_Laramate_900BP+China_AmurRiver_LPaleolithic_19K+China_NEastAsia_Coastal_EN	0.873802	Japan_HG_Jomon	-0.594356	0.740642	-0.802488	FALSE	4	FALSE
Khaiyrgas.SG	Japan_HG_Jomon+Peru_Laramate_900BP+China_AmurRiver_LPaleolithic_19K+China_NEastAsia_Coastal_EN	0.873802	Peru_Laramate_900BP	1.10377	0.154519	7.14326	FALSE	4	FALSE
Khaiyrgas.SG	Japan_HG_Jomon+Peru_Laramate_900BP+China_AmurRiver_LPaleolithic_19K+China_NEastAsia_Coastal_EN	0.873802	China_AmurRiver_LPaleolithic_19K	2.63844	2.16653	1.21782	FALSE	4	FALSE
Khaiyrgas.SG	Japan_HG_Jomon+Peru_Laramate_900BP+China_AmurRiver_LPaleolithic_19K+China_NEastAsia_Coastal_EN	0.873802	China_NEastAsia_Coastal_EN	-2.14785	1.58291	-1.3569	FALSE	4	FALSE
Khaiyrgas.SG	China_SEastAsia_Coastal_EN+China_AmurRiver_LPaleolithic_19K+China_NEastAsia_Coastal_EN+KhatyrstyrCave_M	0.85904	China_SEastAsia_Coastal_EN	3.61015	1.55106	2.32754	FALSE	4	FALSE
Khaiyrgas.SG	China_SEastAsia_Coastal_EN+China_AmurRiver_LPaleolithic_19K+China_NEastAsia_Coastal_EN+KhatyrstyrCave_M	0.85904	China_AmurRiver_LPaleolithic_19K	-8.79772	3.48419	-2.52504	FALSE	4	FALSE
Khaiyrgas.SG	China_SEastAsia_Coastal_EN+China_AmurRiver_LPaleolithic_19K+China_NEastAsia_Coastal_EN+KhatyrstyrCave_M	0.85904	China_NEastAsia_Coastal_EN	3.61621	2.52444	1.43248	FALSE	4	FALSE
Khaiyrgas.SG	China_SEastAsia_Coastal_EN+China_AmurRiver_LPaleolithic_19K+China_NEastAsia_Coastal_EN+KhatyrstyrCave_M	0.85904	KhatyrstyrCave_M	2.57135	1.38825	1.85222	FALSE	4	FALSE
Khaiyrgas.SG	Russia_AfontovaGora3+Peru_Laramate_900BP+China_SEastAsia_Coastal_EN+China_NEastAsia_Coastal_EN	0.852785	Russia_AfontovaGora3	0.392809	0.190331	2.06382	FALSE	4	FALSE
Khaiyrgas.SG	Russia_AfontovaGora3+Peru_Laramate_900BP+China_SEastAsia_Coastal_EN+China_NEastAsia_Coastal_EN	0.852785	Peru_Laramate_900BP	-0.0419909	0.546474	-0.0768398	FALSE	4	FALSE
Khaiyrgas.SG	Russia_AfontovaGora3+Peru_Laramate_900BP+China_SEastAsia_Coastal_EN+China_NEastAsia_Coastal_EN	0.852785	China_SEastAsia_Coastal_EN	-0.0530239	0.150875	-0.351443	FALSE	4	FALSE
Khaiyrgas.SG	Russia_AfontovaGora3+Peru_Laramate_900BP+China_SEastAsia_Coastal_EN+China_NEastAsia_Coastal_EN	0.852785	China_NEastAsia_Coastal_EN	0.702206	0.462248	1.51911	FALSE	4	FALSE
Khaiyrgas.SG	Russia_AfontovaGora3+China_SEastAsia_Coastal_EN+China_AmurRiver_LPaleolithic_19K+China_NEastAsia_Coastal_EN	0.850172	Russia_AfontovaGora3	0.537014	0.368446	1.45751	FALSE	4	FALSE
Khaiyrgas.SG	Russia_AfontovaGora3+China_SEastAsia_Coastal_EN+China_AmurRiver_LPaleolithic_19K+China_NEastAsia_Coastal_EN	0.850172	China_SEastAsia_Coastal_EN	-3.46555	7.65769	-0.452558	FALSE	4	FALSE
Khaiyrgas.SG	Russia_AfontovaGora3+China_SEastAsia_Coastal_EN+China_AmurRiver_LPaleolithic_19K+China_NEastAsia_Coastal_EN	0.850172	China_AmurRiver_LPaleolithic_19K	6.86902	15.6607	0.438616	FALSE	4	FALSE
Khaiyrgas.SG	Russia_AfontovaGora3+China_SEastAsia_Coastal_EN+China_AmurRiver_LPaleolithic_19K+China_NEastAsia_Coastal_EN	0.850172	China_NEastAsia_Coastal_EN	-2.94048	8.43314	-0.348682	FALSE	4	FALSE
Khaiyrgas.SG	Japan_HG_Jomon+Peru_Laramate_900BP+China_AmurRiver_LPaleolithic_19K+KhatyrstyrCave_M	0.807352	Japan_HG_Jomon	0.338579	0.253635	1.33491	FALSE	4	FALSE
Khaiyrgas.SG	Japan_HG_Jomon+Peru_Laramate_900BP+China_AmurRiver_LPaleolithic_19K+KhatyrstyrCave_M	0.807352	Peru_Laramate_900BP	0.893415	0.139588	6.40036	FALSE	4	FALSE
Khaiyrgas.SG	Japan_HG_Jomon+Peru_Laramate_900BP+China_AmurRiver_LPaleolithic_19K+KhatyrstyrCave_M	0.807352	China_AmurRiver_LPaleolithic_19K	-0.799758	0.408723	-1.95672	FALSE	4	FALSE
Khaiyrgas.SG	Japan_HG_Jomon+Peru_Laramate_900BP+China_AmurRiver_LPaleolithic_19K+KhatyrstyrCave_M	0.807352	KhatyrstyrCave_M	0.567764	0.36675	1.5481	FALSE	4	FALSE
Khaiyrgas.SG	Japan_HG_Jomon+Russia_AfontovaGora3+China_NEastAsia_Coastal_EN+China_NEastAsia_Inland_EN	0.795886	Japan_HG_Jomon	-0.268784	0.253622	-1.05978	FALSE	4	FALSE
Khaiyrgas.SG	Japan_HG_Jomon+Russia_AfontovaGora3+China_NEastAsia_Coastal_EN+China_NEastAsia_Inland_EN	0.795886	Russia_AfontovaGora3	0.353868	0.0441457	8.01591	FALSE	4	FALSE
Khaiyrgas.SG	Japan_HG_Jomon+Russia_AfontovaGora3+China_NEastAsia_Coastal_EN+China_NEastAsia_Inland_EN	0.795886	China_NEastAsia_Coastal_EN	-0.0908527	0.521653	-0.174163	FALSE	4	FALSE
Khaiyrgas.SG	Japan_HG_Jomon+Russia_AfontovaGora3+China_NEastAsia_Coastal_EN+China_NEastAsia_Inland_EN	0.795886	China_NEastAsia_Inland_EN	1.00577	0.407009	2.47112	FALSE	4	FALSE
Khaiyrgas.SG	Russia_AfontovaGora3+China_AmurRiver_LPaleolithic_19K+China_NEastAsia_Coastal_EN+China_NEastAsia_Inland_EN	0.782152	Russia_AfontovaGora3	0.319212	0.0301223	10.5972	FALSE	4	FALSE
Khaiyrgas.SG	Russia_AfontovaGora3+China_AmurRiver_LPaleolithic_19K+China_NEastAsia_Coastal_EN+China_NEastAsia_Inland_EN	0.782152	China_AmurRiver_LPaleolithic_19K	0.357753	0.501408	0.713498	FALSE	4	FALSE
Khaiyrgas.SG	Russia_AfontovaGora3+China_AmurRiver_LPaleolithic_19K+China_NEastAsia_Coastal_EN+China_NEastAsia_Inland_EN	0.782152	China_NEastAsia_Coastal_EN	-0.899446	0.642263	-1.40043	FALSE	4	FALSE
Khaiyrgas.SG	Russia_AfontovaGora3+China_AmurRiver_LPaleolithic_19K+China_NEastAsia_Coastal_EN+China_NEastAsia_Inland_EN	0.782152	China_NEastAsia_Inland_EN	1.22248	0.391019	3.12639	FALSE	4	FALSE
Khaiyrgas.SG	Japan_HG_Jomon+Russia_AfontovaGora3+China_AmurRiver_LPaleolithic_19K+China_NEastAsia_Inland_EN	0.773837	Japan_HG_Jomon	0.746297	1.26953	0.587855	FALSE	4	FALSE
Khaiyrgas.SG	Japan_HG_Jomon+Russia_AfontovaGora3+China_AmurRiver_LPaleolithic_19K+China_NEastAsia_Inland_EN	0.773837	Russia_AfontovaGora3	0.206379	0.259107	0.796501	FALSE	4	FALSE
Khaiyrgas.SG	Japan_HG_Jomon+Russia_AfontovaGora3+China_AmurRiver_LPaleolithic_19K+China_NEastAsia_Inland_EN	0.773837	China_AmurRiver_LPaleolithic_19K	-3.31148	4.32836	-0.765066	FALSE	4	FALSE
Khaiyrgas.SG	Japan_HG_Jomon+Russia_AfontovaGora3+China_AmurRiver_LPaleolithic_19K+China_NEastAsia_Inland_EN	0.773837	China_NEastAsia_Inland_EN	3.35881	3.41077	0.984766	FALSE	4	FALSE
Khaiyrgas.SG	Peru_Laramate_900BP+China_NEastAsia_Coastal_EN+China_NEastAsia_Inland_EN+KhatyrstyrCave_M	0.762735	Peru_Laramate_900BP	0.941202	0.105305	8.93786	FALSE	4	FALSE
Khaiyrgas.SG	Peru_Laramate_900BP+China_NEastAsia_Coastal_EN+China_NEastAsia_Inland_EN+KhatyrstyrCave_M	0.762735	China_NEastAsia_Coastal_EN	-0.735676	0.540068	-1.36219	FALSE	4	FALSE
Khaiyrgas.SG	Peru_Laramate_900BP+China_NEastAsia_Coastal_EN+China_NEastAsia_Inland_EN+KhatyrstyrCave_M	0.762735	China_NEastAsia_Inland_EN	0.533504	0.77057	0.69235	FALSE	4	FALSE
Khaiyrgas.SG	Peru_Laramate_900BP+China_NEastAsia_Coastal_EN+China_NEastAsia_Inland_EN+KhatyrstyrCave_M	0.762735	KhatyrstyrCave_M	0.26097	0.262292	0.99496	FALSE	4	FALSE
Khaiyrgas.SG	Peru_Laramate_900BP+China_AmurRiver_LPaleolithic_19K+China_NEastAsia_Coastal_EN+KhatyrstyrCave_M	0.753925	Peru_Laramate_900BP	0.985969	0.0871282	11.3163	FALSE	4	FALSE
Khaiyrgas.SG	Peru_Laramate_900BP+China_AmurRiver_LPaleolithic_19K+China_NEastAsia_Coastal_EN+KhatyrstyrCave_M	0.753925	China_AmurRiver_LPaleolithic_19K	-0.214708	0.504956	-0.425201	FALSE	4	FALSE
Khaiyrgas.SG	Peru_Laramate_900BP+China_AmurRiver_LPaleolithic_19K+China_NEastAsia_Coastal_EN+KhatyrstyrCave_M	0.753925	China_NEastAsia_Coastal_EN	-0.255818	0.356018	-0.718554	FALSE	4	FALSE
Khaiyrgas.SG	Peru_Laramate_900BP+China_AmurRiver_LPaleolithic_19K+China_NEastAsia_Coastal_EN+KhatyrstyrCave_M	0.753925	KhatyrstyrCave_M	0.484557	0.33188	1.46004	FALSE	4	FALSE
Khaiyrgas.SG	Japan_HG_Jomon+China_AmurRiver_LPaleolithic_19K+China_NEastAsia_Coastal_EN+China_NEastAsia_Inland_EN	0.724258	Japan_HG_Jomon	2.31578	1.37439	1.68495	FALSE	4	FALSE
Khaiyrgas.SG	Japan_HG_Jomon+China_AmurRiver_LPaleolithic_19K+China_NEastAsia_Coastal_EN+China_NEastAsia_Inland_EN	0.724258	China_AmurRiver_LPaleolithic_19K	-10.561	9.46658	-1.11561	FALSE	4	FALSE
Khaiyrgas.SG	Japan_HG_Jomon+China_AmurRiver_LPaleolithic_19K+China_NEastAsia_Coastal_EN+China_NEastAsia_Inland_EN	0.724258	China_NEastAsia_Coastal_EN	1.76187	5.88642	0.299312	FALSE	4	FALSE
Khaiyrgas.SG	Japan_HG_Jomon+China_AmurRiver_LPaleolithic_19K+China_NEastAsia_Coastal_EN+China_NEastAsia_Inland_EN	0.724258	China_NEastAsia_Inland_EN	7.48338	4.12526	1.81404	FALSE	4	FALSE
Khaiyrgas.SG	Peru_Laramate_900BP+China_SEastAsia_Coastal_EN+China_NEastAsia_Coastal_EN+KhatyrstyrCave_M	0.708526	Peru_Laramate_900BP	1.00455	0.0737406	13.6228	FALSE	4	FALSE
Khaiyrgas.SG	Peru_Laramate_900BP+China_SEastAsia_Coastal_EN+China_NEastAsia_Coastal_EN+KhatyrstyrCave_M	0.708526	China_SEastAsia_Coastal_EN	-0.101231	0.189735	-0.533537	FALSE	4	FALSE
Khaiyrgas.SG	Peru_Laramate_900BP+China_SEastAsia_Coastal_EN+China_NEastAsia_Coastal_EN+KhatyrstyrCave_M	0.708526	China_NEastAsia_Coastal_EN	-0.339374	0.222569	-1.52481	FALSE	4	FALSE
Khaiyrgas.SG	Peru_Laramate_900BP+China_SEastAsia_Coastal_EN+China_NEastAsia_Coastal_EN+KhatyrstyrCave_M	0.708526	KhatyrstyrCave_M	0.436052	0.319144	1.36632	FALSE	4	FALSE
Khaiyrgas.SG	Japan_HG_Jomon+Peru_Laramate_900BP+China_NEastAsia_Inland_EN+KhatyrstyrCave_M	0.692905	Japan_HG_Jomon	0.198851	0.213065	0.933286	FALSE	4	FALSE
Khaiyrgas.SG	Japan_HG_Jomon+Peru_Laramate_900BP+China_NEastAsia_Inland_EN+KhatyrstyrCave_M	0.692905	Peru_Laramate_900BP	0.996627	0.103188	9.65833	FALSE	4	FALSE
Khaiyrgas.SG	Japan_HG_Jomon+Peru_Laramate_900BP+China_NEastAsia_Inland_EN+KhatyrstyrCave_M	0.692905	China_NEastAsia_Inland_EN	-0.797403	0.437125	-1.8242	FALSE	4	FALSE
Khaiyrgas.SG	Japan_HG_Jomon+Peru_Laramate_900BP+China_NEastAsia_Inland_EN+KhatyrstyrCave_M	0.692905	KhatyrstyrCave_M	0.601925	0.414528	1.45207	FALSE	4	FALSE
Khaiyrgas.SG	Russia_AfontovaGora3+China_NEastAsia_Coastal_EN+China_NEastAsia_Inland_EN+KhatyrstyrCave_M	0.685954	Russia_AfontovaGora3	0.30788	0.0284888	10.8071	FALSE	4	FALSE
Khaiyrgas.SG	Russia_AfontovaGora3+China_NEastAsia_Coastal_EN+China_NEastAsia_Inland_EN+KhatyrstyrCave_M	0.685954	China_NEastAsia_Coastal_EN	-0.443756	0.34418	-1.28931	FALSE	4	FALSE
Khaiyrgas.SG	Russia_AfontovaGora3+China_NEastAsia_Coastal_EN+China_NEastAsia_Inland_EN+KhatyrstyrCave_M	0.685954	China_NEastAsia_Inland_EN	0.926333	0.480923	1.92616	FALSE	4	FALSE
Khaiyrgas.SG	Russia_AfontovaGora3+China_NEastAsia_Coastal_EN+China_NEastAsia_Inland_EN+KhatyrstyrCave_M	0.685954	KhatyrstyrCave_M	0.209544	0.28265	0.741355	FALSE	4	FALSE
Khaiyrgas.SG	Russia_AfontovaGora3+China_SEastAsia_Coastal_EN+China_AmurRiver_LPaleolithic_19K+China_NEastAsia_Inland_EN	0.685109	Russia_AfontovaGora3	-0.176807	2.19219	-0.0806532	FALSE	4	FALSE
Khaiyrgas.SG	Russia_AfontovaGora3+China_SEastAsia_Coastal_EN+China_AmurRiver_LPaleolithic_19K+China_NEastAsia_Inland_EN	0.685109	China_SEastAsia_Coastal_EN	6.61442	25.7444	0.256927	FALSE	4	FALSE
Khaiyrgas.SG	Russia_AfontovaGora3+China_SEastAsia_Coastal_EN+China_AmurRiver_LPaleolithic_19K+China_NEastAsia_Inland_EN	0.685109	China_AmurRiver_LPaleolithic_19K	-11.0435	43.6201	-0.253174	FALSE	4	FALSE
Khaiyrgas.SG	Russia_AfontovaGora3+China_SEastAsia_Coastal_EN+China_AmurRiver_LPaleolithic_19K+China_NEastAsia_Inland_EN	0.685109	China_NEastAsia_Inland_EN	5.60587	20.1532	0.278163	FALSE	4	FALSE
Khaiyrgas.SG	Japan_HG_Jomon+China_AmurRiver_LPaleolithic_19K+China_NEastAsia_Inland_EN+KhatyrstyrCave_M	0.665883	Japan_HG_Jomon	1.7667	0.655424	2.69551	FALSE	4	FALSE
Khaiyrgas.SG	Japan_HG_Jomon+China_AmurRiver_LPaleolithic_19K+China_NEastAsia_Inland_EN+KhatyrstyrCave_M	0.665883	China_AmurRiver_LPaleolithic_19K	-7.29056	3.17421	-2.29681	FALSE	4	FALSE
Khaiyrgas.SG	Japan_HG_Jomon+China_AmurRiver_LPaleolithic_19K+China_NEastAsia_Inland_EN+KhatyrstyrCave_M	0.665883	China_NEastAsia_Inland_EN	6.65658	4.6638	1.42728	FALSE	4	FALSE
Khaiyrgas.SG	Japan_HG_Jomon+China_AmurRiver_LPaleolithic_19K+China_NEastAsia_Inland_EN+KhatyrstyrCave_M	0.665883	KhatyrstyrCave_M	-0.132722	1.91617	-0.0692639	FALSE	4	FALSE
Khaiyrgas.SG	Russia_AfontovaGora3+Peru_Laramate_900BP+China_NEastAsia_Coastal_EN+KhatyrstyrCave_M	0.659231	Russia_AfontovaGora3	0.0616857	0.220673	0.279534	FALSE	4	FALSE
Khaiyrgas.SG	Russia_AfontovaGora3+Peru_Laramate_900BP+China_NEastAsia_Coastal_EN+KhatyrstyrCave_M	0.659231	Peru_Laramate_900BP	0.830652	0.62502	1.329	FALSE	4	FALSE
Khaiyrgas.SG	Russia_AfontovaGora3+Peru_Laramate_900BP+China_NEastAsia_Coastal_EN+KhatyrstyrCave_M	0.659231	China_NEastAsia_Coastal_EN	-0.244227	0.518692	-0.470851	FALSE	4	FALSE
Khaiyrgas.SG	Russia_AfontovaGora3+Peru_Laramate_900BP+China_NEastAsia_Coastal_EN+KhatyrstyrCave_M	0.659231	KhatyrstyrCave_M	0.351889	0.23284	1.51129	FALSE	4	FALSE
Khaiyrgas.SG	Peru_Laramate_900BP+China_SEastAsia_Coastal_EN+China_AmurRiver_LPaleolithic_19K+KhatyrstyrCave_M	0.628115	Peru_Laramate_900BP	0.875957	0.217448	4.02835	FALSE	4	FALSE
Khaiyrgas.SG	Peru_Laramate_900BP+China_SEastAsia_Coastal_EN+China_AmurRiver_LPaleolithic_19K+KhatyrstyrCave_M	0.628115	China_SEastAsia_Coastal_EN	0.543622	0.544613	0.998181	FALSE	4	FALSE
Khaiyrgas.SG	Peru_Laramate_900BP+China_SEastAsia_Coastal_EN+China_AmurRiver_LPaleolithic_19K+KhatyrstyrCave_M	0.628115	China_AmurRiver_LPaleolithic_19K	-1.29494	1.13569	-1.14022	FALSE	4	FALSE
Khaiyrgas.SG	Peru_Laramate_900BP+China_SEastAsia_Coastal_EN+China_AmurRiver_LPaleolithic_19K+KhatyrstyrCave_M	0.628115	KhatyrstyrCave_M	0.875357	0.960688	0.911177	FALSE	4	FALSE
Khaiyrgas.SG	Japan_HG_Jomon+Russia_AfontovaGora3+China_NEastAsia_Coastal_EN+KhatyrstyrCave_M	0.607042	Japan_HG_Jomon	-0.205916	0.236215	-0.87173	FALSE	4	FALSE
Khaiyrgas.SG	Japan_HG_Jomon+Russia_AfontovaGora3+China_NEastAsia_Coastal_EN+KhatyrstyrCave_M	0.607042	Russia_AfontovaGora3	0.341066	0.0540986	6.30453	FALSE	4	FALSE
Khaiyrgas.SG	Japan_HG_Jomon+Russia_AfontovaGora3+China_NEastAsia_Coastal_EN+KhatyrstyrCave_M	0.607042	China_NEastAsia_Coastal_EN	0.287478	0.369454	0.778115	FALSE	4	FALSE
Khaiyrgas.SG	Japan_HG_Jomon+Russia_AfontovaGora3+China_NEastAsia_Coastal_EN+KhatyrstyrCave_M	0.607042	KhatyrstyrCave_M	0.577371	0.258714	2.2317	FALSE	4	FALSE
Khaiyrgas.SG	Japan_HG_Jomon+Peru_Laramate_900BP+China_AmurRiver_LPaleolithic_19K+China_NEastAsia_Inland_EN	0.594625	Japan_HG_Jomon	1.59189	4.30319	0.369932	FALSE	4	FALSE
Khaiyrgas.SG	Japan_HG_Jomon+Peru_Laramate_900BP+China_AmurRiver_LPaleolithic_19K+China_NEastAsia_Inland_EN	0.594625	Peru_Laramate_900BP	0.0744657	2.87801	0.0258741	FALSE	4	FALSE
Khaiyrgas.SG	Japan_HG_Jomon+Peru_Laramate_900BP+China_AmurRiver_LPaleolithic_19K+China_NEastAsia_Inland_EN	0.594625	China_AmurRiver_LPaleolithic_19K	-7.2269	20.7238	-0.348724	FALSE	4	FALSE
Khaiyrgas.SG	Japan_HG_Jomon+Peru_Laramate_900BP+China_AmurRiver_LPaleolithic_19K+China_NEastAsia_Inland_EN	0.594625	China_NEastAsia_Inland_EN	6.56055	19.3975	0.338217	FALSE	4	FALSE
Khaiyrgas.SG	Russia_AfontovaGora3+China_AmurRiver_LPaleolithic_19K+China_NEastAsia_Coastal_EN+KhatyrstyrCave_M	0.587228	Russia_AfontovaGora3	0.307993	0.0403256	7.63766	FALSE	4	FALSE
Khaiyrgas.SG	Russia_AfontovaGora3+China_AmurRiver_LPaleolithic_19K+China_NEastAsia_Coastal_EN+KhatyrstyrCave_M	0.587228	China_AmurRiver_LPaleolithic_19K	-0.808636	0.59349	-1.36251	FALSE	4	FALSE
Khaiyrgas.SG	Russia_AfontovaGora3+China_AmurRiver_LPaleolithic_19K+China_NEastAsia_Coastal_EN+KhatyrstyrCave_M	0.587228	China_NEastAsia_Coastal_EN	0.638807	0.443205	1.44133	FALSE	4	FALSE
Khaiyrgas.SG	Russia_AfontovaGora3+China_AmurRiver_LPaleolithic_19K+China_NEastAsia_Coastal_EN+KhatyrstyrCave_M	0.587228	KhatyrstyrCave_M	0.861835	0.371471	2.32006	FALSE	4	FALSE
Khaiyrgas.SG	Russia_AfontovaGora3+China_SEastAsia_Coastal_EN+China_NEastAsia_Coastal_EN+KhatyrstyrCave_M	0.573671	Russia_AfontovaGora3	0.338948	0.0343318	9.87273	FALSE	4	FALSE
Khaiyrgas.SG	Russia_AfontovaGora3+China_SEastAsia_Coastal_EN+China_NEastAsia_Coastal_EN+KhatyrstyrCave_M	0.573671	China_SEastAsia_Coastal_EN	-0.35248	0.216794	-1.62588	FALSE	4	FALSE
Khaiyrgas.SG	Russia_AfontovaGora3+China_SEastAsia_Coastal_EN+China_NEastAsia_Coastal_EN+KhatyrstyrCave_M	0.573671	China_NEastAsia_Coastal_EN	0.351348	0.274118	1.28174	FALSE	4	FALSE
Khaiyrgas.SG	Russia_AfontovaGora3+China_SEastAsia_Coastal_EN+China_NEastAsia_Coastal_EN+KhatyrstyrCave_M	0.573671	KhatyrstyrCave_M	0.662184	0.347433	1.90593	FALSE	4	FALSE
Khaiyrgas.SG	Russia_AfontovaGora3+China_SEastAsia_Coastal_EN+China_NEastAsia_Coastal_EN+China_NEastAsia_Inland_EN	0.572186	Russia_AfontovaGora3	0.318374	0.0341728	9.31658	FALSE	4	FALSE
Khaiyrgas.SG	Russia_AfontovaGora3+China_SEastAsia_Coastal_EN+China_NEastAsia_Coastal_EN+China_NEastAsia_Inland_EN	0.572186	China_SEastAsia_Coastal_EN	0.0047562	0.196206	0.0242409	FALSE	4	FALSE
Khaiyrgas.SG	Russia_AfontovaGora3+China_SEastAsia_Coastal_EN+China_NEastAsia_Coastal_EN+China_NEastAsia_Inland_EN	0.572186	China_NEastAsia_Coastal_EN	-0.370774	0.545548	-0.679637	FALSE	4	FALSE
Khaiyrgas.SG	Russia_AfontovaGora3+China_SEastAsia_Coastal_EN+China_NEastAsia_Coastal_EN+China_NEastAsia_Inland_EN	0.572186	China_NEastAsia_Inland_EN	1.04764	0.471915	2.21998	FALSE	4	FALSE
Khaiyrgas.SG	Japan_HG_Jomon+China_AmurRiver_LPaleolithic_19K+China_NEastAsia_Coastal_EN+KhatyrstyrCave_M	0.568361	Japan_HG_Jomon	2.66445	1.98969	1.33912	FALSE	4	FALSE
Khaiyrgas.SG	Japan_HG_Jomon+China_AmurRiver_LPaleolithic_19K+China_NEastAsia_Coastal_EN+KhatyrstyrCave_M	0.568361	China_AmurRiver_LPaleolithic_19K	-12.1378	12.7437	-0.952457	FALSE	4	FALSE
Khaiyrgas.SG	Japan_HG_Jomon+China_AmurRiver_LPaleolithic_19K+China_NEastAsia_Coastal_EN+KhatyrstyrCave_M	0.568361	China_NEastAsia_Coastal_EN	6.5313	8.93447	0.731023	FALSE	4	FALSE
Khaiyrgas.SG	Japan_HG_Jomon+China_AmurRiver_LPaleolithic_19K+China_NEastAsia_Coastal_EN+KhatyrstyrCave_M	0.568361	KhatyrstyrCave_M	3.94209	2.65278	1.48602	FALSE	4	FALSE
Khaiyrgas.SG	China_SEastAsia_Coastal_EN+China_AmurRiver_LPaleolithic_19K+China_NEastAsia_Coastal_EN+China_NEastAsia_Inland_EN	0.55994	China_SEastAsia_Coastal_EN	3.07123	1.30342	2.35628	FALSE	4	FALSE
Khaiyrgas.SG	China_SEastAsia_Coastal_EN+China_AmurRiver_LPaleolithic_19K+China_NEastAsia_Coastal_EN+China_NEastAsia_Inland_EN	0.55994	China_AmurRiver_LPaleolithic_19K	-6.85635	4.98935	-1.3742	FALSE	4	FALSE
Khaiyrgas.SG	China_SEastAsia_Coastal_EN+China_AmurRiver_LPaleolithic_19K+China_NEastAsia_Coastal_EN+China_NEastAsia_Inland_EN	0.55994	China_NEastAsia_Coastal_EN	1.65599	6.51768	0.254076	FALSE	4	FALSE
Khaiyrgas.SG	China_SEastAsia_Coastal_EN+China_AmurRiver_LPaleolithic_19K+China_NEastAsia_Coastal_EN+China_NEastAsia_Inland_EN	0.55994	China_NEastAsia_Inland_EN	3.12913	2.75913	1.1341	FALSE	4	FALSE
Khaiyrgas.SG	Japan_HG_Jomon+Russia_AfontovaGora3+China_SEastAsia_Coastal_EN+KhatyrstyrCave_M	0.559857	Japan_HG_Jomon	1.39758	1.37121	1.01923	FALSE	4	FALSE
Khaiyrgas.SG	Japan_HG_Jomon+Russia_AfontovaGora3+China_SEastAsia_Coastal_EN+KhatyrstyrCave_M	0.559857	Russia_AfontovaGora3	0.23555	0.114374	2.05947	FALSE	4	FALSE
Khaiyrgas.SG	Japan_HG_Jomon+Russia_AfontovaGora3+China_SEastAsia_Coastal_EN+KhatyrstyrCave_M	0.559857	China_SEastAsia_Coastal_EN	-2.61221	2.51875	-1.03711	FALSE	4	FALSE
Khaiyrgas.SG	Japan_HG_Jomon+Russia_AfontovaGora3+China_SEastAsia_Coastal_EN+KhatyrstyrCave_M	0.559857	KhatyrstyrCave_M	1.97908	1.39196	1.42179	FALSE	4	FALSE
Khaiyrgas.SG	Peru_Laramate_900BP+China_AmurRiver_LPaleolithic_19K+China_NEastAsia_Coastal_EN+China_NEastAsia_Inland_EN	0.544448	Peru_Laramate_900BP	0.981226	0.137251	7.14912	FALSE	4	FALSE
Khaiyrgas.SG	Peru_Laramate_900BP+China_AmurRiver_LPaleolithic_19K+China_NEastAsia_Coastal_EN+China_NEastAsia_Inland_EN	0.544448	China_AmurRiver_LPaleolithic_19K	0.613913	0.638873	0.960931	FALSE	4	FALSE
Khaiyrgas.SG	Peru_Laramate_900BP+China_AmurRiver_LPaleolithic_19K+China_NEastAsia_Coastal_EN+China_NEastAsia_Inland_EN	0.544448	China_NEastAsia_Coastal_EN	-1.44265	0.674937	-2.13745	FALSE	4	FALSE
Khaiyrgas.SG	Peru_Laramate_900BP+China_AmurRiver_LPaleolithic_19K+China_NEastAsia_Coastal_EN+China_NEastAsia_Inland_EN	0.544448	China_NEastAsia_Inland_EN	0.847506	0.730121	1.16077	FALSE	4	FALSE
Khaiyrgas.SG	Russia_AfontovaGora3+Peru_Laramate_900BP+China_NEastAsia_Coastal_EN+China_NEastAsia_Inland_EN	0.53539	Russia_AfontovaGora3	0.274794	0.203121	1.35286	FALSE	4	FALSE
Khaiyrgas.SG	Russia_AfontovaGora3+Peru_Laramate_900BP+China_NEastAsia_Coastal_EN+China_NEastAsia_Inland_EN	0.53539	Peru_Laramate_900BP	0.155703	0.605258	0.25725	FALSE	4	FALSE
Khaiyrgas.SG	Russia_AfontovaGora3+Peru_Laramate_900BP+China_NEastAsia_Coastal_EN+China_NEastAsia_Inland_EN	0.53539	China_NEastAsia_Coastal_EN	-0.352446	0.688498	-0.511905	FALSE	4	FALSE
Khaiyrgas.SG	Russia_AfontovaGora3+Peru_Laramate_900BP+China_NEastAsia_Coastal_EN+China_NEastAsia_Inland_EN	0.53539	China_NEastAsia_Inland_EN	0.921949	0.706691	1.3046	FALSE	4	FALSE
Khaiyrgas.SG	China_AmurRiver_LPaleolithic_19K+China_NEastAsia_Coastal_EN+China_NEastAsia_Inland_EN+KhatyrstyrCave_M	0.512391	China_AmurRiver_LPaleolithic_19K	-34.1489	109.537	-0.311757	FALSE	4	FALSE
Khaiyrgas.SG	China_AmurRiver_LPaleolithic_19K+China_NEastAsia_Coastal_EN+China_NEastAsia_Inland_EN+KhatyrstyrCave_M	0.512391	China_NEastAsia_Coastal_EN	40.7986	142.572	0.286161	FALSE	4	FALSE
Khaiyrgas.SG	China_AmurRiver_LPaleolithic_19K+China_NEastAsia_Coastal_EN+China_NEastAsia_Inland_EN+KhatyrstyrCave_M	0.512391	China_NEastAsia_Inland_EN	-23.3877	92.6237	-0.252503	FALSE	4	FALSE
Khaiyrgas.SG	China_AmurRiver_LPaleolithic_19K+China_NEastAsia_Coastal_EN+China_NEastAsia_Inland_EN+KhatyrstyrCave_M	0.512391	KhatyrstyrCave_M	17.738	59.2672	0.299289	FALSE	4	FALSE
Khaiyrgas.SG	Japan_HG_Jomon+Peru_Laramate_900BP+China_SEastAsia_Coastal_EN+KhatyrstyrCave_M	0.496733	Japan_HG_Jomon	0.421512	0.217927	1.93419	FALSE	4	FALSE
Khaiyrgas.SG	Japan_HG_Jomon+Peru_Laramate_900BP+China_SEastAsia_Coastal_EN+KhatyrstyrCave_M	0.496733	Peru_Laramate_900BP	1.03938	0.0781715	13.2961	FALSE	4	FALSE
Khaiyrgas.SG	Japan_HG_Jomon+Peru_Laramate_900BP+China_SEastAsia_Coastal_EN+KhatyrstyrCave_M	0.496733	China_SEastAsia_Coastal_EN	-0.504439	0.310619	-1.62398	FALSE	4	FALSE
Khaiyrgas.SG	Japan_HG_Jomon+Peru_Laramate_900BP+China_SEastAsia_Coastal_EN+KhatyrstyrCave_M	0.496733	KhatyrstyrCave_M	0.0435464	0.276338	0.157584	FALSE	4	FALSE
Khaiyrgas.SG	Peru_Laramate_900BP+China_SEastAsia_Coastal_EN+China_AmurRiver_LPaleolithic_19K+China_NEastAsia_Coastal_EN	0.467916	Peru_Laramate_900BP	1.34416	0.510624	2.6324	FALSE	4	FALSE
Khaiyrgas.SG	Peru_Laramate_900BP+China_SEastAsia_Coastal_EN+China_AmurRiver_LPaleolithic_19K+China_NEastAsia_Coastal_EN	0.467916	China_SEastAsia_Coastal_EN	-1.38947	2.49569	-0.556748	FALSE	4	FALSE
Khaiyrgas.SG	Peru_Laramate_900BP+China_SEastAsia_Coastal_EN+China_AmurRiver_LPaleolithic_19K+China_NEastAsia_Coastal_EN	0.467916	China_AmurRiver_LPaleolithic_19K	3.4125	5.45295	0.625809	FALSE	4	FALSE
Khaiyrgas.SG	Peru_Laramate_900BP+China_SEastAsia_Coastal_EN+China_AmurRiver_LPaleolithic_19K+China_NEastAsia_Coastal_EN	0.467916	China_NEastAsia_Coastal_EN	-2.3672	3.49769	-0.676789	FALSE	4	FALSE
Khaiyrgas.SG	Peru_Laramate_900BP+China_AmurRiver_LPaleolithic_19K+China_NEastAsia_Inland_EN+KhatyrstyrCave_M	0.458317	Peru_Laramate_900BP	1.05015	0.0912214	11.5121	FALSE	4	FALSE
Khaiyrgas.SG	Peru_Laramate_900BP+China_AmurRiver_LPaleolithic_19K+China_NEastAsia_Inland_EN+KhatyrstyrCave_M	0.458317	China_AmurRiver_LPaleolithic_19K	-0.252436	0.448678	-0.562622	FALSE	4	FALSE
Khaiyrgas.SG	Peru_Laramate_900BP+China_AmurRiver_LPaleolithic_19K+China_NEastAsia_Inland_EN+KhatyrstyrCave_M	0.458317	China_NEastAsia_Inland_EN	-0.405659	0.375883	-1.07922	FALSE	4	FALSE
Khaiyrgas.SG	Peru_Laramate_900BP+China_AmurRiver_LPaleolithic_19K+China_NEastAsia_Inland_EN+KhatyrstyrCave_M	0.458317	KhatyrstyrCave_M	0.607942	0.447883	1.35737	FALSE	4	FALSE
Khaiyrgas.SG	Japan_HG_Jomon+China_SEastAsia_Coastal_EN+China_AmurRiver_LPaleolithic_19K+KhatyrstyrCave_M	0.451054	Japan_HG_Jomon	0.207645	1.27283	0.163136	FALSE	4	FALSE
Khaiyrgas.SG	Japan_HG_Jomon+China_SEastAsia_Coastal_EN+China_AmurRiver_LPaleolithic_19K+KhatyrstyrCave_M	0.451054	China_SEastAsia_Coastal_EN	3.01165	2.38519	1.26265	FALSE	4	FALSE
Khaiyrgas.SG	Japan_HG_Jomon+China_SEastAsia_Coastal_EN+China_AmurRiver_LPaleolithic_19K+KhatyrstyrCave_M	0.451054	China_AmurRiver_LPaleolithic_19K	-4.7056	1.62886	-2.88889	FALSE	4	FALSE
Khaiyrgas.SG	Japan_HG_Jomon+China_SEastAsia_Coastal_EN+China_AmurRiver_LPaleolithic_19K+KhatyrstyrCave_M	0.451054	KhatyrstyrCave_M	2.4863	1.1704	2.12432	FALSE	4	FALSE
Khaiyrgas.SG	Peru_Laramate_900BP+China_SEastAsia_Coastal_EN+China_NEastAsia_Inland_EN+KhatyrstyrCave_M	0.409409	Peru_Laramate_900BP	1.08549	0.0713832	15.2066	FALSE	4	FALSE
Khaiyrgas.SG	Peru_Laramate_900BP+China_SEastAsia_Coastal_EN+China_NEastAsia_Inland_EN+KhatyrstyrCave_M	0.409409	China_SEastAsia_Coastal_EN	-0.131051	0.271504	-0.482686	FALSE	4	FALSE
Khaiyrgas.SG	Peru_Laramate_900BP+China_SEastAsia_Coastal_EN+China_NEastAsia_Inland_EN+KhatyrstyrCave_M	0.409409	China_NEastAsia_Inland_EN	-0.537636	0.410055	-1.31113	FALSE	4	FALSE
Khaiyrgas.SG	Peru_Laramate_900BP+China_SEastAsia_Coastal_EN+China_NEastAsia_Inland_EN+KhatyrstyrCave_M	0.409409	KhatyrstyrCave_M	0.583195	0.578283	1.00849	FALSE	4	FALSE
Khaiyrgas.SG	Japan_HG_Jomon+Russia_AfontovaGora3+China_AmurRiver_LPaleolithic_19K+KhatyrstyrCave_M	0.404954	Japan_HG_Jomon	2.81481	7.68208	0.366413	FALSE	4	FALSE
Khaiyrgas.SG	Japan_HG_Jomon+Russia_AfontovaGora3+China_AmurRiver_LPaleolithic_19K+KhatyrstyrCave_M	0.404954	Russia_AfontovaGora3	-0.293432	1.71913	-0.170687	FALSE	4	FALSE
Khaiyrgas.SG	Japan_HG_Jomon+Russia_AfontovaGora3+China_AmurRiver_LPaleolithic_19K+KhatyrstyrCave_M	0.404954	China_AmurRiver_LPaleolithic_19K	-5.59349	15.1271	-0.369765	FALSE	4	FALSE
Khaiyrgas.SG	Japan_HG_Jomon+Russia_AfontovaGora3+China_AmurRiver_LPaleolithic_19K+KhatyrstyrCave_M	0.404954	KhatyrstyrCave_M	4.07211	9.22095	0.441615	FALSE	4	FALSE
Khaiyrgas.SG	Russia_AfontovaGora3+Peru_Laramate_900BP+China_NEastAsia_Inland_EN+KhatyrstyrCave_M	0.353773	Russia_AfontovaGora3	0.0325568	0.186847	0.174243	FALSE	4	FALSE
Khaiyrgas.SG	Russia_AfontovaGora3+Peru_Laramate_900BP+China_NEastAsia_Inland_EN+KhatyrstyrCave_M	0.353773	Peru_Laramate_900BP	0.991842	0.568232	1.74549	FALSE	4	FALSE
Khaiyrgas.SG	Russia_AfontovaGora3+Peru_Laramate_900BP+China_NEastAsia_Inland_EN+KhatyrstyrCave_M	0.353773	China_NEastAsia_Inland_EN	-0.453551	0.550675	-0.823629	FALSE	4	FALSE
Khaiyrgas.SG	Russia_AfontovaGora3+Peru_Laramate_900BP+China_NEastAsia_Inland_EN+KhatyrstyrCave_M	0.353773	KhatyrstyrCave_M	0.429152	0.334441	1.28319	FALSE	4	FALSE
Khaiyrgas.SG	Peru_Laramate_900BP+China_SEastAsia_Coastal_EN+China_AmurRiver_LPaleolithic_19K+China_NEastAsia_Inland_EN	0.348352	Peru_Laramate_900BP	-0.498756	10.486	-0.0475638	FALSE	4	FALSE
Khaiyrgas.SG	Peru_Laramate_900BP+China_SEastAsia_Coastal_EN+China_AmurRiver_LPaleolithic_19K+China_NEastAsia_Inland_EN	0.348352	China_SEastAsia_Coastal_EN	5.37712	34.2204	0.157132	FALSE	4	FALSE
Khaiyrgas.SG	Peru_Laramate_900BP+China_SEastAsia_Coastal_EN+China_AmurRiver_LPaleolithic_19K+China_NEastAsia_Inland_EN	0.348352	China_AmurRiver_LPaleolithic_19K	-9.67037	63.4964	-0.152298	FALSE	4	FALSE
Khaiyrgas.SG	Peru_Laramate_900BP+China_SEastAsia_Coastal_EN+China_AmurRiver_LPaleolithic_19K+China_NEastAsia_Inland_EN	0.348352	China_NEastAsia_Inland_EN	5.79201	39.8125	0.145482	FALSE	4	FALSE
Khaiyrgas.SG	Japan_HG_Jomon+Peru_Laramate_900BP+China_SEastAsia_Coastal_EN+China_NEastAsia_Inland_EN	0.329529	Japan_HG_Jomon	0.34928	0.22035	1.58511	FALSE	4	FALSE
Khaiyrgas.SG	Japan_HG_Jomon+Peru_Laramate_900BP+China_SEastAsia_Coastal_EN+China_NEastAsia_Inland_EN	0.329529	Peru_Laramate_900BP	0.947747	0.0974768	9.72279	FALSE	4	FALSE
Khaiyrgas.SG	Japan_HG_Jomon+Peru_Laramate_900BP+China_SEastAsia_Coastal_EN+China_NEastAsia_Inland_EN	0.329529	China_SEastAsia_Coastal_EN	0.347941	0.463361	0.750907	FALSE	4	FALSE
Khaiyrgas.SG	Japan_HG_Jomon+Peru_Laramate_900BP+China_SEastAsia_Coastal_EN+China_NEastAsia_Inland_EN	0.329529	China_NEastAsia_Inland_EN	-0.644967	0.387935	-1.66256	FALSE	4	FALSE
Khaiyrgas.SG	Japan_HG_Jomon+Russia_AfontovaGora3+Peru_Laramate_900BP+China_SEastAsia_Coastal_EN	0.318651	Japan_HG_Jomon	0.257954	0.232513	1.10942	FALSE	4	FALSE
Khaiyrgas.SG	Japan_HG_Jomon+Russia_AfontovaGora3+Peru_Laramate_900BP+China_SEastAsia_Coastal_EN	0.318651	Russia_AfontovaGora3	0.125445	0.0575654	2.17917	FALSE	4	FALSE
Khaiyrgas.SG	Japan_HG_Jomon+Russia_AfontovaGora3+Peru_Laramate_900BP+China_SEastAsia_Coastal_EN	0.318651	Peru_Laramate_900BP	0.668087	0.184443	3.62219	FALSE	4	FALSE
Khaiyrgas.SG	Japan_HG_Jomon+Russia_AfontovaGora3+Peru_Laramate_900BP+China_SEastAsia_Coastal_EN	0.318651	China_SEastAsia_Coastal_EN	-0.0514859	0.248977	-0.20679	FALSE	4	FALSE
Khaiyrgas.SG	Peru_Laramate_900BP+China_SEastAsia_Coastal_EN+China_NEastAsia_Coastal_EN+China_NEastAsia_Inland_EN	0.318378	Peru_Laramate_900BP	0.848862	0.215791	3.93373	FALSE	4	FALSE
Khaiyrgas.SG	Peru_Laramate_900BP+China_SEastAsia_Coastal_EN+China_NEastAsia_Coastal_EN+China_NEastAsia_Inland_EN	0.318378	China_SEastAsia_Coastal_EN	0.16394	0.246814	0.664225	FALSE	4	FALSE
Khaiyrgas.SG	Peru_Laramate_900BP+China_SEastAsia_Coastal_EN+China_NEastAsia_Coastal_EN+China_NEastAsia_Inland_EN	0.318378	China_NEastAsia_Coastal_EN	-1.37963	1.26983	-1.08647	FALSE	4	FALSE
Khaiyrgas.SG	Peru_Laramate_900BP+China_SEastAsia_Coastal_EN+China_NEastAsia_Coastal_EN+China_NEastAsia_Inland_EN	0.318378	China_NEastAsia_Inland_EN	1.36682	1.35647	1.00763	FALSE	4	FALSE
Khaiyrgas.SG	Japan_HG_Jomon+Russia_AfontovaGora3+China_SEastAsia_Coastal_EN+China_AmurRiver_LPaleolithic_19K	0.304671	Japan_HG_Jomon	-0.0209163	1.11052	-0.0188347	FALSE	4	FALSE
Khaiyrgas.SG	Japan_HG_Jomon+Russia_AfontovaGora3+China_SEastAsia_Coastal_EN+China_AmurRiver_LPaleolithic_19K	0.304671	Russia_AfontovaGora3	0.621949	0.242026	2.56976	FALSE	4	FALSE
Khaiyrgas.SG	Japan_HG_Jomon+Russia_AfontovaGora3+China_SEastAsia_Coastal_EN+China_AmurRiver_LPaleolithic_19K	0.304671	China_SEastAsia_Coastal_EN	-3.43626	3.81084	-0.901708	FALSE	4	FALSE
Khaiyrgas.SG	Japan_HG_Jomon+Russia_AfontovaGora3+China_SEastAsia_Coastal_EN+China_AmurRiver_LPaleolithic_19K	0.304671	China_AmurRiver_LPaleolithic_19K	3.83523	3.29512	1.16391	FALSE	4	FALSE
Khaiyrgas.SG	Japan_HG_Jomon+Peru_Laramate_900BP+China_NEastAsia_Coastal_EN+China_NEastAsia_Inland_EN	0.288868	Japan_HG_Jomon	0.242623	0.452659	0.535995	FALSE	4	FALSE
Khaiyrgas.SG	Japan_HG_Jomon+Peru_Laramate_900BP+China_NEastAsia_Coastal_EN+China_NEastAsia_Inland_EN	0.288868	Peru_Laramate_900BP	0.885829	0.116217	7.62221	FALSE	4	FALSE
Khaiyrgas.SG	Japan_HG_Jomon+Peru_Laramate_900BP+China_NEastAsia_Coastal_EN+China_NEastAsia_Inland_EN	0.288868	China_NEastAsia_Coastal_EN	-1.04483	0.628452	-1.66255	FALSE	4	FALSE
Khaiyrgas.SG	Japan_HG_Jomon+Peru_Laramate_900BP+China_NEastAsia_Coastal_EN+China_NEastAsia_Inland_EN	0.288868	China_NEastAsia_Inland_EN	0.916379	0.917628	0.998638	FALSE	4	FALSE
Khaiyrgas.SG	Russia_AfontovaGora3+Peru_Laramate_900BP+China_SEastAsia_Coastal_EN+China_AmurRiver_LPaleolithic_19K	0.284865	Russia_AfontovaGora3	-0.891806	4794.15	-0.000186	FALSE	4	FALSE
Khaiyrgas.SG	Russia_AfontovaGora3+Peru_Laramate_900BP+China_SEastAsia_Coastal_EN+China_AmurRiver_LPaleolithic_19K	0.284865	Peru_Laramate_900BP	3.19085	11570.1	0.000276	FALSE	4	FALSE
Khaiyrgas.SG	Russia_AfontovaGora3+Peru_Laramate_900BP+China_SEastAsia_Coastal_EN+China_AmurRiver_LPaleolithic_19K	0.284865	China_SEastAsia_Coastal_EN	3.23675	14493.6	0.000223	FALSE	4	FALSE
Khaiyrgas.SG	Russia_AfontovaGora3+Peru_Laramate_900BP+China_SEastAsia_Coastal_EN+China_AmurRiver_LPaleolithic_19K	0.284865	China_AmurRiver_LPaleolithic_19K	-4.53579	21269.5	-0.000213	FALSE	4	FALSE
Khaiyrgas.SG	Russia_AfontovaGora3+China_SEastAsia_Coastal_EN+China_AmurRiver_LPaleolithic_19K+KhatyrstyrCave_M	0.276895	Russia_AfontovaGora3	-0.160117	4.74099	-0.0337729	FALSE	4	FALSE
Khaiyrgas.SG	Russia_AfontovaGora3+China_SEastAsia_Coastal_EN+China_AmurRiver_LPaleolithic_19K+KhatyrstyrCave_M	0.276895	China_SEastAsia_Coastal_EN	3.30022	34.6665	0.095199	FALSE	4	FALSE
Khaiyrgas.SG	Russia_AfontovaGora3+China_SEastAsia_Coastal_EN+China_AmurRiver_LPaleolithic_19K+KhatyrstyrCave_M	0.276895	China_AmurRiver_LPaleolithic_19K	-7.32632	69.8242	-0.104925	FALSE	4	FALSE
Khaiyrgas.SG	Russia_AfontovaGora3+China_SEastAsia_Coastal_EN+China_AmurRiver_LPaleolithic_19K+KhatyrstyrCave_M	0.276895	KhatyrstyrCave_M	5.18622	39.9945	0.129674	FALSE	4	FALSE
Khaiyrgas.SG	Russia_AfontovaGora3+Peru_Laramate_900BP+China_AmurRiver_LPaleolithic_19K+KhatyrstyrCave_M	0.275713	Russia_AfontovaGora3	0.0908094	0.163706	0.554711	FALSE	4	FALSE
Khaiyrgas.SG	Russia_AfontovaGora3+Peru_Laramate_900BP+China_AmurRiver_LPaleolithic_19K+KhatyrstyrCave_M	0.275713	Peru_Laramate_900BP	0.768688	0.395061	1.94575	FALSE	4	FALSE
Khaiyrgas.SG	Russia_AfontovaGora3+Peru_Laramate_900BP+China_AmurRiver_LPaleolithic_19K+KhatyrstyrCave_M	0.275713	China_AmurRiver_LPaleolithic_19K	-0.336006	0.925013	-0.363245	FALSE	4	FALSE
Khaiyrgas.SG	Russia_AfontovaGora3+Peru_Laramate_900BP+China_AmurRiver_LPaleolithic_19K+KhatyrstyrCave_M	0.275713	KhatyrstyrCave_M	0.476509	0.854409	0.557706	FALSE	4	FALSE
Khaiyrgas.SG	Japan_HG_Jomon+Peru_Laramate_900BP+China_SEastAsia_Coastal_EN+China_NEastAsia_Coastal_EN	0.257531	Japan_HG_Jomon	0.158177	0.42573	0.371544	FALSE	4	FALSE
Khaiyrgas.SG	Japan_HG_Jomon+Peru_Laramate_900BP+China_SEastAsia_Coastal_EN+China_NEastAsia_Coastal_EN	0.257531	Peru_Laramate_900BP	0.946918	0.0909836	10.4076	FALSE	4	FALSE
Khaiyrgas.SG	Japan_HG_Jomon+Peru_Laramate_900BP+China_SEastAsia_Coastal_EN+China_NEastAsia_Coastal_EN	0.257531	China_SEastAsia_Coastal_EN	0.251119	0.615036	0.4083	FALSE	4	FALSE
Khaiyrgas.SG	Japan_HG_Jomon+Peru_Laramate_900BP+China_SEastAsia_Coastal_EN+China_NEastAsia_Coastal_EN	0.257531	China_NEastAsia_Coastal_EN	-0.356214	0.215437	-1.65345	FALSE	4	FALSE
Khaiyrgas.SG	Russia_AfontovaGora3+Peru_Laramate_900BP+China_SEastAsia_Coastal_EN+KhatyrstyrCave_M	0.242006	Russia_AfontovaGora3	0.088741	0.117145	0.757533	FALSE	4	FALSE
Khaiyrgas.SG	Russia_AfontovaGora3+Peru_Laramate_900BP+China_SEastAsia_Coastal_EN+KhatyrstyrCave_M	0.242006	Peru_Laramate_900BP	0.857503	0.407002	2.10688	FALSE	4	FALSE
Khaiyrgas.SG	Russia_AfontovaGora3+Peru_Laramate_900BP+China_SEastAsia_Coastal_EN+KhatyrstyrCave_M	0.242006	China_SEastAsia_Coastal_EN	0.0980826	0.279826	0.350512	FALSE	4	FALSE
Khaiyrgas.SG	Russia_AfontovaGora3+Peru_Laramate_900BP+China_SEastAsia_Coastal_EN+KhatyrstyrCave_M	0.242006	KhatyrstyrCave_M	-0.0443262	0.521644	-0.0849741	FALSE	4	FALSE
Khaiyrgas.SG	Japan_HG_Jomon+Peru_Laramate_900BP+China_SEastAsia_Coastal_EN+China_AmurRiver_LPaleolithic_19K	0.217419	Japan_HG_Jomon	0.402626	0.242401	1.66099	FALSE	4	FALSE
Khaiyrgas.SG	Japan_HG_Jomon+Peru_Laramate_900BP+China_SEastAsia_Coastal_EN+China_AmurRiver_LPaleolithic_19K	0.217419	Peru_Laramate_900BP	0.910887	0.118074	7.71457	FALSE	4	FALSE
Khaiyrgas.SG	Japan_HG_Jomon+Peru_Laramate_900BP+China_SEastAsia_Coastal_EN+China_AmurRiver_LPaleolithic_19K	0.217419	China_SEastAsia_Coastal_EN	0.200898	0.539134	0.372632	FALSE	4	FALSE
Khaiyrgas.SG	Japan_HG_Jomon+Peru_Laramate_900BP+China_SEastAsia_Coastal_EN+China_AmurRiver_LPaleolithic_19K	0.217419	China_AmurRiver_LPaleolithic_19K	-0.514412	0.398856	-1.28972	FALSE	4	FALSE
Khaiyrgas.SG	Japan_HG_Jomon+Russia_AfontovaGora3+China_SEastAsia_Coastal_EN+China_NEastAsia_Inland_EN	0.213417	Japan_HG_Jomon	0.752246	0.860316	0.874384	FALSE	4	FALSE
Khaiyrgas.SG	Japan_HG_Jomon+Russia_AfontovaGora3+China_SEastAsia_Coastal_EN+China_NEastAsia_Inland_EN	0.213417	Russia_AfontovaGora3	0.383427	0.0630165	6.08455	FALSE	4	FALSE
Khaiyrgas.SG	Japan_HG_Jomon+Russia_AfontovaGora3+China_SEastAsia_Coastal_EN+China_NEastAsia_Inland_EN	0.213417	China_SEastAsia_Coastal_EN	-2.37616	2.50477	-0.948654	FALSE	4	FALSE
Khaiyrgas.SG	Japan_HG_Jomon+Russia_AfontovaGora3+China_SEastAsia_Coastal_EN+China_NEastAsia_Inland_EN	0.213417	China_NEastAsia_Inland_EN	2.24049	1.78135	1.25775	FALSE	4	FALSE
Khaiyrgas.SG	Japan_HG_Jomon+China_SEastAsia_Coastal_EN+China_NEastAsia_Inland_EN+KhatyrstyrCave_M	0.210278	Japan_HG_Jomon	-1.42767	4.03876	-0.353493	FALSE	4	FALSE
Khaiyrgas.SG	Japan_HG_Jomon+China_SEastAsia_Coastal_EN+China_NEastAsia_Inland_EN+KhatyrstyrCave_M	0.210278	China_SEastAsia_Coastal_EN	6.67762	9.14304	0.730351	FALSE	4	FALSE
Khaiyrgas.SG	Japan_HG_Jomon+China_SEastAsia_Coastal_EN+China_NEastAsia_Inland_EN+KhatyrstyrCave_M	0.210278	China_NEastAsia_Inland_EN	-11.0527	9.27473	-1.1917	FALSE	4	FALSE
Khaiyrgas.SG	Japan_HG_Jomon+China_SEastAsia_Coastal_EN+China_NEastAsia_Inland_EN+KhatyrstyrCave_M	0.210278	KhatyrstyrCave_M	6.80272	5.79523	1.17385	FALSE	4	FALSE
Khaiyrgas.SG	Japan_HG_Jomon+China_SEastAsia_Coastal_EN+China_AmurRiver_LPaleolithic_19K+China_NEastAsia_Coastal_EN	0.201486	Japan_HG_Jomon	0.830691	2.44798	0.339338	FALSE	4	FALSE
Khaiyrgas.SG	Japan_HG_Jomon+China_SEastAsia_Coastal_EN+China_AmurRiver_LPaleolithic_19K+China_NEastAsia_Coastal_EN	0.201486	China_SEastAsia_Coastal_EN	4.32	2.82139	1.53116	FALSE	4	FALSE
Khaiyrgas.SG	Japan_HG_Jomon+China_SEastAsia_Coastal_EN+China_AmurRiver_LPaleolithic_19K+China_NEastAsia_Coastal_EN	0.201486	China_AmurRiver_LPaleolithic_19K	-10.4707	9.70117	-1.07933	FALSE	4	FALSE
Khaiyrgas.SG	Japan_HG_Jomon+China_SEastAsia_Coastal_EN+China_AmurRiver_LPaleolithic_19K+China_NEastAsia_Coastal_EN	0.201486	China_NEastAsia_Coastal_EN	6.32006	7.4199	0.851771	FALSE	4	FALSE
Khaiyrgas.SG	Japan_HG_Jomon+China_NEastAsia_Coastal_EN+China_NEastAsia_Inland_EN+KhatyrstyrCave_M	0.180208	Japan_HG_Jomon	1.5238	2.76127	0.551848	FALSE	4	FALSE
Khaiyrgas.SG	Japan_HG_Jomon+China_NEastAsia_Coastal_EN+China_NEastAsia_Inland_EN+KhatyrstyrCave_M	0.180208	China_NEastAsia_Coastal_EN	-11.7541	26.3157	-0.446656	FALSE	4	FALSE
Khaiyrgas.SG	Japan_HG_Jomon+China_NEastAsia_Coastal_EN+China_NEastAsia_Inland_EN+KhatyrstyrCave_M	0.180208	China_NEastAsia_Inland_EN	20.7459	59.179	0.350561	FALSE	4	FALSE
Khaiyrgas.SG	Japan_HG_Jomon+China_NEastAsia_Coastal_EN+China_NEastAsia_Inland_EN+KhatyrstyrCave_M	0.180208	KhatyrstyrCave_M	-9.51561	32.8828	-0.289379	FALSE	4	FALSE
Khaiyrgas.SG	Japan_HG_Jomon+Russia_AfontovaGora3+China_NEastAsia_Inland_EN+KhatyrstyrCave_M	0.170031	Japan_HG_Jomon	0.706168	2.2505	0.313783	FALSE	4	FALSE
Khaiyrgas.SG	Japan_HG_Jomon+Russia_AfontovaGora3+China_NEastAsia_Inland_EN+KhatyrstyrCave_M	0.170031	Russia_AfontovaGora3	0.168409	0.550365	0.305996	FALSE	4	FALSE
Khaiyrgas.SG	Japan_HG_Jomon+Russia_AfontovaGora3+China_NEastAsia_Inland_EN+KhatyrstyrCave_M	0.170031	China_NEastAsia_Inland_EN	-2.8778	8.93252	-0.322171	FALSE	4	FALSE
Khaiyrgas.SG	Japan_HG_Jomon+Russia_AfontovaGora3+China_NEastAsia_Inland_EN+KhatyrstyrCave_M	0.170031	KhatyrstyrCave_M	3.00323	7.29913	0.41145	FALSE	4	FALSE
Khaiyrgas.SG	Russia_AfontovaGora3+Peru_Laramate_900BP+China_AmurRiver_LPaleolithic_19K+China_NEastAsia_Coastal_EN	0.155121	Russia_AfontovaGora3	0.136087	0.272107	0.500124	FALSE	4	FALSE
Khaiyrgas.SG	Russia_AfontovaGora3+Peru_Laramate_900BP+China_AmurRiver_LPaleolithic_19K+China_NEastAsia_Coastal_EN	0.155121	Peru_Laramate_900BP	0.707992	0.801381	0.883466	FALSE	4	FALSE
Khaiyrgas.SG	Russia_AfontovaGora3+Peru_Laramate_900BP+China_AmurRiver_LPaleolithic_19K+China_NEastAsia_Coastal_EN	0.155121	China_AmurRiver_LPaleolithic_19K	0.296787	0.484844	0.612129	FALSE	4	FALSE
Khaiyrgas.SG	Russia_AfontovaGora3+Peru_Laramate_900BP+China_AmurRiver_LPaleolithic_19K+China_NEastAsia_Coastal_EN	0.155121	China_NEastAsia_Coastal_EN	-0.140867	0.960261	-0.146696	FALSE	4	FALSE
Khaiyrgas.SG	Russia_AfontovaGora3+China_SEastAsia_Coastal_EN+China_NEastAsia_Inland_EN+KhatyrstyrCave_M	0.133687	Russia_AfontovaGora3	0.305397	0.0982721	3.10767	FALSE	4	FALSE
Khaiyrgas.SG	Russia_AfontovaGora3+China_SEastAsia_Coastal_EN+China_NEastAsia_Inland_EN+KhatyrstyrCave_M	0.133687	China_SEastAsia_Coastal_EN	-0.550882	0.949975	-0.579891	FALSE	4	FALSE
Khaiyrgas.SG	Russia_AfontovaGora3+China_SEastAsia_Coastal_EN+China_NEastAsia_Inland_EN+KhatyrstyrCave_M	0.133687	China_NEastAsia_Inland_EN	-0.868441	1.94576	-0.446325	FALSE	4	FALSE
Khaiyrgas.SG	Russia_AfontovaGora3+China_SEastAsia_Coastal_EN+China_NEastAsia_Inland_EN+KhatyrstyrCave_M	0.133687	KhatyrstyrCave_M	2.11393	2.83694	0.745144	FALSE	4	FALSE
Khaiyrgas.SG	Russia_AfontovaGora3+China_AmurRiver_LPaleolithic_19K+China_NEastAsia_Inland_EN+KhatyrstyrCave_M	0.130537	Russia_AfontovaGora3	0.325951	0.0505909	6.44287	FALSE	4	FALSE
Khaiyrgas.SG	Russia_AfontovaGora3+China_AmurRiver_LPaleolithic_19K+China_NEastAsia_Inland_EN+KhatyrstyrCave_M	0.130537	China_AmurRiver_LPaleolithic_19K	-0.376565	0.502565	-0.749287	FALSE	4	FALSE
Khaiyrgas.SG	Russia_AfontovaGora3+China_AmurRiver_LPaleolithic_19K+China_NEastAsia_Inland_EN+KhatyrstyrCave_M	0.130537	China_NEastAsia_Inland_EN	-0.0176796	0.561475	-0.0314877	FALSE	4	FALSE
Khaiyrgas.SG	Russia_AfontovaGora3+China_AmurRiver_LPaleolithic_19K+China_NEastAsia_Inland_EN+KhatyrstyrCave_M	0.130537	KhatyrstyrCave_M	1.06829	0.70789	1.50913	FALSE	4	FALSE
Khaiyrgas.SG	Japan_HG_Jomon+Russia_AfontovaGora3+Peru_Laramate_900BP+China_NEastAsia_Coastal_EN	0.112983	Japan_HG_Jomon	-0.208087	1.31181	-0.158625	FALSE	4	FALSE
Khaiyrgas.SG	Japan_HG_Jomon+Russia_AfontovaGora3+Peru_Laramate_900BP+China_NEastAsia_Coastal_EN	0.112983	Russia_AfontovaGora3	0.405022	1.2071	0.335534	FALSE	4	FALSE
Khaiyrgas.SG	Japan_HG_Jomon+Russia_AfontovaGora3+Peru_Laramate_900BP+China_NEastAsia_Coastal_EN	0.112983	Peru_Laramate_900BP	-0.0015588	3.0706	-0.000508	FALSE	4	FALSE
Khaiyrgas.SG	Japan_HG_Jomon+Russia_AfontovaGora3+Peru_Laramate_900BP+China_NEastAsia_Coastal_EN	0.112983	China_NEastAsia_Coastal_EN	0.804624	3.16535	0.254198	FALSE	4	FALSE
Khaiyrgas.SG	China_SEastAsia_Coastal_EN+China_NEastAsia_Coastal_EN+China_NEastAsia_Inland_EN+KhatyrstyrCave_M	0.108277	China_SEastAsia_Coastal_EN	2.86152	3.06732	0.932903	FALSE	4	FALSE
Khaiyrgas.SG	China_SEastAsia_Coastal_EN+China_NEastAsia_Coastal_EN+China_NEastAsia_Inland_EN+KhatyrstyrCave_M	0.108277	China_NEastAsia_Coastal_EN	-7.45781	4.32142	-1.72578	FALSE	4	FALSE
Khaiyrgas.SG	China_SEastAsia_Coastal_EN+China_NEastAsia_Coastal_EN+China_NEastAsia_Inland_EN+KhatyrstyrCave_M	0.108277	China_NEastAsia_Inland_EN	11.1477	9.75432	1.14285	FALSE	4	FALSE
Khaiyrgas.SG	China_SEastAsia_Coastal_EN+China_NEastAsia_Coastal_EN+China_NEastAsia_Inland_EN+KhatyrstyrCave_M	0.108277	KhatyrstyrCave_M	-5.5514	9.11708	-0.608901	FALSE	4	FALSE
Khaiyrgas.SG	Japan_HG_Jomon+Russia_AfontovaGora3+Peru_Laramate_900BP+China_AmurRiver_LPaleolithic_19K	0.101124	Japan_HG_Jomon	-0.0081723	0.23667	-0.0345303	FALSE	4	FALSE
Khaiyrgas.SG	Japan_HG_Jomon+Russia_AfontovaGora3+Peru_Laramate_900BP+China_AmurRiver_LPaleolithic_19K	0.101124	Russia_AfontovaGora3	0.174604	0.132368	1.31908	FALSE	4	FALSE
Khaiyrgas.SG	Japan_HG_Jomon+Russia_AfontovaGora3+Peru_Laramate_900BP+China_AmurRiver_LPaleolithic_19K	0.101124	Peru_Laramate_900BP	0.618045	0.332667	1.85785	FALSE	4	FALSE
Khaiyrgas.SG	Japan_HG_Jomon+Russia_AfontovaGora3+Peru_Laramate_900BP+China_AmurRiver_LPaleolithic_19K	0.101124	China_AmurRiver_LPaleolithic_19K	0.215523	0.363483	0.592939	FALSE	4	FALSE
Khaiyrgas.SG	Japan_HG_Jomon+China_SEastAsia_Coastal_EN+China_NEastAsia_Coastal_EN+KhatyrstyrCave_M	0.0154769	Japan_HG_Jomon	-1.76134	1.68043	-1.04815	FALSE	4	FALSE
Khaiyrgas.SG	Japan_HG_Jomon+China_SEastAsia_Coastal_EN+China_NEastAsia_Coastal_EN+KhatyrstyrCave_M	0.0154769	China_SEastAsia_Coastal_EN	4.72421	2.75016	1.7178	FALSE	4	FALSE
Khaiyrgas.SG	Japan_HG_Jomon+China_SEastAsia_Coastal_EN+China_NEastAsia_Coastal_EN+KhatyrstyrCave_M	0.0154769	China_NEastAsia_Coastal_EN	-2.9759	0.856573	-3.47419	FALSE	4	FALSE
Khaiyrgas.SG	Japan_HG_Jomon+China_SEastAsia_Coastal_EN+China_NEastAsia_Coastal_EN+KhatyrstyrCave_M	0.0154769	KhatyrstyrCave_M	1.01302	1.35519	0.747514	FALSE	4	FALSE
Khaiyrgas.SG	Japan_HG_Jomon+China_SEastAsia_Coastal_EN+China_NEastAsia_Coastal_EN+China_NEastAsia_Inland_EN	0.0093005	Japan_HG_Jomon	1.37438	2.80042	0.490774	FALSE	4	FALSE
Khaiyrgas.SG	Japan_HG_Jomon+China_SEastAsia_Coastal_EN+China_NEastAsia_Coastal_EN+China_NEastAsia_Inland_EN	0.0093005	China_SEastAsia_Coastal_EN	-0.399812	5.12543	-0.0780056	FALSE	4	FALSE
Khaiyrgas.SG	Japan_HG_Jomon+China_SEastAsia_Coastal_EN+China_NEastAsia_Coastal_EN+China_NEastAsia_Inland_EN	0.0093005	China_NEastAsia_Coastal_EN	-6.82195	4.3978	-1.55122	FALSE	4	FALSE
Khaiyrgas.SG	Japan_HG_Jomon+China_SEastAsia_Coastal_EN+China_NEastAsia_Coastal_EN+China_NEastAsia_Inland_EN	0.0093005	China_NEastAsia_Inland_EN	6.84739	6.78754	1.00882	FALSE	4	FALSE

## Sheet: Tranche 2 (Naïve)
Targets	Model	P	Source	Prop	SE	Z	Pass?	Num_Sources?	All_Positive?
Ust_Kyakhta	KhatyrstyrCave_M	2.00456e-17	KhatyrstyrCave_M	1	3.19969e-14	3.1253e+13	FALSE	1	TRUE
Ust_Kyakhta	Khaiyrgas.SG	4.83177e-20	Khaiyrgas.SG	1	3.19969e-14	3.1253e+13	FALSE	1	TRUE
Ust_Kyakhta	Peru_Laramate_900BP	6.18566e-21	Peru_Laramate_900BP	1	3.19969e-14	3.1253e+13	FALSE	1	TRUE
Ust_Kyakhta	China_SEastAsia_Coastal_EN	8.08514e-52	China_SEastAsia_Coastal_EN	1	3.19969e-14	3.1253e+13	FALSE	1	TRUE
Ust_Kyakhta	China_NEastAsia_Inland_EN	3.54364e-60	China_NEastAsia_Inland_EN	1	3.19969e-14	3.1253e+13	FALSE	1	TRUE
Ust_Kyakhta	Japan_HG_Jomon	9.82873e-71	Japan_HG_Jomon	1	3.19969e-14	3.1253e+13	FALSE	1	TRUE
Ust_Kyakhta	China_AmurRiver_LPaleolithic_19K	5.49534e-81	China_AmurRiver_LPaleolithic_19K	1	3.19969e-14	3.1253e+13	FALSE	1	TRUE
Ust_Kyakhta	China_AmurRiver_LPaleolithic_14K	2.38079e-105	China_AmurRiver_LPaleolithic_14K	1	3.19969e-14	3.1253e+13	FALSE	1	TRUE
Ust_Kyakhta	China_NEastAsia_Coastal_EN	1.11787e-121	China_NEastAsia_Coastal_EN	1	3.19969e-14	3.1253e+13	FALSE	1	TRUE
Ust_Kyakhta	Russia_AfontovaGora3	0	Russia_AfontovaGora3	1	3.19969e-14	3.1253e+13	FALSE	1	TRUE
Ust_Kyakhta	China_AmurRiver_LPaleolithic_14K+Khaiyrgas.SG	0.348739	China_AmurRiver_LPaleolithic_14K	0.371063	0.0312942	11.8572	TRUE	2	TRUE
Ust_Kyakhta	China_AmurRiver_LPaleolithic_14K+Khaiyrgas.SG	0.348739	Khaiyrgas.SG	0.628937	0.0312942	20.0975	TRUE	2	TRUE
Ust_Kyakhta	Peru_Laramate_900BP+KhatyrstyrCave_M	0.258189	Peru_Laramate_900BP	0.634535	0.0401802	15.7922	TRUE	2	TRUE
Ust_Kyakhta	Peru_Laramate_900BP+KhatyrstyrCave_M	0.258189	KhatyrstyrCave_M	0.365465	0.0401802	9.09565	TRUE	2	TRUE
Ust_Kyakhta	KhatyrstyrCave_M+Khaiyrgas.SG	0.0948623	KhatyrstyrCave_M	0.466757	0.0460709	10.1313	TRUE	2	TRUE
Ust_Kyakhta	KhatyrstyrCave_M+Khaiyrgas.SG	0.0948623	Khaiyrgas.SG	0.533243	0.0460709	11.5744	TRUE	2	TRUE
Ust_Kyakhta	Peru_Laramate_900BP+China_AmurRiver_LPaleolithic_14K	0.0874435	Peru_Laramate_900BP	0.692941	0.0298266	23.2323	TRUE	2	TRUE
Ust_Kyakhta	Peru_Laramate_900BP+China_AmurRiver_LPaleolithic_14K	0.0874435	China_AmurRiver_LPaleolithic_14K	0.307059	0.0298266	10.2948	TRUE	2	TRUE
Ust_Kyakhta	Peru_Laramate_900BP+China_NEastAsia_Inland_EN	0.0687436	Peru_Laramate_900BP	0.636125	0.0341203	18.6436	TRUE	2	TRUE
Ust_Kyakhta	Peru_Laramate_900BP+China_NEastAsia_Inland_EN	0.0687436	China_NEastAsia_Inland_EN	0.363875	0.0341203	10.6645	TRUE	2	TRUE
Ust_Kyakhta	Peru_Laramate_900BP+China_NEastAsia_Coastal_EN	0.00676423	Peru_Laramate_900BP	0.679046	0.0304053	22.3332	FALSE	2	TRUE
Ust_Kyakhta	Peru_Laramate_900BP+China_NEastAsia_Coastal_EN	0.00676423	China_NEastAsia_Coastal_EN	0.320954	0.0304053	10.5559	FALSE	2	TRUE
Ust_Kyakhta	China_NEastAsia_Inland_EN+Khaiyrgas.SG	0.0066394	China_NEastAsia_Inland_EN	0.423928	0.0365959	11.584	FALSE	2	TRUE
Ust_Kyakhta	China_NEastAsia_Inland_EN+Khaiyrgas.SG	0.0066394	Khaiyrgas.SG	0.576072	0.0365959	15.7414	FALSE	2	TRUE
Ust_Kyakhta	Peru_Laramate_900BP+China_AmurRiver_LPaleolithic_19K	0.00399746	Peru_Laramate_900BP	0.68017	0.0313632	21.6869	FALSE	2	TRUE
Ust_Kyakhta	Peru_Laramate_900BP+China_AmurRiver_LPaleolithic_19K	0.00399746	China_AmurRiver_LPaleolithic_19K	0.31983	0.0313632	10.1976	FALSE	2	TRUE
Ust_Kyakhta	China_NEastAsia_Coastal_EN+Khaiyrgas.SG	0.00353694	China_NEastAsia_Coastal_EN	0.388328	0.0332496	11.6792	FALSE	2	TRUE
Ust_Kyakhta	China_NEastAsia_Coastal_EN+Khaiyrgas.SG	0.00353694	Khaiyrgas.SG	0.611672	0.0332496	18.3964	FALSE	2	TRUE
Ust_Kyakhta	Russia_AfontovaGora3+KhatyrstyrCave_M	0.00320251	Russia_AfontovaGora3	0.18224	0.020725	8.79325	FALSE	2	TRUE
Ust_Kyakhta	Russia_AfontovaGora3+KhatyrstyrCave_M	0.00320251	KhatyrstyrCave_M	0.81776	0.020725	39.4578	FALSE	2	TRUE
Ust_Kyakhta	China_AmurRiver_LPaleolithic_19K+Khaiyrgas.SG	0.000114516	China_AmurRiver_LPaleolithic_19K	0.37788	0.0336952	11.2146	FALSE	2	TRUE
Ust_Kyakhta	China_AmurRiver_LPaleolithic_19K+Khaiyrgas.SG	0.000114516	Khaiyrgas.SG	0.62212	0.0336952	18.4631	FALSE	2	TRUE
Ust_Kyakhta	Russia_AfontovaGora3+China_NEastAsia_Inland_EN	1.60908e-06	Russia_AfontovaGora3	0.197267	0.0128369	15.3673	FALSE	2	TRUE
Ust_Kyakhta	Russia_AfontovaGora3+China_NEastAsia_Inland_EN	1.60908e-06	China_NEastAsia_Inland_EN	0.802733	0.0128369	62.5334	FALSE	2	TRUE
Ust_Kyakhta	Peru_Laramate_900BP+China_SEastAsia_Coastal_EN	5.66233e-07	Peru_Laramate_900BP	0.664692	0.0448759	14.8118	FALSE	2	TRUE
Ust_Kyakhta	Peru_Laramate_900BP+China_SEastAsia_Coastal_EN	5.66233e-07	China_SEastAsia_Coastal_EN	0.335308	0.0448759	7.4719	FALSE	2	TRUE
Ust_Kyakhta	Russia_AfontovaGora3+China_AmurRiver_LPaleolithic_14K	7.58139e-09	Russia_AfontovaGora3	0.24829	0.0118981	20.8681	FALSE	2	TRUE
Ust_Kyakhta	Russia_AfontovaGora3+China_AmurRiver_LPaleolithic_14K	7.58139e-09	China_AmurRiver_LPaleolithic_14K	0.75171	0.0118981	63.1792	FALSE	2	TRUE
Ust_Kyakhta	China_SEastAsia_Coastal_EN+Khaiyrgas.SG	1.67479e-10	China_SEastAsia_Coastal_EN	0.377029	0.0517216	7.28957	FALSE	2	TRUE
Ust_Kyakhta	China_SEastAsia_Coastal_EN+Khaiyrgas.SG	1.67479e-10	Khaiyrgas.SG	0.622971	0.0517216	12.0447	FALSE	2	TRUE
Ust_Kyakhta	Japan_HG_Jomon+Peru_Laramate_900BP	3.23183e-13	Japan_HG_Jomon	0.289051	0.0510034	5.66729	FALSE	2	TRUE
Ust_Kyakhta	Japan_HG_Jomon+Peru_Laramate_900BP	3.23183e-13	Peru_Laramate_900BP	0.710949	0.0510034	13.9392	FALSE	2	TRUE
Ust_Kyakhta	Russia_AfontovaGora3+China_AmurRiver_LPaleolithic_19K	2.48704e-14	Russia_AfontovaGora3	0.228159	0.0132151	17.265	FALSE	2	TRUE
Ust_Kyakhta	Russia_AfontovaGora3+China_AmurRiver_LPaleolithic_19K	2.48704e-14	China_AmurRiver_LPaleolithic_19K	0.771841	0.0132151	58.406	FALSE	2	TRUE
Ust_Kyakhta	Japan_HG_Jomon+Khaiyrgas.SG	9.86583e-15	Japan_HG_Jomon	0.345162	0.0573582	6.01766	FALSE	2	TRUE
Ust_Kyakhta	Japan_HG_Jomon+Khaiyrgas.SG	9.86583e-15	Khaiyrgas.SG	0.654838	0.0573582	11.4166	FALSE	2	TRUE
Ust_Kyakhta	Russia_AfontovaGora3+China_NEastAsia_Coastal_EN	3.39546e-18	Russia_AfontovaGora3	0.229171	0.0113317	20.2239	FALSE	2	TRUE
Ust_Kyakhta	Russia_AfontovaGora3+China_NEastAsia_Coastal_EN	3.39546e-18	China_NEastAsia_Coastal_EN	0.770829	0.0113317	68.0241	FALSE	2	TRUE
Ust_Kyakhta	Russia_AfontovaGora3+China_SEastAsia_Coastal_EN	1.09269e-25	Russia_AfontovaGora3	0.180149	0.0157755	11.4195	FALSE	2	TRUE
Ust_Kyakhta	Russia_AfontovaGora3+China_SEastAsia_Coastal_EN	1.09269e-25	China_SEastAsia_Coastal_EN	0.819851	0.0157755	51.9698	FALSE	2	TRUE
Ust_Kyakhta	Japan_HG_Jomon+Russia_AfontovaGora3	2.06017e-48	Japan_HG_Jomon	0.878525	0.0159432	55.1033	FALSE	2	TRUE
Ust_Kyakhta	Japan_HG_Jomon+Russia_AfontovaGora3	2.06017e-48	Russia_AfontovaGora3	0.121475	0.0159432	7.61925	FALSE	2	TRUE
Ust_Kyakhta	Peru_Laramate_900BP+China_NEastAsia_Inland_EN+KhatyrstyrCave_M	0.634474	Peru_Laramate_900BP	0.632971	0.0348877	18.1431	TRUE	3	TRUE
Ust_Kyakhta	Peru_Laramate_900BP+China_NEastAsia_Inland_EN+KhatyrstyrCave_M	0.634474	China_NEastAsia_Inland_EN	0.110403	0.129052	0.855495	TRUE	3	TRUE
Ust_Kyakhta	Peru_Laramate_900BP+China_NEastAsia_Inland_EN+KhatyrstyrCave_M	0.634474	KhatyrstyrCave_M	0.256626	0.128029	2.00444	TRUE	3	TRUE
Ust_Kyakhta	Peru_Laramate_900BP+China_NEastAsia_Coastal_EN+KhatyrstyrCave_M	0.241844	Peru_Laramate_900BP	0.631671	0.0384087	16.4461	TRUE	3	TRUE
Ust_Kyakhta	Peru_Laramate_900BP+China_NEastAsia_Coastal_EN+KhatyrstyrCave_M	0.241844	China_NEastAsia_Coastal_EN	0.10227	0.0907149	1.12738	TRUE	3	TRUE
Ust_Kyakhta	Peru_Laramate_900BP+China_NEastAsia_Coastal_EN+KhatyrstyrCave_M	0.241844	KhatyrstyrCave_M	0.266059	0.105482	2.52231	TRUE	3	TRUE
Ust_Kyakhta	Peru_Laramate_900BP+China_AmurRiver_LPaleolithic_14K+KhatyrstyrCave_M	0.19469	Peru_Laramate_900BP	0.645762	0.0487652	13.2423	TRUE	3	TRUE
Ust_Kyakhta	Peru_Laramate_900BP+China_AmurRiver_LPaleolithic_14K+KhatyrstyrCave_M	0.19469	China_AmurRiver_LPaleolithic_14K	0.103365	0.137242	0.753157	TRUE	3	TRUE
Ust_Kyakhta	Peru_Laramate_900BP+China_AmurRiver_LPaleolithic_14K+KhatyrstyrCave_M	0.19469	KhatyrstyrCave_M	0.250873	0.172102	1.4577	TRUE	3	TRUE
Ust_Kyakhta	Peru_Laramate_900BP+China_AmurRiver_LPaleolithic_19K+KhatyrstyrCave_M	0.153947	Peru_Laramate_900BP	0.635486	0.0459595	13.8271	TRUE	3	TRUE
Ust_Kyakhta	Peru_Laramate_900BP+China_AmurRiver_LPaleolithic_19K+KhatyrstyrCave_M	0.153947	China_AmurRiver_LPaleolithic_19K	0.0223689	0.206239	0.108461	TRUE	3	TRUE
Ust_Kyakhta	Peru_Laramate_900BP+China_AmurRiver_LPaleolithic_19K+KhatyrstyrCave_M	0.153947	KhatyrstyrCave_M	0.342145	0.234529	1.45886	TRUE	3	TRUE
Ust_Kyakhta	Peru_Laramate_900BP+China_AmurRiver_LPaleolithic_14K+China_NEastAsia_Inland_EN	0.133448	Peru_Laramate_900BP	0.679177	0.0627986	10.8152	TRUE	3	TRUE
Ust_Kyakhta	Peru_Laramate_900BP+China_AmurRiver_LPaleolithic_14K+China_NEastAsia_Inland_EN	0.133448	China_AmurRiver_LPaleolithic_14K	0.200617	0.314561	0.637768	TRUE	3	TRUE
Ust_Kyakhta	Peru_Laramate_900BP+China_AmurRiver_LPaleolithic_14K+China_NEastAsia_Inland_EN	0.133448	China_NEastAsia_Inland_EN	0.120206	0.368759	0.325974	TRUE	3	TRUE
Ust_Kyakhta	China_NEastAsia_Inland_EN+KhatyrstyrCave_M+Khaiyrgas.SG	0.13308	China_NEastAsia_Inland_EN	0.0318724	0.294837	0.108102	TRUE	3	TRUE
Ust_Kyakhta	China_NEastAsia_Inland_EN+KhatyrstyrCave_M+Khaiyrgas.SG	0.13308	KhatyrstyrCave_M	0.431278	0.318681	1.35332	TRUE	3	TRUE
Ust_Kyakhta	China_NEastAsia_Inland_EN+KhatyrstyrCave_M+Khaiyrgas.SG	0.13308	Khaiyrgas.SG	0.536849	0.0475287	11.2953	TRUE	3	TRUE
Ust_Kyakhta	Peru_Laramate_900BP+China_SEastAsia_Coastal_EN+China_NEastAsia_Inland_EN	0.126597	Peru_Laramate_900BP	0.633257	0.0346524	18.2746	TRUE	3	TRUE
Ust_Kyakhta	Peru_Laramate_900BP+China_SEastAsia_Coastal_EN+China_NEastAsia_Inland_EN	0.126597	China_SEastAsia_Coastal_EN	0.0257718	0.0790667	0.325949	TRUE	3	TRUE
Ust_Kyakhta	Peru_Laramate_900BP+China_SEastAsia_Coastal_EN+China_NEastAsia_Inland_EN	0.126597	China_NEastAsia_Inland_EN	0.340972	0.0764109	4.46234	TRUE	3	TRUE
Ust_Kyakhta	China_NEastAsia_Coastal_EN+KhatyrstyrCave_M+Khaiyrgas.SG	0.0597864	China_NEastAsia_Coastal_EN	0.12939	0.151425	0.854482	TRUE	3	TRUE
Ust_Kyakhta	China_NEastAsia_Coastal_EN+KhatyrstyrCave_M+Khaiyrgas.SG	0.0597864	KhatyrstyrCave_M	0.327929	0.188047	1.74387	TRUE	3	TRUE
Ust_Kyakhta	China_NEastAsia_Coastal_EN+KhatyrstyrCave_M+Khaiyrgas.SG	0.0597864	Khaiyrgas.SG	0.542681	0.0539099	10.0665	TRUE	3	TRUE
Ust_Kyakhta	Peru_Laramate_900BP+China_AmurRiver_LPaleolithic_19K+China_NEastAsia_Inland_EN	0.0350545	Peru_Laramate_900BP	0.640206	0.0614697	10.415	FALSE	3	TRUE
Ust_Kyakhta	Peru_Laramate_900BP+China_AmurRiver_LPaleolithic_19K+China_NEastAsia_Inland_EN	0.0350545	China_AmurRiver_LPaleolithic_19K	0.0248683	0.388198	0.0640609	FALSE	3	TRUE
Ust_Kyakhta	Peru_Laramate_900BP+China_AmurRiver_LPaleolithic_19K+China_NEastAsia_Inland_EN	0.0350545	China_NEastAsia_Inland_EN	0.334926	0.441015	0.759442	FALSE	3	TRUE
Ust_Kyakhta	Peru_Laramate_900BP+China_AmurRiver_LPaleolithic_19K+China_NEastAsia_Coastal_EN	0.0020015	Peru_Laramate_900BP	0.676274	0.035675	18.9565	FALSE	3	TRUE
Ust_Kyakhta	Peru_Laramate_900BP+China_AmurRiver_LPaleolithic_19K+China_NEastAsia_Coastal_EN	0.0020015	China_AmurRiver_LPaleolithic_19K	0.0658825	1.16183	0.0567058	FALSE	3	TRUE
Ust_Kyakhta	Peru_Laramate_900BP+China_AmurRiver_LPaleolithic_19K+China_NEastAsia_Coastal_EN	0.0020015	China_NEastAsia_Coastal_EN	0.257844	1.14392	0.225403	FALSE	3	TRUE
Ust_Kyakhta	Peru_Laramate_900BP+China_AmurRiver_LPaleolithic_19K+China_NEastAsia_Inland_EN+KhatyrstyrCave_M	0.548691	Peru_Laramate_900BP	0.634181	0.0388116	16.34	TRUE	4	TRUE
Ust_Kyakhta	Peru_Laramate_900BP+China_AmurRiver_LPaleolithic_19K+China_NEastAsia_Inland_EN+KhatyrstyrCave_M	0.548691	China_AmurRiver_LPaleolithic_19K	0.0235398	0.162771	0.144619	TRUE	4	TRUE
Ust_Kyakhta	Peru_Laramate_900BP+China_AmurRiver_LPaleolithic_19K+China_NEastAsia_Inland_EN+KhatyrstyrCave_M	0.548691	China_NEastAsia_Inland_EN	0.0851089	0.191805	0.443725	TRUE	4	TRUE
Ust_Kyakhta	Peru_Laramate_900BP+China_AmurRiver_LPaleolithic_19K+China_NEastAsia_Inland_EN+KhatyrstyrCave_M	0.548691	KhatyrstyrCave_M	0.25717	0.127777	2.01265	TRUE	4	TRUE
Ust_Kyakhta	Peru_Laramate_900BP+China_SEastAsia_Coastal_EN+China_AmurRiver_LPaleolithic_14K+China_NEastAsia_Inland_EN	0.541132	Peru_Laramate_900BP	0.684579	0.0447332	15.3036	TRUE	4	TRUE
Ust_Kyakhta	Peru_Laramate_900BP+China_SEastAsia_Coastal_EN+China_AmurRiver_LPaleolithic_14K+China_NEastAsia_Inland_EN	0.541132	China_SEastAsia_Coastal_EN	0.00162159	0.0805534	0.0201306	TRUE	4	TRUE
Ust_Kyakhta	Peru_Laramate_900BP+China_SEastAsia_Coastal_EN+China_AmurRiver_LPaleolithic_14K+China_NEastAsia_Inland_EN	0.541132	China_AmurRiver_LPaleolithic_14K	0.292064	0.166837	1.75059	TRUE	4	TRUE
Ust_Kyakhta	Peru_Laramate_900BP+China_SEastAsia_Coastal_EN+China_AmurRiver_LPaleolithic_14K+China_NEastAsia_Inland_EN	0.541132	China_NEastAsia_Inland_EN	0.0217351	0.176699	0.123006	TRUE	4	TRUE
Ust_Kyakhta	Peru_Laramate_900BP+China_AmurRiver_LPaleolithic_14K+China_NEastAsia_Inland_EN+KhatyrstyrCave_M	0.440011	Peru_Laramate_900BP	0.65086	0.0516546	12.6002	TRUE	4	TRUE
Ust_Kyakhta	Peru_Laramate_900BP+China_AmurRiver_LPaleolithic_14K+China_NEastAsia_Inland_EN+KhatyrstyrCave_M	0.440011	China_AmurRiver_LPaleolithic_14K	0.0937896	0.224259	0.41822	TRUE	4	TRUE
Ust_Kyakhta	Peru_Laramate_900BP+China_AmurRiver_LPaleolithic_14K+China_NEastAsia_Inland_EN+KhatyrstyrCave_M	0.440011	China_NEastAsia_Inland_EN	0.0198596	0.333153	0.0596111	TRUE	4	TRUE
Ust_Kyakhta	Peru_Laramate_900BP+China_AmurRiver_LPaleolithic_14K+China_NEastAsia_Inland_EN+KhatyrstyrCave_M	0.440011	KhatyrstyrCave_M	0.235491	0.157835	1.492	TRUE	4	TRUE
Ust_Kyakhta	Peru_Laramate_900BP+China_SEastAsia_Coastal_EN+China_NEastAsia_Inland_EN+KhatyrstyrCave_M	0.43	Peru_Laramate_900BP	0.631124	0.0349211	18.0729	TRUE	4	TRUE
Ust_Kyakhta	Peru_Laramate_900BP+China_SEastAsia_Coastal_EN+China_NEastAsia_Inland_EN+KhatyrstyrCave_M	0.43	China_SEastAsia_Coastal_EN	0.0149726	0.0894727	0.167343	TRUE	4	TRUE
Ust_Kyakhta	Peru_Laramate_900BP+China_SEastAsia_Coastal_EN+China_NEastAsia_Inland_EN+KhatyrstyrCave_M	0.43	China_NEastAsia_Inland_EN	0.150107	0.156972	0.956264	TRUE	4	TRUE
Ust_Kyakhta	Peru_Laramate_900BP+China_SEastAsia_Coastal_EN+China_NEastAsia_Inland_EN+KhatyrstyrCave_M	0.43	KhatyrstyrCave_M	0.203796	0.17496	1.16482	TRUE	4	TRUE
Ust_Kyakhta	Peru_Laramate_900BP+China_AmurRiver_LPaleolithic_14K+China_AmurRiver_LPaleolithic_19K+China_NEastAsia_Inland_EN	0.0841602	Peru_Laramate_900BP	0.67794	0.0526279	12.8818	TRUE	4	TRUE
Ust_Kyakhta	Peru_Laramate_900BP+China_AmurRiver_LPaleolithic_14K+China_AmurRiver_LPaleolithic_19K+China_NEastAsia_Inland_EN	0.0841602	China_AmurRiver_LPaleolithic_14K	0.0718005	0.301842	0.237875	TRUE	4	TRUE
Ust_Kyakhta	Peru_Laramate_900BP+China_AmurRiver_LPaleolithic_14K+China_AmurRiver_LPaleolithic_19K+China_NEastAsia_Inland_EN	0.0841602	China_AmurRiver_LPaleolithic_19K	0.144444	0.296357	0.487401	TRUE	4	TRUE
Ust_Kyakhta	Peru_Laramate_900BP+China_AmurRiver_LPaleolithic_14K+China_AmurRiver_LPaleolithic_19K+China_NEastAsia_Inland_EN	0.0841602	China_NEastAsia_Inland_EN	0.105815	0.316224	0.33462	TRUE	4	TRUE
Ust_Kyakhta	Russia_AfontovaGora3+Peru_Laramate_900BP	0.538757	Russia_AfontovaGora3	-0.179434	0.0213766	-8.39396	FALSE	2	FALSE
Ust_Kyakhta	Russia_AfontovaGora3+Peru_Laramate_900BP	0.538757	Peru_Laramate_900BP	1.17943	0.0213766	55.1742	FALSE	2	FALSE
Ust_Kyakhta	Russia_AfontovaGora3+Khaiyrgas.SG	0.436769	Russia_AfontovaGora3	-0.279306	0.0340525	-8.20222	FALSE	2	FALSE
Ust_Kyakhta	Russia_AfontovaGora3+Khaiyrgas.SG	0.436769	Khaiyrgas.SG	1.27931	0.0340525	37.5686	FALSE	2	FALSE
Ust_Kyakhta	Peru_Laramate_900BP+Khaiyrgas.SG	0.226819	Peru_Laramate_900BP	3.84546	1.27869	3.00735	FALSE	2	FALSE
Ust_Kyakhta	Peru_Laramate_900BP+Khaiyrgas.SG	0.226819	Khaiyrgas.SG	-2.84546	1.27869	-2.2253	FALSE	2	FALSE
Ust_Kyakhta	China_AmurRiver_LPaleolithic_14K+KhatyrstyrCave_M	0.0262769	China_AmurRiver_LPaleolithic_14K	-1.909	0.695806	-2.74359	FALSE	2	FALSE
Ust_Kyakhta	China_AmurRiver_LPaleolithic_14K+KhatyrstyrCave_M	0.0262769	KhatyrstyrCave_M	2.909	0.695806	4.18077	FALSE	2	FALSE
Ust_Kyakhta	China_NEastAsia_Inland_EN+KhatyrstyrCave_M	0.0214901	China_NEastAsia_Inland_EN	-11.2312	17.8517	-0.629136	FALSE	2	FALSE
Ust_Kyakhta	China_NEastAsia_Inland_EN+KhatyrstyrCave_M	0.0214901	KhatyrstyrCave_M	12.2312	17.8517	0.685153	FALSE	2	FALSE
Ust_Kyakhta	China_AmurRiver_LPaleolithic_19K+KhatyrstyrCave_M	0.00814548	China_AmurRiver_LPaleolithic_19K	-2.83912	1.29877	-2.186	FALSE	2	FALSE
Ust_Kyakhta	China_AmurRiver_LPaleolithic_19K+KhatyrstyrCave_M	0.00814548	KhatyrstyrCave_M	3.83912	1.29877	2.95596	FALSE	2	FALSE
Ust_Kyakhta	China_AmurRiver_LPaleolithic_14K+China_NEastAsia_Coastal_EN	0.00775568	China_AmurRiver_LPaleolithic_14K	-153.539	1258.5	-0.122002	FALSE	2	FALSE
Ust_Kyakhta	China_AmurRiver_LPaleolithic_14K+China_NEastAsia_Coastal_EN	0.00775568	China_NEastAsia_Coastal_EN	154.539	1258.5	0.122797	FALSE	2	FALSE
Ust_Kyakhta	China_NEastAsia_Coastal_EN+China_NEastAsia_Inland_EN	0.00377196	China_NEastAsia_Coastal_EN	-2.99734	0.694783	-4.31407	FALSE	2	FALSE
Ust_Kyakhta	China_NEastAsia_Coastal_EN+China_NEastAsia_Inland_EN	0.00377196	China_NEastAsia_Inland_EN	3.99734	0.694783	5.75337	FALSE	2	FALSE
Ust_Kyakhta	China_AmurRiver_LPaleolithic_19K+China_NEastAsia_Inland_EN	0.00168369	China_AmurRiver_LPaleolithic_19K	-5.00155	1.75425	-2.8511	FALSE	2	FALSE
Ust_Kyakhta	China_AmurRiver_LPaleolithic_19K+China_NEastAsia_Inland_EN	0.00168369	China_NEastAsia_Inland_EN	6.00155	1.75425	3.42114	FALSE	2	FALSE
Ust_Kyakhta	China_AmurRiver_LPaleolithic_14K+China_NEastAsia_Inland_EN	0.000744477	China_AmurRiver_LPaleolithic_14K	-3.44934	0.824882	-4.18162	FALSE	2	FALSE
Ust_Kyakhta	China_AmurRiver_LPaleolithic_14K+China_NEastAsia_Inland_EN	0.000744477	China_NEastAsia_Inland_EN	4.44934	0.824882	5.39392	FALSE	2	FALSE
Ust_Kyakhta	China_NEastAsia_Coastal_EN+KhatyrstyrCave_M	0.000431583	China_NEastAsia_Coastal_EN	-2.16539	0.958739	-2.25858	FALSE	2	FALSE
Ust_Kyakhta	China_NEastAsia_Coastal_EN+KhatyrstyrCave_M	0.000431583	KhatyrstyrCave_M	3.16539	0.958739	3.30162	FALSE	2	FALSE
Ust_Kyakhta	China_AmurRiver_LPaleolithic_19K+China_NEastAsia_Coastal_EN	0.000205502	China_AmurRiver_LPaleolithic_19K	31.0912	43.598	0.713132	FALSE	2	FALSE
Ust_Kyakhta	China_AmurRiver_LPaleolithic_19K+China_NEastAsia_Coastal_EN	0.000205502	China_NEastAsia_Coastal_EN	-30.0912	43.598	-0.690195	FALSE	2	FALSE
Ust_Kyakhta	China_SEastAsia_Coastal_EN+KhatyrstyrCave_M	2.25472e-05	China_SEastAsia_Coastal_EN	-3.51017	2.41115	-1.45581	FALSE	2	FALSE
Ust_Kyakhta	China_SEastAsia_Coastal_EN+KhatyrstyrCave_M	2.25472e-05	KhatyrstyrCave_M	4.51017	2.41115	1.87055	FALSE	2	FALSE
Ust_Kyakhta	China_AmurRiver_LPaleolithic_14K+China_AmurRiver_LPaleolithic_19K	2.15266e-05	China_AmurRiver_LPaleolithic_14K	-26.4386	34.1482	-0.77423	FALSE	2	FALSE
Ust_Kyakhta	China_AmurRiver_LPaleolithic_14K+China_AmurRiver_LPaleolithic_19K	2.15266e-05	China_AmurRiver_LPaleolithic_19K	27.4386	34.1482	0.803514	FALSE	2	FALSE
Ust_Kyakhta	China_SEastAsia_Coastal_EN+China_AmurRiver_LPaleolithic_19K	2.73132e-06	China_SEastAsia_Coastal_EN	6.24081	2.11074	2.95669	FALSE	2	FALSE
Ust_Kyakhta	China_SEastAsia_Coastal_EN+China_AmurRiver_LPaleolithic_19K	2.73132e-06	China_AmurRiver_LPaleolithic_19K	-5.24081	2.11074	-2.48293	FALSE	2	FALSE
Ust_Kyakhta	Japan_HG_Jomon+China_SEastAsia_Coastal_EN	1.31905e-09	Japan_HG_Jomon	10.9631	11.0204	0.994805	FALSE	2	FALSE
Ust_Kyakhta	Japan_HG_Jomon+China_SEastAsia_Coastal_EN	1.31905e-09	China_SEastAsia_Coastal_EN	-9.96313	11.0204	-0.904064	FALSE	2	FALSE
Ust_Kyakhta	Japan_HG_Jomon+KhatyrstyrCave_M	6.64602e-12	Japan_HG_Jomon	-2.59465	2.28333	-1.13634	FALSE	2	FALSE
Ust_Kyakhta	Japan_HG_Jomon+KhatyrstyrCave_M	6.64602e-12	KhatyrstyrCave_M	3.59465	2.28333	1.5743	FALSE	2	FALSE
Ust_Kyakhta	China_SEastAsia_Coastal_EN+China_NEastAsia_Inland_EN	4.24117e-16	China_SEastAsia_Coastal_EN	12.8371	14.0615	0.912926	FALSE	2	FALSE
Ust_Kyakhta	China_SEastAsia_Coastal_EN+China_NEastAsia_Inland_EN	4.24117e-16	China_NEastAsia_Inland_EN	-11.8371	14.0615	-0.84181	FALSE	2	FALSE
Ust_Kyakhta	China_SEastAsia_Coastal_EN+China_NEastAsia_Coastal_EN	8.71558e-19	China_SEastAsia_Coastal_EN	3.21529	0.653752	4.91822	FALSE	2	FALSE
Ust_Kyakhta	China_SEastAsia_Coastal_EN+China_NEastAsia_Coastal_EN	8.71558e-19	China_NEastAsia_Coastal_EN	-2.21529	0.653752	-3.38859	FALSE	2	FALSE
Ust_Kyakhta	China_SEastAsia_Coastal_EN+China_AmurRiver_LPaleolithic_14K	2.35895e-19	China_SEastAsia_Coastal_EN	3.99746	0.938734	4.25835	FALSE	2	FALSE
Ust_Kyakhta	China_SEastAsia_Coastal_EN+China_AmurRiver_LPaleolithic_14K	2.35895e-19	China_AmurRiver_LPaleolithic_14K	-2.99746	0.938734	-3.19308	FALSE	2	FALSE
Ust_Kyakhta	Japan_HG_Jomon+China_AmurRiver_LPaleolithic_19K	5.28718e-27	Japan_HG_Jomon	3.65141	0.803617	4.54372	FALSE	2	FALSE
Ust_Kyakhta	Japan_HG_Jomon+China_AmurRiver_LPaleolithic_19K	5.28718e-27	China_AmurRiver_LPaleolithic_19K	-2.65141	0.803617	-3.29935	FALSE	2	FALSE
Ust_Kyakhta	Japan_HG_Jomon+China_NEastAsia_Inland_EN	2.2078e-32	Japan_HG_Jomon	5.13163	2.23205	2.29906	FALSE	2	FALSE
Ust_Kyakhta	Japan_HG_Jomon+China_NEastAsia_Inland_EN	2.2078e-32	China_NEastAsia_Inland_EN	-4.13163	2.23205	-1.85105	FALSE	2	FALSE
Ust_Kyakhta	Japan_HG_Jomon+China_NEastAsia_Coastal_EN	1.45001e-44	Japan_HG_Jomon	2.2561	0.250871	8.99307	FALSE	2	FALSE
Ust_Kyakhta	Japan_HG_Jomon+China_NEastAsia_Coastal_EN	1.45001e-44	China_NEastAsia_Coastal_EN	-1.2561	0.250871	-5.00696	FALSE	2	FALSE
Ust_Kyakhta	Japan_HG_Jomon+China_AmurRiver_LPaleolithic_14K	9.11492e-51	Japan_HG_Jomon	2.08721	0.257112	8.11792	FALSE	2	FALSE
Ust_Kyakhta	Japan_HG_Jomon+China_AmurRiver_LPaleolithic_14K	9.11492e-51	China_AmurRiver_LPaleolithic_14K	-1.08721	0.257112	-4.22856	FALSE	2	FALSE
Ust_Kyakhta	Japan_HG_Jomon+China_AmurRiver_LPaleolithic_19K+China_NEastAsia_Inland_EN	0.966964	Japan_HG_Jomon	0.913446	0.416653	2.19234	FALSE	3	FALSE
Ust_Kyakhta	Japan_HG_Jomon+China_AmurRiver_LPaleolithic_19K+China_NEastAsia_Inland_EN	0.966964	China_AmurRiver_LPaleolithic_19K	-4.58451	1.52389	-3.00843	FALSE	3	FALSE
Ust_Kyakhta	Japan_HG_Jomon+China_AmurRiver_LPaleolithic_19K+China_NEastAsia_Inland_EN	0.966964	China_NEastAsia_Inland_EN	4.67106	1.54003	3.0331	FALSE	3	FALSE
Ust_Kyakhta	China_AmurRiver_LPaleolithic_14K+China_NEastAsia_Coastal_EN+Khaiyrgas.SG	0.916554	China_AmurRiver_LPaleolithic_14K	1.14503	0.418829	2.73388	FALSE	3	FALSE
Ust_Kyakhta	China_AmurRiver_LPaleolithic_14K+China_NEastAsia_Coastal_EN+Khaiyrgas.SG	0.916554	China_NEastAsia_Coastal_EN	-0.775863	0.425069	-1.82526	FALSE	3	FALSE
Ust_Kyakhta	China_AmurRiver_LPaleolithic_14K+China_NEastAsia_Coastal_EN+Khaiyrgas.SG	0.916554	Khaiyrgas.SG	0.630836	0.0435023	14.5012	FALSE	3	FALSE
Ust_Kyakhta	Japan_HG_Jomon+China_AmurRiver_LPaleolithic_14K+Khaiyrgas.SG	0.852047	Japan_HG_Jomon	-0.216137	0.0963338	-2.24363	FALSE	3	FALSE
Ust_Kyakhta	Japan_HG_Jomon+China_AmurRiver_LPaleolithic_14K+Khaiyrgas.SG	0.852047	China_AmurRiver_LPaleolithic_14K	0.509175	0.0678104	7.5088	FALSE	3	FALSE
Ust_Kyakhta	Japan_HG_Jomon+China_AmurRiver_LPaleolithic_14K+Khaiyrgas.SG	0.852047	Khaiyrgas.SG	0.706962	0.0509305	13.8809	FALSE	3	FALSE
Ust_Kyakhta	Russia_AfontovaGora3+Peru_Laramate_900BP+KhatyrstyrCave_M	0.843943	Russia_AfontovaGora3	-0.108709	0.0403452	-2.69447	FALSE	3	FALSE
Ust_Kyakhta	Russia_AfontovaGora3+Peru_Laramate_900BP+KhatyrstyrCave_M	0.843943	Peru_Laramate_900BP	0.942072	0.117742	8.00114	FALSE	3	FALSE
Ust_Kyakhta	Russia_AfontovaGora3+Peru_Laramate_900BP+KhatyrstyrCave_M	0.843943	KhatyrstyrCave_M	0.166637	0.0807189	2.06442	FALSE	3	FALSE
Ust_Kyakhta	China_AmurRiver_LPaleolithic_14K+China_AmurRiver_LPaleolithic_19K+Khaiyrgas.SG	0.82387	China_AmurRiver_LPaleolithic_14K	0.786307	0.236528	3.32437	FALSE	3	FALSE
Ust_Kyakhta	China_AmurRiver_LPaleolithic_14K+China_AmurRiver_LPaleolithic_19K+Khaiyrgas.SG	0.82387	China_AmurRiver_LPaleolithic_19K	-0.438239	0.245762	-1.78319	FALSE	3	FALSE
Ust_Kyakhta	China_AmurRiver_LPaleolithic_14K+China_AmurRiver_LPaleolithic_19K+Khaiyrgas.SG	0.82387	Khaiyrgas.SG	0.651932	0.037333	17.4626	FALSE	3	FALSE
Ust_Kyakhta	Russia_AfontovaGora3+Peru_Laramate_900BP+China_SEastAsia_Coastal_EN	0.798003	Russia_AfontovaGora3	-0.164367	0.0331965	-4.95134	FALSE	3	FALSE
Ust_Kyakhta	Russia_AfontovaGora3+Peru_Laramate_900BP+China_SEastAsia_Coastal_EN	0.798003	Peru_Laramate_900BP	1.1277	0.09604	11.7419	FALSE	3	FALSE
Ust_Kyakhta	Russia_AfontovaGora3+Peru_Laramate_900BP+China_SEastAsia_Coastal_EN	0.798003	China_SEastAsia_Coastal_EN	0.0366715	0.0678423	0.540541	FALSE	3	FALSE
Ust_Kyakhta	Peru_Laramate_900BP+China_SEastAsia_Coastal_EN+China_NEastAsia_Coastal_EN	0.709215	Peru_Laramate_900BP	0.675656	0.0342311	19.7381	FALSE	3	FALSE
Ust_Kyakhta	Peru_Laramate_900BP+China_SEastAsia_Coastal_EN+China_NEastAsia_Coastal_EN	0.709215	China_SEastAsia_Coastal_EN	-0.0991621	0.0744657	-1.33165	FALSE	3	FALSE
Ust_Kyakhta	Peru_Laramate_900BP+China_SEastAsia_Coastal_EN+China_NEastAsia_Coastal_EN	0.709215	China_NEastAsia_Coastal_EN	0.423506	0.0663691	6.38108	FALSE	3	FALSE
Ust_Kyakhta	China_SEastAsia_Coastal_EN+China_AmurRiver_LPaleolithic_14K+Khaiyrgas.SG	0.666807	China_SEastAsia_Coastal_EN	-0.191824	0.107553	-1.78353	FALSE	3	FALSE
Ust_Kyakhta	China_SEastAsia_Coastal_EN+China_AmurRiver_LPaleolithic_14K+Khaiyrgas.SG	0.666807	China_AmurRiver_LPaleolithic_14K	0.520943	0.0883144	5.89873	FALSE	3	FALSE
Ust_Kyakhta	China_SEastAsia_Coastal_EN+China_AmurRiver_LPaleolithic_14K+Khaiyrgas.SG	0.666807	Khaiyrgas.SG	0.670882	0.0416494	16.1078	FALSE	3	FALSE
Ust_Kyakhta	Russia_AfontovaGora3+China_AmurRiver_LPaleolithic_14K+Khaiyrgas.SG	0.659928	Russia_AfontovaGora3	-0.176659	0.122262	-1.44491	FALSE	3	FALSE
Ust_Kyakhta	Russia_AfontovaGora3+China_AmurRiver_LPaleolithic_14K+Khaiyrgas.SG	0.659928	China_AmurRiver_LPaleolithic_14K	0.130295	0.178593	0.729563	FALSE	3	FALSE
Ust_Kyakhta	Russia_AfontovaGora3+China_AmurRiver_LPaleolithic_14K+Khaiyrgas.SG	0.659928	Khaiyrgas.SG	1.04636	0.29866	3.50353	FALSE	3	FALSE
Ust_Kyakhta	Peru_Laramate_900BP+China_SEastAsia_Coastal_EN+China_AmurRiver_LPaleolithic_19K	0.625824	Peru_Laramate_900BP	0.734843	0.0457553	16.0603	FALSE	3	FALSE
Ust_Kyakhta	Peru_Laramate_900BP+China_SEastAsia_Coastal_EN+China_AmurRiver_LPaleolithic_19K	0.625824	China_SEastAsia_Coastal_EN	-0.393415	0.183401	-2.14512	FALSE	3	FALSE
Ust_Kyakhta	Peru_Laramate_900BP+China_SEastAsia_Coastal_EN+China_AmurRiver_LPaleolithic_19K	0.625824	China_AmurRiver_LPaleolithic_19K	0.658572	0.158901	4.14455	FALSE	3	FALSE
Ust_Kyakhta	Russia_AfontovaGora3+Peru_Laramate_900BP+Khaiyrgas.SG	0.59584	Russia_AfontovaGora3	-0.206837	0.0370704	-5.57957	FALSE	3	FALSE
Ust_Kyakhta	Russia_AfontovaGora3+Peru_Laramate_900BP+Khaiyrgas.SG	0.59584	Peru_Laramate_900BP	0.819933	0.34706	2.36251	FALSE	3	FALSE
Ust_Kyakhta	Russia_AfontovaGora3+Peru_Laramate_900BP+Khaiyrgas.SG	0.59584	Khaiyrgas.SG	0.386904	0.377922	1.02377	FALSE	3	FALSE
Ust_Kyakhta	Japan_HG_Jomon+China_NEastAsia_Coastal_EN+Khaiyrgas.SG	0.586895	Japan_HG_Jomon	-0.430237	0.124386	-3.45889	FALSE	3	FALSE
Ust_Kyakhta	Japan_HG_Jomon+China_NEastAsia_Coastal_EN+Khaiyrgas.SG	0.586895	China_NEastAsia_Coastal_EN	0.704934	0.093543	7.53594	FALSE	3	FALSE
Ust_Kyakhta	Japan_HG_Jomon+China_NEastAsia_Coastal_EN+Khaiyrgas.SG	0.586895	Khaiyrgas.SG	0.725303	0.0544833	13.3124	FALSE	3	FALSE
Ust_Kyakhta	China_SEastAsia_Coastal_EN+China_AmurRiver_LPaleolithic_19K+China_NEastAsia_Inland_EN	0.548041	China_SEastAsia_Coastal_EN	2.02067	0.611211	3.30602	FALSE	3	FALSE
Ust_Kyakhta	China_SEastAsia_Coastal_EN+China_AmurRiver_LPaleolithic_19K+China_NEastAsia_Inland_EN	0.548041	China_AmurRiver_LPaleolithic_19K	-4.13481	1.04087	-3.97247	FALSE	3	FALSE
Ust_Kyakhta	China_SEastAsia_Coastal_EN+China_AmurRiver_LPaleolithic_19K+China_NEastAsia_Inland_EN	0.548041	China_NEastAsia_Inland_EN	3.11414	0.807638	3.85586	FALSE	3	FALSE
Ust_Kyakhta	Peru_Laramate_900BP+China_SEastAsia_Coastal_EN+China_AmurRiver_LPaleolithic_14K	0.492035	Peru_Laramate_900BP	0.696584	0.0350117	19.8958	FALSE	3	FALSE
Ust_Kyakhta	Peru_Laramate_900BP+China_SEastAsia_Coastal_EN+China_AmurRiver_LPaleolithic_14K	0.492035	China_SEastAsia_Coastal_EN	-0.0514592	0.0767365	-0.670597	FALSE	3	FALSE
Ust_Kyakhta	Peru_Laramate_900BP+China_SEastAsia_Coastal_EN+China_AmurRiver_LPaleolithic_14K	0.492035	China_AmurRiver_LPaleolithic_14K	0.354875	0.0647591	5.47993	FALSE	3	FALSE
Ust_Kyakhta	Russia_AfontovaGora3+Peru_Laramate_900BP+China_AmurRiver_LPaleolithic_14K	0.48154	Russia_AfontovaGora3	-0.193843	0.104497	-1.85502	FALSE	3	FALSE
Ust_Kyakhta	Russia_AfontovaGora3+Peru_Laramate_900BP+China_AmurRiver_LPaleolithic_14K	0.48154	Peru_Laramate_900BP	1.22902	0.290694	4.22788	FALSE	3	FALSE
Ust_Kyakhta	Russia_AfontovaGora3+Peru_Laramate_900BP+China_AmurRiver_LPaleolithic_14K	0.48154	China_AmurRiver_LPaleolithic_14K	-0.0351747	0.187751	-0.187348	FALSE	3	FALSE
Ust_Kyakhta	Peru_Laramate_900BP+China_AmurRiver_LPaleolithic_14K+Khaiyrgas.SG	0.472732	Peru_Laramate_900BP	-0.0549504	0.759897	-0.072313	FALSE	3	FALSE
Ust_Kyakhta	Peru_Laramate_900BP+China_AmurRiver_LPaleolithic_14K+Khaiyrgas.SG	0.472732	China_AmurRiver_LPaleolithic_14K	0.386215	0.0857558	4.50366	FALSE	3	FALSE
Ust_Kyakhta	Peru_Laramate_900BP+China_AmurRiver_LPaleolithic_14K+Khaiyrgas.SG	0.472732	Khaiyrgas.SG	0.668736	0.681067	0.981895	FALSE	3	FALSE
Ust_Kyakhta	Russia_AfontovaGora3+KhatyrstyrCave_M+Khaiyrgas.SG	0.466745	Russia_AfontovaGora3	-0.186437	0.11197	-1.66506	FALSE	3	FALSE
Ust_Kyakhta	Russia_AfontovaGora3+KhatyrstyrCave_M+Khaiyrgas.SG	0.466745	KhatyrstyrCave_M	0.16858	0.200521	0.84071	FALSE	3	FALSE
Ust_Kyakhta	Russia_AfontovaGora3+KhatyrstyrCave_M+Khaiyrgas.SG	0.466745	Khaiyrgas.SG	1.01786	0.31004	3.28299	FALSE	3	FALSE
Ust_Kyakhta	Russia_AfontovaGora3+China_SEastAsia_Coastal_EN+China_AmurRiver_LPaleolithic_19K	0.46376	Russia_AfontovaGora3	0.334489	0.0514135	6.50586	FALSE	3	FALSE
Ust_Kyakhta	Russia_AfontovaGora3+China_SEastAsia_Coastal_EN+China_AmurRiver_LPaleolithic_19K	0.46376	China_SEastAsia_Coastal_EN	-1.81563	0.714729	-2.54031	FALSE	3	FALSE
Ust_Kyakhta	Russia_AfontovaGora3+China_SEastAsia_Coastal_EN+China_AmurRiver_LPaleolithic_19K	0.46376	China_AmurRiver_LPaleolithic_19K	2.48114	0.675442	3.67336	FALSE	3	FALSE
Ust_Kyakhta	Japan_HG_Jomon+Russia_AfontovaGora3+Peru_Laramate_900BP	0.454285	Japan_HG_Jomon	-0.0666732	0.0829471	-0.803803	FALSE	3	FALSE
Ust_Kyakhta	Japan_HG_Jomon+Russia_AfontovaGora3+Peru_Laramate_900BP	0.454285	Russia_AfontovaGora3	-0.197344	0.0322865	-6.11226	FALSE	3	FALSE
Ust_Kyakhta	Japan_HG_Jomon+Russia_AfontovaGora3+Peru_Laramate_900BP	0.454285	Peru_Laramate_900BP	1.26402	0.108624	11.6366	FALSE	3	FALSE
Ust_Kyakhta	China_AmurRiver_LPaleolithic_14K+China_NEastAsia_Inland_EN+Khaiyrgas.SG	0.437807	China_AmurRiver_LPaleolithic_14K	0.621836	0.304297	2.04352	FALSE	3	FALSE
Ust_Kyakhta	China_AmurRiver_LPaleolithic_14K+China_NEastAsia_Inland_EN+Khaiyrgas.SG	0.437807	China_NEastAsia_Inland_EN	-0.289473	0.344401	-0.840511	FALSE	3	FALSE
Ust_Kyakhta	China_AmurRiver_LPaleolithic_14K+China_NEastAsia_Inland_EN+Khaiyrgas.SG	0.437807	Khaiyrgas.SG	0.667637	0.0538221	12.4045	FALSE	3	FALSE
Ust_Kyakhta	Peru_Laramate_900BP+China_SEastAsia_Coastal_EN+Khaiyrgas.SG	0.43549	Peru_Laramate_900BP	2.00455	0.644525	3.11012	FALSE	3	FALSE
Ust_Kyakhta	Peru_Laramate_900BP+China_SEastAsia_Coastal_EN+Khaiyrgas.SG	0.43549	China_SEastAsia_Coastal_EN	0.240274	0.0970253	2.4764	FALSE	3	FALSE
Ust_Kyakhta	Peru_Laramate_900BP+China_SEastAsia_Coastal_EN+Khaiyrgas.SG	0.43549	Khaiyrgas.SG	-1.24483	0.590689	-2.10741	FALSE	3	FALSE
Ust_Kyakhta	Peru_Laramate_900BP+KhatyrstyrCave_M+Khaiyrgas.SG	0.425884	Peru_Laramate_900BP	1.21194	0.949567	1.27631	FALSE	3	FALSE
Ust_Kyakhta	Peru_Laramate_900BP+KhatyrstyrCave_M+Khaiyrgas.SG	0.425884	KhatyrstyrCave_M	0.315915	0.101066	3.12581	FALSE	3	FALSE
Ust_Kyakhta	Peru_Laramate_900BP+KhatyrstyrCave_M+Khaiyrgas.SG	0.425884	Khaiyrgas.SG	-0.527853	0.860475	-0.613444	FALSE	3	FALSE
Ust_Kyakhta	China_AmurRiver_LPaleolithic_14K+KhatyrstyrCave_M+Khaiyrgas.SG	0.370656	China_AmurRiver_LPaleolithic_14K	0.434138	0.20905	2.07672	FALSE	3	FALSE
Ust_Kyakhta	China_AmurRiver_LPaleolithic_14K+KhatyrstyrCave_M+Khaiyrgas.SG	0.370656	KhatyrstyrCave_M	-0.0799756	0.263228	-0.303827	FALSE	3	FALSE
Ust_Kyakhta	China_AmurRiver_LPaleolithic_14K+KhatyrstyrCave_M+Khaiyrgas.SG	0.370656	Khaiyrgas.SG	0.645838	0.065266	9.89547	FALSE	3	FALSE
Ust_Kyakhta	Russia_AfontovaGora3+China_AmurRiver_LPaleolithic_19K+Khaiyrgas.SG	0.363551	Russia_AfontovaGora3	-0.355092	0.130431	-2.72245	FALSE	3	FALSE
Ust_Kyakhta	Russia_AfontovaGora3+China_AmurRiver_LPaleolithic_19K+Khaiyrgas.SG	0.363551	China_AmurRiver_LPaleolithic_19K	-0.120892	0.201187	-0.600894	FALSE	3	FALSE
Ust_Kyakhta	Russia_AfontovaGora3+China_AmurRiver_LPaleolithic_19K+Khaiyrgas.SG	0.363551	Khaiyrgas.SG	1.47598	0.328058	4.49916	FALSE	3	FALSE
Ust_Kyakhta	Russia_AfontovaGora3+Peru_Laramate_900BP+China_NEastAsia_Coastal_EN	0.36221	Russia_AfontovaGora3	-0.215781	0.0884109	-2.44066	FALSE	3	FALSE
Ust_Kyakhta	Russia_AfontovaGora3+Peru_Laramate_900BP+China_NEastAsia_Coastal_EN	0.36221	Peru_Laramate_900BP	1.28323	0.249329	5.14674	FALSE	3	FALSE
Ust_Kyakhta	Russia_AfontovaGora3+Peru_Laramate_900BP+China_NEastAsia_Coastal_EN	0.36221	China_NEastAsia_Coastal_EN	-0.0674505	0.162895	-0.414073	FALSE	3	FALSE
Ust_Kyakhta	Russia_AfontovaGora3+China_SEastAsia_Coastal_EN+Khaiyrgas.SG	0.344546	Russia_AfontovaGora3	-0.342274	0.0837884	-4.08498	FALSE	3	FALSE
Ust_Kyakhta	Russia_AfontovaGora3+China_SEastAsia_Coastal_EN+Khaiyrgas.SG	0.344546	China_SEastAsia_Coastal_EN	-0.122529	0.144667	-0.846973	FALSE	3	FALSE
Ust_Kyakhta	Russia_AfontovaGora3+China_SEastAsia_Coastal_EN+Khaiyrgas.SG	0.344546	Khaiyrgas.SG	1.4648	0.222395	6.58648	FALSE	3	FALSE
Ust_Kyakhta	Russia_AfontovaGora3+Peru_Laramate_900BP+China_NEastAsia_Inland_EN	0.341675	Russia_AfontovaGora3	-0.183392	0.0992932	-1.84697	FALSE	3	FALSE
Ust_Kyakhta	Russia_AfontovaGora3+Peru_Laramate_900BP+China_NEastAsia_Inland_EN	0.341675	Peru_Laramate_900BP	1.1948	0.305918	3.90561	FALSE	3	FALSE
Ust_Kyakhta	Russia_AfontovaGora3+Peru_Laramate_900BP+China_NEastAsia_Inland_EN	0.341675	China_NEastAsia_Inland_EN	-0.0114032	0.208319	-0.0547394	FALSE	3	FALSE
Ust_Kyakhta	Japan_HG_Jomon+Russia_AfontovaGora3+Khaiyrgas.SG	0.336759	Japan_HG_Jomon	-0.104631	0.143617	-0.728541	FALSE	3	FALSE
Ust_Kyakhta	Japan_HG_Jomon+Russia_AfontovaGora3+Khaiyrgas.SG	0.336759	Russia_AfontovaGora3	-0.319564	0.0654303	-4.88403	FALSE	3	FALSE
Ust_Kyakhta	Japan_HG_Jomon+Russia_AfontovaGora3+Khaiyrgas.SG	0.336759	Khaiyrgas.SG	1.42419	0.200849	7.09086	FALSE	3	FALSE
Ust_Kyakhta	Russia_AfontovaGora3+Peru_Laramate_900BP+China_AmurRiver_LPaleolithic_19K	0.33184	Russia_AfontovaGora3	-0.186223	0.0619678	-3.00516	FALSE	3	FALSE
Ust_Kyakhta	Russia_AfontovaGora3+Peru_Laramate_900BP+China_AmurRiver_LPaleolithic_19K	0.33184	Peru_Laramate_900BP	1.19927	0.176586	6.79143	FALSE	3	FALSE
Ust_Kyakhta	Russia_AfontovaGora3+Peru_Laramate_900BP+China_AmurRiver_LPaleolithic_19K	0.33184	China_AmurRiver_LPaleolithic_19K	-0.0130492	0.117234	-0.111309	FALSE	3	FALSE
Ust_Kyakhta	China_SEastAsia_Coastal_EN+China_AmurRiver_LPaleolithic_19K+China_NEastAsia_Coastal_EN	0.308398	China_SEastAsia_Coastal_EN	4.01319	1.79058	2.24128	FALSE	3	FALSE
Ust_Kyakhta	China_SEastAsia_Coastal_EN+China_AmurRiver_LPaleolithic_19K+China_NEastAsia_Coastal_EN	0.308398	China_AmurRiver_LPaleolithic_19K	-9.58137	5.07439	-1.88818	FALSE	3	FALSE
Ust_Kyakhta	China_SEastAsia_Coastal_EN+China_AmurRiver_LPaleolithic_19K+China_NEastAsia_Coastal_EN	0.308398	China_NEastAsia_Coastal_EN	6.56818	3.61327	1.8178	FALSE	3	FALSE
Ust_Kyakhta	China_SEastAsia_Coastal_EN+China_AmurRiver_LPaleolithic_19K+Khaiyrgas.SG	0.297146	China_SEastAsia_Coastal_EN	-0.880448	0.367279	-2.39722	FALSE	3	FALSE
Ust_Kyakhta	China_SEastAsia_Coastal_EN+China_AmurRiver_LPaleolithic_19K+Khaiyrgas.SG	0.297146	China_AmurRiver_LPaleolithic_19K	1.13128	0.31532	3.58772	FALSE	3	FALSE
Ust_Kyakhta	China_SEastAsia_Coastal_EN+China_AmurRiver_LPaleolithic_19K+Khaiyrgas.SG	0.297146	Khaiyrgas.SG	0.749167	0.0728879	10.2783	FALSE	3	FALSE
Ust_Kyakhta	Peru_Laramate_900BP+China_AmurRiver_LPaleolithic_14K+China_NEastAsia_Coastal_EN	0.283162	Peru_Laramate_900BP	0.692524	0.0396677	17.4582	FALSE	3	FALSE
Ust_Kyakhta	Peru_Laramate_900BP+China_AmurRiver_LPaleolithic_14K+China_NEastAsia_Coastal_EN	0.283162	China_AmurRiver_LPaleolithic_14K	1.04592	0.630815	1.65805	FALSE	3	FALSE
Ust_Kyakhta	Peru_Laramate_900BP+China_AmurRiver_LPaleolithic_14K+China_NEastAsia_Coastal_EN	0.283162	China_NEastAsia_Coastal_EN	-0.738445	0.638772	-1.15604	FALSE	3	FALSE
Ust_Kyakhta	Peru_Laramate_900BP+China_NEastAsia_Coastal_EN+China_NEastAsia_Inland_EN	0.272369	Peru_Laramate_900BP	0.554443	0.0654813	8.46719	FALSE	3	FALSE
Ust_Kyakhta	Peru_Laramate_900BP+China_NEastAsia_Coastal_EN+China_NEastAsia_Inland_EN	0.272369	China_NEastAsia_Coastal_EN	-0.337473	0.298151	-1.13188	FALSE	3	FALSE
Ust_Kyakhta	Peru_Laramate_900BP+China_NEastAsia_Coastal_EN+China_NEastAsia_Inland_EN	0.272369	China_NEastAsia_Inland_EN	0.78303	0.352436	2.22176	FALSE	3	FALSE
Ust_Kyakhta	Russia_AfontovaGora3+China_NEastAsia_Coastal_EN+Khaiyrgas.SG	0.270608	Russia_AfontovaGora3	-0.319827	0.164297	-1.94664	FALSE	3	FALSE
Ust_Kyakhta	Russia_AfontovaGora3+China_NEastAsia_Coastal_EN+Khaiyrgas.SG	0.270608	China_NEastAsia_Coastal_EN	-0.0741841	0.260514	-0.284761	FALSE	3	FALSE
Ust_Kyakhta	Russia_AfontovaGora3+China_NEastAsia_Coastal_EN+Khaiyrgas.SG	0.270608	Khaiyrgas.SG	1.39401	0.422004	3.30331	FALSE	3	FALSE
Ust_Kyakhta	Russia_AfontovaGora3+China_NEastAsia_Inland_EN+Khaiyrgas.SG	0.254351	Russia_AfontovaGora3	-0.307934	0.184798	-1.66633	FALSE	3	FALSE
Ust_Kyakhta	Russia_AfontovaGora3+China_NEastAsia_Inland_EN+Khaiyrgas.SG	0.254351	China_NEastAsia_Inland_EN	-0.0466158	0.305333	-0.152672	FALSE	3	FALSE
Ust_Kyakhta	Russia_AfontovaGora3+China_NEastAsia_Inland_EN+Khaiyrgas.SG	0.254351	Khaiyrgas.SG	1.35455	0.487883	2.77639	FALSE	3	FALSE
Ust_Kyakhta	China_SEastAsia_Coastal_EN+China_AmurRiver_LPaleolithic_14K+China_AmurRiver_LPaleolithic_19K	0.252774	China_SEastAsia_Coastal_EN	5.638	2.74729	2.05221	FALSE	3	FALSE
Ust_Kyakhta	China_SEastAsia_Coastal_EN+China_AmurRiver_LPaleolithic_14K+China_AmurRiver_LPaleolithic_19K	0.252774	China_AmurRiver_LPaleolithic_14K	6.87079	4.20166	1.63526	FALSE	3	FALSE
Ust_Kyakhta	China_SEastAsia_Coastal_EN+China_AmurRiver_LPaleolithic_14K+China_AmurRiver_LPaleolithic_19K	0.252774	China_AmurRiver_LPaleolithic_19K	-11.5088	6.63532	-1.73447	FALSE	3	FALSE
Ust_Kyakhta	Peru_Laramate_900BP+China_AmurRiver_LPaleolithic_19K+Khaiyrgas.SG	0.227553	Peru_Laramate_900BP	1.85466	0.832417	2.22805	FALSE	3	FALSE
Ust_Kyakhta	Peru_Laramate_900BP+China_AmurRiver_LPaleolithic_19K+Khaiyrgas.SG	0.227553	China_AmurRiver_LPaleolithic_19K	0.234502	0.0976422	2.40165	FALSE	3	FALSE
Ust_Kyakhta	Peru_Laramate_900BP+China_AmurRiver_LPaleolithic_19K+Khaiyrgas.SG	0.227553	Khaiyrgas.SG	-1.08917	0.760075	-1.43297	FALSE	3	FALSE
Ust_Kyakhta	Japan_HG_Jomon+China_AmurRiver_LPaleolithic_14K+China_NEastAsia_Coastal_EN	0.214945	Japan_HG_Jomon	2.46929	1.09183	2.26161	FALSE	3	FALSE
Ust_Kyakhta	Japan_HG_Jomon+China_AmurRiver_LPaleolithic_14K+China_NEastAsia_Coastal_EN	0.214945	China_AmurRiver_LPaleolithic_14K	10.3422	5.51418	1.87556	FALSE	3	FALSE
Ust_Kyakhta	Japan_HG_Jomon+China_AmurRiver_LPaleolithic_14K+China_NEastAsia_Coastal_EN	0.214945	China_NEastAsia_Coastal_EN	-11.8115	6.3754	-1.85266	FALSE	3	FALSE
Ust_Kyakhta	Japan_HG_Jomon+Peru_Laramate_900BP+China_NEastAsia_Inland_EN	0.212356	Japan_HG_Jomon	-0.12363	0.0824156	-1.50007	FALSE	3	FALSE
Ust_Kyakhta	Japan_HG_Jomon+Peru_Laramate_900BP+China_NEastAsia_Inland_EN	0.212356	Peru_Laramate_900BP	0.673474	0.0409814	16.4337	FALSE	3	FALSE
Ust_Kyakhta	Japan_HG_Jomon+Peru_Laramate_900BP+China_NEastAsia_Inland_EN	0.212356	China_NEastAsia_Inland_EN	0.450155	0.0688923	6.53418	FALSE	3	FALSE
Ust_Kyakhta	Peru_Laramate_900BP+China_NEastAsia_Inland_EN+Khaiyrgas.SG	0.208079	Peru_Laramate_900BP	1.55238	0.972003	1.5971	FALSE	3	FALSE
Ust_Kyakhta	Peru_Laramate_900BP+China_NEastAsia_Inland_EN+Khaiyrgas.SG	0.208079	China_NEastAsia_Inland_EN	0.279832	0.119695	2.33787	FALSE	3	FALSE
Ust_Kyakhta	Peru_Laramate_900BP+China_NEastAsia_Inland_EN+Khaiyrgas.SG	0.208079	Khaiyrgas.SG	-0.832214	0.868344	-0.958392	FALSE	3	FALSE
Ust_Kyakhta	Japan_HG_Jomon+Peru_Laramate_900BP+Khaiyrgas.SG	0.196924	Japan_HG_Jomon	0.201673	0.168823	1.19458	FALSE	3	FALSE
Ust_Kyakhta	Japan_HG_Jomon+Peru_Laramate_900BP+Khaiyrgas.SG	0.196924	Peru_Laramate_900BP	2.72827	0.985888	2.76733	FALSE	3	FALSE
Ust_Kyakhta	Japan_HG_Jomon+Peru_Laramate_900BP+Khaiyrgas.SG	0.196924	Khaiyrgas.SG	-1.92995	0.902624	-2.13815	FALSE	3	FALSE
Ust_Kyakhta	Japan_HG_Jomon+Peru_Laramate_900BP+China_NEastAsia_Coastal_EN	0.191641	Japan_HG_Jomon	-0.272619	0.0915781	-2.9769	FALSE	3	FALSE
Ust_Kyakhta	Japan_HG_Jomon+Peru_Laramate_900BP+China_NEastAsia_Coastal_EN	0.191641	Peru_Laramate_900BP	0.760219	0.042494	17.89	FALSE	3	FALSE
Ust_Kyakhta	Japan_HG_Jomon+Peru_Laramate_900BP+China_NEastAsia_Coastal_EN	0.191641	China_NEastAsia_Coastal_EN	0.5124	0.0719103	7.12555	FALSE	3	FALSE
Ust_Kyakhta	Russia_AfontovaGora3+China_AmurRiver_LPaleolithic_14K+China_NEastAsia_Coastal_EN	0.159485	Russia_AfontovaGora3	0.248952	0.0278481	8.93962	FALSE	3	FALSE
Ust_Kyakhta	Russia_AfontovaGora3+China_AmurRiver_LPaleolithic_14K+China_NEastAsia_Coastal_EN	0.159485	China_AmurRiver_LPaleolithic_14K	2.65872	0.970433	2.73972	FALSE	3	FALSE
Ust_Kyakhta	Russia_AfontovaGora3+China_AmurRiver_LPaleolithic_14K+China_NEastAsia_Coastal_EN	0.159485	China_NEastAsia_Coastal_EN	-1.90767	0.976619	-1.95334	FALSE	3	FALSE
Ust_Kyakhta	Peru_Laramate_900BP+China_SEastAsia_Coastal_EN+KhatyrstyrCave_M	0.153334	Peru_Laramate_900BP	0.638312	0.0437729	14.5824	FALSE	3	FALSE
Ust_Kyakhta	Peru_Laramate_900BP+China_SEastAsia_Coastal_EN+KhatyrstyrCave_M	0.153334	China_SEastAsia_Coastal_EN	-0.0831582	0.151628	-0.548437	FALSE	3	FALSE
Ust_Kyakhta	Peru_Laramate_900BP+China_SEastAsia_Coastal_EN+KhatyrstyrCave_M	0.153334	KhatyrstyrCave_M	0.444846	0.157038	2.83274	FALSE	3	FALSE
Ust_Kyakhta	Japan_HG_Jomon+Peru_Laramate_900BP+KhatyrstyrCave_M	0.143427	Japan_HG_Jomon	-0.05012	0.0949761	-0.527711	FALSE	3	FALSE
Ust_Kyakhta	Japan_HG_Jomon+Peru_Laramate_900BP+KhatyrstyrCave_M	0.143427	Peru_Laramate_900BP	0.650869	0.0523714	12.4279	FALSE	3	FALSE
Ust_Kyakhta	Japan_HG_Jomon+Peru_Laramate_900BP+KhatyrstyrCave_M	0.143427	KhatyrstyrCave_M	0.399251	0.0782913	5.09956	FALSE	3	FALSE
Ust_Kyakhta	Russia_AfontovaGora3+China_NEastAsia_Coastal_EN+China_NEastAsia_Inland_EN	0.142511	Russia_AfontovaGora3	0.14072	0.0284003	4.95487	FALSE	3	FALSE
Ust_Kyakhta	Russia_AfontovaGora3+China_NEastAsia_Coastal_EN+China_NEastAsia_Inland_EN	0.142511	China_NEastAsia_Coastal_EN	-0.740262	0.357561	-2.07031	FALSE	3	FALSE
Ust_Kyakhta	Russia_AfontovaGora3+China_NEastAsia_Coastal_EN+China_NEastAsia_Inland_EN	0.142511	China_NEastAsia_Inland_EN	1.59954	0.378408	4.22703	FALSE	3	FALSE
Ust_Kyakhta	Peru_Laramate_900BP+China_NEastAsia_Coastal_EN+Khaiyrgas.SG	0.137611	Peru_Laramate_900BP	2.21022	1.90894	1.15782	FALSE	3	FALSE
Ust_Kyakhta	Peru_Laramate_900BP+China_NEastAsia_Coastal_EN+Khaiyrgas.SG	0.137611	China_NEastAsia_Coastal_EN	0.197412	0.195924	1.0076	FALSE	3	FALSE
Ust_Kyakhta	Peru_Laramate_900BP+China_NEastAsia_Coastal_EN+Khaiyrgas.SG	0.137611	Khaiyrgas.SG	-1.40764	1.73037	-0.813487	FALSE	3	FALSE
Ust_Kyakhta	Japan_HG_Jomon+Peru_Laramate_900BP+China_AmurRiver_LPaleolithic_14K	0.128104	Japan_HG_Jomon	-0.11882	0.0727631	-1.63297	FALSE	3	FALSE
Ust_Kyakhta	Japan_HG_Jomon+Peru_Laramate_900BP+China_AmurRiver_LPaleolithic_14K	0.128104	Peru_Laramate_900BP	0.739378	0.0407007	18.1662	FALSE	3	FALSE
Ust_Kyakhta	Japan_HG_Jomon+Peru_Laramate_900BP+China_AmurRiver_LPaleolithic_14K	0.128104	China_AmurRiver_LPaleolithic_14K	0.379442	0.0551723	6.8774	FALSE	3	FALSE
Ust_Kyakhta	China_SEastAsia_Coastal_EN+KhatyrstyrCave_M+Khaiyrgas.SG	0.125913	China_SEastAsia_Coastal_EN	-0.157479	0.15884	-0.991431	FALSE	3	FALSE
Ust_Kyakhta	China_SEastAsia_Coastal_EN+KhatyrstyrCave_M+Khaiyrgas.SG	0.125913	KhatyrstyrCave_M	0.61082	0.160481	3.80619	FALSE	3	FALSE
Ust_Kyakhta	China_SEastAsia_Coastal_EN+KhatyrstyrCave_M+Khaiyrgas.SG	0.125913	Khaiyrgas.SG	0.546659	0.0514545	10.6241	FALSE	3	FALSE
Ust_Kyakhta	Japan_HG_Jomon+Peru_Laramate_900BP+China_AmurRiver_LPaleolithic_19K	0.124104	Japan_HG_Jomon	-0.301945	0.111228	-2.71464	FALSE	3	FALSE
Ust_Kyakhta	Japan_HG_Jomon+Peru_Laramate_900BP+China_AmurRiver_LPaleolithic_19K	0.124104	Peru_Laramate_900BP	0.769457	0.0484436	15.8836	FALSE	3	FALSE
Ust_Kyakhta	Japan_HG_Jomon+Peru_Laramate_900BP+China_AmurRiver_LPaleolithic_19K	0.124104	China_AmurRiver_LPaleolithic_19K	0.532488	0.0846323	6.29178	FALSE	3	FALSE
Ust_Kyakhta	China_SEastAsia_Coastal_EN+China_AmurRiver_LPaleolithic_19K+KhatyrstyrCave_M	0.105905	China_SEastAsia_Coastal_EN	1.90395	1.20082	1.58554	FALSE	3	FALSE
Ust_Kyakhta	China_SEastAsia_Coastal_EN+China_AmurRiver_LPaleolithic_19K+KhatyrstyrCave_M	0.105905	China_AmurRiver_LPaleolithic_19K	-3.77975	1.36382	-2.77144	FALSE	3	FALSE
Ust_Kyakhta	China_SEastAsia_Coastal_EN+China_AmurRiver_LPaleolithic_19K+KhatyrstyrCave_M	0.105905	KhatyrstyrCave_M	2.87579	1.05763	2.7191	FALSE	3	FALSE
Ust_Kyakhta	Japan_HG_Jomon+China_AmurRiver_LPaleolithic_19K+China_NEastAsia_Coastal_EN	0.0878248	Japan_HG_Jomon	-3.32663	6.72909	-0.494366	FALSE	3	FALSE
Ust_Kyakhta	Japan_HG_Jomon+China_AmurRiver_LPaleolithic_19K+China_NEastAsia_Coastal_EN	0.0878248	China_AmurRiver_LPaleolithic_19K	23.5587	34.9067	0.674906	FALSE	3	FALSE
Ust_Kyakhta	Japan_HG_Jomon+China_AmurRiver_LPaleolithic_19K+China_NEastAsia_Coastal_EN	0.0878248	China_NEastAsia_Coastal_EN	-19.2321	28.441	-0.676209	FALSE	3	FALSE
Ust_Kyakhta	China_SEastAsia_Coastal_EN+China_AmurRiver_LPaleolithic_14K+KhatyrstyrCave_M	0.0748334	China_SEastAsia_Coastal_EN	-0.913484	1.03238	-0.884837	FALSE	3	FALSE
Ust_Kyakhta	China_SEastAsia_Coastal_EN+China_AmurRiver_LPaleolithic_14K+KhatyrstyrCave_M	0.0748334	China_AmurRiver_LPaleolithic_14K	-1.96573	0.955654	-2.05695	FALSE	3	FALSE
Ust_Kyakhta	China_SEastAsia_Coastal_EN+China_AmurRiver_LPaleolithic_14K+KhatyrstyrCave_M	0.0748334	KhatyrstyrCave_M	3.87921	1.48646	2.60969	FALSE	3	FALSE
Ust_Kyakhta	China_NEastAsia_Coastal_EN+China_NEastAsia_Inland_EN+KhatyrstyrCave_M	0.0719283	China_NEastAsia_Coastal_EN	-3.06013	1.53518	-1.99334	FALSE	3	FALSE
Ust_Kyakhta	China_NEastAsia_Coastal_EN+China_NEastAsia_Inland_EN+KhatyrstyrCave_M	0.0719283	China_NEastAsia_Inland_EN	6.81472	3.91628	1.7401	FALSE	3	FALSE
Ust_Kyakhta	China_NEastAsia_Coastal_EN+China_NEastAsia_Inland_EN+KhatyrstyrCave_M	0.0719283	KhatyrstyrCave_M	-2.75459	3.07143	-0.896843	FALSE	3	FALSE
Ust_Kyakhta	China_AmurRiver_LPaleolithic_14K+China_AmurRiver_LPaleolithic_19K+KhatyrstyrCave_M	0.061937	China_AmurRiver_LPaleolithic_14K	0.694395	2.64907	0.262128	FALSE	3	FALSE
Ust_Kyakhta	China_AmurRiver_LPaleolithic_14K+China_AmurRiver_LPaleolithic_19K+KhatyrstyrCave_M	0.061937	China_AmurRiver_LPaleolithic_19K	-3.29652	3.3443	-0.985712	FALSE	3	FALSE
Ust_Kyakhta	China_AmurRiver_LPaleolithic_14K+China_AmurRiver_LPaleolithic_19K+KhatyrstyrCave_M	0.061937	KhatyrstyrCave_M	3.60212	1.22088	2.95043	FALSE	3	FALSE
Ust_Kyakhta	Japan_HG_Jomon+KhatyrstyrCave_M+Khaiyrgas.SG	0.0603474	Japan_HG_Jomon	-0.0811267	0.109106	-0.74356	FALSE	3	FALSE
Ust_Kyakhta	Japan_HG_Jomon+KhatyrstyrCave_M+Khaiyrgas.SG	0.0603474	KhatyrstyrCave_M	0.526048	0.0956229	5.50127	FALSE	3	FALSE
Ust_Kyakhta	Japan_HG_Jomon+KhatyrstyrCave_M+Khaiyrgas.SG	0.0603474	Khaiyrgas.SG	0.555079	0.0572766	9.6912	FALSE	3	FALSE
Ust_Kyakhta	Japan_HG_Jomon+China_AmurRiver_LPaleolithic_19K+Khaiyrgas.SG	0.0588852	Japan_HG_Jomon	-0.440842	0.158368	-2.78366	FALSE	3	FALSE
Ust_Kyakhta	Japan_HG_Jomon+China_AmurRiver_LPaleolithic_19K+Khaiyrgas.SG	0.0588852	China_AmurRiver_LPaleolithic_19K	0.702334	0.117245	5.99032	FALSE	3	FALSE
Ust_Kyakhta	Japan_HG_Jomon+China_AmurRiver_LPaleolithic_19K+Khaiyrgas.SG	0.0588852	Khaiyrgas.SG	0.738508	0.0629658	11.7287	FALSE	3	FALSE
Ust_Kyakhta	China_AmurRiver_LPaleolithic_14K+China_NEastAsia_Coastal_EN+KhatyrstyrCave_M	0.0573052	China_AmurRiver_LPaleolithic_14K	-9.92184	21.4376	-0.462825	FALSE	3	FALSE
Ust_Kyakhta	China_AmurRiver_LPaleolithic_14K+China_NEastAsia_Coastal_EN+KhatyrstyrCave_M	0.0573052	China_NEastAsia_Coastal_EN	8.19376	20.8935	0.392169	FALSE	3	FALSE
Ust_Kyakhta	China_AmurRiver_LPaleolithic_14K+China_NEastAsia_Coastal_EN+KhatyrstyrCave_M	0.0573052	KhatyrstyrCave_M	2.72808	1.26469	2.15712	FALSE	3	FALSE
Ust_Kyakhta	China_AmurRiver_LPaleolithic_19K+KhatyrstyrCave_M+Khaiyrgas.SG	0.0524806	China_AmurRiver_LPaleolithic_19K	-0.16819	0.353031	-0.476416	FALSE	3	FALSE
Ust_Kyakhta	China_AmurRiver_LPaleolithic_19K+KhatyrstyrCave_M+Khaiyrgas.SG	0.0524806	KhatyrstyrCave_M	0.656025	0.415529	1.57877	FALSE	3	FALSE
Ust_Kyakhta	China_AmurRiver_LPaleolithic_19K+KhatyrstyrCave_M+Khaiyrgas.SG	0.0524806	Khaiyrgas.SG	0.512165	0.0790002	6.48309	FALSE	3	FALSE
Ust_Kyakhta	Japan_HG_Jomon+China_NEastAsia_Inland_EN+KhatyrstyrCave_M	0.0446934	Japan_HG_Jomon	1.29168	0.895257	1.4428	FALSE	3	FALSE
Ust_Kyakhta	Japan_HG_Jomon+China_NEastAsia_Inland_EN+KhatyrstyrCave_M	0.0446934	China_NEastAsia_Inland_EN	-5.38014	4.08959	-1.31557	FALSE	3	FALSE
Ust_Kyakhta	Japan_HG_Jomon+China_NEastAsia_Inland_EN+KhatyrstyrCave_M	0.0446934	KhatyrstyrCave_M	5.08846	3.59223	1.41652	FALSE	3	FALSE
Ust_Kyakhta	Peru_Laramate_900BP+China_AmurRiver_LPaleolithic_14K+China_AmurRiver_LPaleolithic_19K	0.0416927	Peru_Laramate_900BP	0.698361	0.0321339	21.7329	FALSE	3	FALSE
Ust_Kyakhta	Peru_Laramate_900BP+China_AmurRiver_LPaleolithic_14K+China_AmurRiver_LPaleolithic_19K	0.0416927	China_AmurRiver_LPaleolithic_14K	0.407232	0.330352	1.23272	FALSE	3	FALSE
Ust_Kyakhta	Peru_Laramate_900BP+China_AmurRiver_LPaleolithic_14K+China_AmurRiver_LPaleolithic_19K	0.0416927	China_AmurRiver_LPaleolithic_19K	-0.105593	0.339543	-0.310987	FALSE	3	FALSE
Ust_Kyakhta	China_AmurRiver_LPaleolithic_14K+China_NEastAsia_Inland_EN+KhatyrstyrCave_M	0.0409419	China_AmurRiver_LPaleolithic_14K	3.98512	426.914	0.00933472	FALSE	3	FALSE
Ust_Kyakhta	China_AmurRiver_LPaleolithic_14K+China_NEastAsia_Inland_EN+KhatyrstyrCave_M	0.0409419	China_NEastAsia_Inland_EN	-19.7317	1507.38	-0.0130901	FALSE	3	FALSE
Ust_Kyakhta	China_AmurRiver_LPaleolithic_14K+China_NEastAsia_Inland_EN+KhatyrstyrCave_M	0.0409419	KhatyrstyrCave_M	16.7466	1081.83	0.0154799	FALSE	3	FALSE
Ust_Kyakhta	Japan_HG_Jomon+China_NEastAsia_Inland_EN+Khaiyrgas.SG	0.0363551	Japan_HG_Jomon	-0.246073	0.108471	-2.26855	FALSE	3	FALSE
Ust_Kyakhta	Japan_HG_Jomon+China_NEastAsia_Inland_EN+Khaiyrgas.SG	0.0363551	China_NEastAsia_Inland_EN	0.609431	0.0897958	6.78685	FALSE	3	FALSE
Ust_Kyakhta	Japan_HG_Jomon+China_NEastAsia_Inland_EN+Khaiyrgas.SG	0.0363551	Khaiyrgas.SG	0.636642	0.0495736	12.8423	FALSE	3	FALSE
Ust_Kyakhta	China_SEastAsia_Coastal_EN+China_NEastAsia_Coastal_EN+Khaiyrgas.SG	0.0345047	China_SEastAsia_Coastal_EN	-0.248202	0.120468	-2.06031	FALSE	3	FALSE
Ust_Kyakhta	China_SEastAsia_Coastal_EN+China_NEastAsia_Coastal_EN+Khaiyrgas.SG	0.0345047	China_NEastAsia_Coastal_EN	0.596889	0.103131	5.78769	FALSE	3	FALSE
Ust_Kyakhta	China_SEastAsia_Coastal_EN+China_NEastAsia_Coastal_EN+Khaiyrgas.SG	0.0345047	Khaiyrgas.SG	0.651312	0.0434292	14.9971	FALSE	3	FALSE
Ust_Kyakhta	China_SEastAsia_Coastal_EN+China_NEastAsia_Coastal_EN+China_NEastAsia_Inland_EN	0.0332475	China_SEastAsia_Coastal_EN	0.673031	0.376433	1.78792	FALSE	3	FALSE
Ust_Kyakhta	China_SEastAsia_Coastal_EN+China_NEastAsia_Coastal_EN+China_NEastAsia_Inland_EN	0.0332475	China_NEastAsia_Coastal_EN	-3.34709	0.778895	-4.29723	FALSE	3	FALSE
Ust_Kyakhta	China_SEastAsia_Coastal_EN+China_NEastAsia_Coastal_EN+China_NEastAsia_Inland_EN	0.0332475	China_NEastAsia_Inland_EN	3.67406	0.828777	4.43311	FALSE	3	FALSE
Ust_Kyakhta	China_AmurRiver_LPaleolithic_19K+China_NEastAsia_Coastal_EN+Khaiyrgas.SG	0.0310236	China_AmurRiver_LPaleolithic_19K	-0.682262	0.531261	-1.28423	FALSE	3	FALSE
Ust_Kyakhta	China_AmurRiver_LPaleolithic_19K+China_NEastAsia_Coastal_EN+Khaiyrgas.SG	0.0310236	China_NEastAsia_Coastal_EN	1.06458	0.52478	2.02862	FALSE	3	FALSE
Ust_Kyakhta	China_AmurRiver_LPaleolithic_19K+China_NEastAsia_Coastal_EN+Khaiyrgas.SG	0.0310236	Khaiyrgas.SG	0.617686	0.0403848	15.295	FALSE	3	FALSE
Ust_Kyakhta	China_NEastAsia_Coastal_EN+China_NEastAsia_Inland_EN+Khaiyrgas.SG	0.0306514	China_NEastAsia_Coastal_EN	-0.510551	0.50435	-1.0123	FALSE	3	FALSE
Ust_Kyakhta	China_NEastAsia_Coastal_EN+China_NEastAsia_Inland_EN+Khaiyrgas.SG	0.0306514	China_NEastAsia_Inland_EN	1.0532	0.591493	1.78059	FALSE	3	FALSE
Ust_Kyakhta	China_NEastAsia_Coastal_EN+China_NEastAsia_Inland_EN+Khaiyrgas.SG	0.0306514	Khaiyrgas.SG	0.457347	0.0965374	4.73751	FALSE	3	FALSE
Ust_Kyakhta	Russia_AfontovaGora3+China_AmurRiver_LPaleolithic_14K+KhatyrstyrCave_M	0.0288378	Russia_AfontovaGora3	-0.0190425	0.332479	-0.0572742	FALSE	3	FALSE
Ust_Kyakhta	Russia_AfontovaGora3+China_AmurRiver_LPaleolithic_14K+KhatyrstyrCave_M	0.0288378	China_AmurRiver_LPaleolithic_14K	-1.76313	2.97961	-0.591732	FALSE	3	FALSE
Ust_Kyakhta	Russia_AfontovaGora3+China_AmurRiver_LPaleolithic_14K+KhatyrstyrCave_M	0.0288378	KhatyrstyrCave_M	2.78217	3.30569	0.841631	FALSE	3	FALSE
Ust_Kyakhta	China_SEastAsia_Coastal_EN+China_NEastAsia_Inland_EN+KhatyrstyrCave_M	0.0256603	China_SEastAsia_Coastal_EN	-2.42871	6.99308	-0.347302	FALSE	3	FALSE
Ust_Kyakhta	China_SEastAsia_Coastal_EN+China_NEastAsia_Inland_EN+KhatyrstyrCave_M	0.0256603	China_NEastAsia_Inland_EN	-15.1239	36.4784	-0.414599	FALSE	3	FALSE
Ust_Kyakhta	China_SEastAsia_Coastal_EN+China_NEastAsia_Inland_EN+KhatyrstyrCave_M	0.0256603	KhatyrstyrCave_M	18.5526	42.4713	0.436828	FALSE	3	FALSE
Ust_Kyakhta	Japan_HG_Jomon+China_AmurRiver_LPaleolithic_19K+KhatyrstyrCave_M	0.0227798	Japan_HG_Jomon	1.00855	0.372616	2.70668	FALSE	3	FALSE
Ust_Kyakhta	Japan_HG_Jomon+China_AmurRiver_LPaleolithic_19K+KhatyrstyrCave_M	0.0227798	China_AmurRiver_LPaleolithic_19K	-2.33788	0.775397	-3.01508	FALSE	3	FALSE
Ust_Kyakhta	Japan_HG_Jomon+China_AmurRiver_LPaleolithic_19K+KhatyrstyrCave_M	0.0227798	KhatyrstyrCave_M	2.32933	0.712434	3.26954	FALSE	3	FALSE
Ust_Kyakhta	Russia_AfontovaGora3+China_NEastAsia_Inland_EN+KhatyrstyrCave_M	0.0218461	Russia_AfontovaGora3	0.180842	0.0338194	5.34729	FALSE	3	FALSE
Ust_Kyakhta	Russia_AfontovaGora3+China_NEastAsia_Inland_EN+KhatyrstyrCave_M	0.0218461	China_NEastAsia_Inland_EN	-0.416093	0.913741	-0.455372	FALSE	3	FALSE
Ust_Kyakhta	Russia_AfontovaGora3+China_NEastAsia_Inland_EN+KhatyrstyrCave_M	0.0218461	KhatyrstyrCave_M	1.23525	0.930667	1.32728	FALSE	3	FALSE
Ust_Kyakhta	Russia_AfontovaGora3+China_SEastAsia_Coastal_EN+KhatyrstyrCave_M	0.0206631	Russia_AfontovaGora3	0.182964	0.031226	5.85936	FALSE	3	FALSE
Ust_Kyakhta	Russia_AfontovaGora3+China_SEastAsia_Coastal_EN+KhatyrstyrCave_M	0.0206631	China_SEastAsia_Coastal_EN	-0.48558	0.309239	-1.57024	FALSE	3	FALSE
Ust_Kyakhta	Russia_AfontovaGora3+China_SEastAsia_Coastal_EN+KhatyrstyrCave_M	0.0206631	KhatyrstyrCave_M	1.30262	0.31202	4.17479	FALSE	3	FALSE
Ust_Kyakhta	Japan_HG_Jomon+China_AmurRiver_LPaleolithic_14K+China_AmurRiver_LPaleolithic_19K	0.017472	Japan_HG_Jomon	4.09999	2.88395	1.42166	FALSE	3	FALSE
Ust_Kyakhta	Japan_HG_Jomon+China_AmurRiver_LPaleolithic_14K+China_AmurRiver_LPaleolithic_19K	0.017472	China_AmurRiver_LPaleolithic_14K	10.8979	10.1065	1.0783	FALSE	3	FALSE
Ust_Kyakhta	Japan_HG_Jomon+China_AmurRiver_LPaleolithic_14K+China_AmurRiver_LPaleolithic_19K	0.017472	China_AmurRiver_LPaleolithic_19K	-13.9978	12.8122	-1.09254	FALSE	3	FALSE
Ust_Kyakhta	Japan_HG_Jomon+China_AmurRiver_LPaleolithic_14K+KhatyrstyrCave_M	0.0140884	Japan_HG_Jomon	0.0948815	0.424942	0.223281	FALSE	3	FALSE
Ust_Kyakhta	Japan_HG_Jomon+China_AmurRiver_LPaleolithic_14K+KhatyrstyrCave_M	0.0140884	China_AmurRiver_LPaleolithic_14K	-1.72157	0.63765	-2.69986	FALSE	3	FALSE
Ust_Kyakhta	Japan_HG_Jomon+China_AmurRiver_LPaleolithic_14K+KhatyrstyrCave_M	0.0140884	KhatyrstyrCave_M	2.62668	0.858063	3.06118	FALSE	3	FALSE
Ust_Kyakhta	Russia_AfontovaGora3+China_AmurRiver_LPaleolithic_19K+KhatyrstyrCave_M	0.0130035	Russia_AfontovaGora3	0.144961	0.0534788	2.71063	FALSE	3	FALSE
Ust_Kyakhta	Russia_AfontovaGora3+China_AmurRiver_LPaleolithic_19K+KhatyrstyrCave_M	0.0130035	China_AmurRiver_LPaleolithic_19K	-0.696854	0.625606	-1.11389	FALSE	3	FALSE
Ust_Kyakhta	Russia_AfontovaGora3+China_AmurRiver_LPaleolithic_19K+KhatyrstyrCave_M	0.0130035	KhatyrstyrCave_M	1.55189	0.665315	2.33257	FALSE	3	FALSE
Ust_Kyakhta	China_SEastAsia_Coastal_EN+China_AmurRiver_LPaleolithic_14K+China_NEastAsia_Coastal_EN	0.0104511	China_SEastAsia_Coastal_EN	14.2974	240.477	0.0594543	FALSE	3	FALSE
Ust_Kyakhta	China_SEastAsia_Coastal_EN+China_AmurRiver_LPaleolithic_14K+China_NEastAsia_Coastal_EN	0.0104511	China_AmurRiver_LPaleolithic_14K	124.335	2176.93	0.0571149	FALSE	3	FALSE
Ust_Kyakhta	China_SEastAsia_Coastal_EN+China_AmurRiver_LPaleolithic_14K+China_NEastAsia_Coastal_EN	0.0104511	China_NEastAsia_Coastal_EN	-137.633	2417.13	-0.0569406	FALSE	3	FALSE
Ust_Kyakhta	Japan_HG_Jomon+China_NEastAsia_Coastal_EN+China_NEastAsia_Inland_EN	0.00882929	Japan_HG_Jomon	0.59762	0.292053	2.04628	FALSE	3	FALSE
Ust_Kyakhta	Japan_HG_Jomon+China_NEastAsia_Coastal_EN+China_NEastAsia_Inland_EN	0.00882929	China_NEastAsia_Coastal_EN	-2.85501	0.593654	-4.80921	FALSE	3	FALSE
Ust_Kyakhta	Japan_HG_Jomon+China_NEastAsia_Coastal_EN+China_NEastAsia_Inland_EN	0.00882929	China_NEastAsia_Inland_EN	3.25739	0.653368	4.98554	FALSE	3	FALSE
Ust_Kyakhta	China_AmurRiver_LPaleolithic_19K+China_NEastAsia_Inland_EN+Khaiyrgas.SG	0.00827066	China_AmurRiver_LPaleolithic_19K	-0.46229	0.610311	-0.757466	FALSE	3	FALSE
Ust_Kyakhta	China_AmurRiver_LPaleolithic_19K+China_NEastAsia_Inland_EN+Khaiyrgas.SG	0.00827066	China_NEastAsia_Inland_EN	0.930736	0.683748	1.36123	FALSE	3	FALSE
Ust_Kyakhta	China_AmurRiver_LPaleolithic_19K+China_NEastAsia_Inland_EN+Khaiyrgas.SG	0.00827066	Khaiyrgas.SG	0.531554	0.0838662	6.33811	FALSE	3	FALSE
Ust_Kyakhta	China_AmurRiver_LPaleolithic_14K+China_AmurRiver_LPaleolithic_19K+China_NEastAsia_Coastal_EN	0.00728568	China_AmurRiver_LPaleolithic_14K	-187.941	19459.7	-0.00965797	FALSE	3	FALSE
Ust_Kyakhta	China_AmurRiver_LPaleolithic_14K+China_AmurRiver_LPaleolithic_19K+China_NEastAsia_Coastal_EN	0.00728568	China_AmurRiver_LPaleolithic_19K	-90.2228	10091	-0.00894092	FALSE	3	FALSE
Ust_Kyakhta	China_AmurRiver_LPaleolithic_14K+China_AmurRiver_LPaleolithic_19K+China_NEastAsia_Coastal_EN	0.00728568	China_NEastAsia_Coastal_EN	279.164	29546	0.00944845	FALSE	3	FALSE
Ust_Kyakhta	China_SEastAsia_Coastal_EN+China_NEastAsia_Inland_EN+Khaiyrgas.SG	0.00603483	China_SEastAsia_Coastal_EN	-0.164272	0.1328	-1.23699	FALSE	3	FALSE
Ust_Kyakhta	China_SEastAsia_Coastal_EN+China_NEastAsia_Inland_EN+Khaiyrgas.SG	0.00603483	China_NEastAsia_Inland_EN	0.567204	0.123446	4.59475	FALSE	3	FALSE
Ust_Kyakhta	China_SEastAsia_Coastal_EN+China_NEastAsia_Inland_EN+Khaiyrgas.SG	0.00603483	Khaiyrgas.SG	0.597068	0.0414996	14.3873	FALSE	3	FALSE
Ust_Kyakhta	Japan_HG_Jomon+China_SEastAsia_Coastal_EN+China_NEastAsia_Coastal_EN	0.00515912	Japan_HG_Jomon	-2.88653	1.99528	-1.44668	FALSE	3	FALSE
Ust_Kyakhta	Japan_HG_Jomon+China_SEastAsia_Coastal_EN+China_NEastAsia_Coastal_EN	0.00515912	China_SEastAsia_Coastal_EN	5.59265	2.70694	2.06604	FALSE	3	FALSE
Ust_Kyakhta	Japan_HG_Jomon+China_SEastAsia_Coastal_EN+China_NEastAsia_Coastal_EN	0.00515912	China_NEastAsia_Coastal_EN	-1.70612	0.893134	-1.91026	FALSE	3	FALSE
Ust_Kyakhta	China_AmurRiver_LPaleolithic_19K+China_NEastAsia_Coastal_EN+KhatyrstyrCave_M	0.0045627	China_AmurRiver_LPaleolithic_19K	-7.16348	13.6866	-0.523395	FALSE	3	FALSE
Ust_Kyakhta	China_AmurRiver_LPaleolithic_19K+China_NEastAsia_Coastal_EN+KhatyrstyrCave_M	0.0045627	China_NEastAsia_Coastal_EN	4.11065	12.1207	0.339143	FALSE	3	FALSE
Ust_Kyakhta	China_AmurRiver_LPaleolithic_19K+China_NEastAsia_Coastal_EN+KhatyrstyrCave_M	0.0045627	KhatyrstyrCave_M	4.05282	2.28721	1.77195	FALSE	3	FALSE
Ust_Kyakhta	Japan_HG_Jomon+China_SEastAsia_Coastal_EN+KhatyrstyrCave_M	0.00445617	Japan_HG_Jomon	4.86434	5.63387	0.863411	FALSE	3	FALSE
Ust_Kyakhta	Japan_HG_Jomon+China_SEastAsia_Coastal_EN+KhatyrstyrCave_M	0.00445617	China_SEastAsia_Coastal_EN	-10.3264	12.9021	-0.800363	FALSE	3	FALSE
Ust_Kyakhta	Japan_HG_Jomon+China_SEastAsia_Coastal_EN+KhatyrstyrCave_M	0.00445617	KhatyrstyrCave_M	6.46202	7.7571	0.833045	FALSE	3	FALSE
Ust_Kyakhta	China_AmurRiver_LPaleolithic_14K+China_NEastAsia_Coastal_EN+China_NEastAsia_Inland_EN	0.00416861	China_AmurRiver_LPaleolithic_14K	6.9736	24.8262	0.280897	FALSE	3	FALSE
Ust_Kyakhta	China_AmurRiver_LPaleolithic_14K+China_NEastAsia_Coastal_EN+China_NEastAsia_Inland_EN	0.00416861	China_NEastAsia_Coastal_EN	-10.6267	26.4316	-0.402043	FALSE	3	FALSE
Ust_Kyakhta	China_AmurRiver_LPaleolithic_14K+China_NEastAsia_Coastal_EN+China_NEastAsia_Inland_EN	0.00416861	China_NEastAsia_Inland_EN	4.65305	2.25102	2.06709	FALSE	3	FALSE
Ust_Kyakhta	China_AmurRiver_LPaleolithic_19K+China_NEastAsia_Coastal_EN+China_NEastAsia_Inland_EN	0.00338593	China_AmurRiver_LPaleolithic_19K	-6.54778	13.4571	-0.486569	FALSE	3	FALSE
Ust_Kyakhta	China_AmurRiver_LPaleolithic_19K+China_NEastAsia_Coastal_EN+China_NEastAsia_Inland_EN	0.00338593	China_NEastAsia_Coastal_EN	3.02527	13.2214	0.228816	FALSE	3	FALSE
Ust_Kyakhta	China_AmurRiver_LPaleolithic_19K+China_NEastAsia_Coastal_EN+China_NEastAsia_Inland_EN	0.00338593	China_NEastAsia_Inland_EN	4.52252	1.48607	3.04328	FALSE	3	FALSE
Ust_Kyakhta	Japan_HG_Jomon+China_AmurRiver_LPaleolithic_14K+China_NEastAsia_Inland_EN	0.00306652	Japan_HG_Jomon	-0.0457286	0.445702	-0.102599	FALSE	3	FALSE
Ust_Kyakhta	Japan_HG_Jomon+China_AmurRiver_LPaleolithic_14K+China_NEastAsia_Inland_EN	0.00306652	China_AmurRiver_LPaleolithic_14K	-3.70283	1.10426	-3.35323	FALSE	3	FALSE
Ust_Kyakhta	Japan_HG_Jomon+China_AmurRiver_LPaleolithic_14K+China_NEastAsia_Inland_EN	0.00306652	China_NEastAsia_Inland_EN	4.74856	1.40864	3.37103	FALSE	3	FALSE
Ust_Kyakhta	Russia_AfontovaGora3+China_NEastAsia_Coastal_EN+KhatyrstyrCave_M	0.00270238	Russia_AfontovaGora3	0.161993	0.0375191	4.31762	FALSE	3	FALSE
Ust_Kyakhta	Russia_AfontovaGora3+China_NEastAsia_Coastal_EN+KhatyrstyrCave_M	0.00270238	China_NEastAsia_Coastal_EN	-0.130812	0.371236	-0.352369	FALSE	3	FALSE
Ust_Kyakhta	Russia_AfontovaGora3+China_NEastAsia_Coastal_EN+KhatyrstyrCave_M	0.00270238	KhatyrstyrCave_M	0.968819	0.399707	2.42382	FALSE	3	FALSE
Ust_Kyakhta	China_SEastAsia_Coastal_EN+China_NEastAsia_Coastal_EN+KhatyrstyrCave_M	0.00264233	China_SEastAsia_Coastal_EN	-0.627889	1.05713	-0.593954	FALSE	3	FALSE
Ust_Kyakhta	China_SEastAsia_Coastal_EN+China_NEastAsia_Coastal_EN+KhatyrstyrCave_M	0.00264233	China_NEastAsia_Coastal_EN	-2.74219	1.55425	-1.76432	FALSE	3	FALSE
Ust_Kyakhta	China_SEastAsia_Coastal_EN+China_NEastAsia_Coastal_EN+KhatyrstyrCave_M	0.00264233	KhatyrstyrCave_M	4.37008	2.05256	2.12908	FALSE	3	FALSE
Ust_Kyakhta	Russia_AfontovaGora3+China_AmurRiver_LPaleolithic_19K+China_NEastAsia_Inland_EN	0.00216308	Russia_AfontovaGora3	0.157736	0.0401869	3.92507	FALSE	3	FALSE
Ust_Kyakhta	Russia_AfontovaGora3+China_AmurRiver_LPaleolithic_19K+China_NEastAsia_Inland_EN	0.00216308	China_AmurRiver_LPaleolithic_19K	-1.25777	0.894723	-1.40576	FALSE	3	FALSE
Ust_Kyakhta	Russia_AfontovaGora3+China_AmurRiver_LPaleolithic_19K+China_NEastAsia_Inland_EN	0.00216308	China_NEastAsia_Inland_EN	2.10003	0.926032	2.26777	FALSE	3	FALSE
Ust_Kyakhta	Japan_HG_Jomon+Russia_AfontovaGora3+China_NEastAsia_Coastal_EN	0.00167429	Japan_HG_Jomon	-0.878516	0.169027	-5.19748	FALSE	3	FALSE
Ust_Kyakhta	Japan_HG_Jomon+Russia_AfontovaGora3+China_NEastAsia_Coastal_EN	0.00167429	Russia_AfontovaGora3	0.343451	0.0280342	12.2511	FALSE	3	FALSE
Ust_Kyakhta	Japan_HG_Jomon+Russia_AfontovaGora3+China_NEastAsia_Coastal_EN	0.00167429	China_NEastAsia_Coastal_EN	1.53506	0.14595	10.5177	FALSE	3	FALSE
Ust_Kyakhta	Japan_HG_Jomon+China_SEastAsia_Coastal_EN+China_AmurRiver_LPaleolithic_19K	0.00167243	Japan_HG_Jomon	-4.92698	8.17088	-0.602992	FALSE	3	FALSE
Ust_Kyakhta	Japan_HG_Jomon+China_SEastAsia_Coastal_EN+China_AmurRiver_LPaleolithic_19K	0.00167243	China_SEastAsia_Coastal_EN	13.2299	16.6717	0.793554	FALSE	3	FALSE
Ust_Kyakhta	Japan_HG_Jomon+China_SEastAsia_Coastal_EN+China_AmurRiver_LPaleolithic_19K	0.00167243	China_AmurRiver_LPaleolithic_19K	-7.30291	8.6947	-0.839926	FALSE	3	FALSE
Ust_Kyakhta	Japan_HG_Jomon+Russia_AfontovaGora3+KhatyrstyrCave_M	0.00163699	Japan_HG_Jomon	-0.150572	0.178478	-0.843642	FALSE	3	FALSE
Ust_Kyakhta	Japan_HG_Jomon+Russia_AfontovaGora3+KhatyrstyrCave_M	0.00163699	Russia_AfontovaGora3	0.193865	0.0280511	6.91115	FALSE	3	FALSE
Ust_Kyakhta	Japan_HG_Jomon+Russia_AfontovaGora3+KhatyrstyrCave_M	0.00163699	KhatyrstyrCave_M	0.956707	0.165495	5.78086	FALSE	3	FALSE
Ust_Kyakhta	Japan_HG_Jomon+Russia_AfontovaGora3+China_AmurRiver_LPaleolithic_19K	0.0011504	Japan_HG_Jomon	-1.08685	0.349046	-3.11377	FALSE	3	FALSE
Ust_Kyakhta	Japan_HG_Jomon+Russia_AfontovaGora3+China_AmurRiver_LPaleolithic_19K	0.0011504	Russia_AfontovaGora3	0.361384	0.0488196	7.40244	FALSE	3	FALSE
Ust_Kyakhta	Japan_HG_Jomon+Russia_AfontovaGora3+China_AmurRiver_LPaleolithic_19K	0.0011504	China_AmurRiver_LPaleolithic_19K	1.72546	0.306134	5.63629	FALSE	3	FALSE
Ust_Kyakhta	Russia_AfontovaGora3+China_AmurRiver_LPaleolithic_14K+China_AmurRiver_LPaleolithic_19K	0.00111137	Russia_AfontovaGora3	0.285708	0.0295791	9.65913	FALSE	3	FALSE
Ust_Kyakhta	Russia_AfontovaGora3+China_AmurRiver_LPaleolithic_14K+China_AmurRiver_LPaleolithic_19K	0.00111137	China_AmurRiver_LPaleolithic_14K	2.21373	0.751553	2.94554	FALSE	3	FALSE
Ust_Kyakhta	Russia_AfontovaGora3+China_AmurRiver_LPaleolithic_14K+China_AmurRiver_LPaleolithic_19K	0.00111137	China_AmurRiver_LPaleolithic_19K	-1.49944	0.767998	-1.9524	FALSE	3	FALSE
Ust_Kyakhta	Japan_HG_Jomon+China_SEastAsia_Coastal_EN+China_NEastAsia_Inland_EN	0.000814969	Japan_HG_Jomon	-28.8588	550.555	-0.0524176	FALSE	3	FALSE
Ust_Kyakhta	Japan_HG_Jomon+China_SEastAsia_Coastal_EN+China_NEastAsia_Inland_EN	0.000814969	China_SEastAsia_Coastal_EN	79.4033	1469.06	0.0540503	FALSE	3	FALSE
Ust_Kyakhta	Japan_HG_Jomon+China_SEastAsia_Coastal_EN+China_NEastAsia_Inland_EN	0.000814969	China_NEastAsia_Inland_EN	-49.5446	918.722	-0.0539277	FALSE	3	FALSE
Ust_Kyakhta	China_AmurRiver_LPaleolithic_14K+China_AmurRiver_LPaleolithic_19K+China_NEastAsia_Inland_EN	0.000637955	China_AmurRiver_LPaleolithic_14K	-0.990709	6.25064	-0.158497	FALSE	3	FALSE
Ust_Kyakhta	China_AmurRiver_LPaleolithic_14K+China_AmurRiver_LPaleolithic_19K+China_NEastAsia_Inland_EN	0.000637955	China_AmurRiver_LPaleolithic_19K	-3.61702	8.25668	-0.438071	FALSE	3	FALSE
Ust_Kyakhta	China_AmurRiver_LPaleolithic_14K+China_AmurRiver_LPaleolithic_19K+China_NEastAsia_Inland_EN	0.000637955	China_NEastAsia_Inland_EN	5.60773	2.39816	2.33834	FALSE	3	FALSE
Ust_Kyakhta	China_SEastAsia_Coastal_EN+China_AmurRiver_LPaleolithic_14K+China_NEastAsia_Inland_EN	0.000585145	China_SEastAsia_Coastal_EN	0.268794	0.559918	0.480059	FALSE	3	FALSE
Ust_Kyakhta	China_SEastAsia_Coastal_EN+China_AmurRiver_LPaleolithic_14K+China_NEastAsia_Inland_EN	0.000585145	China_AmurRiver_LPaleolithic_14K	-3.5532	0.857941	-4.14154	FALSE	3	FALSE
Ust_Kyakhta	China_SEastAsia_Coastal_EN+China_AmurRiver_LPaleolithic_14K+China_NEastAsia_Inland_EN	0.000585145	China_NEastAsia_Inland_EN	4.2844	1.07964	3.96838	FALSE	3	FALSE
Ust_Kyakhta	Japan_HG_Jomon+China_NEastAsia_Coastal_EN+KhatyrstyrCave_M	0.000526883	Japan_HG_Jomon	0.627122	0.323247	1.94007	FALSE	3	FALSE
Ust_Kyakhta	Japan_HG_Jomon+China_NEastAsia_Coastal_EN+KhatyrstyrCave_M	0.000526883	China_NEastAsia_Coastal_EN	-1.66135	0.551341	-3.01329	FALSE	3	FALSE
Ust_Kyakhta	Japan_HG_Jomon+China_NEastAsia_Coastal_EN+KhatyrstyrCave_M	0.000526883	KhatyrstyrCave_M	2.03423	0.571917	3.55686	FALSE	3	FALSE
Ust_Kyakhta	China_AmurRiver_LPaleolithic_19K+China_NEastAsia_Inland_EN+KhatyrstyrCave_M	0.00050042	China_AmurRiver_LPaleolithic_19K	-4.99017	175.816	-0.028383	FALSE	3	FALSE
Ust_Kyakhta	China_AmurRiver_LPaleolithic_19K+China_NEastAsia_Inland_EN+KhatyrstyrCave_M	0.00050042	China_NEastAsia_Inland_EN	5.9601	711.2	0.00838035	FALSE	3	FALSE
Ust_Kyakhta	China_AmurRiver_LPaleolithic_19K+China_NEastAsia_Inland_EN+KhatyrstyrCave_M	0.00050042	KhatyrstyrCave_M	0.0300633	535.709	5.61187e-05	FALSE	3	FALSE
Ust_Kyakhta	Russia_AfontovaGora3+China_AmurRiver_LPaleolithic_14K+China_NEastAsia_Inland_EN	0.000367854	Russia_AfontovaGora3	0.00831202	0.490097	0.0169599	FALSE	3	FALSE
Ust_Kyakhta	Russia_AfontovaGora3+China_AmurRiver_LPaleolithic_14K+China_NEastAsia_Inland_EN	0.000367854	China_AmurRiver_LPaleolithic_14K	-3.03304	7.37669	-0.411166	FALSE	3	FALSE
Ust_Kyakhta	Russia_AfontovaGora3+China_AmurRiver_LPaleolithic_14K+China_NEastAsia_Inland_EN	0.000367854	China_NEastAsia_Inland_EN	4.02473	7.86462	0.511752	FALSE	3	FALSE
Ust_Kyakhta	Japan_HG_Jomon+Russia_AfontovaGora3+China_NEastAsia_Inland_EN	0.000309484	Japan_HG_Jomon	-0.3287	0.128828	-2.55146	FALSE	3	FALSE
Ust_Kyakhta	Japan_HG_Jomon+Russia_AfontovaGora3+China_NEastAsia_Inland_EN	0.000309484	Russia_AfontovaGora3	0.234451	0.0199776	11.7357	FALSE	3	FALSE
Ust_Kyakhta	Japan_HG_Jomon+Russia_AfontovaGora3+China_NEastAsia_Inland_EN	0.000309484	China_NEastAsia_Inland_EN	1.09425	0.11627	9.41126	FALSE	3	FALSE
Ust_Kyakhta	Russia_AfontovaGora3+China_AmurRiver_LPaleolithic_19K+China_NEastAsia_Coastal_EN	0.000135123	Russia_AfontovaGora3	0.419178	0.597311	0.701775	FALSE	3	FALSE
Ust_Kyakhta	Russia_AfontovaGora3+China_AmurRiver_LPaleolithic_19K+China_NEastAsia_Coastal_EN	0.000135123	China_AmurRiver_LPaleolithic_19K	-12.6545	37.7986	-0.334789	FALSE	3	FALSE
Ust_Kyakhta	Russia_AfontovaGora3+China_AmurRiver_LPaleolithic_19K+China_NEastAsia_Coastal_EN	0.000135123	China_NEastAsia_Coastal_EN	13.2354	37.2182	0.355616	FALSE	3	FALSE
Ust_Kyakhta	Russia_AfontovaGora3+China_SEastAsia_Coastal_EN+China_AmurRiver_LPaleolithic_14K	0.000124967	Russia_AfontovaGora3	0.284141	0.0222129	12.7917	FALSE	3	FALSE
Ust_Kyakhta	Russia_AfontovaGora3+China_SEastAsia_Coastal_EN+China_AmurRiver_LPaleolithic_14K	0.000124967	China_SEastAsia_Coastal_EN	-0.399615	0.21133	-1.89096	FALSE	3	FALSE
Ust_Kyakhta	Russia_AfontovaGora3+China_SEastAsia_Coastal_EN+China_AmurRiver_LPaleolithic_14K	0.000124967	China_AmurRiver_LPaleolithic_14K	1.11547	0.19475	5.72772	FALSE	3	FALSE
Ust_Kyakhta	Japan_HG_Jomon+Russia_AfontovaGora3+China_SEastAsia_Coastal_EN	6.07016e-05	Japan_HG_Jomon	-4.26137	3.3585	-1.26883	FALSE	3	FALSE
Ust_Kyakhta	Japan_HG_Jomon+Russia_AfontovaGora3+China_SEastAsia_Coastal_EN	6.07016e-05	Russia_AfontovaGora3	0.436481	0.226094	1.93053	FALSE	3	FALSE
Ust_Kyakhta	Japan_HG_Jomon+Russia_AfontovaGora3+China_SEastAsia_Coastal_EN	6.07016e-05	China_SEastAsia_Coastal_EN	4.82489	3.14407	1.5346	FALSE	3	FALSE
Ust_Kyakhta	Japan_HG_Jomon+China_SEastAsia_Coastal_EN+Khaiyrgas.SG	3.11942e-05	Japan_HG_Jomon	-0.646269	0.419295	-1.54133	FALSE	3	FALSE
Ust_Kyakhta	Japan_HG_Jomon+China_SEastAsia_Coastal_EN+Khaiyrgas.SG	3.11942e-05	China_SEastAsia_Coastal_EN	1.01408	0.39242	2.58416	FALSE	3	FALSE
Ust_Kyakhta	Japan_HG_Jomon+China_SEastAsia_Coastal_EN+Khaiyrgas.SG	3.11942e-05	Khaiyrgas.SG	0.632192	0.0711925	8.88003	FALSE	3	FALSE
Ust_Kyakhta	Japan_HG_Jomon+Russia_AfontovaGora3+China_AmurRiver_LPaleolithic_14K	1.86854e-05	Japan_HG_Jomon	-0.401047	0.125024	-3.20774	FALSE	3	FALSE
Ust_Kyakhta	Japan_HG_Jomon+Russia_AfontovaGora3+China_AmurRiver_LPaleolithic_14K	1.86854e-05	Russia_AfontovaGora3	0.312695	0.0242063	12.9179	FALSE	3	FALSE
Ust_Kyakhta	Japan_HG_Jomon+Russia_AfontovaGora3+China_AmurRiver_LPaleolithic_14K	1.86854e-05	China_AmurRiver_LPaleolithic_14K	1.08835	0.106097	10.258	FALSE	3	FALSE
Ust_Kyakhta	Russia_AfontovaGora3+China_SEastAsia_Coastal_EN+China_NEastAsia_Inland_EN	1.1749e-05	Russia_AfontovaGora3	0.207386	0.0160628	12.9109	FALSE	3	FALSE
Ust_Kyakhta	Russia_AfontovaGora3+China_SEastAsia_Coastal_EN+China_NEastAsia_Inland_EN	1.1749e-05	China_SEastAsia_Coastal_EN	-0.266192	0.168453	-1.58022	FALSE	3	FALSE
Ust_Kyakhta	Russia_AfontovaGora3+China_SEastAsia_Coastal_EN+China_NEastAsia_Inland_EN	1.1749e-05	China_NEastAsia_Inland_EN	1.05881	0.162464	6.51718	FALSE	3	FALSE
Ust_Kyakhta	Japan_HG_Jomon+Peru_Laramate_900BP+China_SEastAsia_Coastal_EN	9.4007e-06	Japan_HG_Jomon	-0.239078	0.351191	-0.680763	FALSE	3	FALSE
Ust_Kyakhta	Japan_HG_Jomon+Peru_Laramate_900BP+China_SEastAsia_Coastal_EN	9.4007e-06	Peru_Laramate_900BP	0.637186	0.0558892	11.4009	FALSE	3	FALSE
Ust_Kyakhta	Japan_HG_Jomon+Peru_Laramate_900BP+China_SEastAsia_Coastal_EN	9.4007e-06	China_SEastAsia_Coastal_EN	0.601892	0.330039	1.8237	FALSE	3	FALSE
Ust_Kyakhta	Japan_HG_Jomon+China_SEastAsia_Coastal_EN+China_AmurRiver_LPaleolithic_14K	7.71826e-06	Japan_HG_Jomon	-72.5132	61035.5	-0.00118805	FALSE	3	FALSE
Ust_Kyakhta	Japan_HG_Jomon+China_SEastAsia_Coastal_EN+China_AmurRiver_LPaleolithic_14K	7.71826e-06	China_SEastAsia_Coastal_EN	114.475	94437.4	0.00121218	FALSE	3	FALSE
Ust_Kyakhta	Japan_HG_Jomon+China_SEastAsia_Coastal_EN+China_AmurRiver_LPaleolithic_14K	7.71826e-06	China_AmurRiver_LPaleolithic_14K	-40.962	33402	-0.00122633	FALSE	3	FALSE
Ust_Kyakhta	Russia_AfontovaGora3+China_SEastAsia_Coastal_EN+China_NEastAsia_Coastal_EN	1.32051e-06	Russia_AfontovaGora3	0.259906	0.0192238	13.52	FALSE	3	FALSE
Ust_Kyakhta	Russia_AfontovaGora3+China_SEastAsia_Coastal_EN+China_NEastAsia_Coastal_EN	1.32051e-06	China_SEastAsia_Coastal_EN	-0.486473	0.19197	-2.53411	FALSE	3	FALSE
Ust_Kyakhta	Russia_AfontovaGora3+China_SEastAsia_Coastal_EN+China_NEastAsia_Coastal_EN	1.32051e-06	China_NEastAsia_Coastal_EN	1.22657	0.178596	6.86784	FALSE	3	FALSE
Ust_Kyakhta	Japan_HG_Jomon+China_AmurRiver_LPaleolithic_14K+China_NEastAsia_Coastal_EN+Khaiyrgas.SG	0.984592	Japan_HG_Jomon	-0.142685	0.188739	-0.75599	FALSE	4	FALSE
Ust_Kyakhta	Japan_HG_Jomon+China_AmurRiver_LPaleolithic_14K+China_NEastAsia_Coastal_EN+Khaiyrgas.SG	0.984592	China_AmurRiver_LPaleolithic_14K	0.907206	0.541813	1.67439	FALSE	4	FALSE
Ust_Kyakhta	Japan_HG_Jomon+China_AmurRiver_LPaleolithic_14K+China_NEastAsia_Coastal_EN+Khaiyrgas.SG	0.984592	China_NEastAsia_Coastal_EN	-0.422011	0.649123	-0.650124	FALSE	4	FALSE
Ust_Kyakhta	Japan_HG_Jomon+China_AmurRiver_LPaleolithic_14K+China_NEastAsia_Coastal_EN+Khaiyrgas.SG	0.984592	Khaiyrgas.SG	0.657489	0.0663384	9.91113	FALSE	4	FALSE
Ust_Kyakhta	Russia_AfontovaGora3+Peru_Laramate_900BP+China_AmurRiver_LPaleolithic_14K+KhatyrstyrCave_M	0.977377	Russia_AfontovaGora3	-0.232819	0.117092	-1.98834	FALSE	4	FALSE
Ust_Kyakhta	Russia_AfontovaGora3+Peru_Laramate_900BP+China_AmurRiver_LPaleolithic_14K+KhatyrstyrCave_M	0.977377	Peru_Laramate_900BP	1.25352	0.302597	4.14253	FALSE	4	FALSE
Ust_Kyakhta	Russia_AfontovaGora3+Peru_Laramate_900BP+China_AmurRiver_LPaleolithic_14K+KhatyrstyrCave_M	0.977377	China_AmurRiver_LPaleolithic_14K	-0.328468	0.290505	-1.13068	FALSE	4	FALSE
Ust_Kyakhta	Russia_AfontovaGora3+Peru_Laramate_900BP+China_AmurRiver_LPaleolithic_14K+KhatyrstyrCave_M	0.977377	KhatyrstyrCave_M	0.307769	0.167526	1.83714	FALSE	4	FALSE
Ust_Kyakhta	Russia_AfontovaGora3+Peru_Laramate_900BP+China_NEastAsia_Inland_EN+KhatyrstyrCave_M	0.97252	Russia_AfontovaGora3	-0.141195	0.0897108	-1.57389	FALSE	4	FALSE
Ust_Kyakhta	Russia_AfontovaGora3+Peru_Laramate_900BP+China_NEastAsia_Inland_EN+KhatyrstyrCave_M	0.97252	Peru_Laramate_900BP	1.05178	0.274018	3.83835	FALSE	4	FALSE
Ust_Kyakhta	Russia_AfontovaGora3+Peru_Laramate_900BP+China_NEastAsia_Inland_EN+KhatyrstyrCave_M	0.97252	China_NEastAsia_Inland_EN	-0.160289	0.225825	-0.70979	FALSE	4	FALSE
Ust_Kyakhta	Russia_AfontovaGora3+Peru_Laramate_900BP+China_NEastAsia_Inland_EN+KhatyrstyrCave_M	0.97252	KhatyrstyrCave_M	0.249707	0.108226	2.30727	FALSE	4	FALSE
Ust_Kyakhta	Japan_HG_Jomon+China_SEastAsia_Coastal_EN+China_AmurRiver_LPaleolithic_19K+China_NEastAsia_Inland_EN	0.965935	Japan_HG_Jomon	0.460511	0.763445	0.6032	FALSE	4	FALSE
Ust_Kyakhta	Japan_HG_Jomon+China_SEastAsia_Coastal_EN+China_AmurRiver_LPaleolithic_19K+China_NEastAsia_Inland_EN	0.965935	China_SEastAsia_Coastal_EN	0.684365	1.11941	0.61136	FALSE	4	FALSE
Ust_Kyakhta	Japan_HG_Jomon+China_SEastAsia_Coastal_EN+China_AmurRiver_LPaleolithic_19K+China_NEastAsia_Inland_EN	0.965935	China_AmurRiver_LPaleolithic_19K	-5.1875	2.23598	-2.32002	FALSE	4	FALSE
Ust_Kyakhta	Japan_HG_Jomon+China_SEastAsia_Coastal_EN+China_AmurRiver_LPaleolithic_19K+China_NEastAsia_Inland_EN	0.965935	China_NEastAsia_Inland_EN	5.04263	2.40537	2.09641	FALSE	4	FALSE
Ust_Kyakhta	China_AmurRiver_LPaleolithic_14K+China_AmurRiver_LPaleolithic_19K+China_NEastAsia_Coastal_EN+Khaiyrgas.SG	0.958586	China_AmurRiver_LPaleolithic_14K	1.09653	0.369582	2.96695	FALSE	4	FALSE
Ust_Kyakhta	China_AmurRiver_LPaleolithic_14K+China_AmurRiver_LPaleolithic_19K+China_NEastAsia_Coastal_EN+Khaiyrgas.SG	0.958586	China_AmurRiver_LPaleolithic_19K	-0.305495	0.261608	-1.16776	FALSE	4	FALSE
Ust_Kyakhta	China_AmurRiver_LPaleolithic_14K+China_AmurRiver_LPaleolithic_19K+China_NEastAsia_Coastal_EN+Khaiyrgas.SG	0.958586	China_NEastAsia_Coastal_EN	-0.425659	0.428421	-0.993553	FALSE	4	FALSE
Ust_Kyakhta	China_AmurRiver_LPaleolithic_14K+China_AmurRiver_LPaleolithic_19K+China_NEastAsia_Coastal_EN+Khaiyrgas.SG	0.958586	Khaiyrgas.SG	0.63462	0.0450067	14.1006	FALSE	4	FALSE
Ust_Kyakhta	Russia_AfontovaGora3+China_AmurRiver_LPaleolithic_14K+China_AmurRiver_LPaleolithic_19K+Khaiyrgas.SG	0.957349	Russia_AfontovaGora3	-0.127521	0.0949978	-1.34236	FALSE	4	FALSE
Ust_Kyakhta	Russia_AfontovaGora3+China_AmurRiver_LPaleolithic_14K+China_AmurRiver_LPaleolithic_19K+Khaiyrgas.SG	0.957349	China_AmurRiver_LPaleolithic_14K	0.570215	0.261096	2.18393	FALSE	4	FALSE
Ust_Kyakhta	Russia_AfontovaGora3+China_AmurRiver_LPaleolithic_14K+China_AmurRiver_LPaleolithic_19K+Khaiyrgas.SG	0.957349	China_AmurRiver_LPaleolithic_19K	-0.394695	0.239179	-1.65021	FALSE	4	FALSE
Ust_Kyakhta	Russia_AfontovaGora3+China_AmurRiver_LPaleolithic_14K+China_AmurRiver_LPaleolithic_19K+Khaiyrgas.SG	0.957349	Khaiyrgas.SG	0.952001	0.232006	4.10334	FALSE	4	FALSE
Ust_Kyakhta	Japan_HG_Jomon+China_AmurRiver_LPaleolithic_19K+China_NEastAsia_Coastal_EN+China_NEastAsia_Inland_EN	0.946864	Japan_HG_Jomon	1.05145	0.709478	1.482	FALSE	4	FALSE
Ust_Kyakhta	Japan_HG_Jomon+China_AmurRiver_LPaleolithic_19K+China_NEastAsia_Coastal_EN+China_NEastAsia_Inland_EN	0.946864	China_AmurRiver_LPaleolithic_19K	-6.89531	5.10085	-1.3518	FALSE	4	FALSE
Ust_Kyakhta	Japan_HG_Jomon+China_AmurRiver_LPaleolithic_19K+China_NEastAsia_Coastal_EN+China_NEastAsia_Inland_EN	0.946864	China_NEastAsia_Coastal_EN	1.63426	3.00082	0.544607	FALSE	4	FALSE
Ust_Kyakhta	Japan_HG_Jomon+China_AmurRiver_LPaleolithic_19K+China_NEastAsia_Coastal_EN+China_NEastAsia_Inland_EN	0.946864	China_NEastAsia_Inland_EN	5.2096	2.49859	2.08501	FALSE	4	FALSE
Ust_Kyakhta	Russia_AfontovaGora3+Peru_Laramate_900BP+China_NEastAsia_Coastal_EN+KhatyrstyrCave_M	0.946171	Russia_AfontovaGora3	-0.188209	0.0853408	-2.20539	FALSE	4	FALSE
Ust_Kyakhta	Russia_AfontovaGora3+Peru_Laramate_900BP+China_NEastAsia_Coastal_EN+KhatyrstyrCave_M	0.946171	Peru_Laramate_900BP	1.15736	0.239878	4.82477	FALSE	4	FALSE
Ust_Kyakhta	Russia_AfontovaGora3+Peru_Laramate_900BP+China_NEastAsia_Coastal_EN+KhatyrstyrCave_M	0.946171	China_NEastAsia_Coastal_EN	-0.19926	0.186946	-1.06587	FALSE	4	FALSE
Ust_Kyakhta	Russia_AfontovaGora3+Peru_Laramate_900BP+China_NEastAsia_Coastal_EN+KhatyrstyrCave_M	0.946171	KhatyrstyrCave_M	0.230112	0.0999155	2.30307	FALSE	4	FALSE
Ust_Kyakhta	Japan_HG_Jomon+Russia_AfontovaGora3+China_AmurRiver_LPaleolithic_19K+China_NEastAsia_Inland_EN	0.94181	Japan_HG_Jomon	0.948729	1.49923	0.632811	FALSE	4	FALSE
Ust_Kyakhta	Japan_HG_Jomon+Russia_AfontovaGora3+China_AmurRiver_LPaleolithic_19K+China_NEastAsia_Inland_EN	0.94181	Russia_AfontovaGora3	-0.0142612	0.296751	-0.0480577	FALSE	4	FALSE
Ust_Kyakhta	Japan_HG_Jomon+Russia_AfontovaGora3+China_AmurRiver_LPaleolithic_19K+China_NEastAsia_Inland_EN	0.94181	China_AmurRiver_LPaleolithic_19K	-4.35255	4.924	-0.883946	FALSE	4	FALSE
Ust_Kyakhta	Japan_HG_Jomon+Russia_AfontovaGora3+China_AmurRiver_LPaleolithic_19K+China_NEastAsia_Inland_EN	0.94181	China_NEastAsia_Inland_EN	4.41808	3.83962	1.15066	FALSE	4	FALSE
Ust_Kyakhta	China_SEastAsia_Coastal_EN+China_AmurRiver_LPaleolithic_14K+China_NEastAsia_Coastal_EN+Khaiyrgas.SG	0.940352	China_SEastAsia_Coastal_EN	-0.14054	0.122216	-1.14993	FALSE	4	FALSE
Ust_Kyakhta	China_SEastAsia_Coastal_EN+China_AmurRiver_LPaleolithic_14K+China_NEastAsia_Coastal_EN+Khaiyrgas.SG	0.940352	China_AmurRiver_LPaleolithic_14K	1.0277	0.372709	2.75739	FALSE	4	FALSE
Ust_Kyakhta	China_SEastAsia_Coastal_EN+China_AmurRiver_LPaleolithic_14K+China_NEastAsia_Coastal_EN+Khaiyrgas.SG	0.940352	China_NEastAsia_Coastal_EN	-0.542133	0.396782	-1.36632	FALSE	4	FALSE
Ust_Kyakhta	China_SEastAsia_Coastal_EN+China_AmurRiver_LPaleolithic_14K+China_NEastAsia_Coastal_EN+Khaiyrgas.SG	0.940352	Khaiyrgas.SG	0.654969	0.0497803	13.1572	FALSE	4	FALSE
Ust_Kyakhta	China_AmurRiver_LPaleolithic_14K+China_NEastAsia_Coastal_EN+China_NEastAsia_Inland_EN+Khaiyrgas.SG	0.92938	China_AmurRiver_LPaleolithic_14K	1.03238	0.381452	2.70645	FALSE	4	FALSE
Ust_Kyakhta	China_AmurRiver_LPaleolithic_14K+China_NEastAsia_Coastal_EN+China_NEastAsia_Inland_EN+Khaiyrgas.SG	0.92938	China_NEastAsia_Coastal_EN	-0.788341	0.410241	-1.92166	FALSE	4	FALSE
Ust_Kyakhta	China_AmurRiver_LPaleolithic_14K+China_NEastAsia_Coastal_EN+China_NEastAsia_Inland_EN+Khaiyrgas.SG	0.92938	China_NEastAsia_Inland_EN	0.136251	0.347783	0.39177	FALSE	4	FALSE
Ust_Kyakhta	China_AmurRiver_LPaleolithic_14K+China_NEastAsia_Coastal_EN+China_NEastAsia_Inland_EN+Khaiyrgas.SG	0.92938	Khaiyrgas.SG	0.619707	0.067212	9.22019	FALSE	4	FALSE
Ust_Kyakhta	Peru_Laramate_900BP+China_AmurRiver_LPaleolithic_14K+China_AmurRiver_LPaleolithic_19K+Khaiyrgas.SG	0.927314	Peru_Laramate_900BP	-0.451681	0.94426	-0.478344	FALSE	4	FALSE
Ust_Kyakhta	Peru_Laramate_900BP+China_AmurRiver_LPaleolithic_14K+China_AmurRiver_LPaleolithic_19K+Khaiyrgas.SG	0.927314	China_AmurRiver_LPaleolithic_14K	0.946035	0.578583	1.63509	FALSE	4	FALSE
Ust_Kyakhta	Peru_Laramate_900BP+China_AmurRiver_LPaleolithic_14K+China_AmurRiver_LPaleolithic_19K+Khaiyrgas.SG	0.927314	China_AmurRiver_LPaleolithic_19K	-0.550389	0.521873	-1.05464	FALSE	4	FALSE
Ust_Kyakhta	Peru_Laramate_900BP+China_AmurRiver_LPaleolithic_14K+China_AmurRiver_LPaleolithic_19K+Khaiyrgas.SG	0.927314	Khaiyrgas.SG	1.05603	0.871032	1.21239	FALSE	4	FALSE
Ust_Kyakhta	Russia_AfontovaGora3+China_AmurRiver_LPaleolithic_14K+China_NEastAsia_Coastal_EN+China_NEastAsia_Inland_EN	0.903378	Russia_AfontovaGora3	0.182954	0.0288949	6.3317	FALSE	4	FALSE
Ust_Kyakhta	Russia_AfontovaGora3+China_AmurRiver_LPaleolithic_14K+China_NEastAsia_Coastal_EN+China_NEastAsia_Inland_EN	0.903378	China_AmurRiver_LPaleolithic_14K	1.16917	0.471063	2.48198	FALSE	4	FALSE
Ust_Kyakhta	Russia_AfontovaGora3+China_AmurRiver_LPaleolithic_14K+China_NEastAsia_Coastal_EN+China_NEastAsia_Inland_EN	0.903378	China_NEastAsia_Coastal_EN	-1.36423	0.469155	-2.90785	FALSE	4	FALSE
Ust_Kyakhta	Russia_AfontovaGora3+China_AmurRiver_LPaleolithic_14K+China_NEastAsia_Coastal_EN+China_NEastAsia_Inland_EN	0.903378	China_NEastAsia_Inland_EN	1.01211	0.323937	3.1244	FALSE	4	FALSE
Ust_Kyakhta	Russia_AfontovaGora3+Peru_Laramate_900BP+China_SEastAsia_Coastal_EN+KhatyrstyrCave_M	0.900078	Russia_AfontovaGora3	-0.131346	0.0406269	-3.23297	FALSE	4	FALSE
Ust_Kyakhta	Russia_AfontovaGora3+Peru_Laramate_900BP+China_SEastAsia_Coastal_EN+KhatyrstyrCave_M	0.900078	Peru_Laramate_900BP	1.01974	0.122238	8.34224	FALSE	4	FALSE
Ust_Kyakhta	Russia_AfontovaGora3+Peru_Laramate_900BP+China_SEastAsia_Coastal_EN+KhatyrstyrCave_M	0.900078	China_SEastAsia_Coastal_EN	-0.043736	0.0979842	-0.446358	FALSE	4	FALSE
Ust_Kyakhta	Russia_AfontovaGora3+Peru_Laramate_900BP+China_SEastAsia_Coastal_EN+KhatyrstyrCave_M	0.900078	KhatyrstyrCave_M	0.155343	0.112554	1.38016	FALSE	4	FALSE
Ust_Kyakhta	Peru_Laramate_900BP+China_AmurRiver_LPaleolithic_14K+KhatyrstyrCave_M+Khaiyrgas.SG	0.894697	Peru_Laramate_900BP	-1.26266	3.68441	-0.342703	FALSE	4	FALSE
Ust_Kyakhta	Peru_Laramate_900BP+China_AmurRiver_LPaleolithic_14K+KhatyrstyrCave_M+Khaiyrgas.SG	0.894697	China_AmurRiver_LPaleolithic_14K	0.990961	1.51212	0.655348	FALSE	4	FALSE
Ust_Kyakhta	Peru_Laramate_900BP+China_AmurRiver_LPaleolithic_14K+KhatyrstyrCave_M+Khaiyrgas.SG	0.894697	KhatyrstyrCave_M	-0.598209	1.43238	-0.417634	FALSE	4	FALSE
Ust_Kyakhta	Peru_Laramate_900BP+China_AmurRiver_LPaleolithic_14K+KhatyrstyrCave_M+Khaiyrgas.SG	0.894697	Khaiyrgas.SG	1.86991	3.58397	0.521742	FALSE	4	FALSE
Ust_Kyakhta	Japan_HG_Jomon+Russia_AfontovaGora3+Peru_Laramate_900BP+KhatyrstyrCave_M	0.893397	Japan_HG_Jomon	-0.0921145	0.0791799	-1.16336	FALSE	4	FALSE
Ust_Kyakhta	Japan_HG_Jomon+Russia_AfontovaGora3+Peru_Laramate_900BP+KhatyrstyrCave_M	0.893397	Russia_AfontovaGora3	-0.128653	0.0420516	-3.05942	FALSE	4	FALSE
Ust_Kyakhta	Japan_HG_Jomon+Russia_AfontovaGora3+Peru_Laramate_900BP+KhatyrstyrCave_M	0.893397	Peru_Laramate_900BP	1.04067	0.137173	7.58653	FALSE	4	FALSE
Ust_Kyakhta	Japan_HG_Jomon+Russia_AfontovaGora3+Peru_Laramate_900BP+KhatyrstyrCave_M	0.893397	KhatyrstyrCave_M	0.180101	0.0791719	2.27482	FALSE	4	FALSE
Ust_Kyakhta	Russia_AfontovaGora3+Peru_Laramate_900BP+China_AmurRiver_LPaleolithic_19K+KhatyrstyrCave_M	0.892875	Russia_AfontovaGora3	-0.162742	0.0661022	-2.46197	FALSE	4	FALSE
Ust_Kyakhta	Russia_AfontovaGora3+Peru_Laramate_900BP+China_AmurRiver_LPaleolithic_19K+KhatyrstyrCave_M	0.892875	Peru_Laramate_900BP	1.09387	0.188103	5.81526	FALSE	4	FALSE
Ust_Kyakhta	Russia_AfontovaGora3+Peru_Laramate_900BP+China_AmurRiver_LPaleolithic_19K+KhatyrstyrCave_M	0.892875	China_AmurRiver_LPaleolithic_19K	-0.172376	0.159711	-1.0793	FALSE	4	FALSE
Ust_Kyakhta	Russia_AfontovaGora3+Peru_Laramate_900BP+China_AmurRiver_LPaleolithic_19K+KhatyrstyrCave_M	0.892875	KhatyrstyrCave_M	0.241251	0.112746	2.13978	FALSE	4	FALSE
Ust_Kyakhta	Japan_HG_Jomon+China_AmurRiver_LPaleolithic_14K+China_AmurRiver_LPaleolithic_19K+China_NEastAsia_Inland_EN	0.889933	Japan_HG_Jomon	1.01615	0.523186	1.94223	FALSE	4	FALSE
Ust_Kyakhta	Japan_HG_Jomon+China_AmurRiver_LPaleolithic_14K+China_AmurRiver_LPaleolithic_19K+China_NEastAsia_Inland_EN	0.889933	China_AmurRiver_LPaleolithic_14K	0.456709	1.31904	0.346244	FALSE	4	FALSE
Ust_Kyakhta	Japan_HG_Jomon+China_AmurRiver_LPaleolithic_14K+China_AmurRiver_LPaleolithic_19K+China_NEastAsia_Inland_EN	0.889933	China_AmurRiver_LPaleolithic_19K	-5.04568	2.18455	-2.30971	FALSE	4	FALSE
Ust_Kyakhta	Japan_HG_Jomon+China_AmurRiver_LPaleolithic_14K+China_AmurRiver_LPaleolithic_19K+China_NEastAsia_Inland_EN	0.889933	China_NEastAsia_Inland_EN	4.57283	1.60111	2.85603	FALSE	4	FALSE
Ust_Kyakhta	Peru_Laramate_900BP+China_SEastAsia_Coastal_EN+China_AmurRiver_LPaleolithic_19K+China_NEastAsia_Inland_EN	0.889731	Peru_Laramate_900BP	0.840978	0.16995	4.94837	FALSE	4	FALSE
Ust_Kyakhta	Peru_Laramate_900BP+China_SEastAsia_Coastal_EN+China_AmurRiver_LPaleolithic_19K+China_NEastAsia_Inland_EN	0.889731	China_SEastAsia_Coastal_EN	-0.646933	0.532351	-1.21524	FALSE	4	FALSE
Ust_Kyakhta	Peru_Laramate_900BP+China_SEastAsia_Coastal_EN+China_AmurRiver_LPaleolithic_19K+China_NEastAsia_Inland_EN	0.889731	China_AmurRiver_LPaleolithic_19K	1.32931	1.01939	1.30403	FALSE	4	FALSE
Ust_Kyakhta	Peru_Laramate_900BP+China_SEastAsia_Coastal_EN+China_AmurRiver_LPaleolithic_19K+China_NEastAsia_Inland_EN	0.889731	China_NEastAsia_Inland_EN	-0.523355	0.683846	-0.765311	FALSE	4	FALSE
Ust_Kyakhta	Japan_HG_Jomon+Peru_Laramate_900BP+China_SEastAsia_Coastal_EN+China_NEastAsia_Coastal_EN	0.887585	Japan_HG_Jomon	-0.0221303	0.149594	-0.147935	FALSE	4	FALSE
Ust_Kyakhta	Japan_HG_Jomon+Peru_Laramate_900BP+China_SEastAsia_Coastal_EN+China_NEastAsia_Coastal_EN	0.887585	Peru_Laramate_900BP	0.726031	0.0512752	14.1595	FALSE	4	FALSE
Ust_Kyakhta	Japan_HG_Jomon+Peru_Laramate_900BP+China_SEastAsia_Coastal_EN+China_NEastAsia_Coastal_EN	0.887585	China_SEastAsia_Coastal_EN	-0.232569	0.213465	-1.0895	FALSE	4	FALSE
Ust_Kyakhta	Japan_HG_Jomon+Peru_Laramate_900BP+China_SEastAsia_Coastal_EN+China_NEastAsia_Coastal_EN	0.887585	China_NEastAsia_Coastal_EN	0.528668	0.107733	4.90723	FALSE	4	FALSE
Ust_Kyakhta	Japan_HG_Jomon+Peru_Laramate_900BP+China_AmurRiver_LPaleolithic_19K+China_NEastAsia_Inland_EN	0.882456	Japan_HG_Jomon	0.354502	1.03765	0.341639	FALSE	4	FALSE
Ust_Kyakhta	Japan_HG_Jomon+Peru_Laramate_900BP+China_AmurRiver_LPaleolithic_19K+China_NEastAsia_Inland_EN	0.882456	Peru_Laramate_900BP	0.360756	0.664839	0.542621	FALSE	4	FALSE
Ust_Kyakhta	Japan_HG_Jomon+Peru_Laramate_900BP+China_AmurRiver_LPaleolithic_19K+China_NEastAsia_Inland_EN	0.882456	China_AmurRiver_LPaleolithic_19K	-2.23641	4.6797	-0.477896	FALSE	4	FALSE
Ust_Kyakhta	Japan_HG_Jomon+Peru_Laramate_900BP+China_AmurRiver_LPaleolithic_19K+China_NEastAsia_Inland_EN	0.882456	China_NEastAsia_Inland_EN	2.52115	4.34687	0.579993	FALSE	4	FALSE
Ust_Kyakhta	Japan_HG_Jomon+China_AmurRiver_LPaleolithic_19K+China_NEastAsia_Inland_EN+KhatyrstyrCave_M	0.878852	Japan_HG_Jomon	0.920178	0.435495	2.11295	FALSE	4	FALSE
Ust_Kyakhta	Japan_HG_Jomon+China_AmurRiver_LPaleolithic_19K+China_NEastAsia_Inland_EN+KhatyrstyrCave_M	0.878852	China_AmurRiver_LPaleolithic_19K	-4.71798	1.71639	-2.74879	FALSE	4	FALSE
Ust_Kyakhta	Japan_HG_Jomon+China_AmurRiver_LPaleolithic_19K+China_NEastAsia_Inland_EN+KhatyrstyrCave_M	0.878852	China_NEastAsia_Inland_EN	4.97303	2.12663	2.33845	FALSE	4	FALSE
Ust_Kyakhta	Japan_HG_Jomon+China_AmurRiver_LPaleolithic_19K+China_NEastAsia_Inland_EN+KhatyrstyrCave_M	0.878852	KhatyrstyrCave_M	-0.175219	0.76585	-0.228791	FALSE	4	FALSE
Ust_Kyakhta	Japan_HG_Jomon+China_AmurRiver_LPaleolithic_14K+KhatyrstyrCave_M+Khaiyrgas.SG	0.874352	Japan_HG_Jomon	-0.206737	0.0978583	-2.11261	FALSE	4	FALSE
Ust_Kyakhta	Japan_HG_Jomon+China_AmurRiver_LPaleolithic_14K+KhatyrstyrCave_M+Khaiyrgas.SG	0.874352	China_AmurRiver_LPaleolithic_14K	0.534529	0.15078	3.54508	FALSE	4	FALSE
Ust_Kyakhta	Japan_HG_Jomon+China_AmurRiver_LPaleolithic_14K+KhatyrstyrCave_M+Khaiyrgas.SG	0.874352	KhatyrstyrCave_M	-0.0394086	0.165224	-0.238516	FALSE	4	FALSE
Ust_Kyakhta	Japan_HG_Jomon+China_AmurRiver_LPaleolithic_14K+KhatyrstyrCave_M+Khaiyrgas.SG	0.874352	Khaiyrgas.SG	0.711616	0.0651213	10.9276	FALSE	4	FALSE
Ust_Kyakhta	Japan_HG_Jomon+China_AmurRiver_LPaleolithic_19K+China_NEastAsia_Inland_EN+Khaiyrgas.SG	0.869843	Japan_HG_Jomon	1.45238	4.35415	0.333562	FALSE	4	FALSE
Ust_Kyakhta	Japan_HG_Jomon+China_AmurRiver_LPaleolithic_19K+China_NEastAsia_Inland_EN+Khaiyrgas.SG	0.869843	China_AmurRiver_LPaleolithic_19K	-6.69026	17.6964	-0.378058	FALSE	4	FALSE
Ust_Kyakhta	Japan_HG_Jomon+China_AmurRiver_LPaleolithic_19K+China_NEastAsia_Inland_EN+Khaiyrgas.SG	0.869843	China_NEastAsia_Inland_EN	6.52817	15.7985	0.413216	FALSE	4	FALSE
Ust_Kyakhta	Japan_HG_Jomon+China_AmurRiver_LPaleolithic_19K+China_NEastAsia_Inland_EN+Khaiyrgas.SG	0.869843	Khaiyrgas.SG	-0.290288	2.38548	-0.12169	FALSE	4	FALSE
Ust_Kyakhta	Russia_AfontovaGora3+China_AmurRiver_LPaleolithic_14K+China_NEastAsia_Coastal_EN+Khaiyrgas.SG	0.869449	Russia_AfontovaGora3	-0.0985489	0.150957	-0.652829	FALSE	4	FALSE
Ust_Kyakhta	Russia_AfontovaGora3+China_AmurRiver_LPaleolithic_14K+China_NEastAsia_Coastal_EN+Khaiyrgas.SG	0.869449	China_AmurRiver_LPaleolithic_14K	0.875166	0.596279	1.46771	FALSE	4	FALSE
Ust_Kyakhta	Russia_AfontovaGora3+China_AmurRiver_LPaleolithic_14K+China_NEastAsia_Coastal_EN+Khaiyrgas.SG	0.869449	China_NEastAsia_Coastal_EN	-0.650427	0.467536	-1.39118	FALSE	4	FALSE
Ust_Kyakhta	Russia_AfontovaGora3+China_AmurRiver_LPaleolithic_14K+China_NEastAsia_Coastal_EN+Khaiyrgas.SG	0.869449	Khaiyrgas.SG	0.873809	0.390875	2.23552	FALSE	4	FALSE
Ust_Kyakhta	Japan_HG_Jomon+China_SEastAsia_Coastal_EN+China_AmurRiver_LPaleolithic_14K+Khaiyrgas.SG	0.851172	Japan_HG_Jomon	-0.12528	0.149047	-0.840536	FALSE	4	FALSE
Ust_Kyakhta	Japan_HG_Jomon+China_SEastAsia_Coastal_EN+China_AmurRiver_LPaleolithic_14K+Khaiyrgas.SG	0.851172	China_SEastAsia_Coastal_EN	-0.213093	0.222574	-0.957403	FALSE	4	FALSE
Ust_Kyakhta	Japan_HG_Jomon+China_SEastAsia_Coastal_EN+China_AmurRiver_LPaleolithic_14K+Khaiyrgas.SG	0.851172	China_AmurRiver_LPaleolithic_14K	0.614329	0.132524	4.63561	FALSE	4	FALSE
Ust_Kyakhta	Japan_HG_Jomon+China_SEastAsia_Coastal_EN+China_AmurRiver_LPaleolithic_14K+Khaiyrgas.SG	0.851172	Khaiyrgas.SG	0.724044	0.0591047	12.2502	FALSE	4	FALSE
Ust_Kyakhta	Peru_Laramate_900BP+China_SEastAsia_Coastal_EN+China_AmurRiver_LPaleolithic_19K+China_NEastAsia_Coastal_EN	0.84906	Peru_Laramate_900BP	0.683163	0.0452238	15.1063	FALSE	4	FALSE
Ust_Kyakhta	Peru_Laramate_900BP+China_SEastAsia_Coastal_EN+China_AmurRiver_LPaleolithic_19K+China_NEastAsia_Coastal_EN	0.84906	China_SEastAsia_Coastal_EN	-0.204334	0.196481	-1.03997	FALSE	4	FALSE
Ust_Kyakhta	Peru_Laramate_900BP+China_SEastAsia_Coastal_EN+China_AmurRiver_LPaleolithic_19K+China_NEastAsia_Coastal_EN	0.84906	China_AmurRiver_LPaleolithic_19K	0.238192	0.421448	0.565177	FALSE	4	FALSE
Ust_Kyakhta	Peru_Laramate_900BP+China_SEastAsia_Coastal_EN+China_AmurRiver_LPaleolithic_19K+China_NEastAsia_Coastal_EN	0.84906	China_NEastAsia_Coastal_EN	0.282978	0.276871	1.02206	FALSE	4	FALSE
Ust_Kyakhta	Japan_HG_Jomon+China_NEastAsia_Coastal_EN+KhatyrstyrCave_M+Khaiyrgas.SG	0.848969	Japan_HG_Jomon	-0.379946	0.128755	-2.95092	FALSE	4	FALSE
Ust_Kyakhta	Japan_HG_Jomon+China_NEastAsia_Coastal_EN+KhatyrstyrCave_M+Khaiyrgas.SG	0.848969	China_NEastAsia_Coastal_EN	0.582439	0.166639	3.49522	FALSE	4	FALSE
Ust_Kyakhta	Japan_HG_Jomon+China_NEastAsia_Coastal_EN+KhatyrstyrCave_M+Khaiyrgas.SG	0.848969	KhatyrstyrCave_M	0.106608	0.130283	0.818286	FALSE	4	FALSE
Ust_Kyakhta	Japan_HG_Jomon+China_NEastAsia_Coastal_EN+KhatyrstyrCave_M+Khaiyrgas.SG	0.848969	Khaiyrgas.SG	0.690898	0.0633273	10.91	FALSE	4	FALSE
Ust_Kyakhta	Japan_HG_Jomon+Russia_AfontovaGora3+China_AmurRiver_LPaleolithic_14K+Khaiyrgas.SG	0.832379	Japan_HG_Jomon	-0.192616	0.113448	-1.69783	FALSE	4	FALSE
Ust_Kyakhta	Japan_HG_Jomon+Russia_AfontovaGora3+China_AmurRiver_LPaleolithic_14K+Khaiyrgas.SG	0.832379	Russia_AfontovaGora3	-0.0907454	0.09612	-0.944085	FALSE	4	FALSE
Ust_Kyakhta	Japan_HG_Jomon+Russia_AfontovaGora3+China_AmurRiver_LPaleolithic_14K+Khaiyrgas.SG	0.832379	China_AmurRiver_LPaleolithic_14K	0.368462	0.163674	2.25119	FALSE	4	FALSE
Ust_Kyakhta	Japan_HG_Jomon+Russia_AfontovaGora3+China_AmurRiver_LPaleolithic_14K+Khaiyrgas.SG	0.832379	Khaiyrgas.SG	0.9149	0.232068	3.94237	FALSE	4	FALSE
Ust_Kyakhta	Russia_AfontovaGora3+China_SEastAsia_Coastal_EN+China_AmurRiver_LPaleolithic_19K+China_NEastAsia_Inland_EN	0.828497	Russia_AfontovaGora3	0.76465	1.39035	0.549968	FALSE	4	FALSE
Ust_Kyakhta	Russia_AfontovaGora3+China_SEastAsia_Coastal_EN+China_AmurRiver_LPaleolithic_19K+China_NEastAsia_Inland_EN	0.828497	China_SEastAsia_Coastal_EN	-6.26954	15.0642	-0.416188	FALSE	4	FALSE
Ust_Kyakhta	Russia_AfontovaGora3+China_SEastAsia_Coastal_EN+China_AmurRiver_LPaleolithic_19K+China_NEastAsia_Inland_EN	0.828497	China_AmurRiver_LPaleolithic_19K	11.0913	27.1934	0.407867	FALSE	4	FALSE
Ust_Kyakhta	Russia_AfontovaGora3+China_SEastAsia_Coastal_EN+China_AmurRiver_LPaleolithic_19K+China_NEastAsia_Inland_EN	0.828497	China_NEastAsia_Inland_EN	-4.58641	13.6276	-0.336554	FALSE	4	FALSE
Ust_Kyakhta	Russia_AfontovaGora3+China_SEastAsia_Coastal_EN+China_AmurRiver_LPaleolithic_19K+China_NEastAsia_Coastal_EN	0.828	Russia_AfontovaGora3	0.336017	0.11915	2.82011	FALSE	4	FALSE
Ust_Kyakhta	Russia_AfontovaGora3+China_SEastAsia_Coastal_EN+China_AmurRiver_LPaleolithic_19K+China_NEastAsia_Coastal_EN	0.828	China_SEastAsia_Coastal_EN	-2.436	2.2315	-1.09165	FALSE	4	FALSE
Ust_Kyakhta	Russia_AfontovaGora3+China_SEastAsia_Coastal_EN+China_AmurRiver_LPaleolithic_19K+China_NEastAsia_Coastal_EN	0.828	China_AmurRiver_LPaleolithic_19K	4.50285	4.54193	0.991395	FALSE	4	FALSE
Ust_Kyakhta	Russia_AfontovaGora3+China_SEastAsia_Coastal_EN+China_AmurRiver_LPaleolithic_19K+China_NEastAsia_Coastal_EN	0.828	China_NEastAsia_Coastal_EN	-1.40286	2.51634	-0.5575	FALSE	4	FALSE
Ust_Kyakhta	China_AmurRiver_LPaleolithic_14K+China_NEastAsia_Coastal_EN+KhatyrstyrCave_M+Khaiyrgas.SG	0.813195	China_AmurRiver_LPaleolithic_14K	1.19793	0.570618	2.09936	FALSE	4	FALSE
Ust_Kyakhta	China_AmurRiver_LPaleolithic_14K+China_NEastAsia_Coastal_EN+KhatyrstyrCave_M+Khaiyrgas.SG	0.813195	China_NEastAsia_Coastal_EN	-0.762686	0.500902	-1.52262	FALSE	4	FALSE
Ust_Kyakhta	China_AmurRiver_LPaleolithic_14K+China_NEastAsia_Coastal_EN+KhatyrstyrCave_M+Khaiyrgas.SG	0.813195	KhatyrstyrCave_M	-0.085801	0.208026	-0.412454	FALSE	4	FALSE
Ust_Kyakhta	China_AmurRiver_LPaleolithic_14K+China_NEastAsia_Coastal_EN+KhatyrstyrCave_M+Khaiyrgas.SG	0.813195	Khaiyrgas.SG	0.650552	0.0665053	9.78195	FALSE	4	FALSE
Ust_Kyakhta	Japan_HG_Jomon+China_AmurRiver_LPaleolithic_14K+China_AmurRiver_LPaleolithic_19K+Khaiyrgas.SG	0.808298	Japan_HG_Jomon	-0.0911367	0.205256	-0.444015	FALSE	4	FALSE
Ust_Kyakhta	Japan_HG_Jomon+China_AmurRiver_LPaleolithic_14K+China_AmurRiver_LPaleolithic_19K+Khaiyrgas.SG	0.808298	China_AmurRiver_LPaleolithic_14K	0.774628	0.411638	1.88182	FALSE	4	FALSE
Ust_Kyakhta	Japan_HG_Jomon+China_AmurRiver_LPaleolithic_14K+China_AmurRiver_LPaleolithic_19K+Khaiyrgas.SG	0.808298	China_AmurRiver_LPaleolithic_19K	-0.366517	0.547908	-0.668938	FALSE	4	FALSE
Ust_Kyakhta	Japan_HG_Jomon+China_AmurRiver_LPaleolithic_14K+China_AmurRiver_LPaleolithic_19K+Khaiyrgas.SG	0.808298	Khaiyrgas.SG	0.683025	0.0643607	10.6125	FALSE	4	FALSE
Ust_Kyakhta	Japan_HG_Jomon+Russia_AfontovaGora3+China_SEastAsia_Coastal_EN+China_AmurRiver_LPaleolithic_19K	0.788607	Japan_HG_Jomon	-0.256754	0.792724	-0.323888	FALSE	4	FALSE
Ust_Kyakhta	Japan_HG_Jomon+Russia_AfontovaGora3+China_SEastAsia_Coastal_EN+China_AmurRiver_LPaleolithic_19K	0.788607	Russia_AfontovaGora3	0.437757	0.133149	3.28772	FALSE	4	FALSE
Ust_Kyakhta	Japan_HG_Jomon+Russia_AfontovaGora3+China_SEastAsia_Coastal_EN+China_AmurRiver_LPaleolithic_19K	0.788607	China_SEastAsia_Coastal_EN	-2.65061	1.65211	-1.60438	FALSE	4	FALSE
Ust_Kyakhta	Japan_HG_Jomon+Russia_AfontovaGora3+China_SEastAsia_Coastal_EN+China_AmurRiver_LPaleolithic_19K	0.788607	China_AmurRiver_LPaleolithic_19K	3.46961	1.44928	2.39403	FALSE	4	FALSE
Ust_Kyakhta	Peru_Laramate_900BP+China_AmurRiver_LPaleolithic_14K+China_NEastAsia_Coastal_EN+China_NEastAsia_Inland_EN	0.777913	Peru_Laramate_900BP	0.606782	0.0622495	9.74759	FALSE	4	FALSE
Ust_Kyakhta	Peru_Laramate_900BP+China_AmurRiver_LPaleolithic_14K+China_NEastAsia_Coastal_EN+China_NEastAsia_Inland_EN	0.777913	China_AmurRiver_LPaleolithic_14K	0.693743	0.378912	1.83088	FALSE	4	FALSE
Ust_Kyakhta	Peru_Laramate_900BP+China_AmurRiver_LPaleolithic_14K+China_NEastAsia_Coastal_EN+China_NEastAsia_Inland_EN	0.777913	China_NEastAsia_Coastal_EN	-0.848642	0.476274	-1.78184	FALSE	4	FALSE
Ust_Kyakhta	Peru_Laramate_900BP+China_AmurRiver_LPaleolithic_14K+China_NEastAsia_Coastal_EN+China_NEastAsia_Inland_EN	0.777913	China_NEastAsia_Inland_EN	0.548117	0.307397	1.78309	FALSE	4	FALSE
Ust_Kyakhta	Russia_AfontovaGora3+Peru_Laramate_900BP+KhatyrstyrCave_M+Khaiyrgas.SG	0.773183	Russia_AfontovaGora3	-0.131275	0.063658	-2.0622	FALSE	4	FALSE
Ust_Kyakhta	Russia_AfontovaGora3+Peru_Laramate_900BP+KhatyrstyrCave_M+Khaiyrgas.SG	0.773183	Peru_Laramate_900BP	0.74566	0.271269	2.74878	FALSE	4	FALSE
Ust_Kyakhta	Russia_AfontovaGora3+Peru_Laramate_900BP+KhatyrstyrCave_M+Khaiyrgas.SG	0.773183	KhatyrstyrCave_M	0.155585	0.105627	1.47296	FALSE	4	FALSE
Ust_Kyakhta	Russia_AfontovaGora3+Peru_Laramate_900BP+KhatyrstyrCave_M+Khaiyrgas.SG	0.773183	Khaiyrgas.SG	0.23003	0.335896	0.684826	FALSE	4	FALSE
Ust_Kyakhta	Russia_AfontovaGora3+China_SEastAsia_Coastal_EN+China_AmurRiver_LPaleolithic_14K+Khaiyrgas.SG	0.767809	Russia_AfontovaGora3	-0.115514	0.108078	-1.0688	FALSE	4	FALSE
Ust_Kyakhta	Russia_AfontovaGora3+China_SEastAsia_Coastal_EN+China_AmurRiver_LPaleolithic_14K+Khaiyrgas.SG	0.767809	China_SEastAsia_Coastal_EN	-0.182367	0.123458	-1.47716	FALSE	4	FALSE
Ust_Kyakhta	Russia_AfontovaGora3+China_SEastAsia_Coastal_EN+China_AmurRiver_LPaleolithic_14K+Khaiyrgas.SG	0.767809	China_AmurRiver_LPaleolithic_14K	0.360339	0.190591	1.89064	FALSE	4	FALSE
Ust_Kyakhta	Russia_AfontovaGora3+China_SEastAsia_Coastal_EN+China_AmurRiver_LPaleolithic_14K+Khaiyrgas.SG	0.767809	Khaiyrgas.SG	0.937542	0.260686	3.59644	FALSE	4	FALSE
Ust_Kyakhta	Japan_HG_Jomon+Russia_AfontovaGora3+China_SEastAsia_Coastal_EN+China_NEastAsia_Inland_EN	0.761279	Japan_HG_Jomon	0.392919	0.468603	0.838491	FALSE	4	FALSE
Ust_Kyakhta	Japan_HG_Jomon+Russia_AfontovaGora3+China_SEastAsia_Coastal_EN+China_NEastAsia_Inland_EN	0.761279	Russia_AfontovaGora3	0.231335	0.046785	4.94465	FALSE	4	FALSE
Ust_Kyakhta	Japan_HG_Jomon+Russia_AfontovaGora3+China_SEastAsia_Coastal_EN+China_NEastAsia_Inland_EN	0.761279	China_SEastAsia_Coastal_EN	-1.74185	0.923536	-1.88606	FALSE	4	FALSE
Ust_Kyakhta	Japan_HG_Jomon+Russia_AfontovaGora3+China_SEastAsia_Coastal_EN+China_NEastAsia_Inland_EN	0.761279	China_NEastAsia_Inland_EN	2.11759	0.638032	3.31894	FALSE	4	FALSE
Ust_Kyakhta	Peru_Laramate_900BP+China_AmurRiver_LPaleolithic_14K+China_NEastAsia_Coastal_EN+Khaiyrgas.SG	0.760201	Peru_Laramate_900BP	-0.04535	0.70904	-0.0639598	FALSE	4	FALSE
Ust_Kyakhta	Peru_Laramate_900BP+China_AmurRiver_LPaleolithic_14K+China_NEastAsia_Coastal_EN+Khaiyrgas.SG	0.760201	China_AmurRiver_LPaleolithic_14K	1.11001	0.731751	1.51693	FALSE	4	FALSE
Ust_Kyakhta	Peru_Laramate_900BP+China_AmurRiver_LPaleolithic_14K+China_NEastAsia_Coastal_EN+Khaiyrgas.SG	0.760201	China_NEastAsia_Coastal_EN	-0.735836	0.704757	-1.0441	FALSE	4	FALSE
Ust_Kyakhta	Peru_Laramate_900BP+China_AmurRiver_LPaleolithic_14K+China_NEastAsia_Coastal_EN+Khaiyrgas.SG	0.760201	Khaiyrgas.SG	0.671171	0.658971	1.01852	FALSE	4	FALSE
Ust_Kyakhta	Russia_AfontovaGora3+Peru_Laramate_900BP+China_SEastAsia_Coastal_EN+China_NEastAsia_Coastal_EN	0.744085	Russia_AfontovaGora3	-0.0936066	0.0890286	-1.05142	FALSE	4	FALSE
Ust_Kyakhta	Russia_AfontovaGora3+Peru_Laramate_900BP+China_SEastAsia_Coastal_EN+China_NEastAsia_Coastal_EN	0.744085	Peru_Laramate_900BP	0.930142	0.24159	3.85008	FALSE	4	FALSE
Ust_Kyakhta	Russia_AfontovaGora3+Peru_Laramate_900BP+China_SEastAsia_Coastal_EN+China_NEastAsia_Coastal_EN	0.744085	China_SEastAsia_Coastal_EN	-0.0252733	0.104225	-0.242487	FALSE	4	FALSE
Ust_Kyakhta	Russia_AfontovaGora3+Peru_Laramate_900BP+China_SEastAsia_Coastal_EN+China_NEastAsia_Coastal_EN	0.744085	China_NEastAsia_Coastal_EN	0.188738	0.227439	0.829839	FALSE	4	FALSE
Ust_Kyakhta	Japan_HG_Jomon+China_AmurRiver_LPaleolithic_14K+China_NEastAsia_Inland_EN+Khaiyrgas.SG	0.738733	Japan_HG_Jomon	-0.186791	0.109379	-1.70774	FALSE	4	FALSE
Ust_Kyakhta	Japan_HG_Jomon+China_AmurRiver_LPaleolithic_14K+China_NEastAsia_Inland_EN+Khaiyrgas.SG	0.738733	China_AmurRiver_LPaleolithic_14K	0.653177	0.324963	2.01	FALSE	4	FALSE
Ust_Kyakhta	Japan_HG_Jomon+China_AmurRiver_LPaleolithic_14K+China_NEastAsia_Inland_EN+Khaiyrgas.SG	0.738733	China_NEastAsia_Inland_EN	-0.188012	0.384649	-0.488789	FALSE	4	FALSE
Ust_Kyakhta	Japan_HG_Jomon+China_AmurRiver_LPaleolithic_14K+China_NEastAsia_Inland_EN+Khaiyrgas.SG	0.738733	Khaiyrgas.SG	0.721627	0.0668282	10.7982	FALSE	4	FALSE
Ust_Kyakhta	Peru_Laramate_900BP+China_AmurRiver_LPaleolithic_14K+China_NEastAsia_Inland_EN+Khaiyrgas.SG	0.737876	Peru_Laramate_900BP	0.0781718	0.390128	0.200375	FALSE	4	FALSE
Ust_Kyakhta	Peru_Laramate_900BP+China_AmurRiver_LPaleolithic_14K+China_NEastAsia_Inland_EN+Khaiyrgas.SG	0.737876	China_AmurRiver_LPaleolithic_14K	0.562036	0.276067	2.03587	FALSE	4	FALSE
Ust_Kyakhta	Peru_Laramate_900BP+China_AmurRiver_LPaleolithic_14K+China_NEastAsia_Inland_EN+Khaiyrgas.SG	0.737876	China_NEastAsia_Inland_EN	-0.219457	0.284881	-0.770346	FALSE	4	FALSE
Ust_Kyakhta	Peru_Laramate_900BP+China_AmurRiver_LPaleolithic_14K+China_NEastAsia_Inland_EN+Khaiyrgas.SG	0.737876	Khaiyrgas.SG	0.57925	0.366135	1.58207	FALSE	4	FALSE
Ust_Kyakhta	Russia_AfontovaGora3+Peru_Laramate_900BP+China_SEastAsia_Coastal_EN+China_AmurRiver_LPaleolithic_14K	0.73715	Russia_AfontovaGora3	-0.137197	0.103991	-1.31931	FALSE	4	FALSE
Ust_Kyakhta	Russia_AfontovaGora3+Peru_Laramate_900BP+China_SEastAsia_Coastal_EN+China_AmurRiver_LPaleolithic_14K	0.73715	Peru_Laramate_900BP	1.06028	0.276221	3.83852	FALSE	4	FALSE
Ust_Kyakhta	Russia_AfontovaGora3+Peru_Laramate_900BP+China_SEastAsia_Coastal_EN+China_AmurRiver_LPaleolithic_14K	0.73715	China_SEastAsia_Coastal_EN	0.0278688	0.100046	0.278561	FALSE	4	FALSE
Ust_Kyakhta	Russia_AfontovaGora3+Peru_Laramate_900BP+China_SEastAsia_Coastal_EN+China_AmurRiver_LPaleolithic_14K	0.73715	China_AmurRiver_LPaleolithic_14K	0.049048	0.238028	0.20606	FALSE	4	FALSE
Ust_Kyakhta	China_SEastAsia_Coastal_EN+China_AmurRiver_LPaleolithic_14K+China_AmurRiver_LPaleolithic_19K+Khaiyrgas.SG	0.7366	China_SEastAsia_Coastal_EN	0.162872	0.548842	0.296756	FALSE	4	FALSE
Ust_Kyakhta	China_SEastAsia_Coastal_EN+China_AmurRiver_LPaleolithic_14K+China_AmurRiver_LPaleolithic_19K+Khaiyrgas.SG	0.7366	China_AmurRiver_LPaleolithic_14K	0.932736	0.649237	1.43666	FALSE	4	FALSE
Ust_Kyakhta	China_SEastAsia_Coastal_EN+China_AmurRiver_LPaleolithic_14K+China_AmurRiver_LPaleolithic_19K+Khaiyrgas.SG	0.7366	China_AmurRiver_LPaleolithic_19K	-0.722405	1.11114	-0.650146	FALSE	4	FALSE
Ust_Kyakhta	China_SEastAsia_Coastal_EN+China_AmurRiver_LPaleolithic_14K+China_AmurRiver_LPaleolithic_19K+Khaiyrgas.SG	0.7366	Khaiyrgas.SG	0.626797	0.0806753	7.76939	FALSE	4	FALSE
Ust_Kyakhta	Russia_AfontovaGora3+China_AmurRiver_LPaleolithic_14K+KhatyrstyrCave_M+Khaiyrgas.SG	0.734218	Russia_AfontovaGora3	-0.175411	0.12322	-1.42355	FALSE	4	FALSE
Ust_Kyakhta	Russia_AfontovaGora3+China_AmurRiver_LPaleolithic_14K+KhatyrstyrCave_M+Khaiyrgas.SG	0.734218	China_AmurRiver_LPaleolithic_14K	0.238752	0.253833	0.940585	FALSE	4	FALSE
Ust_Kyakhta	Russia_AfontovaGora3+China_AmurRiver_LPaleolithic_14K+KhatyrstyrCave_M+Khaiyrgas.SG	0.734218	KhatyrstyrCave_M	-0.141775	0.330131	-0.429453	FALSE	4	FALSE
Ust_Kyakhta	Russia_AfontovaGora3+China_AmurRiver_LPaleolithic_14K+KhatyrstyrCave_M+Khaiyrgas.SG	0.734218	Khaiyrgas.SG	1.07843	0.337785	3.19266	FALSE	4	FALSE
Ust_Kyakhta	Japan_HG_Jomon+Peru_Laramate_900BP+China_AmurRiver_LPaleolithic_14K+Khaiyrgas.SG	0.733736	Japan_HG_Jomon	-0.1903	0.142025	-1.3399	FALSE	4	FALSE
Ust_Kyakhta	Japan_HG_Jomon+Peru_Laramate_900BP+China_AmurRiver_LPaleolithic_14K+Khaiyrgas.SG	0.733736	Peru_Laramate_900BP	-0.0643491	0.543414	-0.118416	FALSE	4	FALSE
Ust_Kyakhta	Japan_HG_Jomon+Peru_Laramate_900BP+China_AmurRiver_LPaleolithic_14K+Khaiyrgas.SG	0.733736	China_AmurRiver_LPaleolithic_14K	0.503677	0.133772	3.76519	FALSE	4	FALSE
Ust_Kyakhta	Japan_HG_Jomon+Peru_Laramate_900BP+China_AmurRiver_LPaleolithic_14K+Khaiyrgas.SG	0.733736	Khaiyrgas.SG	0.750972	0.525743	1.4284	FALSE	4	FALSE
Ust_Kyakhta	Peru_Laramate_900BP+China_SEastAsia_Coastal_EN+China_NEastAsia_Coastal_EN+Khaiyrgas.SG	0.729394	Peru_Laramate_900BP	0.895372	0.370637	2.41577	FALSE	4	FALSE
Ust_Kyakhta	Peru_Laramate_900BP+China_SEastAsia_Coastal_EN+China_NEastAsia_Coastal_EN+Khaiyrgas.SG	0.729394	China_SEastAsia_Coastal_EN	-0.0345718	0.116287	-0.297297	FALSE	4	FALSE
Ust_Kyakhta	Peru_Laramate_900BP+China_SEastAsia_Coastal_EN+China_NEastAsia_Coastal_EN+Khaiyrgas.SG	0.729394	China_NEastAsia_Coastal_EN	0.358448	0.121648	2.9466	FALSE	4	FALSE
Ust_Kyakhta	Peru_Laramate_900BP+China_SEastAsia_Coastal_EN+China_NEastAsia_Coastal_EN+Khaiyrgas.SG	0.729394	Khaiyrgas.SG	-0.219248	0.352062	-0.622753	FALSE	4	FALSE
Ust_Kyakhta	China_AmurRiver_LPaleolithic_14K+China_AmurRiver_LPaleolithic_19K+KhatyrstyrCave_M+Khaiyrgas.SG	0.72307	China_AmurRiver_LPaleolithic_14K	0.732294	0.267883	2.73364	FALSE	4	FALSE
Ust_Kyakhta	China_AmurRiver_LPaleolithic_14K+China_AmurRiver_LPaleolithic_19K+KhatyrstyrCave_M+Khaiyrgas.SG	0.72307	China_AmurRiver_LPaleolithic_19K	-0.510521	0.359297	-1.42089	FALSE	4	FALSE
Ust_Kyakhta	China_AmurRiver_LPaleolithic_14K+China_AmurRiver_LPaleolithic_19K+KhatyrstyrCave_M+Khaiyrgas.SG	0.72307	KhatyrstyrCave_M	0.156359	0.277107	0.564257	FALSE	4	FALSE
Ust_Kyakhta	China_AmurRiver_LPaleolithic_14K+China_AmurRiver_LPaleolithic_19K+KhatyrstyrCave_M+Khaiyrgas.SG	0.72307	Khaiyrgas.SG	0.621868	0.062248	9.99016	FALSE	4	FALSE
Ust_Kyakhta	Peru_Laramate_900BP+China_NEastAsia_Inland_EN+KhatyrstyrCave_M+Khaiyrgas.SG	0.704036	Peru_Laramate_900BP	0.870974	0.447348	1.94697	FALSE	4	FALSE
Ust_Kyakhta	Peru_Laramate_900BP+China_NEastAsia_Inland_EN+KhatyrstyrCave_M+Khaiyrgas.SG	0.704036	China_NEastAsia_Inland_EN	0.0499908	0.171988	0.290664	FALSE	4	FALSE
Ust_Kyakhta	Peru_Laramate_900BP+China_NEastAsia_Inland_EN+KhatyrstyrCave_M+Khaiyrgas.SG	0.704036	KhatyrstyrCave_M	0.300185	0.146143	2.05405	FALSE	4	FALSE
Ust_Kyakhta	Peru_Laramate_900BP+China_NEastAsia_Inland_EN+KhatyrstyrCave_M+Khaiyrgas.SG	0.704036	Khaiyrgas.SG	-0.22115	0.397621	-0.556184	FALSE	4	FALSE
Ust_Kyakhta	Russia_AfontovaGora3+Peru_Laramate_900BP+China_AmurRiver_LPaleolithic_14K+Khaiyrgas.SG	0.703309	Russia_AfontovaGora3	-0.229726	0.174484	-1.3166	FALSE	4	FALSE
Ust_Kyakhta	Russia_AfontovaGora3+Peru_Laramate_900BP+China_AmurRiver_LPaleolithic_14K+Khaiyrgas.SG	0.703309	Peru_Laramate_900BP	0.805588	0.733744	1.09791	FALSE	4	FALSE
Ust_Kyakhta	Russia_AfontovaGora3+Peru_Laramate_900BP+China_AmurRiver_LPaleolithic_14K+Khaiyrgas.SG	0.703309	China_AmurRiver_LPaleolithic_14K	-0.0431715	0.339003	-0.127348	FALSE	4	FALSE
Ust_Kyakhta	Russia_AfontovaGora3+Peru_Laramate_900BP+China_AmurRiver_LPaleolithic_14K+Khaiyrgas.SG	0.703309	Khaiyrgas.SG	0.46731	0.376059	1.24265	FALSE	4	FALSE
Ust_Kyakhta	Peru_Laramate_900BP+China_SEastAsia_Coastal_EN+China_AmurRiver_LPaleolithic_14K+China_NEastAsia_Coastal_EN	0.69938	Peru_Laramate_900BP	0.677958	0.0349222	19.4134	FALSE	4	FALSE
Ust_Kyakhta	Peru_Laramate_900BP+China_SEastAsia_Coastal_EN+China_AmurRiver_LPaleolithic_14K+China_NEastAsia_Coastal_EN	0.69938	China_SEastAsia_Coastal_EN	-0.0776492	0.0793642	-0.978391	FALSE	4	FALSE
Ust_Kyakhta	Peru_Laramate_900BP+China_SEastAsia_Coastal_EN+China_AmurRiver_LPaleolithic_14K+China_NEastAsia_Coastal_EN	0.69938	China_AmurRiver_LPaleolithic_14K	0.318034	0.348499	0.912583	FALSE	4	FALSE
Ust_Kyakhta	Peru_Laramate_900BP+China_SEastAsia_Coastal_EN+China_AmurRiver_LPaleolithic_14K+China_NEastAsia_Coastal_EN	0.69938	China_NEastAsia_Coastal_EN	0.081657	0.374737	0.217905	FALSE	4	FALSE
Ust_Kyakhta	Japan_HG_Jomon+Peru_Laramate_900BP+China_SEastAsia_Coastal_EN+China_AmurRiver_LPaleolithic_19K	0.694478	Japan_HG_Jomon	-0.0935037	0.195269	-0.478845	FALSE	4	FALSE
Ust_Kyakhta	Japan_HG_Jomon+Peru_Laramate_900BP+China_SEastAsia_Coastal_EN+China_AmurRiver_LPaleolithic_19K	0.694478	Peru_Laramate_900BP	0.805723	0.088117	9.14379	FALSE	4	FALSE
Ust_Kyakhta	Japan_HG_Jomon+Peru_Laramate_900BP+China_SEastAsia_Coastal_EN+China_AmurRiver_LPaleolithic_19K	0.694478	China_SEastAsia_Coastal_EN	-0.52687	0.289691	-1.81873	FALSE	4	FALSE
Ust_Kyakhta	Japan_HG_Jomon+Peru_Laramate_900BP+China_SEastAsia_Coastal_EN+China_AmurRiver_LPaleolithic_19K	0.694478	China_AmurRiver_LPaleolithic_19K	0.814651	0.23502	3.4663	FALSE	4	FALSE
Ust_Kyakhta	Japan_HG_Jomon+Peru_Laramate_900BP+China_NEastAsia_Coastal_EN+KhatyrstyrCave_M	0.691672	Japan_HG_Jomon	-0.222326	0.0968478	-2.29562	FALSE	4	FALSE
Ust_Kyakhta	Japan_HG_Jomon+Peru_Laramate_900BP+China_NEastAsia_Coastal_EN+KhatyrstyrCave_M	0.691672	Peru_Laramate_900BP	0.714423	0.0486456	14.6863	FALSE	4	FALSE
Ust_Kyakhta	Japan_HG_Jomon+Peru_Laramate_900BP+China_NEastAsia_Coastal_EN+KhatyrstyrCave_M	0.691672	China_NEastAsia_Coastal_EN	0.323911	0.116336	2.78426	FALSE	4	FALSE
Ust_Kyakhta	Japan_HG_Jomon+Peru_Laramate_900BP+China_NEastAsia_Coastal_EN+KhatyrstyrCave_M	0.691672	KhatyrstyrCave_M	0.183991	0.0901324	2.04135	FALSE	4	FALSE
Ust_Kyakhta	China_SEastAsia_Coastal_EN+China_AmurRiver_LPaleolithic_19K+China_NEastAsia_Inland_EN+Khaiyrgas.SG	0.684383	China_SEastAsia_Coastal_EN	-3.78525	8.59797	-0.440249	FALSE	4	FALSE
Ust_Kyakhta	China_SEastAsia_Coastal_EN+China_AmurRiver_LPaleolithic_19K+China_NEastAsia_Inland_EN+Khaiyrgas.SG	0.684383	China_AmurRiver_LPaleolithic_19K	6.62661	15.6797	0.422623	FALSE	4	FALSE
Ust_Kyakhta	China_SEastAsia_Coastal_EN+China_AmurRiver_LPaleolithic_19K+China_NEastAsia_Inland_EN+Khaiyrgas.SG	0.684383	China_NEastAsia_Inland_EN	-3.38284	9.46017	-0.357588	FALSE	4	FALSE
Ust_Kyakhta	China_SEastAsia_Coastal_EN+China_AmurRiver_LPaleolithic_19K+China_NEastAsia_Inland_EN+Khaiyrgas.SG	0.684383	Khaiyrgas.SG	1.54148	2.3202	0.664374	FALSE	4	FALSE
Ust_Kyakhta	Peru_Laramate_900BP+China_SEastAsia_Coastal_EN+China_AmurRiver_LPaleolithic_14K+Khaiyrgas.SG	0.679681	Peru_Laramate_900BP	0.183147	0.632229	0.289684	FALSE	4	FALSE
Ust_Kyakhta	Peru_Laramate_900BP+China_SEastAsia_Coastal_EN+China_AmurRiver_LPaleolithic_14K+Khaiyrgas.SG	0.679681	China_SEastAsia_Coastal_EN	-0.124793	0.129655	-0.962494	FALSE	4	FALSE
Ust_Kyakhta	Peru_Laramate_900BP+China_SEastAsia_Coastal_EN+China_AmurRiver_LPaleolithic_14K+Khaiyrgas.SG	0.679681	China_AmurRiver_LPaleolithic_14K	0.457701	0.152426	3.00278	FALSE	4	FALSE
Ust_Kyakhta	Peru_Laramate_900BP+China_SEastAsia_Coastal_EN+China_AmurRiver_LPaleolithic_14K+Khaiyrgas.SG	0.679681	Khaiyrgas.SG	0.483945	0.593536	0.815359	FALSE	4	FALSE
Ust_Kyakhta	China_SEastAsia_Coastal_EN+China_AmurRiver_LPaleolithic_14K+China_NEastAsia_Inland_EN+Khaiyrgas.SG	0.677109	China_SEastAsia_Coastal_EN	-0.191937	0.134825	-1.4236	FALSE	4	FALSE
Ust_Kyakhta	China_SEastAsia_Coastal_EN+China_AmurRiver_LPaleolithic_14K+China_NEastAsia_Inland_EN+Khaiyrgas.SG	0.677109	China_AmurRiver_LPaleolithic_14K	0.800926	0.322731	2.48172	FALSE	4	FALSE
Ust_Kyakhta	China_SEastAsia_Coastal_EN+China_AmurRiver_LPaleolithic_14K+China_NEastAsia_Inland_EN+Khaiyrgas.SG	0.677109	China_NEastAsia_Inland_EN	-0.32001	0.327338	-0.977612	FALSE	4	FALSE
Ust_Kyakhta	China_SEastAsia_Coastal_EN+China_AmurRiver_LPaleolithic_14K+China_NEastAsia_Inland_EN+Khaiyrgas.SG	0.677109	Khaiyrgas.SG	0.711021	0.0655184	10.8522	FALSE	4	FALSE
Ust_Kyakhta	Russia_AfontovaGora3+Peru_Laramate_900BP+China_SEastAsia_Coastal_EN+Khaiyrgas.SG	0.666894	Russia_AfontovaGora3	-0.172287	0.1609	-1.07077	FALSE	4	FALSE
Ust_Kyakhta	Russia_AfontovaGora3+Peru_Laramate_900BP+China_SEastAsia_Coastal_EN+Khaiyrgas.SG	0.666894	Peru_Laramate_900BP	1.14464	0.711984	1.60768	FALSE	4	FALSE
Ust_Kyakhta	Russia_AfontovaGora3+Peru_Laramate_900BP+China_SEastAsia_Coastal_EN+Khaiyrgas.SG	0.666894	China_SEastAsia_Coastal_EN	0.0148186	0.225005	0.0658589	FALSE	4	FALSE
Ust_Kyakhta	Russia_AfontovaGora3+Peru_Laramate_900BP+China_SEastAsia_Coastal_EN+Khaiyrgas.SG	0.666894	Khaiyrgas.SG	0.0128266	1.07332	0.0119504	FALSE	4	FALSE
Ust_Kyakhta	China_SEastAsia_Coastal_EN+China_AmurRiver_LPaleolithic_19K+China_NEastAsia_Inland_EN+KhatyrstyrCave_M	0.657714	China_SEastAsia_Coastal_EN	1.99915	0.573592	3.48532	FALSE	4	FALSE
Ust_Kyakhta	China_SEastAsia_Coastal_EN+China_AmurRiver_LPaleolithic_19K+China_NEastAsia_Inland_EN+KhatyrstyrCave_M	0.657714	China_AmurRiver_LPaleolithic_19K	-3.91482	0.904376	-4.32875	FALSE	4	FALSE
Ust_Kyakhta	China_SEastAsia_Coastal_EN+China_AmurRiver_LPaleolithic_19K+China_NEastAsia_Inland_EN+KhatyrstyrCave_M	0.657714	China_NEastAsia_Inland_EN	2.28864	1.13621	2.01428	FALSE	4	FALSE
Ust_Kyakhta	China_SEastAsia_Coastal_EN+China_AmurRiver_LPaleolithic_19K+China_NEastAsia_Inland_EN+KhatyrstyrCave_M	0.657714	KhatyrstyrCave_M	0.627024	0.899819	0.696834	FALSE	4	FALSE
Ust_Kyakhta	China_AmurRiver_LPaleolithic_14K+China_AmurRiver_LPaleolithic_19K+China_NEastAsia_Inland_EN+Khaiyrgas.SG	0.654015	China_AmurRiver_LPaleolithic_14K	0.877378	0.369989	2.37136	FALSE	4	FALSE
Ust_Kyakhta	China_AmurRiver_LPaleolithic_14K+China_AmurRiver_LPaleolithic_19K+China_NEastAsia_Inland_EN+Khaiyrgas.SG	0.654015	China_AmurRiver_LPaleolithic_19K	-0.399848	0.292428	-1.36734	FALSE	4	FALSE
Ust_Kyakhta	China_AmurRiver_LPaleolithic_14K+China_AmurRiver_LPaleolithic_19K+China_NEastAsia_Inland_EN+Khaiyrgas.SG	0.654015	China_NEastAsia_Inland_EN	-0.14637	0.33919	-0.431529	FALSE	4	FALSE
Ust_Kyakhta	China_AmurRiver_LPaleolithic_14K+China_AmurRiver_LPaleolithic_19K+China_NEastAsia_Inland_EN+Khaiyrgas.SG	0.654015	Khaiyrgas.SG	0.668839	0.0564626	11.8457	FALSE	4	FALSE
Ust_Kyakhta	Japan_HG_Jomon+China_NEastAsia_Coastal_EN+China_NEastAsia_Inland_EN+Khaiyrgas.SG	0.634204	Japan_HG_Jomon	-0.495949	0.165199	-3.00212	FALSE	4	FALSE
Ust_Kyakhta	Japan_HG_Jomon+China_NEastAsia_Coastal_EN+China_NEastAsia_Inland_EN+Khaiyrgas.SG	0.634204	China_NEastAsia_Coastal_EN	0.71116	0.417625	1.70287	FALSE	4	FALSE
Ust_Kyakhta	Japan_HG_Jomon+China_NEastAsia_Coastal_EN+China_NEastAsia_Inland_EN+Khaiyrgas.SG	0.634204	China_NEastAsia_Inland_EN	0.057129	0.39578	0.144345	FALSE	4	FALSE
Ust_Kyakhta	Japan_HG_Jomon+China_NEastAsia_Coastal_EN+China_NEastAsia_Inland_EN+Khaiyrgas.SG	0.634204	Khaiyrgas.SG	0.72766	0.0943746	7.71033	FALSE	4	FALSE
Ust_Kyakhta	Russia_AfontovaGora3+Peru_Laramate_900BP+China_SEastAsia_Coastal_EN+China_NEastAsia_Inland_EN	0.634183	Russia_AfontovaGora3	-0.157495	0.0787268	-2.00052	FALSE	4	FALSE
Ust_Kyakhta	Russia_AfontovaGora3+Peru_Laramate_900BP+China_SEastAsia_Coastal_EN+China_NEastAsia_Inland_EN	0.634183	Peru_Laramate_900BP	1.10934	0.240121	4.61992	FALSE	4	FALSE
Ust_Kyakhta	Russia_AfontovaGora3+Peru_Laramate_900BP+China_SEastAsia_Coastal_EN+China_NEastAsia_Inland_EN	0.634183	China_SEastAsia_Coastal_EN	0.0636775	0.0885091	0.719445	FALSE	4	FALSE
Ust_Kyakhta	Russia_AfontovaGora3+Peru_Laramate_900BP+China_SEastAsia_Coastal_EN+China_NEastAsia_Inland_EN	0.634183	China_NEastAsia_Inland_EN	-0.0155204	0.192385	-0.0806737	FALSE	4	FALSE
Ust_Kyakhta	Japan_HG_Jomon+Peru_Laramate_900BP+China_NEastAsia_Coastal_EN+China_NEastAsia_Inland_EN	0.618288	Japan_HG_Jomon	-0.224681	0.12347	-1.81972	FALSE	4	FALSE
Ust_Kyakhta	Japan_HG_Jomon+Peru_Laramate_900BP+China_NEastAsia_Coastal_EN+China_NEastAsia_Inland_EN	0.618288	Peru_Laramate_900BP	0.663282	0.0722754	9.17714	FALSE	4	FALSE
Ust_Kyakhta	Japan_HG_Jomon+Peru_Laramate_900BP+China_NEastAsia_Coastal_EN+China_NEastAsia_Inland_EN	0.618288	China_NEastAsia_Coastal_EN	0.0223624	0.285998	0.0781907	FALSE	4	FALSE
Ust_Kyakhta	Japan_HG_Jomon+Peru_Laramate_900BP+China_NEastAsia_Coastal_EN+China_NEastAsia_Inland_EN	0.618288	China_NEastAsia_Inland_EN	0.539037	0.283182	1.9035	FALSE	4	FALSE
Ust_Kyakhta	Russia_AfontovaGora3+China_SEastAsia_Coastal_EN+KhatyrstyrCave_M+Khaiyrgas.SG	0.610642	Russia_AfontovaGora3	-0.174891	0.100302	-1.74365	FALSE	4	FALSE
Ust_Kyakhta	Russia_AfontovaGora3+China_SEastAsia_Coastal_EN+KhatyrstyrCave_M+Khaiyrgas.SG	0.610642	China_SEastAsia_Coastal_EN	-0.18935	0.143491	-1.31959	FALSE	4	FALSE
Ust_Kyakhta	Russia_AfontovaGora3+China_SEastAsia_Coastal_EN+KhatyrstyrCave_M+Khaiyrgas.SG	0.610642	KhatyrstyrCave_M	0.369979	0.209015	1.77011	FALSE	4	FALSE
Ust_Kyakhta	Russia_AfontovaGora3+China_SEastAsia_Coastal_EN+KhatyrstyrCave_M+Khaiyrgas.SG	0.610642	Khaiyrgas.SG	0.994262	0.276773	3.59234	FALSE	4	FALSE
Ust_Kyakhta	Japan_HG_Jomon+Russia_AfontovaGora3+Peru_Laramate_900BP+Khaiyrgas.SG	0.609838	Japan_HG_Jomon	-0.118093	0.0999565	-1.18145	FALSE	4	FALSE
Ust_Kyakhta	Japan_HG_Jomon+Russia_AfontovaGora3+Peru_Laramate_900BP+Khaiyrgas.SG	0.609838	Russia_AfontovaGora3	-0.242019	0.0595596	-4.06348	FALSE	4	FALSE
Ust_Kyakhta	Japan_HG_Jomon+Russia_AfontovaGora3+Peru_Laramate_900BP+Khaiyrgas.SG	0.609838	Peru_Laramate_900BP	0.919285	0.424452	2.16581	FALSE	4	FALSE
Ust_Kyakhta	Japan_HG_Jomon+Russia_AfontovaGora3+Peru_Laramate_900BP+Khaiyrgas.SG	0.609838	Khaiyrgas.SG	0.440828	0.497468	0.886144	FALSE	4	FALSE
Ust_Kyakhta	Russia_AfontovaGora3+Peru_Laramate_900BP+China_SEastAsia_Coastal_EN+China_AmurRiver_LPaleolithic_19K	0.609662	Russia_AfontovaGora3	-0.232656	1.45855	-0.159512	FALSE	4	FALSE
Ust_Kyakhta	Russia_AfontovaGora3+Peru_Laramate_900BP+China_SEastAsia_Coastal_EN+China_AmurRiver_LPaleolithic_19K	0.609662	Peru_Laramate_900BP	1.2942	3.55404	0.364149	FALSE	4	FALSE
Ust_Kyakhta	Russia_AfontovaGora3+Peru_Laramate_900BP+China_SEastAsia_Coastal_EN+China_AmurRiver_LPaleolithic_19K	0.609662	China_SEastAsia_Coastal_EN	0.232871	4.27192	0.0545121	FALSE	4	FALSE
Ust_Kyakhta	Russia_AfontovaGora3+Peru_Laramate_900BP+China_SEastAsia_Coastal_EN+China_AmurRiver_LPaleolithic_19K	0.609662	China_AmurRiver_LPaleolithic_19K	-0.294414	6.36534	-0.0462527	FALSE	4	FALSE
Ust_Kyakhta	Japan_HG_Jomon+Peru_Laramate_900BP+China_AmurRiver_LPaleolithic_19K+China_NEastAsia_Coastal_EN	0.605098	Japan_HG_Jomon	-0.414232	0.15999	-2.58912	FALSE	4	FALSE
Ust_Kyakhta	Japan_HG_Jomon+Peru_Laramate_900BP+China_AmurRiver_LPaleolithic_19K+China_NEastAsia_Coastal_EN	0.605098	Peru_Laramate_900BP	0.750251	0.0554626	13.5272	FALSE	4	FALSE
Ust_Kyakhta	Japan_HG_Jomon+Peru_Laramate_900BP+China_AmurRiver_LPaleolithic_19K+China_NEastAsia_Coastal_EN	0.605098	China_AmurRiver_LPaleolithic_19K	0.82778	0.547603	1.51164	FALSE	4	FALSE
Ust_Kyakhta	Japan_HG_Jomon+Peru_Laramate_900BP+China_AmurRiver_LPaleolithic_19K+China_NEastAsia_Coastal_EN	0.605098	China_NEastAsia_Coastal_EN	-0.1638	0.449946	-0.364043	FALSE	4	FALSE
Ust_Kyakhta	Peru_Laramate_900BP+China_SEastAsia_Coastal_EN+China_NEastAsia_Coastal_EN+KhatyrstyrCave_M	0.574858	Peru_Laramate_900BP	0.665949	0.036345	18.323	FALSE	4	FALSE
Ust_Kyakhta	Peru_Laramate_900BP+China_SEastAsia_Coastal_EN+China_NEastAsia_Coastal_EN+KhatyrstyrCave_M	0.574858	China_SEastAsia_Coastal_EN	-0.0968226	0.0808362	-1.19776	FALSE	4	FALSE
Ust_Kyakhta	Peru_Laramate_900BP+China_SEastAsia_Coastal_EN+China_NEastAsia_Coastal_EN+KhatyrstyrCave_M	0.574858	China_NEastAsia_Coastal_EN	0.352303	0.136266	2.5854	FALSE	4	FALSE
Ust_Kyakhta	Peru_Laramate_900BP+China_SEastAsia_Coastal_EN+China_NEastAsia_Coastal_EN+KhatyrstyrCave_M	0.574858	KhatyrstyrCave_M	0.0785701	0.14633	0.536937	FALSE	4	FALSE
Ust_Kyakhta	Japan_HG_Jomon+Russia_AfontovaGora3+Peru_Laramate_900BP+China_SEastAsia_Coastal_EN	0.57484	Japan_HG_Jomon	2.10841e-05	0.188439	0.000111888	FALSE	4	FALSE
Ust_Kyakhta	Japan_HG_Jomon+Russia_AfontovaGora3+Peru_Laramate_900BP+China_SEastAsia_Coastal_EN	0.57484	Russia_AfontovaGora3	-0.166822	0.040715	-4.09732	FALSE	4	FALSE
Ust_Kyakhta	Japan_HG_Jomon+Russia_AfontovaGora3+Peru_Laramate_900BP+China_SEastAsia_Coastal_EN	0.57484	Peru_Laramate_900BP	1.1376	0.122113	9.31602	FALSE	4	FALSE
Ust_Kyakhta	Japan_HG_Jomon+Russia_AfontovaGora3+Peru_Laramate_900BP+China_SEastAsia_Coastal_EN	0.57484	China_SEastAsia_Coastal_EN	0.0291967	0.188826	0.154622	FALSE	4	FALSE
Ust_Kyakhta	Russia_AfontovaGora3+China_AmurRiver_LPaleolithic_14K+China_NEastAsia_Inland_EN+Khaiyrgas.SG	0.574653	Russia_AfontovaGora3	-0.154471	0.125652	-1.22935	FALSE	4	FALSE
Ust_Kyakhta	Russia_AfontovaGora3+China_AmurRiver_LPaleolithic_14K+China_NEastAsia_Inland_EN+Khaiyrgas.SG	0.574653	China_AmurRiver_LPaleolithic_14K	0.419696	0.37353	1.12359	FALSE	4	FALSE
Ust_Kyakhta	Russia_AfontovaGora3+China_AmurRiver_LPaleolithic_14K+China_NEastAsia_Inland_EN+Khaiyrgas.SG	0.574653	China_NEastAsia_Inland_EN	-0.302101	0.406259	-0.743615	FALSE	4	FALSE
Ust_Kyakhta	Russia_AfontovaGora3+China_AmurRiver_LPaleolithic_14K+China_NEastAsia_Inland_EN+Khaiyrgas.SG	0.574653	Khaiyrgas.SG	1.03688	0.318385	3.25668	FALSE	4	FALSE
Ust_Kyakhta	Russia_AfontovaGora3+Peru_Laramate_900BP+China_NEastAsia_Coastal_EN+Khaiyrgas.SG	0.569002	Russia_AfontovaGora3	-0.336914	0.149851	-2.24833	FALSE	4	FALSE
Ust_Kyakhta	Russia_AfontovaGora3+Peru_Laramate_900BP+China_NEastAsia_Coastal_EN+Khaiyrgas.SG	0.569002	Peru_Laramate_900BP	1.14216	0.484419	2.35779	FALSE	4	FALSE
Ust_Kyakhta	Russia_AfontovaGora3+Peru_Laramate_900BP+China_NEastAsia_Coastal_EN+Khaiyrgas.SG	0.569002	China_NEastAsia_Coastal_EN	-0.247193	0.264536	-0.934439	FALSE	4	FALSE
Ust_Kyakhta	Russia_AfontovaGora3+Peru_Laramate_900BP+China_NEastAsia_Coastal_EN+Khaiyrgas.SG	0.569002	Khaiyrgas.SG	0.441946	0.451686	0.978437	FALSE	4	FALSE
Ust_Kyakhta	China_SEastAsia_Coastal_EN+China_AmurRiver_LPaleolithic_19K+China_NEastAsia_Coastal_EN+China_NEastAsia_Inland_EN	0.561155	China_SEastAsia_Coastal_EN	1.73527	0.715972	2.42366	FALSE	4	FALSE
Ust_Kyakhta	China_SEastAsia_Coastal_EN+China_AmurRiver_LPaleolithic_19K+China_NEastAsia_Coastal_EN+China_NEastAsia_Inland_EN	0.561155	China_AmurRiver_LPaleolithic_19K	-3.93383	2.18297	-1.80205	FALSE	4	FALSE
Ust_Kyakhta	China_SEastAsia_Coastal_EN+China_AmurRiver_LPaleolithic_19K+China_NEastAsia_Coastal_EN+China_NEastAsia_Inland_EN	0.561155	China_NEastAsia_Coastal_EN	0.668665	2.3328	0.286637	FALSE	4	FALSE
Ust_Kyakhta	China_SEastAsia_Coastal_EN+China_AmurRiver_LPaleolithic_19K+China_NEastAsia_Coastal_EN+China_NEastAsia_Inland_EN	0.561155	China_NEastAsia_Inland_EN	2.5299	1.07389	2.35584	FALSE	4	FALSE
Ust_Kyakhta	Peru_Laramate_900BP+China_SEastAsia_Coastal_EN+China_AmurRiver_LPaleolithic_19K+Khaiyrgas.SG	0.551576	Peru_Laramate_900BP	1.0141	0.542422	1.86957	FALSE	4	FALSE
Ust_Kyakhta	Peru_Laramate_900BP+China_SEastAsia_Coastal_EN+China_AmurRiver_LPaleolithic_19K+Khaiyrgas.SG	0.551576	China_SEastAsia_Coastal_EN	-0.286079	0.337462	-0.847735	FALSE	4	FALSE
Ust_Kyakhta	Peru_Laramate_900BP+China_SEastAsia_Coastal_EN+China_AmurRiver_LPaleolithic_19K+Khaiyrgas.SG	0.551576	China_AmurRiver_LPaleolithic_19K	0.547696	0.317167	1.72684	FALSE	4	FALSE
Ust_Kyakhta	Peru_Laramate_900BP+China_SEastAsia_Coastal_EN+China_AmurRiver_LPaleolithic_19K+Khaiyrgas.SG	0.551576	Khaiyrgas.SG	-0.275716	0.54683	-0.504207	FALSE	4	FALSE
Ust_Kyakhta	Russia_AfontovaGora3+Peru_Laramate_900BP+China_AmurRiver_LPaleolithic_19K+Khaiyrgas.SG	0.550145	Russia_AfontovaGora3	-0.287576	0.111047	-2.58968	FALSE	4	FALSE
Ust_Kyakhta	Russia_AfontovaGora3+Peru_Laramate_900BP+China_AmurRiver_LPaleolithic_19K+Khaiyrgas.SG	0.550145	Peru_Laramate_900BP	0.845653	0.386732	2.18666	FALSE	4	FALSE
Ust_Kyakhta	Russia_AfontovaGora3+Peru_Laramate_900BP+China_AmurRiver_LPaleolithic_19K+Khaiyrgas.SG	0.550145	China_AmurRiver_LPaleolithic_19K	-0.133875	0.162263	-0.825048	FALSE	4	FALSE
Ust_Kyakhta	Russia_AfontovaGora3+Peru_Laramate_900BP+China_AmurRiver_LPaleolithic_19K+Khaiyrgas.SG	0.550145	Khaiyrgas.SG	0.575798	0.516285	1.11527	FALSE	4	FALSE
Ust_Kyakhta	Peru_Laramate_900BP+China_SEastAsia_Coastal_EN+China_NEastAsia_Inland_EN+Khaiyrgas.SG	0.529982	Peru_Laramate_900BP	1.2811	0.505565	2.534	FALSE	4	FALSE
Ust_Kyakhta	Peru_Laramate_900BP+China_SEastAsia_Coastal_EN+China_NEastAsia_Inland_EN+Khaiyrgas.SG	0.529982	China_SEastAsia_Coastal_EN	0.157134	0.142746	1.10079	FALSE	4	FALSE
Ust_Kyakhta	Peru_Laramate_900BP+China_SEastAsia_Coastal_EN+China_NEastAsia_Inland_EN+Khaiyrgas.SG	0.529982	China_NEastAsia_Inland_EN	0.163915	0.171803	0.954092	FALSE	4	FALSE
Ust_Kyakhta	Peru_Laramate_900BP+China_SEastAsia_Coastal_EN+China_NEastAsia_Inland_EN+Khaiyrgas.SG	0.529982	Khaiyrgas.SG	-0.602151	0.456305	-1.31962	FALSE	4	FALSE
Ust_Kyakhta	Peru_Laramate_900BP+China_SEastAsia_Coastal_EN+China_AmurRiver_LPaleolithic_14K+China_AmurRiver_LPaleolithic_19K	0.524065	Peru_Laramate_900BP	0.724625	0.0592251	12.2351	FALSE	4	FALSE
Ust_Kyakhta	Peru_Laramate_900BP+China_SEastAsia_Coastal_EN+China_AmurRiver_LPaleolithic_14K+China_AmurRiver_LPaleolithic_19K	0.524065	China_SEastAsia_Coastal_EN	-0.303105	0.36101	-0.839605	FALSE	4	FALSE
Ust_Kyakhta	Peru_Laramate_900BP+China_SEastAsia_Coastal_EN+China_AmurRiver_LPaleolithic_14K+China_AmurRiver_LPaleolithic_19K	0.524065	China_AmurRiver_LPaleolithic_14K	0.0544283	0.378513	0.143795	FALSE	4	FALSE
Ust_Kyakhta	Peru_Laramate_900BP+China_SEastAsia_Coastal_EN+China_AmurRiver_LPaleolithic_14K+China_AmurRiver_LPaleolithic_19K	0.524065	China_AmurRiver_LPaleolithic_19K	0.524052	0.676877	0.774219	FALSE	4	FALSE
Ust_Kyakhta	Peru_Laramate_900BP+China_SEastAsia_Coastal_EN+China_NEastAsia_Coastal_EN+China_NEastAsia_Inland_EN	0.523263	Peru_Laramate_900BP	0.658575	0.0824053	7.99189	FALSE	4	FALSE
Ust_Kyakhta	Peru_Laramate_900BP+China_SEastAsia_Coastal_EN+China_NEastAsia_Coastal_EN+China_NEastAsia_Inland_EN	0.523263	China_SEastAsia_Coastal_EN	-0.0657914	0.0984001	-0.66861	FALSE	4	FALSE
Ust_Kyakhta	Peru_Laramate_900BP+China_SEastAsia_Coastal_EN+China_NEastAsia_Coastal_EN+China_NEastAsia_Inland_EN	0.523263	China_NEastAsia_Coastal_EN	0.317395	0.452016	0.702176	FALSE	4	FALSE
Ust_Kyakhta	Peru_Laramate_900BP+China_SEastAsia_Coastal_EN+China_NEastAsia_Coastal_EN+China_NEastAsia_Inland_EN	0.523263	China_NEastAsia_Inland_EN	0.089822	0.465251	0.193061	FALSE	4	FALSE
Ust_Kyakhta	Japan_HG_Jomon+Peru_Laramate_900BP+China_SEastAsia_Coastal_EN+China_AmurRiver_LPaleolithic_14K	0.523257	Japan_HG_Jomon	0.101946	0.133539	0.763416	FALSE	4	FALSE
Ust_Kyakhta	Japan_HG_Jomon+Peru_Laramate_900BP+China_SEastAsia_Coastal_EN+China_AmurRiver_LPaleolithic_14K	0.523257	Peru_Laramate_900BP	0.703002	0.0463073	15.1812	FALSE	4	FALSE
Ust_Kyakhta	Japan_HG_Jomon+Peru_Laramate_900BP+China_SEastAsia_Coastal_EN+China_AmurRiver_LPaleolithic_14K	0.523257	China_SEastAsia_Coastal_EN	-0.214661	0.172581	-1.24382	FALSE	4	FALSE
Ust_Kyakhta	Japan_HG_Jomon+Peru_Laramate_900BP+China_SEastAsia_Coastal_EN+China_AmurRiver_LPaleolithic_14K	0.523257	China_AmurRiver_LPaleolithic_14K	0.409713	0.089606	4.57238	FALSE	4	FALSE
Ust_Kyakhta	Japan_HG_Jomon+Peru_Laramate_900BP+China_NEastAsia_Inland_EN+KhatyrstyrCave_M	0.515846	Japan_HG_Jomon	-0.0684496	0.0971898	-0.704288	FALSE	4	FALSE
Ust_Kyakhta	Japan_HG_Jomon+Peru_Laramate_900BP+China_NEastAsia_Inland_EN+KhatyrstyrCave_M	0.515846	Peru_Laramate_900BP	0.655363	0.0442618	14.8065	FALSE	4	FALSE
Ust_Kyakhta	Japan_HG_Jomon+Peru_Laramate_900BP+China_NEastAsia_Inland_EN+KhatyrstyrCave_M	0.515846	China_NEastAsia_Inland_EN	0.229334	0.201818	1.13634	FALSE	4	FALSE
Ust_Kyakhta	Japan_HG_Jomon+Peru_Laramate_900BP+China_NEastAsia_Inland_EN+KhatyrstyrCave_M	0.515846	KhatyrstyrCave_M	0.183753	0.154947	1.18591	FALSE	4	FALSE
Ust_Kyakhta	Russia_AfontovaGora3+China_SEastAsia_Coastal_EN+China_AmurRiver_LPaleolithic_14K+China_AmurRiver_LPaleolithic_19K	0.506972	Russia_AfontovaGora3	0.422202	0.266716	1.58296	FALSE	4	FALSE
Ust_Kyakhta	Russia_AfontovaGora3+China_SEastAsia_Coastal_EN+China_AmurRiver_LPaleolithic_14K+China_AmurRiver_LPaleolithic_19K	0.506972	China_SEastAsia_Coastal_EN	-4.39616	6.80945	-0.645598	FALSE	4	FALSE
Ust_Kyakhta	Russia_AfontovaGora3+China_SEastAsia_Coastal_EN+China_AmurRiver_LPaleolithic_14K+China_AmurRiver_LPaleolithic_19K	0.506972	China_AmurRiver_LPaleolithic_14K	-2.58387	5.87816	-0.439572	FALSE	4	FALSE
Ust_Kyakhta	Russia_AfontovaGora3+China_SEastAsia_Coastal_EN+China_AmurRiver_LPaleolithic_14K+China_AmurRiver_LPaleolithic_19K	0.506972	China_AmurRiver_LPaleolithic_19K	7.55783	12.3378	0.612575	FALSE	4	FALSE
Ust_Kyakhta	Japan_HG_Jomon+China_AmurRiver_LPaleolithic_14K+China_NEastAsia_Coastal_EN+KhatyrstyrCave_M	0.506251	Japan_HG_Jomon	3.02265	2.95602	1.02254	FALSE	4	FALSE
Ust_Kyakhta	Japan_HG_Jomon+China_AmurRiver_LPaleolithic_14K+China_NEastAsia_Coastal_EN+KhatyrstyrCave_M	0.506251	China_AmurRiver_LPaleolithic_14K	14.0243	15.1704	0.924452	FALSE	4	FALSE
Ust_Kyakhta	Japan_HG_Jomon+China_AmurRiver_LPaleolithic_14K+China_NEastAsia_Coastal_EN+KhatyrstyrCave_M	0.506251	China_NEastAsia_Coastal_EN	-15.1667	15.4752	-0.980066	FALSE	4	FALSE
Ust_Kyakhta	Japan_HG_Jomon+China_AmurRiver_LPaleolithic_14K+China_NEastAsia_Coastal_EN+KhatyrstyrCave_M	0.506251	KhatyrstyrCave_M	-0.880228	2.86865	-0.306844	FALSE	4	FALSE
Ust_Kyakhta	Peru_Laramate_900BP+China_NEastAsia_Coastal_EN+China_NEastAsia_Inland_EN+KhatyrstyrCave_M	0.505572	Peru_Laramate_900BP	0.602034	0.0624307	9.64323	FALSE	4	FALSE
Ust_Kyakhta	Peru_Laramate_900BP+China_NEastAsia_Coastal_EN+China_NEastAsia_Inland_EN+KhatyrstyrCave_M	0.505572	China_NEastAsia_Coastal_EN	-0.10173	0.294455	-0.345487	FALSE	4	FALSE
Ust_Kyakhta	Peru_Laramate_900BP+China_NEastAsia_Coastal_EN+China_NEastAsia_Inland_EN+KhatyrstyrCave_M	0.505572	China_NEastAsia_Inland_EN	0.303689	0.454398	0.668333	FALSE	4	FALSE
Ust_Kyakhta	Peru_Laramate_900BP+China_NEastAsia_Coastal_EN+China_NEastAsia_Inland_EN+KhatyrstyrCave_M	0.505572	KhatyrstyrCave_M	0.196007	0.148305	1.32165	FALSE	4	FALSE
Ust_Kyakhta	China_SEastAsia_Coastal_EN+China_AmurRiver_LPaleolithic_14K+KhatyrstyrCave_M+Khaiyrgas.SG	0.49853	China_SEastAsia_Coastal_EN	-0.152921	0.122606	-1.24726	FALSE	4	FALSE
Ust_Kyakhta	China_SEastAsia_Coastal_EN+China_AmurRiver_LPaleolithic_14K+KhatyrstyrCave_M+Khaiyrgas.SG	0.49853	China_AmurRiver_LPaleolithic_14K	0.559891	0.204779	2.73413	FALSE	4	FALSE
Ust_Kyakhta	China_SEastAsia_Coastal_EN+China_AmurRiver_LPaleolithic_14K+KhatyrstyrCave_M+Khaiyrgas.SG	0.49853	KhatyrstyrCave_M	-0.0870069	0.252958	-0.343958	FALSE	4	FALSE
Ust_Kyakhta	China_SEastAsia_Coastal_EN+China_AmurRiver_LPaleolithic_14K+KhatyrstyrCave_M+Khaiyrgas.SG	0.49853	Khaiyrgas.SG	0.680037	0.0647248	10.5066	FALSE	4	FALSE
Ust_Kyakhta	Russia_AfontovaGora3+China_SEastAsia_Coastal_EN+China_AmurRiver_LPaleolithic_19K+Khaiyrgas.SG	0.491259	Russia_AfontovaGora3	-0.0666145	0.298477	-0.223181	FALSE	4	FALSE
Ust_Kyakhta	Russia_AfontovaGora3+China_SEastAsia_Coastal_EN+China_AmurRiver_LPaleolithic_19K+Khaiyrgas.SG	0.491259	China_SEastAsia_Coastal_EN	-0.832735	0.834193	-0.998253	FALSE	4	FALSE
Ust_Kyakhta	Russia_AfontovaGora3+China_SEastAsia_Coastal_EN+China_AmurRiver_LPaleolithic_19K+Khaiyrgas.SG	0.491259	China_AmurRiver_LPaleolithic_19K	1.02462	1.13766	0.900645	FALSE	4	FALSE
Ust_Kyakhta	Russia_AfontovaGora3+China_SEastAsia_Coastal_EN+China_AmurRiver_LPaleolithic_19K+Khaiyrgas.SG	0.491259	Khaiyrgas.SG	0.874726	0.641798	1.36293	FALSE	4	FALSE
Ust_Kyakhta	Japan_HG_Jomon+China_SEastAsia_Coastal_EN+China_AmurRiver_LPaleolithic_19K+Khaiyrgas.SG	0.471507	Japan_HG_Jomon	-0.332288	0.313184	-1.061	FALSE	4	FALSE
Ust_Kyakhta	Japan_HG_Jomon+China_SEastAsia_Coastal_EN+China_AmurRiver_LPaleolithic_19K+Khaiyrgas.SG	0.471507	China_SEastAsia_Coastal_EN	-0.97349	0.624159	-1.55968	FALSE	4	FALSE
Ust_Kyakhta	Japan_HG_Jomon+China_SEastAsia_Coastal_EN+China_AmurRiver_LPaleolithic_19K+Khaiyrgas.SG	0.471507	China_AmurRiver_LPaleolithic_19K	1.42046	0.485677	2.92469	FALSE	4	FALSE
Ust_Kyakhta	Japan_HG_Jomon+China_SEastAsia_Coastal_EN+China_AmurRiver_LPaleolithic_19K+Khaiyrgas.SG	0.471507	Khaiyrgas.SG	0.885322	0.138602	6.3875	FALSE	4	FALSE
Ust_Kyakhta	Japan_HG_Jomon+Peru_Laramate_900BP+China_SEastAsia_Coastal_EN+China_NEastAsia_Inland_EN	0.450962	Japan_HG_Jomon	0.0581849	0.141977	0.40982	FALSE	4	FALSE
Ust_Kyakhta	Japan_HG_Jomon+Peru_Laramate_900BP+China_SEastAsia_Coastal_EN+China_NEastAsia_Inland_EN	0.450962	Peru_Laramate_900BP	0.664544	0.0523591	12.6921	FALSE	4	FALSE
Ust_Kyakhta	Japan_HG_Jomon+Peru_Laramate_900BP+China_SEastAsia_Coastal_EN+China_NEastAsia_Inland_EN	0.450962	China_SEastAsia_Coastal_EN	-0.292604	0.210596	-1.38941	FALSE	4	FALSE
Ust_Kyakhta	Japan_HG_Jomon+Peru_Laramate_900BP+China_SEastAsia_Coastal_EN+China_NEastAsia_Inland_EN	0.450962	China_NEastAsia_Inland_EN	0.569875	0.167801	3.39614	FALSE	4	FALSE
Ust_Kyakhta	China_SEastAsia_Coastal_EN+China_AmurRiver_LPaleolithic_14K+China_AmurRiver_LPaleolithic_19K+China_NEastAsia_Inland_EN	0.445674	China_SEastAsia_Coastal_EN	2.47675	1.08035	2.29256	FALSE	4	FALSE
Ust_Kyakhta	China_SEastAsia_Coastal_EN+China_AmurRiver_LPaleolithic_14K+China_AmurRiver_LPaleolithic_19K+China_NEastAsia_Inland_EN	0.445674	China_AmurRiver_LPaleolithic_14K	1.21123	1.76754	0.685259	FALSE	4	FALSE
Ust_Kyakhta	China_SEastAsia_Coastal_EN+China_AmurRiver_LPaleolithic_14K+China_AmurRiver_LPaleolithic_19K+China_NEastAsia_Inland_EN	0.445674	China_AmurRiver_LPaleolithic_19K	-5.32413	2.31628	-2.29857	FALSE	4	FALSE
Ust_Kyakhta	China_SEastAsia_Coastal_EN+China_AmurRiver_LPaleolithic_14K+China_AmurRiver_LPaleolithic_19K+China_NEastAsia_Inland_EN	0.445674	China_NEastAsia_Inland_EN	2.63615	1.06776	2.46887	FALSE	4	FALSE
Ust_Kyakhta	Russia_AfontovaGora3+Peru_Laramate_900BP+China_NEastAsia_Inland_EN+Khaiyrgas.SG	0.426732	Russia_AfontovaGora3	-0.275328	0.135455	-2.03262	FALSE	4	FALSE
Ust_Kyakhta	Russia_AfontovaGora3+Peru_Laramate_900BP+China_NEastAsia_Inland_EN+Khaiyrgas.SG	0.426732	Peru_Laramate_900BP	0.961967	0.407249	2.36211	FALSE	4	FALSE
Ust_Kyakhta	Russia_AfontovaGora3+Peru_Laramate_900BP+China_NEastAsia_Inland_EN+Khaiyrgas.SG	0.426732	China_NEastAsia_Inland_EN	-0.137591	0.249489	-0.551489	FALSE	4	FALSE
Ust_Kyakhta	Russia_AfontovaGora3+Peru_Laramate_900BP+China_NEastAsia_Inland_EN+Khaiyrgas.SG	0.426732	Khaiyrgas.SG	0.450951	0.413085	1.09167	FALSE	4	FALSE
Ust_Kyakhta	Japan_HG_Jomon+Peru_Laramate_900BP+China_SEastAsia_Coastal_EN+Khaiyrgas.SG	0.420999	Japan_HG_Jomon	0.445963	0.460212	0.969038	FALSE	4	FALSE
Ust_Kyakhta	Japan_HG_Jomon+Peru_Laramate_900BP+China_SEastAsia_Coastal_EN+Khaiyrgas.SG	0.420999	Peru_Laramate_900BP	1.99515	0.78646	2.53687	FALSE	4	FALSE
Ust_Kyakhta	Japan_HG_Jomon+Peru_Laramate_900BP+China_SEastAsia_Coastal_EN+Khaiyrgas.SG	0.420999	China_SEastAsia_Coastal_EN	-0.124846	0.458091	-0.272535	FALSE	4	FALSE
Ust_Kyakhta	Japan_HG_Jomon+Peru_Laramate_900BP+China_SEastAsia_Coastal_EN+Khaiyrgas.SG	0.420999	Khaiyrgas.SG	-1.31627	0.745145	-1.76646	FALSE	4	FALSE
Ust_Kyakhta	Peru_Laramate_900BP+China_SEastAsia_Coastal_EN+China_AmurRiver_LPaleolithic_19K+KhatyrstyrCave_M	0.405024	Peru_Laramate_900BP	0.720637	0.0725674	9.93059	FALSE	4	FALSE
Ust_Kyakhta	Peru_Laramate_900BP+China_SEastAsia_Coastal_EN+China_AmurRiver_LPaleolithic_19K+KhatyrstyrCave_M	0.405024	China_SEastAsia_Coastal_EN	-0.347539	0.244897	-1.41912	FALSE	4	FALSE
Ust_Kyakhta	Peru_Laramate_900BP+China_SEastAsia_Coastal_EN+China_AmurRiver_LPaleolithic_19K+KhatyrstyrCave_M	0.405024	China_AmurRiver_LPaleolithic_19K	0.583217	0.375775	1.55204	FALSE	4	FALSE
Ust_Kyakhta	Peru_Laramate_900BP+China_SEastAsia_Coastal_EN+China_AmurRiver_LPaleolithic_19K+KhatyrstyrCave_M	0.405024	KhatyrstyrCave_M	0.0436853	0.237606	0.183856	FALSE	4	FALSE
Ust_Kyakhta	Japan_HG_Jomon+China_AmurRiver_LPaleolithic_19K+China_NEastAsia_Coastal_EN+Khaiyrgas.SG	0.402222	Japan_HG_Jomon	-0.425655	0.160901	-2.64544	FALSE	4	FALSE
Ust_Kyakhta	Japan_HG_Jomon+China_AmurRiver_LPaleolithic_19K+China_NEastAsia_Coastal_EN+Khaiyrgas.SG	0.402222	China_AmurRiver_LPaleolithic_19K	0.111661	0.809455	0.137945	FALSE	4	FALSE
Ust_Kyakhta	Japan_HG_Jomon+China_AmurRiver_LPaleolithic_19K+China_NEastAsia_Coastal_EN+Khaiyrgas.SG	0.402222	China_NEastAsia_Coastal_EN	0.602579	0.69912	0.861911	FALSE	4	FALSE
Ust_Kyakhta	Japan_HG_Jomon+China_AmurRiver_LPaleolithic_19K+China_NEastAsia_Coastal_EN+Khaiyrgas.SG	0.402222	Khaiyrgas.SG	0.711416	0.0565344	12.5838	FALSE	4	FALSE
Ust_Kyakhta	Russia_AfontovaGora3+China_AmurRiver_LPaleolithic_19K+KhatyrstyrCave_M+Khaiyrgas.SG	0.401251	Russia_AfontovaGora3	-0.239422	0.129374	-1.85063	FALSE	4	FALSE
Ust_Kyakhta	Russia_AfontovaGora3+China_AmurRiver_LPaleolithic_19K+KhatyrstyrCave_M+Khaiyrgas.SG	0.401251	China_AmurRiver_LPaleolithic_19K	-0.194302	0.223582	-0.869041	FALSE	4	FALSE
Ust_Kyakhta	Russia_AfontovaGora3+China_AmurRiver_LPaleolithic_19K+KhatyrstyrCave_M+Khaiyrgas.SG	0.401251	KhatyrstyrCave_M	0.2924	0.287969	1.01539	FALSE	4	FALSE
Ust_Kyakhta	Russia_AfontovaGora3+China_AmurRiver_LPaleolithic_19K+KhatyrstyrCave_M+Khaiyrgas.SG	0.401251	Khaiyrgas.SG	1.14132	0.351589	3.24619	FALSE	4	FALSE
Ust_Kyakhta	Japan_HG_Jomon+Russia_AfontovaGora3+KhatyrstyrCave_M+Khaiyrgas.SG	0.400584	Japan_HG_Jomon	-0.106234	0.116902	-0.908749	FALSE	4	FALSE
Ust_Kyakhta	Japan_HG_Jomon+Russia_AfontovaGora3+KhatyrstyrCave_M+Khaiyrgas.SG	0.400584	Russia_AfontovaGora3	-0.194119	0.107818	-1.80044	FALSE	4	FALSE
Ust_Kyakhta	Japan_HG_Jomon+Russia_AfontovaGora3+KhatyrstyrCave_M+Khaiyrgas.SG	0.400584	KhatyrstyrCave_M	0.23086	0.184765	1.24948	FALSE	4	FALSE
Ust_Kyakhta	Japan_HG_Jomon+Russia_AfontovaGora3+KhatyrstyrCave_M+Khaiyrgas.SG	0.400584	Khaiyrgas.SG	1.06949	0.313786	3.40835	FALSE	4	FALSE
Ust_Kyakhta	Japan_HG_Jomon+China_AmurRiver_LPaleolithic_14K+China_AmurRiver_LPaleolithic_19K+KhatyrstyrCave_M	0.391334	Japan_HG_Jomon	1.69531	1.09681	1.54567	FALSE	4	FALSE
Ust_Kyakhta	Japan_HG_Jomon+China_AmurRiver_LPaleolithic_14K+China_AmurRiver_LPaleolithic_19K+KhatyrstyrCave_M	0.391334	China_AmurRiver_LPaleolithic_14K	3.40457	3.68767	0.923231	FALSE	4	FALSE
Ust_Kyakhta	Japan_HG_Jomon+China_AmurRiver_LPaleolithic_14K+China_AmurRiver_LPaleolithic_19K+KhatyrstyrCave_M	0.391334	China_AmurRiver_LPaleolithic_19K	-6.06086	4.67456	-1.29656	FALSE	4	FALSE
Ust_Kyakhta	Japan_HG_Jomon+China_AmurRiver_LPaleolithic_14K+China_AmurRiver_LPaleolithic_19K+KhatyrstyrCave_M	0.391334	KhatyrstyrCave_M	1.96098	0.893154	2.19556	FALSE	4	FALSE
Ust_Kyakhta	Japan_HG_Jomon+Peru_Laramate_900BP+China_NEastAsia_Coastal_EN+Khaiyrgas.SG	0.384062	Japan_HG_Jomon	-0.359194	0.239817	-1.49778	FALSE	4	FALSE
Ust_Kyakhta	Japan_HG_Jomon+Peru_Laramate_900BP+China_NEastAsia_Coastal_EN+Khaiyrgas.SG	0.384062	Peru_Laramate_900BP	0.172562	1.12087	0.153954	FALSE	4	FALSE
Ust_Kyakhta	Japan_HG_Jomon+Peru_Laramate_900BP+China_NEastAsia_Coastal_EN+Khaiyrgas.SG	0.384062	China_NEastAsia_Coastal_EN	0.638544	0.277687	2.29951	FALSE	4	FALSE
Ust_Kyakhta	Japan_HG_Jomon+Peru_Laramate_900BP+China_NEastAsia_Coastal_EN+Khaiyrgas.SG	0.384062	Khaiyrgas.SG	0.548088	1.06539	0.514447	FALSE	4	FALSE
Ust_Kyakhta	Japan_HG_Jomon+Russia_AfontovaGora3+Peru_Laramate_900BP+China_AmurRiver_LPaleolithic_14K	0.377787	Japan_HG_Jomon	-0.0749863	0.101641	-0.737753	FALSE	4	FALSE
Ust_Kyakhta	Japan_HG_Jomon+Russia_AfontovaGora3+Peru_Laramate_900BP+China_AmurRiver_LPaleolithic_14K	0.377787	Russia_AfontovaGora3	-0.155867	0.108615	-1.43505	FALSE	4	FALSE
Ust_Kyakhta	Japan_HG_Jomon+Russia_AfontovaGora3+Peru_Laramate_900BP+China_AmurRiver_LPaleolithic_14K	0.377787	Peru_Laramate_900BP	1.1594	0.282475	4.10445	FALSE	4	FALSE
Ust_Kyakhta	Japan_HG_Jomon+Russia_AfontovaGora3+Peru_Laramate_900BP+China_AmurRiver_LPaleolithic_14K	0.377787	China_AmurRiver_LPaleolithic_14K	0.0714492	0.226431	0.315545	FALSE	4	FALSE
Ust_Kyakhta	Japan_HG_Jomon+China_AmurRiver_LPaleolithic_14K+China_NEastAsia_Coastal_EN+China_NEastAsia_Inland_EN	0.376588	Japan_HG_Jomon	2.41319	1.52982	1.57743	FALSE	4	FALSE
Ust_Kyakhta	Japan_HG_Jomon+China_AmurRiver_LPaleolithic_14K+China_NEastAsia_Coastal_EN+China_NEastAsia_Inland_EN	0.376588	China_AmurRiver_LPaleolithic_14K	6.52091	5.31274	1.22741	FALSE	4	FALSE
Ust_Kyakhta	Japan_HG_Jomon+China_AmurRiver_LPaleolithic_14K+China_NEastAsia_Coastal_EN+China_NEastAsia_Inland_EN	0.376588	China_NEastAsia_Coastal_EN	-8.97533	5.34027	-1.68069	FALSE	4	FALSE
Ust_Kyakhta	Japan_HG_Jomon+China_AmurRiver_LPaleolithic_14K+China_NEastAsia_Coastal_EN+China_NEastAsia_Inland_EN	0.376588	China_NEastAsia_Inland_EN	1.04124	1.93274	0.538737	FALSE	4	FALSE
Ust_Kyakhta	Peru_Laramate_900BP+China_NEastAsia_Coastal_EN+China_NEastAsia_Inland_EN+Khaiyrgas.SG	0.374197	Peru_Laramate_900BP	1.06881	0.707744	1.51017	FALSE	4	FALSE
Ust_Kyakhta	Peru_Laramate_900BP+China_NEastAsia_Coastal_EN+China_NEastAsia_Inland_EN+Khaiyrgas.SG	0.374197	China_NEastAsia_Coastal_EN	-0.617407	0.594437	-1.03864	FALSE	4	FALSE
Ust_Kyakhta	Peru_Laramate_900BP+China_NEastAsia_Coastal_EN+China_NEastAsia_Inland_EN+Khaiyrgas.SG	0.374197	China_NEastAsia_Inland_EN	1.04662	0.651963	1.60533	FALSE	4	FALSE
Ust_Kyakhta	Peru_Laramate_900BP+China_NEastAsia_Coastal_EN+China_NEastAsia_Inland_EN+Khaiyrgas.SG	0.374197	Khaiyrgas.SG	-0.498025	0.670366	-0.742914	FALSE	4	FALSE
Ust_Kyakhta	Japan_HG_Jomon+China_SEastAsia_Coastal_EN+China_AmurRiver_LPaleolithic_14K+China_NEastAsia_Coastal_EN	0.363489	Japan_HG_Jomon	0.264493	0.977582	0.270559	FALSE	4	FALSE
Ust_Kyakhta	Japan_HG_Jomon+China_SEastAsia_Coastal_EN+China_AmurRiver_LPaleolithic_14K+China_NEastAsia_Coastal_EN	0.363489	China_SEastAsia_Coastal_EN	1.99794	1.09038	1.83234	FALSE	4	FALSE
Ust_Kyakhta	Japan_HG_Jomon+China_SEastAsia_Coastal_EN+China_AmurRiver_LPaleolithic_14K+China_NEastAsia_Coastal_EN	0.363489	China_AmurRiver_LPaleolithic_14K	5.1569	2.56104	2.0136	FALSE	4	FALSE
Ust_Kyakhta	Japan_HG_Jomon+China_SEastAsia_Coastal_EN+China_AmurRiver_LPaleolithic_14K+China_NEastAsia_Coastal_EN	0.363489	China_NEastAsia_Coastal_EN	-6.41933	2.94858	-2.17709	FALSE	4	FALSE
Ust_Kyakhta	China_SEastAsia_Coastal_EN+China_AmurRiver_LPaleolithic_14K+China_AmurRiver_LPaleolithic_19K+KhatyrstyrCave_M	0.363337	China_SEastAsia_Coastal_EN	2.65572	2.12341	1.25069	FALSE	4	FALSE
Ust_Kyakhta	China_SEastAsia_Coastal_EN+China_AmurRiver_LPaleolithic_14K+China_AmurRiver_LPaleolithic_19K+KhatyrstyrCave_M	0.363337	China_AmurRiver_LPaleolithic_14K	2.83966	3.1333	0.906283	FALSE	4	FALSE
Ust_Kyakhta	China_SEastAsia_Coastal_EN+China_AmurRiver_LPaleolithic_14K+China_AmurRiver_LPaleolithic_19K+KhatyrstyrCave_M	0.363337	China_AmurRiver_LPaleolithic_19K	-6.82477	4.4192	-1.54435	FALSE	4	FALSE
Ust_Kyakhta	China_SEastAsia_Coastal_EN+China_AmurRiver_LPaleolithic_14K+China_AmurRiver_LPaleolithic_19K+KhatyrstyrCave_M	0.363337	KhatyrstyrCave_M	2.32938	1.47427	1.58003	FALSE	4	FALSE
Ust_Kyakhta	Japan_HG_Jomon+Russia_AfontovaGora3+China_NEastAsia_Coastal_EN+Khaiyrgas.SG	0.363236	Japan_HG_Jomon	-0.389536	0.185271	-2.10252	FALSE	4	FALSE
Ust_Kyakhta	Japan_HG_Jomon+Russia_AfontovaGora3+China_NEastAsia_Coastal_EN+Khaiyrgas.SG	0.363236	Russia_AfontovaGora3	-0.0484753	0.140557	-0.344879	FALSE	4	FALSE
Ust_Kyakhta	Japan_HG_Jomon+Russia_AfontovaGora3+China_NEastAsia_Coastal_EN+Khaiyrgas.SG	0.363236	China_NEastAsia_Coastal_EN	0.603135	0.31506	1.91435	FALSE	4	FALSE
Ust_Kyakhta	Japan_HG_Jomon+Russia_AfontovaGora3+China_NEastAsia_Coastal_EN+Khaiyrgas.SG	0.363236	Khaiyrgas.SG	0.834877	0.318934	2.61771	FALSE	4	FALSE
Ust_Kyakhta	Japan_HG_Jomon+China_SEastAsia_Coastal_EN+China_NEastAsia_Coastal_EN+Khaiyrgas.SG	0.359609	Japan_HG_Jomon	-0.391943	0.224741	-1.74398	FALSE	4	FALSE
Ust_Kyakhta	Japan_HG_Jomon+China_SEastAsia_Coastal_EN+China_NEastAsia_Coastal_EN+Khaiyrgas.SG	0.359609	China_SEastAsia_Coastal_EN	-0.0879048	0.46288	-0.189909	FALSE	4	FALSE
Ust_Kyakhta	Japan_HG_Jomon+China_SEastAsia_Coastal_EN+China_NEastAsia_Coastal_EN+Khaiyrgas.SG	0.359609	China_NEastAsia_Coastal_EN	0.744086	0.241216	3.08474	FALSE	4	FALSE
Ust_Kyakhta	Japan_HG_Jomon+China_SEastAsia_Coastal_EN+China_NEastAsia_Coastal_EN+Khaiyrgas.SG	0.359609	Khaiyrgas.SG	0.735762	0.0869549	8.46142	FALSE	4	FALSE
Ust_Kyakhta	China_SEastAsia_Coastal_EN+China_AmurRiver_LPaleolithic_19K+China_NEastAsia_Coastal_EN+Khaiyrgas.SG	0.357414	China_SEastAsia_Coastal_EN	-39.3097	37746.9	-0.0010414	FALSE	4	FALSE
Ust_Kyakhta	China_SEastAsia_Coastal_EN+China_AmurRiver_LPaleolithic_19K+China_NEastAsia_Coastal_EN+Khaiyrgas.SG	0.357414	China_AmurRiver_LPaleolithic_19K	83.4549	79764	0.00104627	FALSE	4	FALSE
Ust_Kyakhta	China_SEastAsia_Coastal_EN+China_AmurRiver_LPaleolithic_19K+China_NEastAsia_Coastal_EN+Khaiyrgas.SG	0.357414	China_NEastAsia_Coastal_EN	-49.7658	47768.7	-0.00104181	FALSE	4	FALSE
Ust_Kyakhta	China_SEastAsia_Coastal_EN+China_AmurRiver_LPaleolithic_19K+China_NEastAsia_Coastal_EN+Khaiyrgas.SG	0.357414	Khaiyrgas.SG	6.62068	5751.33	0.00115116	FALSE	4	FALSE
Ust_Kyakhta	China_AmurRiver_LPaleolithic_14K+China_NEastAsia_Inland_EN+KhatyrstyrCave_M+Khaiyrgas.SG	0.34803	China_AmurRiver_LPaleolithic_14K	0.523355	0.304962	1.71613	FALSE	4	FALSE
Ust_Kyakhta	China_AmurRiver_LPaleolithic_14K+China_NEastAsia_Inland_EN+KhatyrstyrCave_M+Khaiyrgas.SG	0.34803	China_NEastAsia_Inland_EN	-0.261168	0.474795	-0.550065	FALSE	4	FALSE
Ust_Kyakhta	China_AmurRiver_LPaleolithic_14K+China_NEastAsia_Inland_EN+KhatyrstyrCave_M+Khaiyrgas.SG	0.34803	KhatyrstyrCave_M	0.0947541	0.319992	0.296114	FALSE	4	FALSE
Ust_Kyakhta	China_AmurRiver_LPaleolithic_14K+China_NEastAsia_Inland_EN+KhatyrstyrCave_M+Khaiyrgas.SG	0.34803	Khaiyrgas.SG	0.643058	0.0607753	10.5809	FALSE	4	FALSE
Ust_Kyakhta	Peru_Laramate_900BP+China_AmurRiver_LPaleolithic_14K+China_NEastAsia_Coastal_EN+KhatyrstyrCave_M	0.336939	Peru_Laramate_900BP	0.657094	0.065245	10.0712	FALSE	4	FALSE
Ust_Kyakhta	Peru_Laramate_900BP+China_AmurRiver_LPaleolithic_14K+China_NEastAsia_Coastal_EN+KhatyrstyrCave_M	0.336939	China_AmurRiver_LPaleolithic_14K	0.907474	1.15586	0.78511	FALSE	4	FALSE
Ust_Kyakhta	Peru_Laramate_900BP+China_AmurRiver_LPaleolithic_14K+China_NEastAsia_Coastal_EN+KhatyrstyrCave_M	0.336939	China_NEastAsia_Coastal_EN	-0.743816	1.03772	-0.716775	FALSE	4	FALSE
Ust_Kyakhta	Peru_Laramate_900BP+China_AmurRiver_LPaleolithic_14K+China_NEastAsia_Coastal_EN+KhatyrstyrCave_M	0.336939	KhatyrstyrCave_M	0.179248	0.239475	0.748502	FALSE	4	FALSE
Ust_Kyakhta	Peru_Laramate_900BP+China_SEastAsia_Coastal_EN+KhatyrstyrCave_M+Khaiyrgas.SG	0.32322	Peru_Laramate_900BP	1.46615	1.14155	1.28435	FALSE	4	FALSE
Ust_Kyakhta	Peru_Laramate_900BP+China_SEastAsia_Coastal_EN+KhatyrstyrCave_M+Khaiyrgas.SG	0.32322	China_SEastAsia_Coastal_EN	0.0872752	0.208398	0.41879	FALSE	4	FALSE
Ust_Kyakhta	Peru_Laramate_900BP+China_SEastAsia_Coastal_EN+KhatyrstyrCave_M+Khaiyrgas.SG	0.32322	KhatyrstyrCave_M	0.204599	0.283993	0.720437	FALSE	4	FALSE
Ust_Kyakhta	Peru_Laramate_900BP+China_SEastAsia_Coastal_EN+KhatyrstyrCave_M+Khaiyrgas.SG	0.32322	Khaiyrgas.SG	-0.758019	1.0377	-0.730481	FALSE	4	FALSE
Ust_Kyakhta	Peru_Laramate_900BP+China_NEastAsia_Coastal_EN+KhatyrstyrCave_M+Khaiyrgas.SG	0.308381	Peru_Laramate_900BP	1.02879	1.01649	1.01211	FALSE	4	FALSE
Ust_Kyakhta	Peru_Laramate_900BP+China_NEastAsia_Coastal_EN+KhatyrstyrCave_M+Khaiyrgas.SG	0.308381	China_NEastAsia_Coastal_EN	0.0558497	0.170132	0.328273	FALSE	4	FALSE
Ust_Kyakhta	Peru_Laramate_900BP+China_NEastAsia_Coastal_EN+KhatyrstyrCave_M+Khaiyrgas.SG	0.308381	KhatyrstyrCave_M	0.287512	0.131149	2.19225	FALSE	4	FALSE
Ust_Kyakhta	Peru_Laramate_900BP+China_NEastAsia_Coastal_EN+KhatyrstyrCave_M+Khaiyrgas.SG	0.308381	Khaiyrgas.SG	-0.372156	0.930149	-0.400104	FALSE	4	FALSE
Ust_Kyakhta	Russia_AfontovaGora3+China_AmurRiver_LPaleolithic_19K+China_NEastAsia_Coastal_EN+Khaiyrgas.SG	0.307202	Russia_AfontovaGora3	-0.258519	0.139395	-1.85458	FALSE	4	FALSE
Ust_Kyakhta	Russia_AfontovaGora3+China_AmurRiver_LPaleolithic_19K+China_NEastAsia_Coastal_EN+Khaiyrgas.SG	0.307202	China_AmurRiver_LPaleolithic_19K	-0.467433	0.413077	-1.13159	FALSE	4	FALSE
Ust_Kyakhta	Russia_AfontovaGora3+China_AmurRiver_LPaleolithic_19K+China_NEastAsia_Coastal_EN+Khaiyrgas.SG	0.307202	China_NEastAsia_Coastal_EN	0.477988	0.470184	1.0166	FALSE	4	FALSE
Ust_Kyakhta	Russia_AfontovaGora3+China_AmurRiver_LPaleolithic_19K+China_NEastAsia_Coastal_EN+Khaiyrgas.SG	0.307202	Khaiyrgas.SG	1.24797	0.35648	3.5008	FALSE	4	FALSE
Ust_Kyakhta	Japan_HG_Jomon+Russia_AfontovaGora3+Peru_Laramate_900BP+China_NEastAsia_Inland_EN	0.306175	Japan_HG_Jomon	-0.103374	0.0956687	-1.08054	FALSE	4	FALSE
Ust_Kyakhta	Japan_HG_Jomon+Russia_AfontovaGora3+Peru_Laramate_900BP+China_NEastAsia_Inland_EN	0.306175	Russia_AfontovaGora3	-0.127251	0.102802	-1.23783	FALSE	4	FALSE
Ust_Kyakhta	Japan_HG_Jomon+Russia_AfontovaGora3+Peru_Laramate_900BP+China_NEastAsia_Inland_EN	0.306175	Peru_Laramate_900BP	1.05617	0.309366	3.41399	FALSE	4	FALSE
Ust_Kyakhta	Japan_HG_Jomon+Russia_AfontovaGora3+Peru_Laramate_900BP+China_NEastAsia_Inland_EN	0.306175	China_NEastAsia_Inland_EN	0.174452	0.237985	0.73304	FALSE	4	FALSE
Ust_Kyakhta	Peru_Laramate_900BP+China_AmurRiver_LPaleolithic_19K+KhatyrstyrCave_M+Khaiyrgas.SG	0.306028	Peru_Laramate_900BP	1.17049	0.732662	1.59758	FALSE	4	FALSE
Ust_Kyakhta	Peru_Laramate_900BP+China_AmurRiver_LPaleolithic_19K+KhatyrstyrCave_M+Khaiyrgas.SG	0.306028	China_AmurRiver_LPaleolithic_19K	0.00258167	0.19485	0.0132495	FALSE	4	FALSE
Ust_Kyakhta	Peru_Laramate_900BP+China_AmurRiver_LPaleolithic_19K+KhatyrstyrCave_M+Khaiyrgas.SG	0.306028	KhatyrstyrCave_M	0.319782	0.214208	1.49286	FALSE	4	FALSE
Ust_Kyakhta	Peru_Laramate_900BP+China_AmurRiver_LPaleolithic_19K+KhatyrstyrCave_M+Khaiyrgas.SG	0.306028	Khaiyrgas.SG	-0.49285	0.664557	-0.741622	FALSE	4	FALSE
Ust_Kyakhta	Japan_HG_Jomon+Russia_AfontovaGora3+Peru_Laramate_900BP+China_AmurRiver_LPaleolithic_19K	0.30465	Japan_HG_Jomon	-0.164044	0.160323	-1.02321	FALSE	4	FALSE
Ust_Kyakhta	Japan_HG_Jomon+Russia_AfontovaGora3+Peru_Laramate_900BP+China_AmurRiver_LPaleolithic_19K	0.30465	Russia_AfontovaGora3	-0.136964	0.0922268	-1.48508	FALSE	4	FALSE
Ust_Kyakhta	Japan_HG_Jomon+Russia_AfontovaGora3+Peru_Laramate_900BP+China_AmurRiver_LPaleolithic_19K	0.30465	Peru_Laramate_900BP	1.12427	0.227071	4.95118	FALSE	4	FALSE
Ust_Kyakhta	Japan_HG_Jomon+Russia_AfontovaGora3+Peru_Laramate_900BP+China_AmurRiver_LPaleolithic_19K	0.30465	China_AmurRiver_LPaleolithic_19K	0.17674	0.25557	0.691552	FALSE	4	FALSE
Ust_Kyakhta	Japan_HG_Jomon+Russia_AfontovaGora3+Peru_Laramate_900BP+China_NEastAsia_Coastal_EN	0.301213	Japan_HG_Jomon	-0.198762	0.203711	-0.975707	FALSE	4	FALSE
Ust_Kyakhta	Japan_HG_Jomon+Russia_AfontovaGora3+Peru_Laramate_900BP+China_NEastAsia_Coastal_EN	0.301213	Russia_AfontovaGora3	-0.0948887	0.149766	-0.633581	FALSE	4	FALSE
Ust_Kyakhta	Japan_HG_Jomon+Russia_AfontovaGora3+Peru_Laramate_900BP+China_NEastAsia_Coastal_EN	0.301213	Peru_Laramate_900BP	1.02086	0.360579	2.83116	FALSE	4	FALSE
Ust_Kyakhta	Japan_HG_Jomon+Russia_AfontovaGora3+Peru_Laramate_900BP+China_NEastAsia_Coastal_EN	0.301213	China_NEastAsia_Coastal_EN	0.272796	0.390441	0.698687	FALSE	4	FALSE
Ust_Kyakhta	Russia_AfontovaGora3+Peru_Laramate_900BP+China_AmurRiver_LPaleolithic_14K+China_NEastAsia_Coastal_EN	0.299341	Russia_AfontovaGora3	-0.167456	0.153278	-1.0925	FALSE	4	FALSE
Ust_Kyakhta	Russia_AfontovaGora3+Peru_Laramate_900BP+China_AmurRiver_LPaleolithic_14K+China_NEastAsia_Coastal_EN	0.299341	Peru_Laramate_900BP	1.16109	0.426999	2.71918	FALSE	4	FALSE
Ust_Kyakhta	Russia_AfontovaGora3+Peru_Laramate_900BP+China_AmurRiver_LPaleolithic_14K+China_NEastAsia_Coastal_EN	0.299341	China_AmurRiver_LPaleolithic_14K	0.253927	0.899937	0.282161	FALSE	4	FALSE
Ust_Kyakhta	Russia_AfontovaGora3+Peru_Laramate_900BP+China_AmurRiver_LPaleolithic_14K+China_NEastAsia_Coastal_EN	0.299341	China_NEastAsia_Coastal_EN	-0.247557	0.684436	-0.361694	FALSE	4	FALSE
Ust_Kyakhta	Japan_HG_Jomon+Russia_AfontovaGora3+China_AmurRiver_LPaleolithic_19K+China_NEastAsia_Coastal_EN	0.298024	Japan_HG_Jomon	-0.942344	0.311111	-3.02897	FALSE	4	FALSE
Ust_Kyakhta	Japan_HG_Jomon+Russia_AfontovaGora3+China_AmurRiver_LPaleolithic_19K+China_NEastAsia_Coastal_EN	0.298024	Russia_AfontovaGora3	0.298384	0.0476944	6.25615	FALSE	4	FALSE
Ust_Kyakhta	Japan_HG_Jomon+Russia_AfontovaGora3+China_AmurRiver_LPaleolithic_19K+China_NEastAsia_Coastal_EN	0.298024	China_AmurRiver_LPaleolithic_19K	1.97795	1.10334	1.7927	FALSE	4	FALSE
Ust_Kyakhta	Japan_HG_Jomon+Russia_AfontovaGora3+China_AmurRiver_LPaleolithic_19K+China_NEastAsia_Coastal_EN	0.298024	China_NEastAsia_Coastal_EN	-0.333987	0.985231	-0.338994	FALSE	4	FALSE
Ust_Kyakhta	Peru_Laramate_900BP+China_SEastAsia_Coastal_EN+China_AmurRiver_LPaleolithic_14K+KhatyrstyrCave_M	0.29618	Peru_Laramate_900BP	0.689281	0.0461653	14.9307	FALSE	4	FALSE
Ust_Kyakhta	Peru_Laramate_900BP+China_SEastAsia_Coastal_EN+China_AmurRiver_LPaleolithic_14K+KhatyrstyrCave_M	0.29618	China_SEastAsia_Coastal_EN	-0.0815764	0.129628	-0.629312	FALSE	4	FALSE
Ust_Kyakhta	Peru_Laramate_900BP+China_SEastAsia_Coastal_EN+China_AmurRiver_LPaleolithic_14K+KhatyrstyrCave_M	0.29618	China_AmurRiver_LPaleolithic_14K	0.308025	0.196254	1.56952	FALSE	4	FALSE
Ust_Kyakhta	Peru_Laramate_900BP+China_SEastAsia_Coastal_EN+China_AmurRiver_LPaleolithic_14K+KhatyrstyrCave_M	0.29618	KhatyrstyrCave_M	0.0842703	0.304779	0.276496	FALSE	4	FALSE
Ust_Kyakhta	Japan_HG_Jomon+Peru_Laramate_900BP+China_AmurRiver_LPaleolithic_19K+KhatyrstyrCave_M	0.291206	Japan_HG_Jomon	-0.24092	0.129441	-1.86123	FALSE	4	FALSE
Ust_Kyakhta	Japan_HG_Jomon+Peru_Laramate_900BP+China_AmurRiver_LPaleolithic_19K+KhatyrstyrCave_M	0.291206	Peru_Laramate_900BP	0.730928	0.0566837	12.8948	FALSE	4	FALSE
Ust_Kyakhta	Japan_HG_Jomon+Peru_Laramate_900BP+China_AmurRiver_LPaleolithic_19K+KhatyrstyrCave_M	0.291206	China_AmurRiver_LPaleolithic_19K	0.362195	0.197563	1.83331	FALSE	4	FALSE
Ust_Kyakhta	Japan_HG_Jomon+Peru_Laramate_900BP+China_AmurRiver_LPaleolithic_19K+KhatyrstyrCave_M	0.291206	KhatyrstyrCave_M	0.147797	0.140104	1.0549	FALSE	4	FALSE
Ust_Kyakhta	Japan_HG_Jomon+China_SEastAsia_Coastal_EN+China_NEastAsia_Inland_EN+Khaiyrgas.SG	0.289938	Japan_HG_Jomon	-0.105896	0.227414	-0.465652	FALSE	4	FALSE
Ust_Kyakhta	Japan_HG_Jomon+China_SEastAsia_Coastal_EN+China_NEastAsia_Inland_EN+Khaiyrgas.SG	0.289938	China_SEastAsia_Coastal_EN	-0.704758	0.430367	-1.63758	FALSE	4	FALSE
Ust_Kyakhta	Japan_HG_Jomon+China_SEastAsia_Coastal_EN+China_NEastAsia_Inland_EN+Khaiyrgas.SG	0.289938	China_NEastAsia_Inland_EN	1.12023	0.314207	3.56527	FALSE	4	FALSE
Ust_Kyakhta	Japan_HG_Jomon+China_SEastAsia_Coastal_EN+China_NEastAsia_Inland_EN+Khaiyrgas.SG	0.289938	Khaiyrgas.SG	0.690419	0.0760971	9.07287	FALSE	4	FALSE
Ust_Kyakhta	Russia_AfontovaGora3+China_NEastAsia_Inland_EN+KhatyrstyrCave_M+Khaiyrgas.SG	0.284027	Russia_AfontovaGora3	-0.165333	0.160879	-1.02768	FALSE	4	FALSE
Ust_Kyakhta	Russia_AfontovaGora3+China_NEastAsia_Inland_EN+KhatyrstyrCave_M+Khaiyrgas.SG	0.284027	China_NEastAsia_Inland_EN	-0.0666695	0.277255	-0.240463	FALSE	4	FALSE
Ust_Kyakhta	Russia_AfontovaGora3+China_NEastAsia_Inland_EN+KhatyrstyrCave_M+Khaiyrgas.SG	0.284027	KhatyrstyrCave_M	0.272354	0.303347	0.897829	FALSE	4	FALSE
Ust_Kyakhta	Russia_AfontovaGora3+China_NEastAsia_Inland_EN+KhatyrstyrCave_M+Khaiyrgas.SG	0.284027	Khaiyrgas.SG	0.959648	0.436291	2.19956	FALSE	4	FALSE
Ust_Kyakhta	Russia_AfontovaGora3+Peru_Laramate_900BP+China_AmurRiver_LPaleolithic_14K+China_NEastAsia_Inland_EN	0.283737	Russia_AfontovaGora3	-0.162327	0.117044	-1.38689	FALSE	4	FALSE
Ust_Kyakhta	Russia_AfontovaGora3+Peru_Laramate_900BP+China_AmurRiver_LPaleolithic_14K+China_NEastAsia_Inland_EN	0.283737	Peru_Laramate_900BP	1.13936	0.328143	3.47213	FALSE	4	FALSE
Ust_Kyakhta	Russia_AfontovaGora3+Peru_Laramate_900BP+China_AmurRiver_LPaleolithic_14K+China_NEastAsia_Inland_EN	0.283737	China_AmurRiver_LPaleolithic_14K	-0.0162328	0.300708	-0.0539821	FALSE	4	FALSE
Ust_Kyakhta	Russia_AfontovaGora3+Peru_Laramate_900BP+China_AmurRiver_LPaleolithic_14K+China_NEastAsia_Inland_EN	0.283737	China_NEastAsia_Inland_EN	0.0392049	0.286021	0.13707	FALSE	4	FALSE
Ust_Kyakhta	Russia_AfontovaGora3+Peru_Laramate_900BP+China_AmurRiver_LPaleolithic_14K+China_AmurRiver_LPaleolithic_19K	0.279867	Russia_AfontovaGora3	-0.208571	0.127889	-1.63088	FALSE	4	FALSE
Ust_Kyakhta	Russia_AfontovaGora3+Peru_Laramate_900BP+China_AmurRiver_LPaleolithic_14K+China_AmurRiver_LPaleolithic_19K	0.279867	Peru_Laramate_900BP	1.26296	0.345008	3.66066	FALSE	4	FALSE
Ust_Kyakhta	Russia_AfontovaGora3+Peru_Laramate_900BP+China_AmurRiver_LPaleolithic_14K+China_AmurRiver_LPaleolithic_19K	0.279867	China_AmurRiver_LPaleolithic_14K	-0.15439	0.419285	-0.368221	FALSE	4	FALSE
Ust_Kyakhta	Russia_AfontovaGora3+Peru_Laramate_900BP+China_AmurRiver_LPaleolithic_14K+China_AmurRiver_LPaleolithic_19K	0.279867	China_AmurRiver_LPaleolithic_19K	0.100003	0.267779	0.373455	FALSE	4	FALSE
Ust_Kyakhta	Russia_AfontovaGora3+China_SEastAsia_Coastal_EN+China_AmurRiver_LPaleolithic_19K+KhatyrstyrCave_M	0.269405	Russia_AfontovaGora3	0.362895	0.138895	2.61273	FALSE	4	FALSE
Ust_Kyakhta	Russia_AfontovaGora3+China_SEastAsia_Coastal_EN+China_AmurRiver_LPaleolithic_19K+KhatyrstyrCave_M	0.269405	China_SEastAsia_Coastal_EN	-2.0995	1.37131	-1.53102	FALSE	4	FALSE
Ust_Kyakhta	Russia_AfontovaGora3+China_SEastAsia_Coastal_EN+China_AmurRiver_LPaleolithic_19K+KhatyrstyrCave_M	0.269405	China_AmurRiver_LPaleolithic_19K	2.94185	2.11138	1.39333	FALSE	4	FALSE
Ust_Kyakhta	Russia_AfontovaGora3+China_SEastAsia_Coastal_EN+China_AmurRiver_LPaleolithic_19K+KhatyrstyrCave_M	0.269405	KhatyrstyrCave_M	-0.205246	1.03696	-0.197931	FALSE	4	FALSE
Ust_Kyakhta	Russia_AfontovaGora3+China_NEastAsia_Coastal_EN+China_NEastAsia_Inland_EN+Khaiyrgas.SG	0.257208	Russia_AfontovaGora3	-1.32566	6.38743	-0.207542	FALSE	4	FALSE
Ust_Kyakhta	Russia_AfontovaGora3+China_NEastAsia_Coastal_EN+China_NEastAsia_Inland_EN+Khaiyrgas.SG	0.257208	China_NEastAsia_Coastal_EN	2.01178	12.3421	0.163001	FALSE	4	FALSE
Ust_Kyakhta	Russia_AfontovaGora3+China_NEastAsia_Coastal_EN+China_NEastAsia_Inland_EN+Khaiyrgas.SG	0.257208	China_NEastAsia_Inland_EN	-4.23104	25.6755	-0.164789	FALSE	4	FALSE
Ust_Kyakhta	Russia_AfontovaGora3+China_NEastAsia_Coastal_EN+China_NEastAsia_Inland_EN+Khaiyrgas.SG	0.257208	Khaiyrgas.SG	4.54492	19.8006	0.229534	FALSE	4	FALSE
Ust_Kyakhta	Russia_AfontovaGora3+China_NEastAsia_Coastal_EN+KhatyrstyrCave_M+Khaiyrgas.SG	0.25334	Russia_AfontovaGora3	-0.209863	0.166338	-1.26166	FALSE	4	FALSE
Ust_Kyakhta	Russia_AfontovaGora3+China_NEastAsia_Coastal_EN+KhatyrstyrCave_M+Khaiyrgas.SG	0.25334	China_NEastAsia_Coastal_EN	-0.051876	0.208698	-0.248569	FALSE	4	FALSE
Ust_Kyakhta	Russia_AfontovaGora3+China_NEastAsia_Coastal_EN+KhatyrstyrCave_M+Khaiyrgas.SG	0.25334	KhatyrstyrCave_M	0.182184	0.2486	0.732837	FALSE	4	FALSE
Ust_Kyakhta	Russia_AfontovaGora3+China_NEastAsia_Coastal_EN+KhatyrstyrCave_M+Khaiyrgas.SG	0.25334	Khaiyrgas.SG	1.07956	0.458305	2.35554	FALSE	4	FALSE
Ust_Kyakhta	China_SEastAsia_Coastal_EN+China_AmurRiver_LPaleolithic_19K+China_NEastAsia_Coastal_EN+KhatyrstyrCave_M	0.253005	China_SEastAsia_Coastal_EN	3.05581	1.46636	2.08395	FALSE	4	FALSE
Ust_Kyakhta	China_SEastAsia_Coastal_EN+China_AmurRiver_LPaleolithic_19K+China_NEastAsia_Coastal_EN+KhatyrstyrCave_M	0.253005	China_AmurRiver_LPaleolithic_19K	-7.32067	3.713	-1.97163	FALSE	4	FALSE
Ust_Kyakhta	China_SEastAsia_Coastal_EN+China_AmurRiver_LPaleolithic_19K+China_NEastAsia_Coastal_EN+KhatyrstyrCave_M	0.253005	China_NEastAsia_Coastal_EN	3.71981	3.2598	1.14112	FALSE	4	FALSE
Ust_Kyakhta	China_SEastAsia_Coastal_EN+China_AmurRiver_LPaleolithic_19K+China_NEastAsia_Coastal_EN+KhatyrstyrCave_M	0.253005	KhatyrstyrCave_M	1.54505	1.70134	0.908135	FALSE	4	FALSE
Ust_Kyakhta	Japan_HG_Jomon+China_AmurRiver_LPaleolithic_14K+China_NEastAsia_Inland_EN+KhatyrstyrCave_M	0.251609	Japan_HG_Jomon	-2.04376	173.241	-0.0117972	FALSE	4	FALSE
Ust_Kyakhta	Japan_HG_Jomon+China_AmurRiver_LPaleolithic_14K+China_NEastAsia_Inland_EN+KhatyrstyrCave_M	0.251609	China_AmurRiver_LPaleolithic_14K	-15.8829	989.098	-0.016058	FALSE	4	FALSE
Ust_Kyakhta	Japan_HG_Jomon+China_AmurRiver_LPaleolithic_14K+China_NEastAsia_Inland_EN+KhatyrstyrCave_M	0.251609	China_NEastAsia_Inland_EN	35.1994	2387.64	0.0147424	FALSE	4	FALSE
Ust_Kyakhta	Japan_HG_Jomon+China_AmurRiver_LPaleolithic_14K+China_NEastAsia_Inland_EN+KhatyrstyrCave_M	0.251609	KhatyrstyrCave_M	-16.2727	1225.36	-0.01328	FALSE	4	FALSE
Ust_Kyakhta	Japan_HG_Jomon+China_AmurRiver_LPaleolithic_19K+China_NEastAsia_Coastal_EN+KhatyrstyrCave_M	0.248301	Japan_HG_Jomon	4.01944	7.55119	0.532293	FALSE	4	FALSE
Ust_Kyakhta	Japan_HG_Jomon+China_AmurRiver_LPaleolithic_19K+China_NEastAsia_Coastal_EN+KhatyrstyrCave_M	0.248301	China_AmurRiver_LPaleolithic_19K	-23.2884	52.0386	-0.447521	FALSE	4	FALSE
Ust_Kyakhta	Japan_HG_Jomon+China_AmurRiver_LPaleolithic_19K+China_NEastAsia_Coastal_EN+KhatyrstyrCave_M	0.248301	China_NEastAsia_Coastal_EN	14.9008	35.7979	0.416248	FALSE	4	FALSE
Ust_Kyakhta	Japan_HG_Jomon+China_AmurRiver_LPaleolithic_19K+China_NEastAsia_Coastal_EN+KhatyrstyrCave_M	0.248301	KhatyrstyrCave_M	5.36812	9.40361	0.570857	FALSE	4	FALSE
Ust_Kyakhta	Russia_AfontovaGora3+Peru_Laramate_900BP+China_NEastAsia_Coastal_EN+China_NEastAsia_Inland_EN	0.246397	Russia_AfontovaGora3	-0.115101	0.209438	-0.54957	FALSE	4	FALSE
Ust_Kyakhta	Russia_AfontovaGora3+Peru_Laramate_900BP+China_NEastAsia_Coastal_EN+China_NEastAsia_Inland_EN	0.246397	Peru_Laramate_900BP	0.913893	0.724558	1.26131	FALSE	4	FALSE
Ust_Kyakhta	Russia_AfontovaGora3+Peru_Laramate_900BP+China_NEastAsia_Coastal_EN+China_NEastAsia_Inland_EN	0.246397	China_NEastAsia_Coastal_EN	-0.289606	0.387974	-0.746459	FALSE	4	FALSE
Ust_Kyakhta	Russia_AfontovaGora3+Peru_Laramate_900BP+China_NEastAsia_Coastal_EN+China_NEastAsia_Inland_EN	0.246397	China_NEastAsia_Inland_EN	0.490814	0.848921	0.578162	FALSE	4	FALSE
Ust_Kyakhta	Japan_HG_Jomon+Peru_Laramate_900BP+KhatyrstyrCave_M+Khaiyrgas.SG	0.245765	Japan_HG_Jomon	-0.00374985	0.131734	-0.0284654	FALSE	4	FALSE
Ust_Kyakhta	Japan_HG_Jomon+Peru_Laramate_900BP+KhatyrstyrCave_M+Khaiyrgas.SG	0.245765	Peru_Laramate_900BP	1.28729	1.03325	1.24587	FALSE	4	FALSE
Ust_Kyakhta	Japan_HG_Jomon+Peru_Laramate_900BP+KhatyrstyrCave_M+Khaiyrgas.SG	0.245765	KhatyrstyrCave_M	0.304934	0.168562	1.80903	FALSE	4	FALSE
Ust_Kyakhta	Japan_HG_Jomon+Peru_Laramate_900BP+KhatyrstyrCave_M+Khaiyrgas.SG	0.245765	Khaiyrgas.SG	-0.588475	0.955618	-0.615805	FALSE	4	FALSE
Ust_Kyakhta	Peru_Laramate_900BP+China_AmurRiver_LPaleolithic_14K+China_AmurRiver_LPaleolithic_19K+KhatyrstyrCave_M	0.235947	Peru_Laramate_900BP	0.623232	0.0964713	6.46028	FALSE	4	FALSE
Ust_Kyakhta	Peru_Laramate_900BP+China_AmurRiver_LPaleolithic_14K+China_AmurRiver_LPaleolithic_19K+KhatyrstyrCave_M	0.235947	China_AmurRiver_LPaleolithic_14K	0.419393	0.399223	1.05052	FALSE	4	FALSE
Ust_Kyakhta	Peru_Laramate_900BP+China_AmurRiver_LPaleolithic_14K+China_AmurRiver_LPaleolithic_19K+KhatyrstyrCave_M	0.235947	China_AmurRiver_LPaleolithic_19K	-0.529348	0.754009	-0.702045	FALSE	4	FALSE
Ust_Kyakhta	Peru_Laramate_900BP+China_AmurRiver_LPaleolithic_14K+China_AmurRiver_LPaleolithic_19K+KhatyrstyrCave_M	0.235947	KhatyrstyrCave_M	0.486723	0.568701	0.855851	FALSE	4	FALSE
Ust_Kyakhta	Russia_AfontovaGora3+China_AmurRiver_LPaleolithic_19K+China_NEastAsia_Inland_EN+Khaiyrgas.SG	0.231048	Russia_AfontovaGora3	-0.354772	0.212936	-1.66609	FALSE	4	FALSE
Ust_Kyakhta	Russia_AfontovaGora3+China_AmurRiver_LPaleolithic_19K+China_NEastAsia_Inland_EN+Khaiyrgas.SG	0.231048	China_AmurRiver_LPaleolithic_19K	-0.292782	0.344587	-0.849662	FALSE	4	FALSE
Ust_Kyakhta	Russia_AfontovaGora3+China_AmurRiver_LPaleolithic_19K+China_NEastAsia_Inland_EN+Khaiyrgas.SG	0.231048	China_NEastAsia_Inland_EN	0.194464	0.480316	0.404867	FALSE	4	FALSE
Ust_Kyakhta	Russia_AfontovaGora3+China_AmurRiver_LPaleolithic_19K+China_NEastAsia_Inland_EN+Khaiyrgas.SG	0.231048	Khaiyrgas.SG	1.45309	0.557167	2.608	FALSE	4	FALSE
Ust_Kyakhta	China_SEastAsia_Coastal_EN+China_AmurRiver_LPaleolithic_19K+KhatyrstyrCave_M+Khaiyrgas.SG	0.230288	China_SEastAsia_Coastal_EN	-1.5165	2.25638	-0.672094	FALSE	4	FALSE
Ust_Kyakhta	China_SEastAsia_Coastal_EN+China_AmurRiver_LPaleolithic_19K+KhatyrstyrCave_M+Khaiyrgas.SG	0.230288	China_AmurRiver_LPaleolithic_19K	2.21908	3.51693	0.630969	FALSE	4	FALSE
Ust_Kyakhta	China_SEastAsia_Coastal_EN+China_AmurRiver_LPaleolithic_19K+KhatyrstyrCave_M+Khaiyrgas.SG	0.230288	KhatyrstyrCave_M	-0.626343	1.87262	-0.334474	FALSE	4	FALSE
Ust_Kyakhta	China_SEastAsia_Coastal_EN+China_AmurRiver_LPaleolithic_19K+KhatyrstyrCave_M+Khaiyrgas.SG	0.230288	Khaiyrgas.SG	0.923769	0.569469	1.62216	FALSE	4	FALSE
Ust_Kyakhta	Peru_Laramate_900BP+China_AmurRiver_LPaleolithic_19K+China_NEastAsia_Coastal_EN+Khaiyrgas.SG	0.229469	Peru_Laramate_900BP	5.16173	23.3977	0.220609	FALSE	4	FALSE
Ust_Kyakhta	Peru_Laramate_900BP+China_AmurRiver_LPaleolithic_19K+China_NEastAsia_Coastal_EN+Khaiyrgas.SG	0.229469	China_AmurRiver_LPaleolithic_19K	2.48896	13.9599	0.178294	FALSE	4	FALSE
Ust_Kyakhta	Peru_Laramate_900BP+China_AmurRiver_LPaleolithic_19K+China_NEastAsia_Coastal_EN+Khaiyrgas.SG	0.229469	China_NEastAsia_Coastal_EN	-2.56841	16.1673	-0.158864	FALSE	4	FALSE
Ust_Kyakhta	Peru_Laramate_900BP+China_AmurRiver_LPaleolithic_19K+China_NEastAsia_Coastal_EN+Khaiyrgas.SG	0.229469	Khaiyrgas.SG	-4.08229	21.1731	-0.192805	FALSE	4	FALSE
Ust_Kyakhta	China_AmurRiver_LPaleolithic_19K+China_NEastAsia_Coastal_EN+KhatyrstyrCave_M+Khaiyrgas.SG	0.226035	China_AmurRiver_LPaleolithic_19K	-0.624543	0.413306	-1.51109	FALSE	4	FALSE
Ust_Kyakhta	China_AmurRiver_LPaleolithic_19K+China_NEastAsia_Coastal_EN+KhatyrstyrCave_M+Khaiyrgas.SG	0.226035	China_NEastAsia_Coastal_EN	0.683083	0.379185	1.80145	FALSE	4	FALSE
Ust_Kyakhta	China_AmurRiver_LPaleolithic_19K+China_NEastAsia_Coastal_EN+KhatyrstyrCave_M+Khaiyrgas.SG	0.226035	KhatyrstyrCave_M	0.38942	0.221315	1.75957	FALSE	4	FALSE
Ust_Kyakhta	China_AmurRiver_LPaleolithic_19K+China_NEastAsia_Coastal_EN+KhatyrstyrCave_M+Khaiyrgas.SG	0.226035	Khaiyrgas.SG	0.55204	0.05678	9.72244	FALSE	4	FALSE
Ust_Kyakhta	Japan_HG_Jomon+Peru_Laramate_900BP+China_AmurRiver_LPaleolithic_14K+China_NEastAsia_Inland_EN	0.214524	Japan_HG_Jomon	-0.0923623	0.0812442	-1.13685	FALSE	4	FALSE
Ust_Kyakhta	Japan_HG_Jomon+Peru_Laramate_900BP+China_AmurRiver_LPaleolithic_14K+China_NEastAsia_Inland_EN	0.214524	Peru_Laramate_900BP	0.6862	0.0560018	12.2532	FALSE	4	FALSE
Ust_Kyakhta	Japan_HG_Jomon+Peru_Laramate_900BP+China_AmurRiver_LPaleolithic_14K+China_NEastAsia_Inland_EN	0.214524	China_AmurRiver_LPaleolithic_14K	0.0864902	0.245855	0.351794	FALSE	4	FALSE
Ust_Kyakhta	Japan_HG_Jomon+Peru_Laramate_900BP+China_AmurRiver_LPaleolithic_14K+China_NEastAsia_Inland_EN	0.214524	China_NEastAsia_Inland_EN	0.319672	0.280422	1.13997	FALSE	4	FALSE
Ust_Kyakhta	Russia_AfontovaGora3+Peru_Laramate_900BP+China_AmurRiver_LPaleolithic_19K+China_NEastAsia_Coastal_EN	0.214084	Russia_AfontovaGora3	-0.224426	0.0939329	-2.38922	FALSE	4	FALSE
Ust_Kyakhta	Russia_AfontovaGora3+Peru_Laramate_900BP+China_AmurRiver_LPaleolithic_19K+China_NEastAsia_Coastal_EN	0.214084	Peru_Laramate_900BP	1.29826	0.260424	4.98519	FALSE	4	FALSE
Ust_Kyakhta	Russia_AfontovaGora3+Peru_Laramate_900BP+China_AmurRiver_LPaleolithic_19K+China_NEastAsia_Coastal_EN	0.214084	China_AmurRiver_LPaleolithic_19K	0.162743	0.282585	0.57591	FALSE	4	FALSE
Ust_Kyakhta	Russia_AfontovaGora3+Peru_Laramate_900BP+China_AmurRiver_LPaleolithic_19K+China_NEastAsia_Coastal_EN	0.214084	China_NEastAsia_Coastal_EN	-0.236579	0.361151	-0.655069	FALSE	4	FALSE
Ust_Kyakhta	Russia_AfontovaGora3+China_SEastAsia_Coastal_EN+China_NEastAsia_Inland_EN+Khaiyrgas.SG	0.21215	Russia_AfontovaGora3	-0.300235	0.177648	-1.69005	FALSE	4	FALSE
Ust_Kyakhta	Russia_AfontovaGora3+China_SEastAsia_Coastal_EN+China_NEastAsia_Inland_EN+Khaiyrgas.SG	0.21215	China_SEastAsia_Coastal_EN	-0.200927	0.17235	-1.16581	FALSE	4	FALSE
Ust_Kyakhta	Russia_AfontovaGora3+China_SEastAsia_Coastal_EN+China_NEastAsia_Inland_EN+Khaiyrgas.SG	0.21215	China_NEastAsia_Inland_EN	0.148242	0.306037	0.484391	FALSE	4	FALSE
Ust_Kyakhta	Russia_AfontovaGora3+China_SEastAsia_Coastal_EN+China_NEastAsia_Inland_EN+Khaiyrgas.SG	0.21215	Khaiyrgas.SG	1.35292	0.467394	2.8946	FALSE	4	FALSE
Ust_Kyakhta	Japan_HG_Jomon+Peru_Laramate_900BP+China_NEastAsia_Inland_EN+Khaiyrgas.SG	0.207366	Japan_HG_Jomon	-0.0416046	0.256753	-0.162041	FALSE	4	FALSE
Ust_Kyakhta	Japan_HG_Jomon+Peru_Laramate_900BP+China_NEastAsia_Inland_EN+Khaiyrgas.SG	0.207366	Peru_Laramate_900BP	1.21895	1.02761	1.1862	FALSE	4	FALSE
Ust_Kyakhta	Japan_HG_Jomon+Peru_Laramate_900BP+China_NEastAsia_Inland_EN+Khaiyrgas.SG	0.207366	China_NEastAsia_Inland_EN	0.339209	0.279696	1.21278	FALSE	4	FALSE
Ust_Kyakhta	Japan_HG_Jomon+Peru_Laramate_900BP+China_NEastAsia_Inland_EN+Khaiyrgas.SG	0.207366	Khaiyrgas.SG	-0.516556	0.988378	-0.52263	FALSE	4	FALSE
Ust_Kyakhta	Japan_HG_Jomon+Peru_Laramate_900BP+China_AmurRiver_LPaleolithic_14K+KhatyrstyrCave_M	0.20722	Japan_HG_Jomon	-0.122262	0.0824882	-1.48218	FALSE	4	FALSE
Ust_Kyakhta	Japan_HG_Jomon+Peru_Laramate_900BP+China_AmurRiver_LPaleolithic_14K+KhatyrstyrCave_M	0.20722	Peru_Laramate_900BP	0.701329	0.0550046	12.7504	FALSE	4	FALSE
Ust_Kyakhta	Japan_HG_Jomon+Peru_Laramate_900BP+China_AmurRiver_LPaleolithic_14K+KhatyrstyrCave_M	0.20722	China_AmurRiver_LPaleolithic_14K	0.209289	0.139384	1.50153	FALSE	4	FALSE
Ust_Kyakhta	Japan_HG_Jomon+Peru_Laramate_900BP+China_AmurRiver_LPaleolithic_14K+KhatyrstyrCave_M	0.20722	KhatyrstyrCave_M	0.211645	0.157895	1.34041	FALSE	4	FALSE
Ust_Kyakhta	Russia_AfontovaGora3+China_SEastAsia_Coastal_EN+China_NEastAsia_Coastal_EN+Khaiyrgas.SG	0.206377	Russia_AfontovaGora3	-0.284643	0.209828	-1.35655	FALSE	4	FALSE
Ust_Kyakhta	Russia_AfontovaGora3+China_SEastAsia_Coastal_EN+China_NEastAsia_Coastal_EN+Khaiyrgas.SG	0.206377	China_SEastAsia_Coastal_EN	-0.180749	0.178101	-1.01487	FALSE	4	FALSE
Ust_Kyakhta	Russia_AfontovaGora3+China_SEastAsia_Coastal_EN+China_NEastAsia_Coastal_EN+Khaiyrgas.SG	0.206377	China_NEastAsia_Coastal_EN	0.123311	0.39873	0.309259	FALSE	4	FALSE
Ust_Kyakhta	Russia_AfontovaGora3+China_SEastAsia_Coastal_EN+China_NEastAsia_Coastal_EN+Khaiyrgas.SG	0.206377	Khaiyrgas.SG	1.34208	0.529686	2.53373	FALSE	4	FALSE
Ust_Kyakhta	Japan_HG_Jomon+Russia_AfontovaGora3+China_AmurRiver_LPaleolithic_19K+Khaiyrgas.SG	0.199857	Japan_HG_Jomon	-0.127392	0.283064	-0.450046	FALSE	4	FALSE
Ust_Kyakhta	Japan_HG_Jomon+Russia_AfontovaGora3+China_AmurRiver_LPaleolithic_19K+Khaiyrgas.SG	0.199857	Russia_AfontovaGora3	-0.276774	0.18234	-1.5179	FALSE	4	FALSE
Ust_Kyakhta	Japan_HG_Jomon+Russia_AfontovaGora3+China_AmurRiver_LPaleolithic_19K+Khaiyrgas.SG	0.199857	China_AmurRiver_LPaleolithic_19K	0.0856845	0.429421	0.199535	FALSE	4	FALSE
Ust_Kyakhta	Japan_HG_Jomon+Russia_AfontovaGora3+China_AmurRiver_LPaleolithic_19K+Khaiyrgas.SG	0.199857	Khaiyrgas.SG	1.31848	0.398283	3.31041	FALSE	4	FALSE
Ust_Kyakhta	Japan_HG_Jomon+Russia_AfontovaGora3+China_AmurRiver_LPaleolithic_14K+China_NEastAsia_Coastal_EN	0.196419	Japan_HG_Jomon	0.257037	1.2557	0.204697	FALSE	4	FALSE
Ust_Kyakhta	Japan_HG_Jomon+Russia_AfontovaGora3+China_AmurRiver_LPaleolithic_14K+China_NEastAsia_Coastal_EN	0.196419	Russia_AfontovaGora3	0.208059	0.148896	1.39735	FALSE	4	FALSE
Ust_Kyakhta	Japan_HG_Jomon+Russia_AfontovaGora3+China_AmurRiver_LPaleolithic_14K+China_NEastAsia_Coastal_EN	0.196419	China_AmurRiver_LPaleolithic_14K	3.22184	3.66625	0.878785	FALSE	4	FALSE
Ust_Kyakhta	Japan_HG_Jomon+Russia_AfontovaGora3+China_AmurRiver_LPaleolithic_14K+China_NEastAsia_Coastal_EN	0.196419	China_NEastAsia_Coastal_EN	-2.68694	4.74448	-0.566329	FALSE	4	FALSE
Ust_Kyakhta	Japan_HG_Jomon+Russia_AfontovaGora3+China_NEastAsia_Coastal_EN+China_NEastAsia_Inland_EN	0.195223	Japan_HG_Jomon	-0.370791	0.268554	-1.38069	FALSE	4	FALSE
Ust_Kyakhta	Japan_HG_Jomon+Russia_AfontovaGora3+China_NEastAsia_Coastal_EN+China_NEastAsia_Inland_EN	0.195223	Russia_AfontovaGora3	0.212249	0.0570315	3.72161	FALSE	4	FALSE
Ust_Kyakhta	Japan_HG_Jomon+Russia_AfontovaGora3+China_NEastAsia_Coastal_EN+China_NEastAsia_Inland_EN	0.195223	China_NEastAsia_Coastal_EN	-0.0288633	0.641827	-0.0449705	FALSE	4	FALSE
Ust_Kyakhta	Japan_HG_Jomon+Russia_AfontovaGora3+China_NEastAsia_Coastal_EN+China_NEastAsia_Inland_EN	0.195223	China_NEastAsia_Inland_EN	1.1874	0.471215	2.51988	FALSE	4	FALSE
Ust_Kyakhta	Peru_Laramate_900BP+China_AmurRiver_LPaleolithic_19K+China_NEastAsia_Inland_EN+Khaiyrgas.SG	0.192594	Peru_Laramate_900BP	1.55064	0.769846	2.01422	FALSE	4	FALSE
Ust_Kyakhta	Peru_Laramate_900BP+China_AmurRiver_LPaleolithic_19K+China_NEastAsia_Inland_EN+Khaiyrgas.SG	0.192594	China_AmurRiver_LPaleolithic_19K	0.311656	0.366027	0.851455	FALSE	4	FALSE
Ust_Kyakhta	Peru_Laramate_900BP+China_AmurRiver_LPaleolithic_19K+China_NEastAsia_Inland_EN+Khaiyrgas.SG	0.192594	China_NEastAsia_Inland_EN	-0.0581008	0.452377	-0.128435	FALSE	4	FALSE
Ust_Kyakhta	Peru_Laramate_900BP+China_AmurRiver_LPaleolithic_19K+China_NEastAsia_Inland_EN+Khaiyrgas.SG	0.192594	Khaiyrgas.SG	-0.804195	0.673607	-1.19386	FALSE	4	FALSE
Ust_Kyakhta	Japan_HG_Jomon+Russia_AfontovaGora3+China_SEastAsia_Coastal_EN+Khaiyrgas.SG	0.189542	Japan_HG_Jomon	-0.212181	0.345797	-0.613602	FALSE	4	FALSE
Ust_Kyakhta	Japan_HG_Jomon+Russia_AfontovaGora3+China_SEastAsia_Coastal_EN+Khaiyrgas.SG	0.189542	Russia_AfontovaGora3	-0.3187	0.121128	-2.63111	FALSE	4	FALSE
Ust_Kyakhta	Japan_HG_Jomon+Russia_AfontovaGora3+China_SEastAsia_Coastal_EN+Khaiyrgas.SG	0.189542	China_SEastAsia_Coastal_EN	0.0896854	0.429364	0.20888	FALSE	4	FALSE
Ust_Kyakhta	Japan_HG_Jomon+Russia_AfontovaGora3+China_SEastAsia_Coastal_EN+Khaiyrgas.SG	0.189542	Khaiyrgas.SG	1.4412	0.318552	4.52422	FALSE	4	FALSE
Ust_Kyakhta	Japan_HG_Jomon+China_SEastAsia_Coastal_EN+China_AmurRiver_LPaleolithic_14K+China_AmurRiver_LPaleolithic_19K	0.188388	Japan_HG_Jomon	1.08375	1.17169	0.924945	FALSE	4	FALSE
Ust_Kyakhta	Japan_HG_Jomon+China_SEastAsia_Coastal_EN+China_AmurRiver_LPaleolithic_14K+China_AmurRiver_LPaleolithic_19K	0.188388	China_SEastAsia_Coastal_EN	2.60437	2.16282	1.20416	FALSE	4	FALSE
Ust_Kyakhta	Japan_HG_Jomon+China_SEastAsia_Coastal_EN+China_AmurRiver_LPaleolithic_14K+China_AmurRiver_LPaleolithic_19K	0.188388	China_AmurRiver_LPaleolithic_14K	4.02907	2.14143	1.88148	FALSE	4	FALSE
Ust_Kyakhta	Japan_HG_Jomon+China_SEastAsia_Coastal_EN+China_AmurRiver_LPaleolithic_14K+China_AmurRiver_LPaleolithic_19K	0.188388	China_AmurRiver_LPaleolithic_19K	-6.71719	3.26872	-2.05499	FALSE	4	FALSE
Ust_Kyakhta	Japan_HG_Jomon+Russia_AfontovaGora3+China_NEastAsia_Inland_EN+Khaiyrgas.SG	0.185556	Japan_HG_Jomon	-0.16304	0.168566	-0.967217	FALSE	4	FALSE
Ust_Kyakhta	Japan_HG_Jomon+Russia_AfontovaGora3+China_NEastAsia_Inland_EN+Khaiyrgas.SG	0.185556	Russia_AfontovaGora3	-0.27629	0.192255	-1.4371	FALSE	4	FALSE
Ust_Kyakhta	Japan_HG_Jomon+Russia_AfontovaGora3+China_NEastAsia_Inland_EN+Khaiyrgas.SG	0.185556	China_NEastAsia_Inland_EN	0.117787	0.358353	0.32869	FALSE	4	FALSE
Ust_Kyakhta	Japan_HG_Jomon+Russia_AfontovaGora3+China_NEastAsia_Inland_EN+Khaiyrgas.SG	0.185556	Khaiyrgas.SG	1.32154	0.497496	2.65639	FALSE	4	FALSE
Ust_Kyakhta	Japan_HG_Jomon+Peru_Laramate_900BP+China_AmurRiver_LPaleolithic_14K+China_NEastAsia_Coastal_EN	0.181291	Japan_HG_Jomon	0.108451	1.59134	0.0681509	FALSE	4	FALSE
Ust_Kyakhta	Japan_HG_Jomon+Peru_Laramate_900BP+China_AmurRiver_LPaleolithic_14K+China_NEastAsia_Coastal_EN	0.181291	Peru_Laramate_900BP	0.651569	0.423046	1.54018	FALSE	4	FALSE
Ust_Kyakhta	Japan_HG_Jomon+Peru_Laramate_900BP+China_AmurRiver_LPaleolithic_14K+China_NEastAsia_Coastal_EN	0.181291	China_AmurRiver_LPaleolithic_14K	1.78668	7.72259	0.231358	FALSE	4	FALSE
Ust_Kyakhta	Japan_HG_Jomon+Peru_Laramate_900BP+China_AmurRiver_LPaleolithic_14K+China_NEastAsia_Coastal_EN	0.181291	China_NEastAsia_Coastal_EN	-1.5467	8.88754	-0.17403	FALSE	4	FALSE
Ust_Kyakhta	China_SEastAsia_Coastal_EN+China_AmurRiver_LPaleolithic_14K+China_AmurRiver_LPaleolithic_19K+China_NEastAsia_Coastal_EN	0.179244	China_SEastAsia_Coastal_EN	3.8381	1.9342	1.98434	FALSE	4	FALSE
Ust_Kyakhta	China_SEastAsia_Coastal_EN+China_AmurRiver_LPaleolithic_14K+China_AmurRiver_LPaleolithic_19K+China_NEastAsia_Coastal_EN	0.179244	China_AmurRiver_LPaleolithic_14K	1.82961	7.09829	0.257753	FALSE	4	FALSE
Ust_Kyakhta	China_SEastAsia_Coastal_EN+China_AmurRiver_LPaleolithic_14K+China_AmurRiver_LPaleolithic_19K+China_NEastAsia_Coastal_EN	0.179244	China_AmurRiver_LPaleolithic_19K	-8.96587	4.44154	-2.01864	FALSE	4	FALSE
Ust_Kyakhta	China_SEastAsia_Coastal_EN+China_AmurRiver_LPaleolithic_14K+China_AmurRiver_LPaleolithic_19K+China_NEastAsia_Coastal_EN	0.179244	China_NEastAsia_Coastal_EN	4.29816	8.35444	0.514477	FALSE	4	FALSE
Ust_Kyakhta	Russia_AfontovaGora3+China_AmurRiver_LPaleolithic_14K+China_NEastAsia_Coastal_EN+KhatyrstyrCave_M	0.165773	Russia_AfontovaGora3	0.26775	0.111211	2.40759	FALSE	4	FALSE
Ust_Kyakhta	Russia_AfontovaGora3+China_AmurRiver_LPaleolithic_14K+China_NEastAsia_Coastal_EN+KhatyrstyrCave_M	0.165773	China_AmurRiver_LPaleolithic_14K	3.42795	2.69872	1.27022	FALSE	4	FALSE
Ust_Kyakhta	Russia_AfontovaGora3+China_AmurRiver_LPaleolithic_14K+China_NEastAsia_Coastal_EN+KhatyrstyrCave_M	0.165773	China_NEastAsia_Coastal_EN	-2.49499	1.99407	-1.2512	FALSE	4	FALSE
Ust_Kyakhta	Russia_AfontovaGora3+China_AmurRiver_LPaleolithic_14K+China_NEastAsia_Coastal_EN+KhatyrstyrCave_M	0.165773	KhatyrstyrCave_M	-0.200715	0.985832	-0.2036	FALSE	4	FALSE
Ust_Kyakhta	Russia_AfontovaGora3+Peru_Laramate_900BP+China_AmurRiver_LPaleolithic_19K+China_NEastAsia_Inland_EN	0.163037	Russia_AfontovaGora3	-0.177683	0.106134	-1.67414	FALSE	4	FALSE
Ust_Kyakhta	Russia_AfontovaGora3+Peru_Laramate_900BP+China_AmurRiver_LPaleolithic_19K+China_NEastAsia_Inland_EN	0.163037	Peru_Laramate_900BP	1.18121	0.325971	3.62366	FALSE	4	FALSE
Ust_Kyakhta	Russia_AfontovaGora3+Peru_Laramate_900BP+China_AmurRiver_LPaleolithic_19K+China_NEastAsia_Inland_EN	0.163037	China_AmurRiver_LPaleolithic_19K	0.0339991	0.248965	0.136562	FALSE	4	FALSE
Ust_Kyakhta	Russia_AfontovaGora3+Peru_Laramate_900BP+China_AmurRiver_LPaleolithic_19K+China_NEastAsia_Inland_EN	0.163037	China_NEastAsia_Inland_EN	-0.0375247	0.360684	-0.104038	FALSE	4	FALSE
Ust_Kyakhta	Peru_Laramate_900BP+China_AmurRiver_LPaleolithic_19K+China_NEastAsia_Coastal_EN+KhatyrstyrCave_M	0.159259	Peru_Laramate_900BP	0.626821	0.0430746	14.552	FALSE	4	FALSE
Ust_Kyakhta	Peru_Laramate_900BP+China_AmurRiver_LPaleolithic_19K+China_NEastAsia_Coastal_EN+KhatyrstyrCave_M	0.159259	China_AmurRiver_LPaleolithic_19K	-0.22354	0.320935	-0.696529	FALSE	4	FALSE
Ust_Kyakhta	Peru_Laramate_900BP+China_AmurRiver_LPaleolithic_19K+China_NEastAsia_Coastal_EN+KhatyrstyrCave_M	0.159259	China_NEastAsia_Coastal_EN	0.277219	0.271783	1.02	FALSE	4	FALSE
Ust_Kyakhta	Peru_Laramate_900BP+China_AmurRiver_LPaleolithic_19K+China_NEastAsia_Coastal_EN+KhatyrstyrCave_M	0.159259	KhatyrstyrCave_M	0.3195	0.152647	2.09307	FALSE	4	FALSE
Ust_Kyakhta	Japan_HG_Jomon+China_AmurRiver_LPaleolithic_19K+KhatyrstyrCave_M+Khaiyrgas.SG	0.155853	Japan_HG_Jomon	-0.474953	0.26672	-1.78072	FALSE	4	FALSE
Ust_Kyakhta	Japan_HG_Jomon+China_AmurRiver_LPaleolithic_19K+KhatyrstyrCave_M+Khaiyrgas.SG	0.155853	China_AmurRiver_LPaleolithic_19K	0.761878	0.48047	1.58569	FALSE	4	FALSE
Ust_Kyakhta	Japan_HG_Jomon+China_AmurRiver_LPaleolithic_19K+KhatyrstyrCave_M+Khaiyrgas.SG	0.155853	KhatyrstyrCave_M	-0.0338136	0.365346	-0.0925523	FALSE	4	FALSE
Ust_Kyakhta	Japan_HG_Jomon+China_AmurRiver_LPaleolithic_19K+KhatyrstyrCave_M+Khaiyrgas.SG	0.155853	Khaiyrgas.SG	0.746889	0.129088	5.78591	FALSE	4	FALSE
Ust_Kyakhta	Peru_Laramate_900BP+China_AmurRiver_LPaleolithic_14K+China_AmurRiver_LPaleolithic_19K+China_NEastAsia_Coastal_EN	0.154188	Peru_Laramate_900BP	0.692683	0.0410002	16.8946	FALSE	4	FALSE
Ust_Kyakhta	Peru_Laramate_900BP+China_AmurRiver_LPaleolithic_14K+China_AmurRiver_LPaleolithic_19K+China_NEastAsia_Coastal_EN	0.154188	China_AmurRiver_LPaleolithic_14K	1.01274	0.620446	1.63227	FALSE	4	FALSE
Ust_Kyakhta	Peru_Laramate_900BP+China_AmurRiver_LPaleolithic_14K+China_AmurRiver_LPaleolithic_19K+China_NEastAsia_Coastal_EN	0.154188	China_AmurRiver_LPaleolithic_19K	0.160542	0.434566	0.369431	FALSE	4	FALSE
Ust_Kyakhta	Peru_Laramate_900BP+China_AmurRiver_LPaleolithic_14K+China_AmurRiver_LPaleolithic_19K+China_NEastAsia_Coastal_EN	0.154188	China_NEastAsia_Coastal_EN	-0.865963	0.835502	-1.03646	FALSE	4	FALSE
Ust_Kyakhta	Peru_Laramate_900BP+China_AmurRiver_LPaleolithic_19K+China_NEastAsia_Coastal_EN+China_NEastAsia_Inland_EN	0.151644	Peru_Laramate_900BP	0.558653	0.0662464	8.43295	FALSE	4	FALSE
Ust_Kyakhta	Peru_Laramate_900BP+China_AmurRiver_LPaleolithic_19K+China_NEastAsia_Coastal_EN+China_NEastAsia_Inland_EN	0.151644	China_AmurRiver_LPaleolithic_19K	0.108742	0.312011	0.348518	FALSE	4	FALSE
Ust_Kyakhta	Peru_Laramate_900BP+China_AmurRiver_LPaleolithic_19K+China_NEastAsia_Coastal_EN+China_NEastAsia_Inland_EN	0.151644	China_NEastAsia_Coastal_EN	-0.426142	0.38589	-1.10431	FALSE	4	FALSE
Ust_Kyakhta	Peru_Laramate_900BP+China_AmurRiver_LPaleolithic_19K+China_NEastAsia_Coastal_EN+China_NEastAsia_Inland_EN	0.151644	China_NEastAsia_Inland_EN	0.758748	0.366218	2.07184	FALSE	4	FALSE
Ust_Kyakhta	Japan_HG_Jomon+China_SEastAsia_Coastal_EN+China_AmurRiver_LPaleolithic_19K+China_NEastAsia_Coastal_EN	0.148237	Japan_HG_Jomon	0.71407	3.80861	0.187488	FALSE	4	FALSE
Ust_Kyakhta	Japan_HG_Jomon+China_SEastAsia_Coastal_EN+China_AmurRiver_LPaleolithic_19K+China_NEastAsia_Coastal_EN	0.148237	China_SEastAsia_Coastal_EN	3.45353	3.73521	0.924588	FALSE	4	FALSE
Ust_Kyakhta	Japan_HG_Jomon+China_SEastAsia_Coastal_EN+China_AmurRiver_LPaleolithic_19K+China_NEastAsia_Coastal_EN	0.148237	China_AmurRiver_LPaleolithic_19K	-10.8768	13.7943	-0.788498	FALSE	4	FALSE
Ust_Kyakhta	Japan_HG_Jomon+China_SEastAsia_Coastal_EN+China_AmurRiver_LPaleolithic_19K+China_NEastAsia_Coastal_EN	0.148237	China_NEastAsia_Coastal_EN	7.70916	11.0621	0.696899	FALSE	4	FALSE
Ust_Kyakhta	China_AmurRiver_LPaleolithic_14K+China_AmurRiver_LPaleolithic_19K+China_NEastAsia_Coastal_EN+KhatyrstyrCave_M	0.145945	China_AmurRiver_LPaleolithic_14K	-2.93023	3.83953	-0.763174	FALSE	4	FALSE
Ust_Kyakhta	China_AmurRiver_LPaleolithic_14K+China_AmurRiver_LPaleolithic_19K+China_NEastAsia_Coastal_EN+KhatyrstyrCave_M	0.145945	China_AmurRiver_LPaleolithic_19K	-3.52349	2.53709	-1.38879	FALSE	4	FALSE
Ust_Kyakhta	China_AmurRiver_LPaleolithic_14K+China_AmurRiver_LPaleolithic_19K+China_NEastAsia_Coastal_EN+KhatyrstyrCave_M	0.145945	China_NEastAsia_Coastal_EN	4.64926	4.5273	1.02694	FALSE	4	FALSE
Ust_Kyakhta	China_AmurRiver_LPaleolithic_14K+China_AmurRiver_LPaleolithic_19K+China_NEastAsia_Coastal_EN+KhatyrstyrCave_M	0.145945	KhatyrstyrCave_M	2.80446	0.93022	3.01484	FALSE	4	FALSE
Ust_Kyakhta	Japan_HG_Jomon+Peru_Laramate_900BP+China_AmurRiver_LPaleolithic_19K+Khaiyrgas.SG	0.142333	Japan_HG_Jomon	-0.220181	0.294515	-0.747605	FALSE	4	FALSE
Ust_Kyakhta	Japan_HG_Jomon+Peru_Laramate_900BP+China_AmurRiver_LPaleolithic_19K+Khaiyrgas.SG	0.142333	Peru_Laramate_900BP	1.38392	1.09385	1.26519	FALSE	4	FALSE
Ust_Kyakhta	Japan_HG_Jomon+Peru_Laramate_900BP+China_AmurRiver_LPaleolithic_19K+Khaiyrgas.SG	0.142333	China_AmurRiver_LPaleolithic_19K	0.420114	0.299047	1.40484	FALSE	4	FALSE
Ust_Kyakhta	Japan_HG_Jomon+Peru_Laramate_900BP+China_AmurRiver_LPaleolithic_19K+Khaiyrgas.SG	0.142333	Khaiyrgas.SG	-0.583858	1.06264	-0.549439	FALSE	4	FALSE
Ust_Kyakhta	Russia_AfontovaGora3+China_NEastAsia_Coastal_EN+China_NEastAsia_Inland_EN+KhatyrstyrCave_M	0.140688	Russia_AfontovaGora3	0.148881	0.0264074	5.63786	FALSE	4	FALSE
Ust_Kyakhta	Russia_AfontovaGora3+China_NEastAsia_Coastal_EN+China_NEastAsia_Inland_EN+KhatyrstyrCave_M	0.140688	China_NEastAsia_Coastal_EN	-0.670758	0.334329	-2.00628	FALSE	4	FALSE
Ust_Kyakhta	Russia_AfontovaGora3+China_NEastAsia_Coastal_EN+China_NEastAsia_Inland_EN+KhatyrstyrCave_M	0.140688	China_NEastAsia_Inland_EN	1.56317	0.541992	2.88413	FALSE	4	FALSE
Ust_Kyakhta	Russia_AfontovaGora3+China_NEastAsia_Coastal_EN+China_NEastAsia_Inland_EN+KhatyrstyrCave_M	0.140688	KhatyrstyrCave_M	-0.0412967	0.316247	-0.130584	FALSE	4	FALSE
Ust_Kyakhta	Russia_AfontovaGora3+China_SEastAsia_Coastal_EN+China_AmurRiver_LPaleolithic_14K+China_NEastAsia_Coastal_EN	0.139088	Russia_AfontovaGora3	0.254586	0.0230103	11.064	FALSE	4	FALSE
Ust_Kyakhta	Russia_AfontovaGora3+China_SEastAsia_Coastal_EN+China_AmurRiver_LPaleolithic_14K+China_NEastAsia_Coastal_EN	0.139088	China_SEastAsia_Coastal_EN	-0.218706	0.183134	-1.19425	FALSE	4	FALSE
Ust_Kyakhta	Russia_AfontovaGora3+China_SEastAsia_Coastal_EN+China_AmurRiver_LPaleolithic_14K+China_NEastAsia_Coastal_EN	0.139088	China_AmurRiver_LPaleolithic_14K	1.84513	0.658017	2.80407	FALSE	4	FALSE
Ust_Kyakhta	Russia_AfontovaGora3+China_SEastAsia_Coastal_EN+China_AmurRiver_LPaleolithic_14K+China_NEastAsia_Coastal_EN	0.139088	China_NEastAsia_Coastal_EN	-0.881006	0.709029	-1.24255	FALSE	4	FALSE
Ust_Kyakhta	Japan_HG_Jomon+China_AmurRiver_LPaleolithic_14K+China_AmurRiver_LPaleolithic_19K+China_NEastAsia_Coastal_EN	0.135378	Japan_HG_Jomon	1.58371	2.362	0.670496	FALSE	4	FALSE
Ust_Kyakhta	Japan_HG_Jomon+China_AmurRiver_LPaleolithic_14K+China_AmurRiver_LPaleolithic_19K+China_NEastAsia_Coastal_EN	0.135378	China_AmurRiver_LPaleolithic_14K	9.03449	6.85145	1.31863	FALSE	4	FALSE
Ust_Kyakhta	Japan_HG_Jomon+China_AmurRiver_LPaleolithic_14K+China_AmurRiver_LPaleolithic_19K+China_NEastAsia_Coastal_EN	0.135378	China_AmurRiver_LPaleolithic_19K	3.96394	7.83784	0.505744	FALSE	4	FALSE
Ust_Kyakhta	Japan_HG_Jomon+China_AmurRiver_LPaleolithic_14K+China_AmurRiver_LPaleolithic_19K+China_NEastAsia_Coastal_EN	0.135378	China_NEastAsia_Coastal_EN	-13.5821	8.11357	-1.674	FALSE	4	FALSE
Ust_Kyakhta	Russia_AfontovaGora3+China_SEastAsia_Coastal_EN+China_AmurRiver_LPaleolithic_14K+KhatyrstyrCave_M	0.126718	Russia_AfontovaGora3	0.0832428	0.271936	0.306112	FALSE	4	FALSE
Ust_Kyakhta	Russia_AfontovaGora3+China_SEastAsia_Coastal_EN+China_AmurRiver_LPaleolithic_14K+KhatyrstyrCave_M	0.126718	China_SEastAsia_Coastal_EN	-0.894443	0.845554	-1.05782	FALSE	4	FALSE
Ust_Kyakhta	Russia_AfontovaGora3+China_SEastAsia_Coastal_EN+China_AmurRiver_LPaleolithic_14K+KhatyrstyrCave_M	0.126718	China_AmurRiver_LPaleolithic_14K	-0.706069	2.43161	-0.290371	FALSE	4	FALSE
Ust_Kyakhta	Russia_AfontovaGora3+China_SEastAsia_Coastal_EN+China_AmurRiver_LPaleolithic_14K+KhatyrstyrCave_M	0.126718	KhatyrstyrCave_M	2.51727	3.25361	0.773685	FALSE	4	FALSE
Ust_Kyakhta	Japan_HG_Jomon+Peru_Laramate_900BP+China_AmurRiver_LPaleolithic_14K+China_AmurRiver_LPaleolithic_19K	0.111395	Japan_HG_Jomon	-0.233257	0.138422	-1.68512	FALSE	4	FALSE
Ust_Kyakhta	Japan_HG_Jomon+Peru_Laramate_900BP+China_AmurRiver_LPaleolithic_14K+China_AmurRiver_LPaleolithic_19K	0.111395	Peru_Laramate_900BP	0.75945	0.0467059	16.2603	FALSE	4	FALSE
Ust_Kyakhta	Japan_HG_Jomon+Peru_Laramate_900BP+China_AmurRiver_LPaleolithic_14K+China_AmurRiver_LPaleolithic_19K	0.111395	China_AmurRiver_LPaleolithic_14K	0.116934	0.29136	0.401338	FALSE	4	FALSE
Ust_Kyakhta	Japan_HG_Jomon+Peru_Laramate_900BP+China_AmurRiver_LPaleolithic_14K+China_AmurRiver_LPaleolithic_19K	0.111395	China_AmurRiver_LPaleolithic_19K	0.356874	0.38207	0.934053	FALSE	4	FALSE
Ust_Kyakhta	China_SEastAsia_Coastal_EN+China_NEastAsia_Inland_EN+KhatyrstyrCave_M+Khaiyrgas.SG	0.111295	China_SEastAsia_Coastal_EN	-0.0907969	0.13699	-0.662798	FALSE	4	FALSE
Ust_Kyakhta	China_SEastAsia_Coastal_EN+China_NEastAsia_Inland_EN+KhatyrstyrCave_M+Khaiyrgas.SG	0.111295	China_NEastAsia_Inland_EN	0.00568294	0.346661	0.0163934	FALSE	4	FALSE
Ust_Kyakhta	China_SEastAsia_Coastal_EN+China_NEastAsia_Inland_EN+KhatyrstyrCave_M+Khaiyrgas.SG	0.111295	KhatyrstyrCave_M	0.541998	0.383647	1.41275	FALSE	4	FALSE
Ust_Kyakhta	China_SEastAsia_Coastal_EN+China_NEastAsia_Inland_EN+KhatyrstyrCave_M+Khaiyrgas.SG	0.111295	Khaiyrgas.SG	0.543116	0.0515551	10.5347	FALSE	4	FALSE
Ust_Kyakhta	Japan_HG_Jomon+China_SEastAsia_Coastal_EN+KhatyrstyrCave_M+Khaiyrgas.SG	0.10789	Japan_HG_Jomon	-0.347226	0.308285	-1.12631	FALSE	4	FALSE
Ust_Kyakhta	Japan_HG_Jomon+China_SEastAsia_Coastal_EN+KhatyrstyrCave_M+Khaiyrgas.SG	0.10789	China_SEastAsia_Coastal_EN	0.239149	0.473147	0.505442	FALSE	4	FALSE
Ust_Kyakhta	Japan_HG_Jomon+China_SEastAsia_Coastal_EN+KhatyrstyrCave_M+Khaiyrgas.SG	0.10789	KhatyrstyrCave_M	0.502241	0.259204	1.93763	FALSE	4	FALSE
Ust_Kyakhta	Japan_HG_Jomon+China_SEastAsia_Coastal_EN+KhatyrstyrCave_M+Khaiyrgas.SG	0.10789	Khaiyrgas.SG	0.605836	0.067582	8.96446	FALSE	4	FALSE
Ust_Kyakhta	Japan_HG_Jomon+Russia_AfontovaGora3+China_SEastAsia_Coastal_EN+KhatyrstyrCave_M	0.101025	Japan_HG_Jomon	2.07081	3.08141	0.672032	FALSE	4	FALSE
Ust_Kyakhta	Japan_HG_Jomon+Russia_AfontovaGora3+China_SEastAsia_Coastal_EN+KhatyrstyrCave_M	0.101025	Russia_AfontovaGora3	0.0651709	0.189679	0.343586	FALSE	4	FALSE
Ust_Kyakhta	Japan_HG_Jomon+Russia_AfontovaGora3+China_SEastAsia_Coastal_EN+KhatyrstyrCave_M	0.101025	China_SEastAsia_Coastal_EN	-3.74752	5.15174	-0.727429	FALSE	4	FALSE
Ust_Kyakhta	Japan_HG_Jomon+Russia_AfontovaGora3+China_SEastAsia_Coastal_EN+KhatyrstyrCave_M	0.101025	KhatyrstyrCave_M	2.61155	2.38762	1.09379	FALSE	4	FALSE
Ust_Kyakhta	Japan_HG_Jomon+China_SEastAsia_Coastal_EN+China_AmurRiver_LPaleolithic_19K+KhatyrstyrCave_M	0.100149	Japan_HG_Jomon	-1.35631	1.96587	-0.689927	FALSE	4	FALSE
Ust_Kyakhta	Japan_HG_Jomon+China_SEastAsia_Coastal_EN+China_AmurRiver_LPaleolithic_19K+KhatyrstyrCave_M	0.100149	China_SEastAsia_Coastal_EN	4.53182	3.65862	1.23867	FALSE	4	FALSE
Ust_Kyakhta	Japan_HG_Jomon+China_SEastAsia_Coastal_EN+China_AmurRiver_LPaleolithic_19K+KhatyrstyrCave_M	0.100149	China_AmurRiver_LPaleolithic_19K	-4.53708	2.52711	-1.79536	FALSE	4	FALSE
Ust_Kyakhta	Japan_HG_Jomon+China_SEastAsia_Coastal_EN+China_AmurRiver_LPaleolithic_19K+KhatyrstyrCave_M	0.100149	KhatyrstyrCave_M	2.36156	1.43058	1.65077	FALSE	4	FALSE
Ust_Kyakhta	China_NEastAsia_Coastal_EN+China_NEastAsia_Inland_EN+KhatyrstyrCave_M+Khaiyrgas.SG	0.0924149	China_NEastAsia_Coastal_EN	-1.61077	111.385	-0.0144613	FALSE	4	FALSE
Ust_Kyakhta	China_NEastAsia_Coastal_EN+China_NEastAsia_Inland_EN+KhatyrstyrCave_M+Khaiyrgas.SG	0.0924149	China_NEastAsia_Inland_EN	3.3954	221.226	0.0153481	FALSE	4	FALSE
Ust_Kyakhta	China_NEastAsia_Coastal_EN+China_NEastAsia_Inland_EN+KhatyrstyrCave_M+Khaiyrgas.SG	0.0924149	KhatyrstyrCave_M	-1.0691	92.6736	-0.0115362	FALSE	4	FALSE
Ust_Kyakhta	China_NEastAsia_Coastal_EN+China_NEastAsia_Inland_EN+KhatyrstyrCave_M+Khaiyrgas.SG	0.0924149	Khaiyrgas.SG	0.284476	17.1795	0.016559	FALSE	4	FALSE
Ust_Kyakhta	Japan_HG_Jomon+China_NEastAsia_Inland_EN+KhatyrstyrCave_M+Khaiyrgas.SG	0.0871804	Japan_HG_Jomon	-0.192322	0.497475	-0.386597	FALSE	4	FALSE
Ust_Kyakhta	Japan_HG_Jomon+China_NEastAsia_Inland_EN+KhatyrstyrCave_M+Khaiyrgas.SG	0.0871804	China_NEastAsia_Inland_EN	0.436766	1.53183	0.285128	FALSE	4	FALSE
Ust_Kyakhta	Japan_HG_Jomon+China_NEastAsia_Inland_EN+KhatyrstyrCave_M+Khaiyrgas.SG	0.0871804	KhatyrstyrCave_M	0.14392	1.23781	0.11627	FALSE	4	FALSE
Ust_Kyakhta	Japan_HG_Jomon+China_NEastAsia_Inland_EN+KhatyrstyrCave_M+Khaiyrgas.SG	0.0871804	Khaiyrgas.SG	0.611636	0.200849	3.04525	FALSE	4	FALSE
Ust_Kyakhta	Russia_AfontovaGora3+China_AmurRiver_LPaleolithic_14K+China_AmurRiver_LPaleolithic_19K+KhatyrstyrCave_M	0.0862986	Russia_AfontovaGora3	0.157309	0.0937026	1.67882	FALSE	4	FALSE
Ust_Kyakhta	Russia_AfontovaGora3+China_AmurRiver_LPaleolithic_14K+China_AmurRiver_LPaleolithic_19K+KhatyrstyrCave_M	0.0862986	China_AmurRiver_LPaleolithic_14K	0.887663	1.01638	0.873354	FALSE	4	FALSE
Ust_Kyakhta	Russia_AfontovaGora3+China_AmurRiver_LPaleolithic_14K+China_AmurRiver_LPaleolithic_19K+KhatyrstyrCave_M	0.0862986	China_AmurRiver_LPaleolithic_19K	-1.42835	0.890601	-1.60381	FALSE	4	FALSE
Ust_Kyakhta	Russia_AfontovaGora3+China_AmurRiver_LPaleolithic_14K+China_AmurRiver_LPaleolithic_19K+KhatyrstyrCave_M	0.0862986	KhatyrstyrCave_M	1.38338	0.961206	1.43921	FALSE	4	FALSE
Ust_Kyakhta	China_SEastAsia_Coastal_EN+China_AmurRiver_LPaleolithic_14K+China_NEastAsia_Inland_EN+KhatyrstyrCave_M	0.0803639	China_SEastAsia_Coastal_EN	7.35743	1154.58	0.00637241	FALSE	4	FALSE
Ust_Kyakhta	China_SEastAsia_Coastal_EN+China_AmurRiver_LPaleolithic_14K+China_NEastAsia_Inland_EN+KhatyrstyrCave_M	0.0803639	China_AmurRiver_LPaleolithic_14K	-8.41951	920.726	-0.00914443	FALSE	4	FALSE
Ust_Kyakhta	China_SEastAsia_Coastal_EN+China_AmurRiver_LPaleolithic_14K+China_NEastAsia_Inland_EN+KhatyrstyrCave_M	0.0803639	China_NEastAsia_Inland_EN	21.9918	3237.68	0.00679247	FALSE	4	FALSE
Ust_Kyakhta	China_SEastAsia_Coastal_EN+China_AmurRiver_LPaleolithic_14K+China_NEastAsia_Inland_EN+KhatyrstyrCave_M	0.0803639	KhatyrstyrCave_M	-19.9298	3470.29	-0.00574297	FALSE	4	FALSE
Ust_Kyakhta	China_SEastAsia_Coastal_EN+China_NEastAsia_Coastal_EN+KhatyrstyrCave_M+Khaiyrgas.SG	0.0770987	China_SEastAsia_Coastal_EN	-0.192507	0.132343	-1.45461	FALSE	4	FALSE
Ust_Kyakhta	China_SEastAsia_Coastal_EN+China_NEastAsia_Coastal_EN+KhatyrstyrCave_M+Khaiyrgas.SG	0.0770987	China_NEastAsia_Coastal_EN	0.237361	0.270483	0.877545	FALSE	4	FALSE
Ust_Kyakhta	China_SEastAsia_Coastal_EN+China_NEastAsia_Coastal_EN+KhatyrstyrCave_M+Khaiyrgas.SG	0.0770987	KhatyrstyrCave_M	0.377751	0.310959	1.21479	FALSE	4	FALSE
Ust_Kyakhta	China_SEastAsia_Coastal_EN+China_NEastAsia_Coastal_EN+KhatyrstyrCave_M+Khaiyrgas.SG	0.0770987	Khaiyrgas.SG	0.577395	0.070839	8.1508	FALSE	4	FALSE
Ust_Kyakhta	China_AmurRiver_LPaleolithic_19K+China_NEastAsia_Inland_EN+KhatyrstyrCave_M+Khaiyrgas.SG	0.0742599	China_AmurRiver_LPaleolithic_19K	-0.181425	0.260676	-0.695979	FALSE	4	FALSE
Ust_Kyakhta	China_AmurRiver_LPaleolithic_19K+China_NEastAsia_Inland_EN+KhatyrstyrCave_M+Khaiyrgas.SG	0.0742599	China_NEastAsia_Inland_EN	0.202123	0.420256	0.480951	FALSE	4	FALSE
Ust_Kyakhta	China_AmurRiver_LPaleolithic_19K+China_NEastAsia_Inland_EN+KhatyrstyrCave_M+Khaiyrgas.SG	0.0742599	KhatyrstyrCave_M	0.456399	0.345446	1.32119	FALSE	4	FALSE
Ust_Kyakhta	China_AmurRiver_LPaleolithic_19K+China_NEastAsia_Inland_EN+KhatyrstyrCave_M+Khaiyrgas.SG	0.0742599	Khaiyrgas.SG	0.522903	0.0543911	9.61376	FALSE	4	FALSE
Ust_Kyakhta	China_SEastAsia_Coastal_EN+China_AmurRiver_LPaleolithic_14K+China_NEastAsia_Coastal_EN+China_NEastAsia_Inland_EN	0.0735245	China_SEastAsia_Coastal_EN	1.23145	0.790742	1.55734	FALSE	4	FALSE
Ust_Kyakhta	China_SEastAsia_Coastal_EN+China_AmurRiver_LPaleolithic_14K+China_NEastAsia_Coastal_EN+China_NEastAsia_Inland_EN	0.0735245	China_AmurRiver_LPaleolithic_14K	3.41788	3.49405	0.978199	FALSE	4	FALSE
Ust_Kyakhta	China_SEastAsia_Coastal_EN+China_AmurRiver_LPaleolithic_14K+China_NEastAsia_Coastal_EN+China_NEastAsia_Inland_EN	0.0735245	China_NEastAsia_Coastal_EN	-7.58022	4.62299	-1.63968	FALSE	4	FALSE
Ust_Kyakhta	China_SEastAsia_Coastal_EN+China_AmurRiver_LPaleolithic_14K+China_NEastAsia_Coastal_EN+China_NEastAsia_Inland_EN	0.0735245	China_NEastAsia_Inland_EN	3.93089	1.25563	3.13062	FALSE	4	FALSE
Ust_Kyakhta	Japan_HG_Jomon+China_NEastAsia_Coastal_EN+China_NEastAsia_Inland_EN+KhatyrstyrCave_M	0.0734584	Japan_HG_Jomon	-0.158231	1.93194	-0.0819029	FALSE	4	FALSE
Ust_Kyakhta	Japan_HG_Jomon+China_NEastAsia_Coastal_EN+China_NEastAsia_Inland_EN+KhatyrstyrCave_M	0.0734584	China_NEastAsia_Coastal_EN	-3.82667	3.41616	-1.12017	FALSE	4	FALSE
Ust_Kyakhta	Japan_HG_Jomon+China_NEastAsia_Coastal_EN+China_NEastAsia_Inland_EN+KhatyrstyrCave_M	0.0734584	China_NEastAsia_Inland_EN	8.32721	12.2007	0.68252	FALSE	4	FALSE
Ust_Kyakhta	Japan_HG_Jomon+China_NEastAsia_Coastal_EN+China_NEastAsia_Inland_EN+KhatyrstyrCave_M	0.0734584	KhatyrstyrCave_M	-3.34231	7.38583	-0.452529	FALSE	4	FALSE
Ust_Kyakhta	Russia_AfontovaGora3+China_AmurRiver_LPaleolithic_19K+China_NEastAsia_Coastal_EN+China_NEastAsia_Inland_EN	0.071671	Russia_AfontovaGora3	0.139294	0.0300113	4.64139	FALSE	4	FALSE
Ust_Kyakhta	Russia_AfontovaGora3+China_AmurRiver_LPaleolithic_19K+China_NEastAsia_Coastal_EN+China_NEastAsia_Inland_EN	0.071671	China_AmurRiver_LPaleolithic_19K	0.0949511	0.645859	0.147015	FALSE	4	FALSE
Ust_Kyakhta	Russia_AfontovaGora3+China_AmurRiver_LPaleolithic_19K+China_NEastAsia_Coastal_EN+China_NEastAsia_Inland_EN	0.071671	China_NEastAsia_Coastal_EN	-0.88272	0.71349	-1.23719	FALSE	4	FALSE
Ust_Kyakhta	Russia_AfontovaGora3+China_AmurRiver_LPaleolithic_19K+China_NEastAsia_Coastal_EN+China_NEastAsia_Inland_EN	0.071671	China_NEastAsia_Inland_EN	1.64847	0.417287	3.95046	FALSE	4	FALSE
Ust_Kyakhta	Japan_HG_Jomon+Peru_Laramate_900BP+China_SEastAsia_Coastal_EN+KhatyrstyrCave_M	0.0710381	Japan_HG_Jomon	-0.0520037	0.309784	-0.167871	FALSE	4	FALSE
Ust_Kyakhta	Japan_HG_Jomon+Peru_Laramate_900BP+China_SEastAsia_Coastal_EN+KhatyrstyrCave_M	0.0710381	Peru_Laramate_900BP	0.663475	0.0762693	8.69911	FALSE	4	FALSE
Ust_Kyakhta	Japan_HG_Jomon+Peru_Laramate_900BP+China_SEastAsia_Coastal_EN+KhatyrstyrCave_M	0.0710381	China_SEastAsia_Coastal_EN	-0.127381	0.517184	-0.246298	FALSE	4	FALSE
Ust_Kyakhta	Japan_HG_Jomon+Peru_Laramate_900BP+China_SEastAsia_Coastal_EN+KhatyrstyrCave_M	0.0710381	KhatyrstyrCave_M	0.51591	0.325048	1.58718	FALSE	4	FALSE
Ust_Kyakhta	Russia_AfontovaGora3+China_AmurRiver_LPaleolithic_14K+China_AmurRiver_LPaleolithic_19K+China_NEastAsia_Coastal_EN	0.0674442	Russia_AfontovaGora3	0.251593	0.0316159	7.95781	FALSE	4	FALSE
Ust_Kyakhta	Russia_AfontovaGora3+China_AmurRiver_LPaleolithic_14K+China_AmurRiver_LPaleolithic_19K+China_NEastAsia_Coastal_EN	0.0674442	China_AmurRiver_LPaleolithic_14K	2.6878	1.03345	2.6008	FALSE	4	FALSE
Ust_Kyakhta	Russia_AfontovaGora3+China_AmurRiver_LPaleolithic_14K+China_AmurRiver_LPaleolithic_19K+China_NEastAsia_Coastal_EN	0.0674442	China_AmurRiver_LPaleolithic_19K	0.12948	1.1832	0.109432	FALSE	4	FALSE
Ust_Kyakhta	Russia_AfontovaGora3+China_AmurRiver_LPaleolithic_14K+China_AmurRiver_LPaleolithic_19K+China_NEastAsia_Coastal_EN	0.0674442	China_NEastAsia_Coastal_EN	-2.06887	1.72076	-1.2023	FALSE	4	FALSE
Ust_Kyakhta	China_SEastAsia_Coastal_EN+China_NEastAsia_Coastal_EN+China_NEastAsia_Inland_EN+KhatyrstyrCave_M	0.0655793	China_SEastAsia_Coastal_EN	0.886093	0.520405	1.7027	FALSE	4	FALSE
Ust_Kyakhta	China_SEastAsia_Coastal_EN+China_NEastAsia_Coastal_EN+China_NEastAsia_Inland_EN+KhatyrstyrCave_M	0.0655793	China_NEastAsia_Coastal_EN	-2.96469	1.31378	-2.25662	FALSE	4	FALSE
Ust_Kyakhta	China_SEastAsia_Coastal_EN+China_NEastAsia_Coastal_EN+China_NEastAsia_Inland_EN+KhatyrstyrCave_M	0.0655793	China_NEastAsia_Inland_EN	4.58225	3.28436	1.39517	FALSE	4	FALSE
Ust_Kyakhta	China_SEastAsia_Coastal_EN+China_NEastAsia_Coastal_EN+China_NEastAsia_Inland_EN+KhatyrstyrCave_M	0.0655793	KhatyrstyrCave_M	-1.50365	3.87867	-0.387671	FALSE	4	FALSE
Ust_Kyakhta	China_AmurRiver_LPaleolithic_14K+China_NEastAsia_Coastal_EN+China_NEastAsia_Inland_EN+KhatyrstyrCave_M	0.0602953	China_AmurRiver_LPaleolithic_14K	18.4045	216.958	0.0848299	FALSE	4	FALSE
Ust_Kyakhta	China_AmurRiver_LPaleolithic_14K+China_NEastAsia_Coastal_EN+China_NEastAsia_Inland_EN+KhatyrstyrCave_M	0.0602953	China_NEastAsia_Coastal_EN	-25.4446	262.175	-0.0970517	FALSE	4	FALSE
Ust_Kyakhta	China_AmurRiver_LPaleolithic_14K+China_NEastAsia_Coastal_EN+China_NEastAsia_Inland_EN+KhatyrstyrCave_M	0.0602953	China_NEastAsia_Inland_EN	21.5372	185.889	0.115861	FALSE	4	FALSE
Ust_Kyakhta	China_AmurRiver_LPaleolithic_14K+China_NEastAsia_Coastal_EN+China_NEastAsia_Inland_EN+KhatyrstyrCave_M	0.0602953	KhatyrstyrCave_M	-13.4971	140.146	-0.0963076	FALSE	4	FALSE
Ust_Kyakhta	Russia_AfontovaGora3+China_SEastAsia_Coastal_EN+China_NEastAsia_Coastal_EN+China_NEastAsia_Inland_EN	0.0583212	Russia_AfontovaGora3	0.129448	0.0562014	2.30328	FALSE	4	FALSE
Ust_Kyakhta	Russia_AfontovaGora3+China_SEastAsia_Coastal_EN+China_NEastAsia_Coastal_EN+China_NEastAsia_Inland_EN	0.0583212	China_SEastAsia_Coastal_EN	0.0234279	0.271619	0.0862528	FALSE	4	FALSE
Ust_Kyakhta	Russia_AfontovaGora3+China_SEastAsia_Coastal_EN+China_NEastAsia_Coastal_EN+China_NEastAsia_Inland_EN	0.0583212	China_NEastAsia_Coastal_EN	-0.958775	0.905386	-1.05897	FALSE	4	FALSE
Ust_Kyakhta	Russia_AfontovaGora3+China_SEastAsia_Coastal_EN+China_NEastAsia_Coastal_EN+China_NEastAsia_Inland_EN	0.0583212	China_NEastAsia_Inland_EN	1.8059	0.772633	2.33733	FALSE	4	FALSE
Ust_Kyakhta	Japan_HG_Jomon+China_SEastAsia_Coastal_EN+China_NEastAsia_Inland_EN+KhatyrstyrCave_M	0.0569174	Japan_HG_Jomon	-3.97424	11.1518	-0.356375	FALSE	4	FALSE
Ust_Kyakhta	Japan_HG_Jomon+China_SEastAsia_Coastal_EN+China_NEastAsia_Inland_EN+KhatyrstyrCave_M	0.0569174	China_SEastAsia_Coastal_EN	12.2458	27.4784	0.445654	FALSE	4	FALSE
Ust_Kyakhta	Japan_HG_Jomon+China_SEastAsia_Coastal_EN+China_NEastAsia_Inland_EN+KhatyrstyrCave_M	0.0569174	China_NEastAsia_Inland_EN	-15.7305	29.8579	-0.526844	FALSE	4	FALSE
Ust_Kyakhta	Japan_HG_Jomon+China_SEastAsia_Coastal_EN+China_NEastAsia_Inland_EN+KhatyrstyrCave_M	0.0569174	KhatyrstyrCave_M	8.45885	14.8317	0.570321	FALSE	4	FALSE
Ust_Kyakhta	China_AmurRiver_LPaleolithic_14K+China_AmurRiver_LPaleolithic_19K+China_NEastAsia_Inland_EN+KhatyrstyrCave_M	0.050247	China_AmurRiver_LPaleolithic_14K	-83.0101	23916.9	-0.00347077	FALSE	4	FALSE
Ust_Kyakhta	China_AmurRiver_LPaleolithic_14K+China_AmurRiver_LPaleolithic_19K+China_NEastAsia_Inland_EN+KhatyrstyrCave_M	0.050247	China_AmurRiver_LPaleolithic_19K	73.1674	21638.5	0.00338135	FALSE	4	FALSE
Ust_Kyakhta	China_AmurRiver_LPaleolithic_14K+China_AmurRiver_LPaleolithic_19K+China_NEastAsia_Inland_EN+KhatyrstyrCave_M	0.050247	China_NEastAsia_Inland_EN	78.1257	23262.1	0.0033585	FALSE	4	FALSE
Ust_Kyakhta	China_AmurRiver_LPaleolithic_14K+China_AmurRiver_LPaleolithic_19K+China_NEastAsia_Inland_EN+KhatyrstyrCave_M	0.050247	KhatyrstyrCave_M	-67.283	20981.6	-0.00320677	FALSE	4	FALSE
Ust_Kyakhta	Japan_HG_Jomon+Russia_AfontovaGora3+China_AmurRiver_LPaleolithic_19K+KhatyrstyrCave_M	0.0477128	Japan_HG_Jomon	-2.83522	8.65327	-0.327647	FALSE	4	FALSE
Ust_Kyakhta	Japan_HG_Jomon+Russia_AfontovaGora3+China_AmurRiver_LPaleolithic_19K+KhatyrstyrCave_M	0.0477128	Russia_AfontovaGora3	0.726719	1.7216	0.422118	FALSE	4	FALSE
Ust_Kyakhta	Japan_HG_Jomon+Russia_AfontovaGora3+China_AmurRiver_LPaleolithic_19K+KhatyrstyrCave_M	0.0477128	China_AmurRiver_LPaleolithic_19K	5.22863	16.582	0.31532	FALSE	4	FALSE
Ust_Kyakhta	Japan_HG_Jomon+Russia_AfontovaGora3+China_AmurRiver_LPaleolithic_19K+KhatyrstyrCave_M	0.0477128	KhatyrstyrCave_M	-2.12013	9.67527	-0.219128	FALSE	4	FALSE
Ust_Kyakhta	China_SEastAsia_Coastal_EN+China_AmurRiver_LPaleolithic_14K+China_NEastAsia_Coastal_EN+KhatyrstyrCave_M	0.0471772	China_SEastAsia_Coastal_EN	-1.00589	1.17273	-0.857736	FALSE	4	FALSE
Ust_Kyakhta	China_SEastAsia_Coastal_EN+China_AmurRiver_LPaleolithic_14K+China_NEastAsia_Coastal_EN+KhatyrstyrCave_M	0.0471772	China_AmurRiver_LPaleolithic_14K	-5.50728	8.87166	-0.620772	FALSE	4	FALSE
Ust_Kyakhta	China_SEastAsia_Coastal_EN+China_AmurRiver_LPaleolithic_14K+China_NEastAsia_Coastal_EN+KhatyrstyrCave_M	0.0471772	China_NEastAsia_Coastal_EN	3.94335	8.5579	0.460785	FALSE	4	FALSE
Ust_Kyakhta	China_SEastAsia_Coastal_EN+China_AmurRiver_LPaleolithic_14K+China_NEastAsia_Coastal_EN+KhatyrstyrCave_M	0.0471772	KhatyrstyrCave_M	3.56982	1.66387	2.14549	FALSE	4	FALSE
Ust_Kyakhta	China_AmurRiver_LPaleolithic_19K+China_NEastAsia_Coastal_EN+China_NEastAsia_Inland_EN+KhatyrstyrCave_M	0.0436075	China_AmurRiver_LPaleolithic_19K	2.71739	11.263	0.241267	FALSE	4	FALSE
Ust_Kyakhta	China_AmurRiver_LPaleolithic_19K+China_NEastAsia_Coastal_EN+China_NEastAsia_Inland_EN+KhatyrstyrCave_M	0.0436075	China_NEastAsia_Coastal_EN	-5.47202	10.7553	-0.508772	FALSE	4	FALSE
Ust_Kyakhta	China_AmurRiver_LPaleolithic_19K+China_NEastAsia_Coastal_EN+China_NEastAsia_Inland_EN+KhatyrstyrCave_M	0.0436075	China_NEastAsia_Inland_EN	6.65533	4.73693	1.40499	FALSE	4	FALSE
Ust_Kyakhta	China_AmurRiver_LPaleolithic_19K+China_NEastAsia_Coastal_EN+China_NEastAsia_Inland_EN+KhatyrstyrCave_M	0.0436075	KhatyrstyrCave_M	-2.90071	4.70487	-0.616533	FALSE	4	FALSE
Ust_Kyakhta	China_SEastAsia_Coastal_EN+China_NEastAsia_Coastal_EN+China_NEastAsia_Inland_EN+Khaiyrgas.SG	0.0418544	China_SEastAsia_Coastal_EN	-0.611725	0.927728	-0.659379	FALSE	4	FALSE
Ust_Kyakhta	China_SEastAsia_Coastal_EN+China_NEastAsia_Coastal_EN+China_NEastAsia_Inland_EN+Khaiyrgas.SG	0.0418544	China_NEastAsia_Coastal_EN	2.31948	4.30006	0.539407	FALSE	4	FALSE
Ust_Kyakhta	China_SEastAsia_Coastal_EN+China_NEastAsia_Coastal_EN+China_NEastAsia_Inland_EN+Khaiyrgas.SG	0.0418544	China_NEastAsia_Inland_EN	-1.61165	4.06232	-0.396732	FALSE	4	FALSE
Ust_Kyakhta	China_SEastAsia_Coastal_EN+China_NEastAsia_Coastal_EN+China_NEastAsia_Inland_EN+Khaiyrgas.SG	0.0418544	Khaiyrgas.SG	0.903893	0.655383	1.37918	FALSE	4	FALSE
Ust_Kyakhta	Japan_HG_Jomon+Russia_AfontovaGora3+China_SEastAsia_Coastal_EN+China_NEastAsia_Coastal_EN	0.0373329	Japan_HG_Jomon	-2.21486	2.71501	-0.815784	FALSE	4	FALSE
Ust_Kyakhta	Japan_HG_Jomon+Russia_AfontovaGora3+China_SEastAsia_Coastal_EN+China_NEastAsia_Coastal_EN	0.0373329	Russia_AfontovaGora3	0.214293	0.201507	1.06346	FALSE	4	FALSE
Ust_Kyakhta	Japan_HG_Jomon+Russia_AfontovaGora3+China_SEastAsia_Coastal_EN+China_NEastAsia_Coastal_EN	0.0373329	China_SEastAsia_Coastal_EN	3.19943	5.58988	0.572361	FALSE	4	FALSE
Ust_Kyakhta	Japan_HG_Jomon+Russia_AfontovaGora3+China_SEastAsia_Coastal_EN+China_NEastAsia_Coastal_EN	0.0373329	China_NEastAsia_Coastal_EN	-0.198861	2.80996	-0.07077	FALSE	4	FALSE
Ust_Kyakhta	China_AmurRiver_LPaleolithic_19K+China_NEastAsia_Coastal_EN+China_NEastAsia_Inland_EN+Khaiyrgas.SG	0.0326487	China_AmurRiver_LPaleolithic_19K	-0.803853	0.988848	-0.812919	FALSE	4	FALSE
Ust_Kyakhta	China_AmurRiver_LPaleolithic_19K+China_NEastAsia_Coastal_EN+China_NEastAsia_Inland_EN+Khaiyrgas.SG	0.0326487	China_NEastAsia_Coastal_EN	0.708119	1.70334	0.415723	FALSE	4	FALSE
Ust_Kyakhta	China_AmurRiver_LPaleolithic_19K+China_NEastAsia_Coastal_EN+China_NEastAsia_Inland_EN+Khaiyrgas.SG	0.0326487	China_NEastAsia_Inland_EN	0.553853	1.06405	0.520515	FALSE	4	FALSE
Ust_Kyakhta	China_AmurRiver_LPaleolithic_19K+China_NEastAsia_Coastal_EN+China_NEastAsia_Inland_EN+Khaiyrgas.SG	0.0326487	Khaiyrgas.SG	0.541881	0.143482	3.77666	FALSE	4	FALSE
Ust_Kyakhta	Japan_HG_Jomon+China_SEastAsia_Coastal_EN+China_AmurRiver_LPaleolithic_14K+KhatyrstyrCave_M	0.0290421	Japan_HG_Jomon	0.894645	2.39682	0.373263	FALSE	4	FALSE
Ust_Kyakhta	Japan_HG_Jomon+China_SEastAsia_Coastal_EN+China_AmurRiver_LPaleolithic_14K+KhatyrstyrCave_M	0.0290421	China_SEastAsia_Coastal_EN	-2.48478	4.80086	-0.517568	FALSE	4	FALSE
Ust_Kyakhta	Japan_HG_Jomon+China_SEastAsia_Coastal_EN+China_AmurRiver_LPaleolithic_14K+KhatyrstyrCave_M	0.0290421	China_AmurRiver_LPaleolithic_14K	-1.51081	1.44631	-1.04459	FALSE	4	FALSE
Ust_Kyakhta	Japan_HG_Jomon+China_SEastAsia_Coastal_EN+China_AmurRiver_LPaleolithic_14K+KhatyrstyrCave_M	0.0290421	KhatyrstyrCave_M	4.10094	2.59502	1.58031	FALSE	4	FALSE
Ust_Kyakhta	Russia_AfontovaGora3+China_AmurRiver_LPaleolithic_14K+China_NEastAsia_Inland_EN+KhatyrstyrCave_M	0.0264962	Russia_AfontovaGora3	0.129093	0.145238	0.888839	FALSE	4	FALSE
Ust_Kyakhta	Russia_AfontovaGora3+China_AmurRiver_LPaleolithic_14K+China_NEastAsia_Inland_EN+KhatyrstyrCave_M	0.0264962	China_AmurRiver_LPaleolithic_14K	-0.263713	1.79859	-0.146622	FALSE	4	FALSE
Ust_Kyakhta	Russia_AfontovaGora3+China_AmurRiver_LPaleolithic_14K+China_NEastAsia_Inland_EN+KhatyrstyrCave_M	0.0264962	China_NEastAsia_Inland_EN	-0.698118	2.54387	-0.274431	FALSE	4	FALSE
Ust_Kyakhta	Russia_AfontovaGora3+China_AmurRiver_LPaleolithic_14K+China_NEastAsia_Inland_EN+KhatyrstyrCave_M	0.0264962	KhatyrstyrCave_M	1.83274	1.79253	1.02243	FALSE	4	FALSE
Ust_Kyakhta	Japan_HG_Jomon+Russia_AfontovaGora3+China_NEastAsia_Inland_EN+KhatyrstyrCave_M	0.0243306	Japan_HG_Jomon	-1.62682	68.2606	-0.0238325	FALSE	4	FALSE
Ust_Kyakhta	Japan_HG_Jomon+Russia_AfontovaGora3+China_NEastAsia_Inland_EN+KhatyrstyrCave_M	0.0243306	Russia_AfontovaGora3	0.465598	11.9028	0.0391165	FALSE	4	FALSE
Ust_Kyakhta	Japan_HG_Jomon+Russia_AfontovaGora3+China_NEastAsia_Inland_EN+KhatyrstyrCave_M	0.0243306	China_NEastAsia_Inland_EN	6.04197	255.772	0.0236225	FALSE	4	FALSE
Ust_Kyakhta	Japan_HG_Jomon+Russia_AfontovaGora3+China_NEastAsia_Inland_EN+KhatyrstyrCave_M	0.0243306	KhatyrstyrCave_M	-3.88075	199.433	-0.0194589	FALSE	4	FALSE
Ust_Kyakhta	Russia_AfontovaGora3+China_SEastAsia_Coastal_EN+China_NEastAsia_Inland_EN+KhatyrstyrCave_M	0.023241	Russia_AfontovaGora3	0.18131	0.0427857	4.23763	FALSE	4	FALSE
Ust_Kyakhta	Russia_AfontovaGora3+China_SEastAsia_Coastal_EN+China_NEastAsia_Inland_EN+KhatyrstyrCave_M	0.023241	China_SEastAsia_Coastal_EN	-0.302607	0.367833	-0.822675	FALSE	4	FALSE
Ust_Kyakhta	Russia_AfontovaGora3+China_SEastAsia_Coastal_EN+China_NEastAsia_Inland_EN+KhatyrstyrCave_M	0.023241	China_NEastAsia_Inland_EN	-0.450611	1.24957	-0.360613	FALSE	4	FALSE
Ust_Kyakhta	Russia_AfontovaGora3+China_SEastAsia_Coastal_EN+China_NEastAsia_Inland_EN+KhatyrstyrCave_M	0.023241	KhatyrstyrCave_M	1.57191	1.47996	1.06213	FALSE	4	FALSE
Ust_Kyakhta	Japan_HG_Jomon+China_SEastAsia_Coastal_EN+China_NEastAsia_Coastal_EN+KhatyrstyrCave_M	0.0226223	Japan_HG_Jomon	-2.63524	9.88933	-0.266473	FALSE	4	FALSE
Ust_Kyakhta	Japan_HG_Jomon+China_SEastAsia_Coastal_EN+China_NEastAsia_Coastal_EN+KhatyrstyrCave_M	0.0226223	China_SEastAsia_Coastal_EN	5.49991	18.6519	0.294872	FALSE	4	FALSE
Ust_Kyakhta	Japan_HG_Jomon+China_SEastAsia_Coastal_EN+China_NEastAsia_Coastal_EN+KhatyrstyrCave_M	0.0226223	China_NEastAsia_Coastal_EN	-1.6154	3.0638	-0.527253	FALSE	4	FALSE
Ust_Kyakhta	Japan_HG_Jomon+China_SEastAsia_Coastal_EN+China_NEastAsia_Coastal_EN+KhatyrstyrCave_M	0.0226223	KhatyrstyrCave_M	-0.24928	11.698	-0.0213096	FALSE	4	FALSE
Ust_Kyakhta	Japan_HG_Jomon+China_SEastAsia_Coastal_EN+China_AmurRiver_LPaleolithic_14K+China_NEastAsia_Inland_EN	0.0225087	Japan_HG_Jomon	0.2603	1.8379	0.141629	FALSE	4	FALSE
Ust_Kyakhta	Japan_HG_Jomon+China_SEastAsia_Coastal_EN+China_AmurRiver_LPaleolithic_14K+China_NEastAsia_Inland_EN	0.0225087	China_SEastAsia_Coastal_EN	-3.32972	4.96207	-0.671035	FALSE	4	FALSE
Ust_Kyakhta	Japan_HG_Jomon+China_SEastAsia_Coastal_EN+China_AmurRiver_LPaleolithic_14K+China_NEastAsia_Inland_EN	0.0225087	China_AmurRiver_LPaleolithic_14K	-5.76073	4.07972	-1.41204	FALSE	4	FALSE
Ust_Kyakhta	Japan_HG_Jomon+China_SEastAsia_Coastal_EN+China_AmurRiver_LPaleolithic_14K+China_NEastAsia_Inland_EN	0.0225087	China_NEastAsia_Inland_EN	9.83015	7.78722	1.26234	FALSE	4	FALSE
Ust_Kyakhta	China_AmurRiver_LPaleolithic_14K+China_AmurRiver_LPaleolithic_19K+China_NEastAsia_Coastal_EN+China_NEastAsia_Inland_EN	0.0218716	China_AmurRiver_LPaleolithic_14K	-3.66287	6.02929	-0.607512	FALSE	4	FALSE
Ust_Kyakhta	China_AmurRiver_LPaleolithic_14K+China_AmurRiver_LPaleolithic_19K+China_NEastAsia_Coastal_EN+China_NEastAsia_Inland_EN	0.0218716	China_AmurRiver_LPaleolithic_19K	-6.45576	6.74408	-0.957249	FALSE	4	FALSE
Ust_Kyakhta	China_AmurRiver_LPaleolithic_14K+China_AmurRiver_LPaleolithic_19K+China_NEastAsia_Coastal_EN+China_NEastAsia_Inland_EN	0.0218716	China_NEastAsia_Coastal_EN	7.69661	12.1604	0.632925	FALSE	4	FALSE
Ust_Kyakhta	China_AmurRiver_LPaleolithic_14K+China_AmurRiver_LPaleolithic_19K+China_NEastAsia_Coastal_EN+China_NEastAsia_Inland_EN	0.0218716	China_NEastAsia_Inland_EN	3.42202	1.51362	2.26082	FALSE	4	FALSE
Ust_Kyakhta	Russia_AfontovaGora3+China_AmurRiver_LPaleolithic_19K+China_NEastAsia_Inland_EN+KhatyrstyrCave_M	0.0160515	Russia_AfontovaGora3	0.176517	0.13717	1.28685	FALSE	4	FALSE
Ust_Kyakhta	Russia_AfontovaGora3+China_AmurRiver_LPaleolithic_19K+China_NEastAsia_Inland_EN+KhatyrstyrCave_M	0.0160515	China_AmurRiver_LPaleolithic_19K	-0.291187	6.73993	-0.0432033	FALSE	4	FALSE
Ust_Kyakhta	Russia_AfontovaGora3+China_AmurRiver_LPaleolithic_19K+China_NEastAsia_Inland_EN+KhatyrstyrCave_M	0.0160515	China_NEastAsia_Inland_EN	0.0156294	15.1745	0.00102998	FALSE	4	FALSE
Ust_Kyakhta	Russia_AfontovaGora3+China_AmurRiver_LPaleolithic_19K+China_NEastAsia_Inland_EN+KhatyrstyrCave_M	0.0160515	KhatyrstyrCave_M	1.09904	8.34043	0.131773	FALSE	4	FALSE
Ust_Kyakhta	Japan_HG_Jomon+Russia_AfontovaGora3+China_AmurRiver_LPaleolithic_14K+KhatyrstyrCave_M	0.0137941	Japan_HG_Jomon	0.450092	1.88403	0.238898	FALSE	4	FALSE
Ust_Kyakhta	Japan_HG_Jomon+Russia_AfontovaGora3+China_AmurRiver_LPaleolithic_14K+KhatyrstyrCave_M	0.0137941	Russia_AfontovaGora3	-0.201342	1.08481	-0.185601	FALSE	4	FALSE
Ust_Kyakhta	Japan_HG_Jomon+Russia_AfontovaGora3+China_AmurRiver_LPaleolithic_14K+KhatyrstyrCave_M	0.0137941	China_AmurRiver_LPaleolithic_14K	-2.99853	8.48995	-0.353186	FALSE	4	FALSE
Ust_Kyakhta	Japan_HG_Jomon+Russia_AfontovaGora3+China_AmurRiver_LPaleolithic_14K+KhatyrstyrCave_M	0.0137941	KhatyrstyrCave_M	3.74978	7.82251	0.479358	FALSE	4	FALSE
Ust_Kyakhta	Japan_HG_Jomon+China_SEastAsia_Coastal_EN+China_NEastAsia_Coastal_EN+China_NEastAsia_Inland_EN	0.0124723	Japan_HG_Jomon	0.370746	1.72458	0.214978	FALSE	4	FALSE
Ust_Kyakhta	Japan_HG_Jomon+China_SEastAsia_Coastal_EN+China_NEastAsia_Coastal_EN+China_NEastAsia_Inland_EN	0.0124723	China_SEastAsia_Coastal_EN	-0.0856436	3.08536	-0.0277581	FALSE	4	FALSE
Ust_Kyakhta	Japan_HG_Jomon+China_SEastAsia_Coastal_EN+China_NEastAsia_Coastal_EN+China_NEastAsia_Inland_EN	0.0124723	China_NEastAsia_Coastal_EN	-3.73284	1.55458	-2.40118	FALSE	4	FALSE
Ust_Kyakhta	Japan_HG_Jomon+China_SEastAsia_Coastal_EN+China_NEastAsia_Coastal_EN+China_NEastAsia_Inland_EN	0.0124723	China_NEastAsia_Inland_EN	4.44773	2.82205	1.57607	FALSE	4	FALSE
Ust_Kyakhta	Japan_HG_Jomon+Russia_AfontovaGora3+China_SEastAsia_Coastal_EN+China_AmurRiver_LPaleolithic_14K	0.0100987	Japan_HG_Jomon	0.624762	0.700579	0.89178	FALSE	4	FALSE
Ust_Kyakhta	Japan_HG_Jomon+Russia_AfontovaGora3+China_SEastAsia_Coastal_EN+China_AmurRiver_LPaleolithic_14K	0.0100987	Russia_AfontovaGora3	0.292344	0.0473131	6.17892	FALSE	4	FALSE
Ust_Kyakhta	Japan_HG_Jomon+Russia_AfontovaGora3+China_SEastAsia_Coastal_EN+China_AmurRiver_LPaleolithic_14K	0.0100987	China_SEastAsia_Coastal_EN	-1.55287	1.06287	-1.46101	FALSE	4	FALSE
Ust_Kyakhta	Japan_HG_Jomon+Russia_AfontovaGora3+China_SEastAsia_Coastal_EN+China_AmurRiver_LPaleolithic_14K	0.0100987	China_AmurRiver_LPaleolithic_14K	1.63576	0.475872	3.4374	FALSE	4	FALSE
Ust_Kyakhta	Russia_AfontovaGora3+China_AmurRiver_LPaleolithic_19K+China_NEastAsia_Coastal_EN+KhatyrstyrCave_M	0.00919956	Russia_AfontovaGora3	0.170017	0.0380232	4.4714	FALSE	4	FALSE
Ust_Kyakhta	Russia_AfontovaGora3+China_AmurRiver_LPaleolithic_19K+China_NEastAsia_Coastal_EN+KhatyrstyrCave_M	0.00919956	China_AmurRiver_LPaleolithic_19K	-1.07427	1.0048	-1.06913	FALSE	4	FALSE
Ust_Kyakhta	Russia_AfontovaGora3+China_AmurRiver_LPaleolithic_19K+China_NEastAsia_Coastal_EN+KhatyrstyrCave_M	0.00919956	China_NEastAsia_Coastal_EN	0.827229	0.925997	0.893339	FALSE	4	FALSE
Ust_Kyakhta	Russia_AfontovaGora3+China_AmurRiver_LPaleolithic_19K+China_NEastAsia_Coastal_EN+KhatyrstyrCave_M	0.00919956	KhatyrstyrCave_M	1.07702	0.443359	2.42923	FALSE	4	FALSE
Ust_Kyakhta	Russia_AfontovaGora3+China_SEastAsia_Coastal_EN+China_NEastAsia_Coastal_EN+KhatyrstyrCave_M	0.00795305	Russia_AfontovaGora3	0.183015	0.0466233	3.9254	FALSE	4	FALSE
Ust_Kyakhta	Russia_AfontovaGora3+China_SEastAsia_Coastal_EN+China_NEastAsia_Coastal_EN+KhatyrstyrCave_M	0.00795305	China_SEastAsia_Coastal_EN	-0.414809	0.256854	-1.61496	FALSE	4	FALSE
Ust_Kyakhta	Russia_AfontovaGora3+China_SEastAsia_Coastal_EN+China_NEastAsia_Coastal_EN+KhatyrstyrCave_M	0.00795305	China_NEastAsia_Coastal_EN	0.134319	0.546494	0.245784	FALSE	4	FALSE
Ust_Kyakhta	Russia_AfontovaGora3+China_SEastAsia_Coastal_EN+China_NEastAsia_Coastal_EN+KhatyrstyrCave_M	0.00795305	KhatyrstyrCave_M	1.09747	0.627483	1.74901	FALSE	4	FALSE
Ust_Kyakhta	Japan_HG_Jomon+Russia_AfontovaGora3+China_NEastAsia_Coastal_EN+KhatyrstyrCave_M	0.00491281	Japan_HG_Jomon	-0.528779	0.388369	-1.36154	FALSE	4	FALSE
Ust_Kyakhta	Japan_HG_Jomon+Russia_AfontovaGora3+China_NEastAsia_Coastal_EN+KhatyrstyrCave_M	0.00491281	Russia_AfontovaGora3	0.271515	0.0840329	3.23105	FALSE	4	FALSE
Ust_Kyakhta	Japan_HG_Jomon+Russia_AfontovaGora3+China_NEastAsia_Coastal_EN+KhatyrstyrCave_M	0.00491281	China_NEastAsia_Coastal_EN	0.859334	0.741996	1.15814	FALSE	4	FALSE
Ust_Kyakhta	Japan_HG_Jomon+Russia_AfontovaGora3+China_NEastAsia_Coastal_EN+KhatyrstyrCave_M	0.00491281	KhatyrstyrCave_M	0.39793	0.456191	0.872289	FALSE	4	FALSE
Ust_Kyakhta	Japan_HG_Jomon+Russia_AfontovaGora3+China_AmurRiver_LPaleolithic_14K+China_AmurRiver_LPaleolithic_19K	0.00455496	Japan_HG_Jomon	1.96249	9.41706	0.208398	FALSE	4	FALSE
Ust_Kyakhta	Japan_HG_Jomon+Russia_AfontovaGora3+China_AmurRiver_LPaleolithic_14K+China_AmurRiver_LPaleolithic_19K	0.00455496	Russia_AfontovaGora3	0.150156	0.659765	0.22759	FALSE	4	FALSE
Ust_Kyakhta	Japan_HG_Jomon+Russia_AfontovaGora3+China_AmurRiver_LPaleolithic_14K+China_AmurRiver_LPaleolithic_19K	0.00455496	China_AmurRiver_LPaleolithic_14K	6.27206	20.2418	0.309856	FALSE	4	FALSE
Ust_Kyakhta	Japan_HG_Jomon+Russia_AfontovaGora3+China_AmurRiver_LPaleolithic_14K+China_AmurRiver_LPaleolithic_19K	0.00455496	China_AmurRiver_LPaleolithic_19K	-7.3847	28.9586	-0.255009	FALSE	4	FALSE
Ust_Kyakhta	Japan_HG_Jomon+Russia_AfontovaGora3+China_AmurRiver_LPaleolithic_14K+China_NEastAsia_Inland_EN	0.0012448	Japan_HG_Jomon	-0.042638	0.600893	-0.0709578	FALSE	4	FALSE
Ust_Kyakhta	Japan_HG_Jomon+Russia_AfontovaGora3+China_AmurRiver_LPaleolithic_14K+China_NEastAsia_Inland_EN	0.0012448	Russia_AfontovaGora3	0.0445629	0.461278	0.0966074	FALSE	4	FALSE
Ust_Kyakhta	Japan_HG_Jomon+Russia_AfontovaGora3+China_AmurRiver_LPaleolithic_14K+China_NEastAsia_Inland_EN	0.0012448	China_AmurRiver_LPaleolithic_14K	-2.72272	6.49421	-0.419253	FALSE	4	FALSE
Ust_Kyakhta	Japan_HG_Jomon+Russia_AfontovaGora3+China_AmurRiver_LPaleolithic_14K+China_NEastAsia_Inland_EN	0.0012448	China_NEastAsia_Inland_EN	3.72079	6.49008	0.573305	FALSE	4	FALSE
Ust_Kyakhta	Russia_AfontovaGora3+China_SEastAsia_Coastal_EN+China_AmurRiver_LPaleolithic_14K+China_NEastAsia_Inland_EN	0.000606498	Russia_AfontovaGora3	0.397881	3.31888	0.119884	FALSE	4	FALSE
Ust_Kyakhta	Russia_AfontovaGora3+China_SEastAsia_Coastal_EN+China_AmurRiver_LPaleolithic_14K+China_NEastAsia_Inland_EN	0.000606498	China_SEastAsia_Coastal_EN	-0.469306	3.77671	-0.124263	FALSE	4	FALSE
Ust_Kyakhta	Russia_AfontovaGora3+China_SEastAsia_Coastal_EN+China_AmurRiver_LPaleolithic_14K+China_NEastAsia_Inland_EN	0.000606498	China_AmurRiver_LPaleolithic_14K	2.78522	50.3065	0.055365	FALSE	4	FALSE
Ust_Kyakhta	Russia_AfontovaGora3+China_SEastAsia_Coastal_EN+China_AmurRiver_LPaleolithic_14K+China_NEastAsia_Inland_EN	0.000606498	China_NEastAsia_Inland_EN	-1.71379	49.8981	-0.0343459	FALSE	4	FALSE
Ust_Kyakhta	Russia_AfontovaGora3+China_AmurRiver_LPaleolithic_14K+China_AmurRiver_LPaleolithic_19K+China_NEastAsia_Inland_EN	0.000543284	Russia_AfontovaGora3	0.172473	0.180953	0.953136	FALSE	4	FALSE
Ust_Kyakhta	Russia_AfontovaGora3+China_AmurRiver_LPaleolithic_14K+China_AmurRiver_LPaleolithic_19K+China_NEastAsia_Inland_EN	0.000543284	China_AmurRiver_LPaleolithic_14K	0.449785	3.78357	0.118878	FALSE	4	FALSE
Ust_Kyakhta	Russia_AfontovaGora3+China_AmurRiver_LPaleolithic_14K+China_AmurRiver_LPaleolithic_19K+China_NEastAsia_Inland_EN	0.000543284	China_AmurRiver_LPaleolithic_19K	-1.49512	1.48465	-1.00705	FALSE	4	FALSE
Ust_Kyakhta	Russia_AfontovaGora3+China_AmurRiver_LPaleolithic_14K+China_AmurRiver_LPaleolithic_19K+China_NEastAsia_Inland_EN	0.000543284	China_NEastAsia_Inland_EN	1.87287	2.94042	0.636939	FALSE	4	FALSE

## Sheet: Tranche 3 (Naïve, Set A)
Targets	Model	P	Source	Prop	SE	Z	Pass?	Num_Sources?	All_Positive?
KhatyrstyrCave_M	China_AmurRiver_LPaleolithic_14K	7.99291e-05	China_AmurRiver_LPaleolithic_14K	1	3.19969e-14	3.1253e+13	FALSE	1	TRUE
KhatyrstyrCave_M	China_AmurRiver_Mesolithic	1.16971e-06	China_AmurRiver_Mesolithic	1	3.19969e-14	3.1253e+13	FALSE	1	TRUE
KhatyrstyrCave_M	China_NEastAsia_Inland_EN	7.47284e-07	China_NEastAsia_Inland_EN	1	3.19969e-14	3.1253e+13	FALSE	1	TRUE
KhatyrstyrCave_M	China_NEastAsia_Coastal_EN	7.42773e-11	China_NEastAsia_Coastal_EN	1	3.19969e-14	3.1253e+13	FALSE	1	TRUE
KhatyrstyrCave_M	China_AmurRiver_LPaleolithic_19K	1.9221e-12	China_AmurRiver_LPaleolithic_19K	1	3.19969e-14	3.1253e+13	FALSE	1	TRUE
KhatyrstyrCave_M	China_SEastAsia_Coastal_EN	1.72472e-23	China_SEastAsia_Coastal_EN	1	3.19969e-14	3.1253e+13	FALSE	1	TRUE
KhatyrstyrCave_M	Ust_Kyakhta	3.33978e-30	Ust_Kyakhta	1	3.19969e-14	3.1253e+13	FALSE	1	TRUE
KhatyrstyrCave_M	Peru_Laramate_900BP	3.56128e-61	Peru_Laramate_900BP	1	3.19969e-14	3.1253e+13	FALSE	1	TRUE
KhatyrstyrCave_M	Khaiyrgas.SG	1.44375e-65	Khaiyrgas.SG	1	3.19969e-14	3.1253e+13	FALSE	1	TRUE
KhatyrstyrCave_M	Russia_AfontovaGora3	0	Russia_AfontovaGora3	1	3.19969e-14	3.1253e+13	FALSE	1	TRUE
KhatyrstyrCave_M	Ust_Kyakhta+China_AmurRiver_Mesolithic	0.0560855	Ust_Kyakhta	0.32463	0.0636982	5.09637	TRUE	2	TRUE
KhatyrstyrCave_M	Ust_Kyakhta+China_AmurRiver_Mesolithic	0.0560855	China_AmurRiver_Mesolithic	0.67537	0.0636982	10.6027	TRUE	2	TRUE
KhatyrstyrCave_M	Khaiyrgas.SG+China_AmurRiver_Mesolithic	0.0302697	Khaiyrgas.SG	0.218344	0.0418604	5.216	FALSE	2	TRUE
KhatyrstyrCave_M	Khaiyrgas.SG+China_AmurRiver_Mesolithic	0.0302697	China_AmurRiver_Mesolithic	0.781656	0.0418604	18.6729	FALSE	2	TRUE
KhatyrstyrCave_M	Russia_AfontovaGora3+China_AmurRiver_Mesolithic	0.0224756	Russia_AfontovaGora3	0.100236	0.0195889	5.11698	FALSE	2	TRUE
KhatyrstyrCave_M	Russia_AfontovaGora3+China_AmurRiver_Mesolithic	0.0224756	China_AmurRiver_Mesolithic	0.899764	0.0195889	45.9323	FALSE	2	TRUE
KhatyrstyrCave_M	China_AmurRiver_Mesolithic+China_NEastAsia_Inland_EN	0.0218097	China_AmurRiver_Mesolithic	0.366672	0.134967	2.71677	FALSE	2	TRUE
KhatyrstyrCave_M	China_AmurRiver_Mesolithic+China_NEastAsia_Inland_EN	0.0218097	China_NEastAsia_Inland_EN	0.633328	0.134967	4.69248	FALSE	2	TRUE
KhatyrstyrCave_M	Russia_AfontovaGora3+China_AmurRiver_LPaleolithic_14K	0.0209262	Russia_AfontovaGora3	0.0835227	0.0203932	4.09563	FALSE	2	TRUE
KhatyrstyrCave_M	Russia_AfontovaGora3+China_AmurRiver_LPaleolithic_14K	0.0209262	China_AmurRiver_LPaleolithic_14K	0.916477	0.0203932	44.9404	FALSE	2	TRUE
KhatyrstyrCave_M	Peru_Laramate_900BP+China_AmurRiver_Mesolithic	0.0122589	Peru_Laramate_900BP	0.226612	0.0488586	4.63812	FALSE	2	TRUE
KhatyrstyrCave_M	Peru_Laramate_900BP+China_AmurRiver_Mesolithic	0.0122589	China_AmurRiver_Mesolithic	0.773388	0.0488586	15.8291	FALSE	2	TRUE
KhatyrstyrCave_M	Khaiyrgas.SG+China_AmurRiver_LPaleolithic_14K	0.00956652	Khaiyrgas.SG	0.165558	0.0433545	3.8187	FALSE	2	TRUE
KhatyrstyrCave_M	Khaiyrgas.SG+China_AmurRiver_LPaleolithic_14K	0.00956652	China_AmurRiver_LPaleolithic_14K	0.834442	0.0433545	19.247	FALSE	2	TRUE
KhatyrstyrCave_M	Ust_Kyakhta+China_AmurRiver_LPaleolithic_14K	0.00859997	Ust_Kyakhta	0.232635	0.0662167	3.51324	FALSE	2	TRUE
KhatyrstyrCave_M	Ust_Kyakhta+China_AmurRiver_LPaleolithic_14K	0.00859997	China_AmurRiver_LPaleolithic_14K	0.767365	0.0662167	11.5887	FALSE	2	TRUE
KhatyrstyrCave_M	Peru_Laramate_900BP+China_AmurRiver_LPaleolithic_14K	0.00849194	Peru_Laramate_900BP	0.163057	0.0501785	3.24954	FALSE	2	TRUE
KhatyrstyrCave_M	Peru_Laramate_900BP+China_AmurRiver_LPaleolithic_14K	0.00849194	China_AmurRiver_LPaleolithic_14K	0.836943	0.0501785	16.6793	FALSE	2	TRUE
KhatyrstyrCave_M	China_AmurRiver_Mesolithic+China_SEastAsia_Coastal_EN	0.00597941	China_AmurRiver_Mesolithic	0.659991	0.0765354	8.62334	FALSE	2	TRUE
KhatyrstyrCave_M	China_AmurRiver_Mesolithic+China_SEastAsia_Coastal_EN	0.00597941	China_SEastAsia_Coastal_EN	0.340009	0.0765354	4.44251	FALSE	2	TRUE
KhatyrstyrCave_M	China_AmurRiver_LPaleolithic_19K+China_AmurRiver_Mesolithic	0.00145305	China_AmurRiver_LPaleolithic_19K	0.463581	0.107569	4.30962	FALSE	2	TRUE
KhatyrstyrCave_M	China_AmurRiver_LPaleolithic_19K+China_AmurRiver_Mesolithic	0.00145305	China_AmurRiver_Mesolithic	0.536419	0.107569	4.98676	FALSE	2	TRUE
KhatyrstyrCave_M	China_AmurRiver_LPaleolithic_14K+China_SEastAsia_Coastal_EN	0.00123857	China_AmurRiver_LPaleolithic_14K	0.840876	0.0862061	9.75425	FALSE	2	TRUE
KhatyrstyrCave_M	China_AmurRiver_LPaleolithic_14K+China_SEastAsia_Coastal_EN	0.00123857	China_SEastAsia_Coastal_EN	0.159124	0.0862061	1.84586	FALSE	2	TRUE
KhatyrstyrCave_M	China_AmurRiver_LPaleolithic_14K+China_NEastAsia_Inland_EN	0.000930009	China_AmurRiver_LPaleolithic_14K	0.638465	0.157391	4.05656	FALSE	2	TRUE
KhatyrstyrCave_M	China_AmurRiver_LPaleolithic_14K+China_NEastAsia_Inland_EN	0.000930009	China_NEastAsia_Inland_EN	0.361535	0.157391	2.29705	FALSE	2	TRUE
KhatyrstyrCave_M	China_AmurRiver_LPaleolithic_19K+China_AmurRiver_LPaleolithic_14K	0.000122949	China_AmurRiver_LPaleolithic_19K	0.185124	0.134153	1.37994	FALSE	2	TRUE
KhatyrstyrCave_M	China_AmurRiver_LPaleolithic_19K+China_AmurRiver_LPaleolithic_14K	0.000122949	China_AmurRiver_LPaleolithic_14K	0.814876	0.134153	6.07421	FALSE	2	TRUE
KhatyrstyrCave_M	China_AmurRiver_LPaleolithic_14K+China_NEastAsia_Coastal_EN	7.88083e-05	China_AmurRiver_LPaleolithic_14K	0.976695	0.196664	4.9663	FALSE	2	TRUE
KhatyrstyrCave_M	China_AmurRiver_LPaleolithic_14K+China_NEastAsia_Coastal_EN	7.88083e-05	China_NEastAsia_Coastal_EN	0.0233049	0.196664	0.118501	FALSE	2	TRUE
KhatyrstyrCave_M	China_AmurRiver_Mesolithic+China_NEastAsia_Coastal_EN	3.26048e-05	China_AmurRiver_Mesolithic	0.53931	0.150035	3.59456	FALSE	2	TRUE
KhatyrstyrCave_M	China_AmurRiver_Mesolithic+China_NEastAsia_Coastal_EN	3.26048e-05	China_NEastAsia_Coastal_EN	0.46069	0.150035	3.07055	FALSE	2	TRUE
KhatyrstyrCave_M	Ust_Kyakhta+China_NEastAsia_Coastal_EN	1.13239e-10	Ust_Kyakhta	0.114904	0.097879	1.17394	FALSE	2	TRUE
KhatyrstyrCave_M	Ust_Kyakhta+China_NEastAsia_Coastal_EN	1.13239e-10	China_NEastAsia_Coastal_EN	0.885096	0.097879	9.04275	FALSE	2	TRUE
KhatyrstyrCave_M	Russia_AfontovaGora3+China_NEastAsia_Coastal_EN	3.22407e-11	Russia_AfontovaGora3	0.0220676	0.022042	1.00116	FALSE	2	TRUE
KhatyrstyrCave_M	Russia_AfontovaGora3+China_NEastAsia_Coastal_EN	3.22407e-11	China_NEastAsia_Coastal_EN	0.977932	0.022042	44.3667	FALSE	2	TRUE
KhatyrstyrCave_M	Peru_Laramate_900BP+China_NEastAsia_Coastal_EN	3.01424e-11	Peru_Laramate_900BP	0.0451078	0.0637502	0.707572	FALSE	2	TRUE
KhatyrstyrCave_M	Peru_Laramate_900BP+China_NEastAsia_Coastal_EN	3.01424e-11	China_NEastAsia_Coastal_EN	0.954892	0.0637502	14.9787	FALSE	2	TRUE
KhatyrstyrCave_M	Khaiyrgas.SG+China_NEastAsia_Coastal_EN	2.0573e-11	Khaiyrgas.SG	0.0387494	0.0567674	0.682599	FALSE	2	TRUE
KhatyrstyrCave_M	Khaiyrgas.SG+China_NEastAsia_Coastal_EN	2.0573e-11	China_NEastAsia_Coastal_EN	0.961251	0.0567674	16.9332	FALSE	2	TRUE
KhatyrstyrCave_M	Ust_Kyakhta+China_AmurRiver_LPaleolithic_19K	9.20499e-13	Ust_Kyakhta	0.124934	0.11062	1.1294	FALSE	2	TRUE
KhatyrstyrCave_M	Ust_Kyakhta+China_AmurRiver_LPaleolithic_19K	9.20499e-13	China_AmurRiver_LPaleolithic_19K	0.875066	0.11062	7.91057	FALSE	2	TRUE
KhatyrstyrCave_M	Khaiyrgas.SG+China_AmurRiver_LPaleolithic_19K	6.19581e-13	Khaiyrgas.SG	0.019875	0.0637987	0.311527	FALSE	2	TRUE
KhatyrstyrCave_M	Khaiyrgas.SG+China_AmurRiver_LPaleolithic_19K	6.19581e-13	China_AmurRiver_LPaleolithic_19K	0.980125	0.0637987	15.3628	FALSE	2	TRUE
KhatyrstyrCave_M	Peru_Laramate_900BP+China_AmurRiver_LPaleolithic_19K	5.05321e-13	Peru_Laramate_900BP	0.0319956	0.0681852	0.469246	FALSE	2	TRUE
KhatyrstyrCave_M	Peru_Laramate_900BP+China_AmurRiver_LPaleolithic_19K	5.05321e-13	China_AmurRiver_LPaleolithic_19K	0.968004	0.0681852	14.1967	FALSE	2	TRUE
KhatyrstyrCave_M	Russia_AfontovaGora3+China_AmurRiver_LPaleolithic_19K	3.61965e-13	Russia_AfontovaGora3	0.00761082	0.0233977	0.325281	FALSE	2	TRUE
KhatyrstyrCave_M	Russia_AfontovaGora3+China_AmurRiver_LPaleolithic_19K	3.61965e-13	China_AmurRiver_LPaleolithic_19K	0.992389	0.0233977	42.414	FALSE	2	TRUE
KhatyrstyrCave_M	Ust_Kyakhta+China_SEastAsia_Coastal_EN	7.41457e-22	Ust_Kyakhta	0.222814	0.199311	1.11792	FALSE	2	TRUE
KhatyrstyrCave_M	Ust_Kyakhta+China_SEastAsia_Coastal_EN	7.41457e-22	China_SEastAsia_Coastal_EN	0.777186	0.199311	3.89936	FALSE	2	TRUE
KhatyrstyrCave_M	Ust_Kyakhta+China_AmurRiver_Mesolithic+China_SEastAsia_Coastal_EN	0.117718	Ust_Kyakhta	0.209819	0.099486	2.10904	TRUE	3	TRUE
KhatyrstyrCave_M	Ust_Kyakhta+China_AmurRiver_Mesolithic+China_SEastAsia_Coastal_EN	0.117718	China_AmurRiver_Mesolithic	0.612862	0.0772448	7.93402	TRUE	3	TRUE
KhatyrstyrCave_M	Ust_Kyakhta+China_AmurRiver_Mesolithic+China_SEastAsia_Coastal_EN	0.117718	China_SEastAsia_Coastal_EN	0.177319	0.119309	1.48622	TRUE	3	TRUE
KhatyrstyrCave_M	Russia_AfontovaGora3+China_AmurRiver_Mesolithic+China_SEastAsia_Coastal_EN	0.0934426	Russia_AfontovaGora3	0.0720566	0.0256001	2.81469	TRUE	3	TRUE
KhatyrstyrCave_M	Russia_AfontovaGora3+China_AmurRiver_Mesolithic+China_SEastAsia_Coastal_EN	0.0934426	China_AmurRiver_Mesolithic	0.7477	0.0857126	8.72334	TRUE	3	TRUE
KhatyrstyrCave_M	Russia_AfontovaGora3+China_AmurRiver_Mesolithic+China_SEastAsia_Coastal_EN	0.0934426	China_SEastAsia_Coastal_EN	0.180243	0.100191	1.79899	TRUE	3	TRUE
KhatyrstyrCave_M	Russia_AfontovaGora3+Ust_Kyakhta+China_AmurRiver_Mesolithic	0.0788523	Russia_AfontovaGora3	0.0230695	0.0639182	0.360923	TRUE	3	TRUE
KhatyrstyrCave_M	Russia_AfontovaGora3+Ust_Kyakhta+China_AmurRiver_Mesolithic	0.0788523	Ust_Kyakhta	0.280345	0.211798	1.32365	TRUE	3	TRUE
KhatyrstyrCave_M	Russia_AfontovaGora3+Ust_Kyakhta+China_AmurRiver_Mesolithic	0.0788523	China_AmurRiver_Mesolithic	0.696585	0.152137	4.57867	TRUE	3	TRUE
KhatyrstyrCave_M	Ust_Kyakhta+China_AmurRiver_Mesolithic+China_NEastAsia_Inland_EN	0.0566223	Ust_Kyakhta	0.256138	0.131051	1.9545	TRUE	3	TRUE
KhatyrstyrCave_M	Ust_Kyakhta+China_AmurRiver_Mesolithic+China_NEastAsia_Inland_EN	0.0566223	China_AmurRiver_Mesolithic	0.570811	0.17048	3.34825	TRUE	3	TRUE
KhatyrstyrCave_M	Ust_Kyakhta+China_AmurRiver_Mesolithic+China_NEastAsia_Inland_EN	0.0566223	China_NEastAsia_Inland_EN	0.173051	0.272457	0.63515	TRUE	3	TRUE
KhatyrstyrCave_M	Russia_AfontovaGora3+China_AmurRiver_Mesolithic+China_NEastAsia_Inland_EN	0.0462256	Russia_AfontovaGora3	0.0606521	0.0282389	2.14782	FALSE	3	TRUE
KhatyrstyrCave_M	Russia_AfontovaGora3+China_AmurRiver_Mesolithic+China_NEastAsia_Inland_EN	0.0462256	China_AmurRiver_Mesolithic	0.579326	0.17072	3.39343	FALSE	3	TRUE
KhatyrstyrCave_M	Russia_AfontovaGora3+China_AmurRiver_Mesolithic+China_NEastAsia_Inland_EN	0.0462256	China_NEastAsia_Inland_EN	0.360021	0.189893	1.89592	FALSE	3	TRUE
KhatyrstyrCave_M	Ust_Kyakhta+China_AmurRiver_LPaleolithic_19K+China_AmurRiver_Mesolithic	0.0411045	Ust_Kyakhta	0.253354	0.0852874	2.97059	FALSE	3	TRUE
KhatyrstyrCave_M	Ust_Kyakhta+China_AmurRiver_LPaleolithic_19K+China_AmurRiver_Mesolithic	0.0411045	China_AmurRiver_LPaleolithic_19K	0.179846	0.142276	1.26407	FALSE	3	TRUE
KhatyrstyrCave_M	Ust_Kyakhta+China_AmurRiver_LPaleolithic_19K+China_AmurRiver_Mesolithic	0.0411045	China_AmurRiver_Mesolithic	0.566799	0.106547	5.3197	FALSE	3	TRUE
KhatyrstyrCave_M	Khaiyrgas.SG+China_AmurRiver_Mesolithic+China_NEastAsia_Inland_EN	0.0408539	Khaiyrgas.SG	0.142139	0.0789159	1.80114	FALSE	3	TRUE
KhatyrstyrCave_M	Khaiyrgas.SG+China_AmurRiver_Mesolithic+China_NEastAsia_Inland_EN	0.0408539	China_AmurRiver_Mesolithic	0.56377	0.191917	2.93758	FALSE	3	TRUE
KhatyrstyrCave_M	Khaiyrgas.SG+China_AmurRiver_Mesolithic+China_NEastAsia_Inland_EN	0.0408539	China_NEastAsia_Inland_EN	0.294091	0.254489	1.15562	FALSE	3	TRUE
KhatyrstyrCave_M	Khaiyrgas.SG+China_AmurRiver_Mesolithic+China_SEastAsia_Coastal_EN	0.0401803	Khaiyrgas.SG	0.176067	0.0652319	2.69908	FALSE	3	TRUE
KhatyrstyrCave_M	Khaiyrgas.SG+China_AmurRiver_Mesolithic+China_SEastAsia_Coastal_EN	0.0401803	China_AmurRiver_Mesolithic	0.723293	0.0818435	8.8375	FALSE	3	TRUE
KhatyrstyrCave_M	Khaiyrgas.SG+China_AmurRiver_Mesolithic+China_SEastAsia_Coastal_EN	0.0401803	China_SEastAsia_Coastal_EN	0.100641	0.120458	0.835485	FALSE	3	TRUE
KhatyrstyrCave_M	Russia_AfontovaGora3+China_AmurRiver_LPaleolithic_19K+China_AmurRiver_Mesolithic	0.0378687	Russia_AfontovaGora3	0.0753563	0.0228026	3.30472	FALSE	3	TRUE
KhatyrstyrCave_M	Russia_AfontovaGora3+China_AmurRiver_LPaleolithic_19K+China_AmurRiver_Mesolithic	0.0378687	China_AmurRiver_LPaleolithic_19K	0.258105	0.12385	2.08401	FALSE	3	TRUE
KhatyrstyrCave_M	Russia_AfontovaGora3+China_AmurRiver_LPaleolithic_19K+China_AmurRiver_Mesolithic	0.0378687	China_AmurRiver_Mesolithic	0.666539	0.113977	5.84802	FALSE	3	TRUE
KhatyrstyrCave_M	Peru_Laramate_900BP+China_AmurRiver_Mesolithic+China_SEastAsia_Coastal_EN	0.0300174	Peru_Laramate_900BP	0.158028	0.0704789	2.2422	FALSE	3	TRUE
KhatyrstyrCave_M	Peru_Laramate_900BP+China_AmurRiver_Mesolithic+China_SEastAsia_Coastal_EN	0.0300174	China_AmurRiver_Mesolithic	0.687847	0.0773055	8.89777	FALSE	3	TRUE
KhatyrstyrCave_M	Peru_Laramate_900BP+China_AmurRiver_Mesolithic+China_SEastAsia_Coastal_EN	0.0300174	China_SEastAsia_Coastal_EN	0.154125	0.112342	1.37193	FALSE	3	TRUE
KhatyrstyrCave_M	Khaiyrgas.SG+China_AmurRiver_LPaleolithic_19K+China_AmurRiver_Mesolithic	0.0273299	Khaiyrgas.SG	0.169149	0.0545193	3.10256	FALSE	3	TRUE
KhatyrstyrCave_M	Khaiyrgas.SG+China_AmurRiver_LPaleolithic_19K+China_AmurRiver_Mesolithic	0.0273299	China_AmurRiver_LPaleolithic_19K	0.199563	0.142092	1.40447	FALSE	3	TRUE
KhatyrstyrCave_M	Khaiyrgas.SG+China_AmurRiver_LPaleolithic_19K+China_AmurRiver_Mesolithic	0.0273299	China_AmurRiver_Mesolithic	0.631288	0.114908	5.49384	FALSE	3	TRUE
KhatyrstyrCave_M	China_AmurRiver_Mesolithic+China_NEastAsia_Inland_EN+China_SEastAsia_Coastal_EN	0.0259093	China_AmurRiver_Mesolithic	0.392717	0.152435	2.57629	FALSE	3	TRUE
KhatyrstyrCave_M	China_AmurRiver_Mesolithic+China_NEastAsia_Inland_EN+China_SEastAsia_Coastal_EN	0.0259093	China_NEastAsia_Inland_EN	0.551236	0.264405	2.08482	FALSE	3	TRUE
KhatyrstyrCave_M	China_AmurRiver_Mesolithic+China_NEastAsia_Inland_EN+China_SEastAsia_Coastal_EN	0.0259093	China_SEastAsia_Coastal_EN	0.0560466	0.155037	0.361506	FALSE	3	TRUE
KhatyrstyrCave_M	Peru_Laramate_900BP+China_AmurRiver_Mesolithic+China_NEastAsia_Inland_EN	0.0219152	Peru_Laramate_900BP	0.130186	0.0818899	1.58977	FALSE	3	TRUE
KhatyrstyrCave_M	Peru_Laramate_900BP+China_AmurRiver_Mesolithic+China_NEastAsia_Inland_EN	0.0219152	China_AmurRiver_Mesolithic	0.529781	0.172713	3.0674	FALSE	3	TRUE
KhatyrstyrCave_M	Peru_Laramate_900BP+China_AmurRiver_Mesolithic+China_NEastAsia_Inland_EN	0.0219152	China_NEastAsia_Inland_EN	0.340033	0.232069	1.46522	FALSE	3	TRUE
KhatyrstyrCave_M	Russia_AfontovaGora3+China_AmurRiver_LPaleolithic_14K+China_AmurRiver_Mesolithic	0.0151624	Russia_AfontovaGora3	0.094408	0.0390328	2.41868	FALSE	3	TRUE
KhatyrstyrCave_M	Russia_AfontovaGora3+China_AmurRiver_LPaleolithic_14K+China_AmurRiver_Mesolithic	0.0151624	China_AmurRiver_LPaleolithic_14K	0.328126	9.11446	0.0360006	FALSE	3	TRUE
KhatyrstyrCave_M	Russia_AfontovaGora3+China_AmurRiver_LPaleolithic_14K+China_AmurRiver_Mesolithic	0.0151624	China_AmurRiver_Mesolithic	0.577466	9.08126	0.0635887	FALSE	3	TRUE
KhatyrstyrCave_M	Peru_Laramate_900BP+China_AmurRiver_LPaleolithic_19K+China_AmurRiver_Mesolithic	0.0149674	Peru_Laramate_900BP	0.155277	0.0609873	2.54605	FALSE	3	TRUE
KhatyrstyrCave_M	Peru_Laramate_900BP+China_AmurRiver_LPaleolithic_19K+China_AmurRiver_Mesolithic	0.0149674	China_AmurRiver_LPaleolithic_19K	0.249259	0.136932	1.82031	FALSE	3	TRUE
KhatyrstyrCave_M	Peru_Laramate_900BP+China_AmurRiver_LPaleolithic_19K+China_AmurRiver_Mesolithic	0.0149674	China_AmurRiver_Mesolithic	0.595464	0.110416	5.39293	FALSE	3	TRUE
KhatyrstyrCave_M	Russia_AfontovaGora3+China_AmurRiver_Mesolithic+China_NEastAsia_Coastal_EN	0.00887267	Russia_AfontovaGora3	0.0959983	0.0236179	4.06463	FALSE	3	TRUE
KhatyrstyrCave_M	Russia_AfontovaGora3+China_AmurRiver_Mesolithic+China_NEastAsia_Coastal_EN	0.00887267	China_AmurRiver_Mesolithic	0.796629	0.159803	4.98508	FALSE	3	TRUE
KhatyrstyrCave_M	Russia_AfontovaGora3+China_AmurRiver_Mesolithic+China_NEastAsia_Coastal_EN	0.00887267	China_NEastAsia_Coastal_EN	0.107373	0.171246	0.627007	FALSE	3	TRUE
KhatyrstyrCave_M	Russia_AfontovaGora3+Khaiyrgas.SG+China_AmurRiver_LPaleolithic_14K	0.00800103	Russia_AfontovaGora3	0.0559162	0.1276	0.438214	FALSE	3	TRUE
KhatyrstyrCave_M	Russia_AfontovaGora3+Khaiyrgas.SG+China_AmurRiver_LPaleolithic_14K	0.00800103	Khaiyrgas.SG	0.0627596	0.278952	0.224983	FALSE	3	TRUE
KhatyrstyrCave_M	Russia_AfontovaGora3+Khaiyrgas.SG+China_AmurRiver_LPaleolithic_14K	0.00800103	China_AmurRiver_LPaleolithic_14K	0.881324	0.154329	5.71069	FALSE	3	TRUE
KhatyrstyrCave_M	China_AmurRiver_LPaleolithic_19K+China_AmurRiver_Mesolithic+China_SEastAsia_Coastal_EN	0.00468706	China_AmurRiver_LPaleolithic_19K	0.212139	0.76094	0.278786	FALSE	3	TRUE
KhatyrstyrCave_M	China_AmurRiver_LPaleolithic_19K+China_AmurRiver_Mesolithic+China_SEastAsia_Coastal_EN	0.00468706	China_AmurRiver_Mesolithic	0.58736	0.235155	2.49775	FALSE	3	TRUE
KhatyrstyrCave_M	China_AmurRiver_LPaleolithic_19K+China_AmurRiver_Mesolithic+China_SEastAsia_Coastal_EN	0.00468706	China_SEastAsia_Coastal_EN	0.200501	0.543196	0.369114	FALSE	3	TRUE
KhatyrstyrCave_M	Peru_Laramate_900BP+China_AmurRiver_Mesolithic+China_NEastAsia_Coastal_EN	0.00404967	Peru_Laramate_900BP	0.21961	0.0649836	3.37946	FALSE	3	TRUE
KhatyrstyrCave_M	Peru_Laramate_900BP+China_AmurRiver_Mesolithic+China_NEastAsia_Coastal_EN	0.00404967	China_AmurRiver_Mesolithic	0.725845	0.156722	4.63143	FALSE	3	TRUE
KhatyrstyrCave_M	Peru_Laramate_900BP+China_AmurRiver_Mesolithic+China_NEastAsia_Coastal_EN	0.00404967	China_NEastAsia_Coastal_EN	0.0545451	0.191268	0.285177	FALSE	3	TRUE
KhatyrstyrCave_M	Ust_Kyakhta+China_AmurRiver_Mesolithic+China_NEastAsia_Inland_EN+China_SEastAsia_Coastal_EN	0.0797115	Ust_Kyakhta	0.22945	0.121516	1.88823	TRUE	4	TRUE
KhatyrstyrCave_M	Ust_Kyakhta+China_AmurRiver_Mesolithic+China_NEastAsia_Inland_EN+China_SEastAsia_Coastal_EN	0.0797115	China_AmurRiver_Mesolithic	0.615677	0.184913	3.32955	TRUE	4	TRUE
KhatyrstyrCave_M	Ust_Kyakhta+China_AmurRiver_Mesolithic+China_NEastAsia_Inland_EN+China_SEastAsia_Coastal_EN	0.0797115	China_NEastAsia_Inland_EN	0.0126684	0.366603	0.0345561	TRUE	4	TRUE
KhatyrstyrCave_M	Ust_Kyakhta+China_AmurRiver_Mesolithic+China_NEastAsia_Inland_EN+China_SEastAsia_Coastal_EN	0.0797115	China_SEastAsia_Coastal_EN	0.142204	0.173278	0.820673	TRUE	4	TRUE
KhatyrstyrCave_M	Russia_AfontovaGora3+China_AmurRiver_Mesolithic+China_NEastAsia_Inland_EN+China_SEastAsia_Coastal_EN	0.0747518	Russia_AfontovaGora3	0.061153	0.0276473	2.21189	TRUE	4	TRUE
KhatyrstyrCave_M	Russia_AfontovaGora3+China_AmurRiver_Mesolithic+China_NEastAsia_Inland_EN+China_SEastAsia_Coastal_EN	0.0747518	China_AmurRiver_Mesolithic	0.606812	0.177462	3.41939	TRUE	4	TRUE
KhatyrstyrCave_M	Russia_AfontovaGora3+China_AmurRiver_Mesolithic+China_NEastAsia_Inland_EN+China_SEastAsia_Coastal_EN	0.0747518	China_NEastAsia_Inland_EN	0.262783	0.278942	0.942068	TRUE	4	TRUE
KhatyrstyrCave_M	Russia_AfontovaGora3+China_AmurRiver_Mesolithic+China_NEastAsia_Inland_EN+China_SEastAsia_Coastal_EN	0.0747518	China_SEastAsia_Coastal_EN	0.069252	0.14843	0.466564	TRUE	4	TRUE
KhatyrstyrCave_M	Ust_Kyakhta+China_AmurRiver_LPaleolithic_19K+China_AmurRiver_Mesolithic+China_SEastAsia_Coastal_EN	0.0632954	Ust_Kyakhta	0.202402	0.146576	1.38087	TRUE	4	TRUE
KhatyrstyrCave_M	Ust_Kyakhta+China_AmurRiver_LPaleolithic_19K+China_AmurRiver_Mesolithic+China_SEastAsia_Coastal_EN	0.0632954	China_AmurRiver_LPaleolithic_19K	0.0239206	0.875574	0.0273199	TRUE	4	TRUE
KhatyrstyrCave_M	Ust_Kyakhta+China_AmurRiver_LPaleolithic_19K+China_AmurRiver_Mesolithic+China_SEastAsia_Coastal_EN	0.0632954	China_AmurRiver_Mesolithic	0.600318	0.275531	2.17876	TRUE	4	TRUE
KhatyrstyrCave_M	Ust_Kyakhta+China_AmurRiver_LPaleolithic_19K+China_AmurRiver_Mesolithic+China_SEastAsia_Coastal_EN	0.0632954	China_SEastAsia_Coastal_EN	0.173359	0.728482	0.237973	TRUE	4	TRUE
KhatyrstyrCave_M	Russia_AfontovaGora3+Ust_Kyakhta+China_AmurRiver_LPaleolithic_19K+China_AmurRiver_Mesolithic	0.0598948	Russia_AfontovaGora3	0.0735651	0.0809428	0.908853	TRUE	4	TRUE
KhatyrstyrCave_M	Russia_AfontovaGora3+Ust_Kyakhta+China_AmurRiver_LPaleolithic_19K+China_AmurRiver_Mesolithic	0.0598948	Ust_Kyakhta	0.0284891	0.314158	0.0906842	TRUE	4	TRUE
KhatyrstyrCave_M	Russia_AfontovaGora3+Ust_Kyakhta+China_AmurRiver_LPaleolithic_19K+China_AmurRiver_Mesolithic	0.0598948	China_AmurRiver_LPaleolithic_19K	0.231166	0.174064	1.32805	TRUE	4	TRUE
KhatyrstyrCave_M	Russia_AfontovaGora3+Ust_Kyakhta+China_AmurRiver_LPaleolithic_19K+China_AmurRiver_Mesolithic	0.0598948	China_AmurRiver_Mesolithic	0.66678	0.154077	4.32756	TRUE	4	TRUE
KhatyrstyrCave_M	Russia_AfontovaGora3+Peru_Laramate_900BP+China_AmurRiver_Mesolithic+China_SEastAsia_Coastal_EN	0.0566747	Russia_AfontovaGora3	0.0275689	0.106238	0.259502	TRUE	4	TRUE
KhatyrstyrCave_M	Russia_AfontovaGora3+Peru_Laramate_900BP+China_AmurRiver_Mesolithic+China_SEastAsia_Coastal_EN	0.0566747	Peru_Laramate_900BP	0.122541	0.297194	0.412328	TRUE	4	TRUE
KhatyrstyrCave_M	Russia_AfontovaGora3+Peru_Laramate_900BP+China_AmurRiver_Mesolithic+China_SEastAsia_Coastal_EN	0.0566747	China_AmurRiver_Mesolithic	0.690044	0.155179	4.44675	TRUE	4	TRUE
KhatyrstyrCave_M	Russia_AfontovaGora3+Peru_Laramate_900BP+China_AmurRiver_Mesolithic+China_SEastAsia_Coastal_EN	0.0566747	China_SEastAsia_Coastal_EN	0.159846	0.117386	1.36171	TRUE	4	TRUE
KhatyrstyrCave_M	Peru_Laramate_900BP+China_AmurRiver_Mesolithic+China_NEastAsia_Inland_EN+China_SEastAsia_Coastal_EN	0.02688	Peru_Laramate_900BP	0.130437	0.0793007	1.64484	FALSE	4	TRUE
KhatyrstyrCave_M	Peru_Laramate_900BP+China_AmurRiver_Mesolithic+China_NEastAsia_Inland_EN+China_SEastAsia_Coastal_EN	0.02688	China_AmurRiver_Mesolithic	0.543374	0.180339	3.01306	FALSE	4	TRUE
KhatyrstyrCave_M	Peru_Laramate_900BP+China_AmurRiver_Mesolithic+China_NEastAsia_Inland_EN+China_SEastAsia_Coastal_EN	0.02688	China_NEastAsia_Inland_EN	0.287101	0.306947	0.935344	FALSE	4	TRUE
KhatyrstyrCave_M	Peru_Laramate_900BP+China_AmurRiver_Mesolithic+China_NEastAsia_Inland_EN+China_SEastAsia_Coastal_EN	0.02688	China_SEastAsia_Coastal_EN	0.0390888	0.153203	0.255143	FALSE	4	TRUE
KhatyrstyrCave_M	Russia_AfontovaGora3+China_AmurRiver_LPaleolithic_19K+China_AmurRiver_Mesolithic+China_NEastAsia_Inland_EN	0.0245807	Russia_AfontovaGora3	0.0616477	0.0348163	1.77066	FALSE	4	TRUE
KhatyrstyrCave_M	Russia_AfontovaGora3+China_AmurRiver_LPaleolithic_19K+China_AmurRiver_Mesolithic+China_NEastAsia_Inland_EN	0.0245807	China_AmurRiver_LPaleolithic_19K	0.111321	0.357907	0.311034	FALSE	4	TRUE
KhatyrstyrCave_M	Russia_AfontovaGora3+China_AmurRiver_LPaleolithic_19K+China_AmurRiver_Mesolithic+China_NEastAsia_Inland_EN	0.0245807	China_AmurRiver_Mesolithic	0.583411	0.204422	2.85396	FALSE	4	TRUE
KhatyrstyrCave_M	Russia_AfontovaGora3+China_AmurRiver_LPaleolithic_19K+China_AmurRiver_Mesolithic+China_NEastAsia_Inland_EN	0.0245807	China_NEastAsia_Inland_EN	0.24362	0.534388	0.455887	FALSE	4	TRUE
KhatyrstyrCave_M	Russia_AfontovaGora3+Peru_Laramate_900BP+China_AmurRiver_Mesolithic+China_NEastAsia_Inland_EN	0.0237989	Russia_AfontovaGora3	0.00616351	0.26895	0.0229169	FALSE	4	TRUE
KhatyrstyrCave_M	Russia_AfontovaGora3+Peru_Laramate_900BP+China_AmurRiver_Mesolithic+China_NEastAsia_Inland_EN	0.0237989	Peru_Laramate_900BP	0.172657	0.847559	0.203711	FALSE	4	TRUE
KhatyrstyrCave_M	Russia_AfontovaGora3+Peru_Laramate_900BP+China_AmurRiver_Mesolithic+China_NEastAsia_Inland_EN	0.0237989	China_AmurRiver_Mesolithic	0.578968	0.167004	3.46678	FALSE	4	TRUE
KhatyrstyrCave_M	Russia_AfontovaGora3+Peru_Laramate_900BP+China_AmurRiver_Mesolithic+China_NEastAsia_Inland_EN	0.0237989	China_NEastAsia_Inland_EN	0.242211	0.59576	0.406559	FALSE	4	TRUE
KhatyrstyrCave_M	Russia_AfontovaGora3+Peru_Laramate_900BP+China_AmurRiver_LPaleolithic_19K+China_AmurRiver_Mesolithic	0.0220928	Russia_AfontovaGora3	0.0695966	0.136707	0.509095	FALSE	4	TRUE
KhatyrstyrCave_M	Russia_AfontovaGora3+Peru_Laramate_900BP+China_AmurRiver_LPaleolithic_19K+China_AmurRiver_Mesolithic	0.0220928	Peru_Laramate_900BP	0.00996247	0.387305	0.0257225	FALSE	4	TRUE
KhatyrstyrCave_M	Russia_AfontovaGora3+Peru_Laramate_900BP+China_AmurRiver_LPaleolithic_19K+China_AmurRiver_Mesolithic	0.0220928	China_AmurRiver_LPaleolithic_19K	0.263544	0.191673	1.37497	FALSE	4	TRUE
KhatyrstyrCave_M	Russia_AfontovaGora3+Peru_Laramate_900BP+China_AmurRiver_LPaleolithic_19K+China_AmurRiver_Mesolithic	0.0220928	China_AmurRiver_Mesolithic	0.656897	0.154365	4.25549	FALSE	4	TRUE
KhatyrstyrCave_M	Khaiyrgas.SG+China_AmurRiver_LPaleolithic_19K+China_AmurRiver_Mesolithic+China_NEastAsia_Inland_EN	0.0214286	Khaiyrgas.SG	0.143624	0.101823	1.41053	FALSE	4	TRUE
KhatyrstyrCave_M	Khaiyrgas.SG+China_AmurRiver_LPaleolithic_19K+China_AmurRiver_Mesolithic+China_NEastAsia_Inland_EN	0.0214286	China_AmurRiver_LPaleolithic_19K	0.0788785	0.424252	0.185924	FALSE	4	TRUE
KhatyrstyrCave_M	Khaiyrgas.SG+China_AmurRiver_LPaleolithic_19K+China_AmurRiver_Mesolithic+China_NEastAsia_Inland_EN	0.0214286	China_AmurRiver_Mesolithic	0.566977	0.242655	2.33656	FALSE	4	TRUE
KhatyrstyrCave_M	Khaiyrgas.SG+China_AmurRiver_LPaleolithic_19K+China_AmurRiver_Mesolithic+China_NEastAsia_Inland_EN	0.0214286	China_NEastAsia_Inland_EN	0.210521	0.702477	0.299683	FALSE	4	TRUE
KhatyrstyrCave_M	Peru_Laramate_900BP+China_AmurRiver_LPaleolithic_19K+China_AmurRiver_Mesolithic+China_NEastAsia_Inland_EN	0.0107505	Peru_Laramate_900BP	0.136176	0.106235	1.28184	FALSE	4	TRUE
KhatyrstyrCave_M	Peru_Laramate_900BP+China_AmurRiver_LPaleolithic_19K+China_AmurRiver_Mesolithic+China_NEastAsia_Inland_EN	0.0107505	China_AmurRiver_LPaleolithic_19K	0.141667	0.460907	0.307366	FALSE	4	TRUE
KhatyrstyrCave_M	Peru_Laramate_900BP+China_AmurRiver_LPaleolithic_19K+China_AmurRiver_Mesolithic+China_NEastAsia_Inland_EN	0.0107505	China_AmurRiver_Mesolithic	0.545788	0.232732	2.34513	FALSE	4	TRUE
KhatyrstyrCave_M	Peru_Laramate_900BP+China_AmurRiver_LPaleolithic_19K+China_AmurRiver_Mesolithic+China_NEastAsia_Inland_EN	0.0107505	China_NEastAsia_Inland_EN	0.176368	0.734765	0.240034	FALSE	4	TRUE
KhatyrstyrCave_M	Peru_Laramate_900BP+Khaiyrgas.SG	0.199637	Peru_Laramate_900BP	7.2904	2.02315	3.6035	FALSE	2	FALSE
KhatyrstyrCave_M	Peru_Laramate_900BP+Khaiyrgas.SG	0.199637	Khaiyrgas.SG	-6.2904	2.02315	-3.10922	FALSE	2	FALSE
KhatyrstyrCave_M	Khaiyrgas.SG+Ust_Kyakhta	0.033455	Khaiyrgas.SG	-1.42056	0.219938	-6.4589	FALSE	2	FALSE
KhatyrstyrCave_M	Khaiyrgas.SG+Ust_Kyakhta	0.033455	Ust_Kyakhta	2.42056	0.219938	11.0056	FALSE	2	FALSE
KhatyrstyrCave_M	China_AmurRiver_LPaleolithic_14K+China_AmurRiver_Mesolithic	0.00331539	China_AmurRiver_LPaleolithic_14K	-23.2111	104.188	-0.222782	FALSE	2	FALSE
KhatyrstyrCave_M	China_AmurRiver_LPaleolithic_14K+China_AmurRiver_Mesolithic	0.00331539	China_AmurRiver_Mesolithic	24.2111	104.188	0.23238	FALSE	2	FALSE
KhatyrstyrCave_M	Peru_Laramate_900BP+Ust_Kyakhta	0.00286041	Peru_Laramate_900BP	-2.2303	0.400719	-5.56574	FALSE	2	FALSE
KhatyrstyrCave_M	Peru_Laramate_900BP+Ust_Kyakhta	0.00286041	Ust_Kyakhta	3.2303	0.400719	8.06126	FALSE	2	FALSE
KhatyrstyrCave_M	China_AmurRiver_LPaleolithic_19K+China_NEastAsia_Inland_EN	0.000252837	China_AmurRiver_LPaleolithic_19K	-2.27785	2.23351	-1.01985	FALSE	2	FALSE
KhatyrstyrCave_M	China_AmurRiver_LPaleolithic_19K+China_NEastAsia_Inland_EN	0.000252837	China_NEastAsia_Inland_EN	3.27785	2.23351	1.46758	FALSE	2	FALSE
KhatyrstyrCave_M	China_AmurRiver_LPaleolithic_19K+China_SEastAsia_Coastal_EN	0.000152224	China_AmurRiver_LPaleolithic_19K	2.78554	0.72941	3.81889	FALSE	2	FALSE
KhatyrstyrCave_M	China_AmurRiver_LPaleolithic_19K+China_SEastAsia_Coastal_EN	0.000152224	China_SEastAsia_Coastal_EN	-1.78554	0.72941	-2.44792	FALSE	2	FALSE
KhatyrstyrCave_M	China_AmurRiver_LPaleolithic_19K+China_NEastAsia_Coastal_EN	2.78607e-05	China_AmurRiver_LPaleolithic_19K	-88.2847	4118.4	-0.0214366	FALSE	2	FALSE
KhatyrstyrCave_M	China_AmurRiver_LPaleolithic_19K+China_NEastAsia_Coastal_EN	2.78607e-05	China_NEastAsia_Coastal_EN	89.2847	4118.4	0.0216794	FALSE	2	FALSE
KhatyrstyrCave_M	China_NEastAsia_Coastal_EN+China_NEastAsia_Inland_EN	2.15587e-05	China_NEastAsia_Coastal_EN	-0.43506	0.629549	-0.691066	FALSE	2	FALSE
KhatyrstyrCave_M	China_NEastAsia_Coastal_EN+China_NEastAsia_Inland_EN	2.15587e-05	China_NEastAsia_Inland_EN	1.43506	0.629549	2.2795	FALSE	2	FALSE
KhatyrstyrCave_M	China_NEastAsia_Inland_EN+China_SEastAsia_Coastal_EN	8.35676e-06	China_NEastAsia_Inland_EN	1.33781	0.211196	6.33448	FALSE	2	FALSE
KhatyrstyrCave_M	China_NEastAsia_Inland_EN+China_SEastAsia_Coastal_EN	8.35676e-06	China_SEastAsia_Coastal_EN	-0.337815	0.211196	-1.59953	FALSE	2	FALSE
KhatyrstyrCave_M	Khaiyrgas.SG+China_NEastAsia_Inland_EN	9.36124e-07	Khaiyrgas.SG	-0.0863138	0.0644019	-1.34024	FALSE	2	FALSE
KhatyrstyrCave_M	Khaiyrgas.SG+China_NEastAsia_Inland_EN	9.36124e-07	China_NEastAsia_Inland_EN	1.08631	0.0644019	16.8677	FALSE	2	FALSE
KhatyrstyrCave_M	Peru_Laramate_900BP+China_NEastAsia_Inland_EN	3.81349e-07	Peru_Laramate_900BP	-0.0889641	0.0741808	-1.19929	FALSE	2	FALSE
KhatyrstyrCave_M	Peru_Laramate_900BP+China_NEastAsia_Inland_EN	3.81349e-07	China_NEastAsia_Inland_EN	1.08896	0.0741808	14.6799	FALSE	2	FALSE
KhatyrstyrCave_M	Russia_AfontovaGora3+China_NEastAsia_Inland_EN	3.57318e-07	Russia_AfontovaGora3	-0.0234933	0.0235713	-0.99669	FALSE	2	FALSE
KhatyrstyrCave_M	Russia_AfontovaGora3+China_NEastAsia_Inland_EN	3.57318e-07	China_NEastAsia_Inland_EN	1.02349	0.0235713	43.4211	FALSE	2	FALSE
KhatyrstyrCave_M	Ust_Kyakhta+China_NEastAsia_Inland_EN	3.43352e-07	Ust_Kyakhta	-0.143237	0.130897	-1.09427	FALSE	2	FALSE
KhatyrstyrCave_M	Ust_Kyakhta+China_NEastAsia_Inland_EN	3.43352e-07	China_NEastAsia_Inland_EN	1.14324	0.130897	8.73388	FALSE	2	FALSE
KhatyrstyrCave_M	Russia_AfontovaGora3+Khaiyrgas.SG	2.539e-07	Russia_AfontovaGora3	-0.639456	0.0549288	-11.6415	FALSE	2	FALSE
KhatyrstyrCave_M	Russia_AfontovaGora3+Khaiyrgas.SG	2.539e-07	Khaiyrgas.SG	1.63946	0.0549288	29.8469	FALSE	2	FALSE
KhatyrstyrCave_M	China_NEastAsia_Coastal_EN+China_SEastAsia_Coastal_EN	3.08578e-08	China_NEastAsia_Coastal_EN	1.24686	0.212251	5.87449	FALSE	2	FALSE
KhatyrstyrCave_M	China_NEastAsia_Coastal_EN+China_SEastAsia_Coastal_EN	3.08578e-08	China_SEastAsia_Coastal_EN	-0.246865	0.212251	-1.16308	FALSE	2	FALSE
KhatyrstyrCave_M	Russia_AfontovaGora3+Peru_Laramate_900BP	2.93896e-08	Russia_AfontovaGora3	-0.477041	0.0399951	-11.9275	FALSE	2	FALSE
KhatyrstyrCave_M	Russia_AfontovaGora3+Peru_Laramate_900BP	2.93896e-08	Peru_Laramate_900BP	1.47704	0.0399951	36.9305	FALSE	2	FALSE
KhatyrstyrCave_M	Russia_AfontovaGora3+Ust_Kyakhta	2.68992e-08	Russia_AfontovaGora3	-0.267264	0.0305739	-8.74158	FALSE	2	FALSE
KhatyrstyrCave_M	Russia_AfontovaGora3+Ust_Kyakhta	2.68992e-08	Ust_Kyakhta	1.26726	0.0305739	41.4492	FALSE	2	FALSE
KhatyrstyrCave_M	Russia_AfontovaGora3+China_SEastAsia_Coastal_EN	3.07268e-21	Russia_AfontovaGora3	-0.061073	0.0267794	-2.2806	FALSE	2	FALSE
KhatyrstyrCave_M	Russia_AfontovaGora3+China_SEastAsia_Coastal_EN	3.07268e-21	China_SEastAsia_Coastal_EN	1.06107	0.0267794	39.6228	FALSE	2	FALSE
KhatyrstyrCave_M	Khaiyrgas.SG+China_SEastAsia_Coastal_EN	1.301e-23	Khaiyrgas.SG	-0.156709	0.11376	-1.37755	FALSE	2	FALSE
KhatyrstyrCave_M	Khaiyrgas.SG+China_SEastAsia_Coastal_EN	1.301e-23	China_SEastAsia_Coastal_EN	1.15671	0.11376	10.168	FALSE	2	FALSE
KhatyrstyrCave_M	Peru_Laramate_900BP+China_SEastAsia_Coastal_EN	2.20573e-24	Peru_Laramate_900BP	-0.0580711	0.104812	-0.554048	FALSE	2	FALSE
KhatyrstyrCave_M	Peru_Laramate_900BP+China_SEastAsia_Coastal_EN	2.20573e-24	China_SEastAsia_Coastal_EN	1.05807	0.104812	10.0949	FALSE	2	FALSE
KhatyrstyrCave_M	Peru_Laramate_900BP+Khaiyrgas.SG+China_AmurRiver_Mesolithic	0.869632	Peru_Laramate_900BP	-2.95413	1.90176	-1.55336	FALSE	3	FALSE
KhatyrstyrCave_M	Peru_Laramate_900BP+Khaiyrgas.SG+China_AmurRiver_Mesolithic	0.869632	Khaiyrgas.SG	2.81042	1.6769	1.67596	FALSE	3	FALSE
KhatyrstyrCave_M	Peru_Laramate_900BP+Khaiyrgas.SG+China_AmurRiver_Mesolithic	0.869632	China_AmurRiver_Mesolithic	1.14371	0.24995	4.57573	FALSE	3	FALSE
KhatyrstyrCave_M	China_AmurRiver_LPaleolithic_19K+China_AmurRiver_LPaleolithic_14K+China_AmurRiver_Mesolithic	0.733184	China_AmurRiver_LPaleolithic_19K	1.80674	1.11286	1.62351	FALSE	3	FALSE
KhatyrstyrCave_M	China_AmurRiver_LPaleolithic_19K+China_AmurRiver_LPaleolithic_14K+China_AmurRiver_Mesolithic	0.733184	China_AmurRiver_LPaleolithic_14K	-6.37109	4.82022	-1.32174	FALSE	3	FALSE
KhatyrstyrCave_M	China_AmurRiver_LPaleolithic_19K+China_AmurRiver_LPaleolithic_14K+China_AmurRiver_Mesolithic	0.733184	China_AmurRiver_Mesolithic	5.56436	3.7826	1.47104	FALSE	3	FALSE
KhatyrstyrCave_M	Khaiyrgas.SG+Ust_Kyakhta+China_AmurRiver_Mesolithic	0.652653	Khaiyrgas.SG	5.15098	9.04893	0.569236	FALSE	3	FALSE
KhatyrstyrCave_M	Khaiyrgas.SG+Ust_Kyakhta+China_AmurRiver_Mesolithic	0.652653	Ust_Kyakhta	-7.72041	14.1666	-0.544974	FALSE	3	FALSE
KhatyrstyrCave_M	Khaiyrgas.SG+Ust_Kyakhta+China_AmurRiver_Mesolithic	0.652653	China_AmurRiver_Mesolithic	3.56943	5.12421	0.696582	FALSE	3	FALSE
KhatyrstyrCave_M	China_AmurRiver_LPaleolithic_14K+China_AmurRiver_Mesolithic+China_NEastAsia_Coastal_EN	0.652318	China_AmurRiver_LPaleolithic_14K	-25.2111	54.4586	-0.46294	FALSE	3	FALSE
KhatyrstyrCave_M	China_AmurRiver_LPaleolithic_14K+China_AmurRiver_Mesolithic+China_NEastAsia_Coastal_EN	0.652318	China_AmurRiver_Mesolithic	18.7148	38.9114	0.48096	FALSE	3	FALSE
KhatyrstyrCave_M	China_AmurRiver_LPaleolithic_14K+China_AmurRiver_Mesolithic+China_NEastAsia_Coastal_EN	0.652318	China_NEastAsia_Coastal_EN	7.49625	15.6541	0.478868	FALSE	3	FALSE
KhatyrstyrCave_M	Russia_AfontovaGora3+Khaiyrgas.SG+Ust_Kyakhta	0.611483	Russia_AfontovaGora3	0.774604	0.582721	1.32929	FALSE	3	FALSE
KhatyrstyrCave_M	Russia_AfontovaGora3+Khaiyrgas.SG+Ust_Kyakhta	0.611483	Khaiyrgas.SG	-4.45466	2.52205	-1.76628	FALSE	3	FALSE
KhatyrstyrCave_M	Russia_AfontovaGora3+Khaiyrgas.SG+Ust_Kyakhta	0.611483	Ust_Kyakhta	4.68005	1.95078	2.39907	FALSE	3	FALSE
KhatyrstyrCave_M	Khaiyrgas.SG+Ust_Kyakhta+China_AmurRiver_LPaleolithic_14K	0.549336	Khaiyrgas.SG	4.84408	7.90817	0.612541	FALSE	3	FALSE
KhatyrstyrCave_M	Khaiyrgas.SG+Ust_Kyakhta+China_AmurRiver_LPaleolithic_14K	0.549336	Ust_Kyakhta	-7.33547	12.3741	-0.592807	FALSE	3	FALSE
KhatyrstyrCave_M	Khaiyrgas.SG+Ust_Kyakhta+China_AmurRiver_LPaleolithic_14K	0.549336	China_AmurRiver_LPaleolithic_14K	3.49139	4.47341	0.780475	FALSE	3	FALSE
KhatyrstyrCave_M	Russia_AfontovaGora3+Peru_Laramate_900BP+Ust_Kyakhta	0.539001	Russia_AfontovaGora3	2.90322	4.92461	0.589532	FALSE	3	FALSE
KhatyrstyrCave_M	Russia_AfontovaGora3+Peru_Laramate_900BP+Ust_Kyakhta	0.539001	Peru_Laramate_900BP	-20.9672	32.7629	-0.639967	FALSE	3	FALSE
KhatyrstyrCave_M	Russia_AfontovaGora3+Peru_Laramate_900BP+Ust_Kyakhta	0.539001	Ust_Kyakhta	19.064	27.8512	0.684494	FALSE	3	FALSE
KhatyrstyrCave_M	Peru_Laramate_900BP+Ust_Kyakhta+China_NEastAsia_Inland_EN	0.419509	Peru_Laramate_900BP	-5.57787	3.13954	-1.77665	FALSE	3	FALSE
KhatyrstyrCave_M	Peru_Laramate_900BP+Ust_Kyakhta+China_NEastAsia_Inland_EN	0.419509	Ust_Kyakhta	8.77948	4.97333	1.76531	FALSE	3	FALSE
KhatyrstyrCave_M	Peru_Laramate_900BP+Ust_Kyakhta+China_NEastAsia_Inland_EN	0.419509	China_NEastAsia_Inland_EN	-2.20161	1.86998	-1.17735	FALSE	3	FALSE
KhatyrstyrCave_M	Peru_Laramate_900BP+Khaiyrgas.SG+China_SEastAsia_Coastal_EN	0.415312	Peru_Laramate_900BP	4.56077	1.28623	3.54585	FALSE	3	FALSE
KhatyrstyrCave_M	Peru_Laramate_900BP+Khaiyrgas.SG+China_SEastAsia_Coastal_EN	0.415312	Khaiyrgas.SG	-4.06084	1.17389	-3.45931	FALSE	3	FALSE
KhatyrstyrCave_M	Peru_Laramate_900BP+Khaiyrgas.SG+China_SEastAsia_Coastal_EN	0.415312	China_SEastAsia_Coastal_EN	0.500071	0.252386	1.98137	FALSE	3	FALSE
KhatyrstyrCave_M	Peru_Laramate_900BP+Khaiyrgas.SG+China_AmurRiver_LPaleolithic_14K	0.319755	Peru_Laramate_900BP	-4.47448	6.76413	-0.661502	FALSE	3	FALSE
KhatyrstyrCave_M	Peru_Laramate_900BP+Khaiyrgas.SG+China_AmurRiver_LPaleolithic_14K	0.319755	Khaiyrgas.SG	4.04369	5.89037	0.686491	FALSE	3	FALSE
KhatyrstyrCave_M	Peru_Laramate_900BP+Khaiyrgas.SG+China_AmurRiver_LPaleolithic_14K	0.319755	China_AmurRiver_LPaleolithic_14K	1.4308	0.889053	1.60935	FALSE	3	FALSE
KhatyrstyrCave_M	China_AmurRiver_LPaleolithic_14K+China_AmurRiver_Mesolithic+China_NEastAsia_Inland_EN	0.230533	China_AmurRiver_LPaleolithic_14K	-3.2205	2.63224	-1.22348	FALSE	3	FALSE
KhatyrstyrCave_M	China_AmurRiver_LPaleolithic_14K+China_AmurRiver_Mesolithic+China_NEastAsia_Inland_EN	0.230533	China_AmurRiver_Mesolithic	2.99516	2.17937	1.37432	FALSE	3	FALSE
KhatyrstyrCave_M	China_AmurRiver_LPaleolithic_14K+China_AmurRiver_Mesolithic+China_NEastAsia_Inland_EN	0.230533	China_NEastAsia_Inland_EN	1.22534	0.53606	2.28582	FALSE	3	FALSE
KhatyrstyrCave_M	Russia_AfontovaGora3+Peru_Laramate_900BP+Khaiyrgas.SG	0.222265	Russia_AfontovaGora3	-0.0284655	0.317532	-0.0896461	FALSE	3	FALSE
KhatyrstyrCave_M	Russia_AfontovaGora3+Peru_Laramate_900BP+Khaiyrgas.SG	0.222265	Peru_Laramate_900BP	6.16837	3.12612	1.97317	FALSE	3	FALSE
KhatyrstyrCave_M	Russia_AfontovaGora3+Peru_Laramate_900BP+Khaiyrgas.SG	0.222265	Khaiyrgas.SG	-5.13991	3.40614	-1.50901	FALSE	3	FALSE
KhatyrstyrCave_M	China_AmurRiver_LPaleolithic_14K+China_NEastAsia_Coastal_EN+China_NEastAsia_Inland_EN	0.203519	China_AmurRiver_LPaleolithic_14K	0.967779	0.227296	4.25779	FALSE	3	FALSE
KhatyrstyrCave_M	China_AmurRiver_LPaleolithic_14K+China_NEastAsia_Coastal_EN+China_NEastAsia_Inland_EN	0.203519	China_NEastAsia_Coastal_EN	-1.23842	0.551068	-2.2473	FALSE	3	FALSE
KhatyrstyrCave_M	China_AmurRiver_LPaleolithic_14K+China_NEastAsia_Coastal_EN+China_NEastAsia_Inland_EN	0.203519	China_NEastAsia_Inland_EN	1.27064	0.417403	3.04416	FALSE	3	FALSE
KhatyrstyrCave_M	Peru_Laramate_900BP+Khaiyrgas.SG+China_AmurRiver_LPaleolithic_19K	0.175541	Peru_Laramate_900BP	4.71045	1.94149	2.42621	FALSE	3	FALSE
KhatyrstyrCave_M	Peru_Laramate_900BP+Khaiyrgas.SG+China_AmurRiver_LPaleolithic_19K	0.175541	Khaiyrgas.SG	-4.16372	1.74581	-2.38497	FALSE	3	FALSE
KhatyrstyrCave_M	Peru_Laramate_900BP+Khaiyrgas.SG+China_AmurRiver_LPaleolithic_19K	0.175541	China_AmurRiver_LPaleolithic_19K	0.453267	0.284109	1.5954	FALSE	3	FALSE
KhatyrstyrCave_M	China_AmurRiver_Mesolithic+China_NEastAsia_Coastal_EN+China_NEastAsia_Inland_EN	0.159788	China_AmurRiver_Mesolithic	0.474775	0.168229	2.82219	FALSE	3	FALSE
KhatyrstyrCave_M	China_AmurRiver_Mesolithic+China_NEastAsia_Coastal_EN+China_NEastAsia_Inland_EN	0.159788	China_NEastAsia_Coastal_EN	-0.665264	0.446314	-1.49057	FALSE	3	FALSE
KhatyrstyrCave_M	China_AmurRiver_Mesolithic+China_NEastAsia_Coastal_EN+China_NEastAsia_Inland_EN	0.159788	China_NEastAsia_Inland_EN	1.19049	0.38125	3.12259	FALSE	3	FALSE
KhatyrstyrCave_M	Khaiyrgas.SG+Ust_Kyakhta+China_NEastAsia_Inland_EN	0.156236	Khaiyrgas.SG	-2.14417	0.854643	-2.50885	FALSE	3	FALSE
KhatyrstyrCave_M	Khaiyrgas.SG+Ust_Kyakhta+China_NEastAsia_Inland_EN	0.156236	Ust_Kyakhta	3.87137	1.53874	2.51594	FALSE	3	FALSE
KhatyrstyrCave_M	Khaiyrgas.SG+Ust_Kyakhta+China_NEastAsia_Inland_EN	0.156236	China_NEastAsia_Inland_EN	-0.727206	0.707182	-1.02832	FALSE	3	FALSE
KhatyrstyrCave_M	Peru_Laramate_900BP+Khaiyrgas.SG+China_NEastAsia_Inland_EN	0.124532	Peru_Laramate_900BP	4.77113	3.08493	1.54659	FALSE	3	FALSE
KhatyrstyrCave_M	Peru_Laramate_900BP+Khaiyrgas.SG+China_NEastAsia_Inland_EN	0.124532	Khaiyrgas.SG	-4.1971	2.68364	-1.56396	FALSE	3	FALSE
KhatyrstyrCave_M	Peru_Laramate_900BP+Khaiyrgas.SG+China_NEastAsia_Inland_EN	0.124532	China_NEastAsia_Inland_EN	0.425971	0.458387	0.929283	FALSE	3	FALSE
KhatyrstyrCave_M	China_AmurRiver_LPaleolithic_14K+China_AmurRiver_Mesolithic+China_SEastAsia_Coastal_EN	0.120897	China_AmurRiver_LPaleolithic_14K	-4.54727	6.43989	-0.706109	FALSE	3	FALSE
KhatyrstyrCave_M	China_AmurRiver_LPaleolithic_14K+China_AmurRiver_Mesolithic+China_SEastAsia_Coastal_EN	0.120897	China_AmurRiver_Mesolithic	4.73542	5.73866	0.82518	FALSE	3	FALSE
KhatyrstyrCave_M	China_AmurRiver_LPaleolithic_14K+China_AmurRiver_Mesolithic+China_SEastAsia_Coastal_EN	0.120897	China_SEastAsia_Coastal_EN	0.811844	0.733146	1.10734	FALSE	3	FALSE
KhatyrstyrCave_M	China_AmurRiver_LPaleolithic_19K+China_AmurRiver_Mesolithic+China_NEastAsia_Coastal_EN	0.112352	China_AmurRiver_LPaleolithic_19K	2.31697	1.331	1.74077	FALSE	3	FALSE
KhatyrstyrCave_M	China_AmurRiver_LPaleolithic_19K+China_AmurRiver_Mesolithic+China_NEastAsia_Coastal_EN	0.112352	China_AmurRiver_Mesolithic	1.14666	0.420461	2.72714	FALSE	3	FALSE
KhatyrstyrCave_M	China_AmurRiver_LPaleolithic_19K+China_AmurRiver_Mesolithic+China_NEastAsia_Coastal_EN	0.112352	China_NEastAsia_Coastal_EN	-2.46363	1.69411	-1.45424	FALSE	3	FALSE
KhatyrstyrCave_M	Peru_Laramate_900BP+Khaiyrgas.SG+Ust_Kyakhta	0.112127	Peru_Laramate_900BP	4.68411	6.01325	0.778966	FALSE	3	FALSE
KhatyrstyrCave_M	Peru_Laramate_900BP+Khaiyrgas.SG+Ust_Kyakhta	0.112127	Khaiyrgas.SG	-4.54877	4.16169	-1.09301	FALSE	3	FALSE
KhatyrstyrCave_M	Peru_Laramate_900BP+Khaiyrgas.SG+Ust_Kyakhta	0.112127	Ust_Kyakhta	0.864653	1.93416	0.447044	FALSE	3	FALSE
KhatyrstyrCave_M	Peru_Laramate_900BP+Khaiyrgas.SG+China_NEastAsia_Coastal_EN	0.108271	Peru_Laramate_900BP	6.03324	3.43218	1.75784	FALSE	3	FALSE
KhatyrstyrCave_M	Peru_Laramate_900BP+Khaiyrgas.SG+China_NEastAsia_Coastal_EN	0.108271	Khaiyrgas.SG	-5.23724	3.02211	-1.73297	FALSE	3	FALSE
KhatyrstyrCave_M	Peru_Laramate_900BP+Khaiyrgas.SG+China_NEastAsia_Coastal_EN	0.108271	China_NEastAsia_Coastal_EN	0.203997	0.481027	0.424087	FALSE	3	FALSE
KhatyrstyrCave_M	Russia_AfontovaGora3+Khaiyrgas.SG+China_AmurRiver_Mesolithic	0.0975526	Russia_AfontovaGora3	-0.102873	0.0993472	-1.03549	FALSE	3	FALSE
KhatyrstyrCave_M	Russia_AfontovaGora3+Khaiyrgas.SG+China_AmurRiver_Mesolithic	0.0975526	Khaiyrgas.SG	0.455641	0.216385	2.10569	FALSE	3	FALSE
KhatyrstyrCave_M	Russia_AfontovaGora3+Khaiyrgas.SG+China_AmurRiver_Mesolithic	0.0975526	China_AmurRiver_Mesolithic	0.647231	0.120799	5.35793	FALSE	3	FALSE
KhatyrstyrCave_M	Peru_Laramate_900BP+Ust_Kyakhta+China_AmurRiver_Mesolithic	0.092672	Peru_Laramate_900BP	-1.4352	2.35478	-0.609482	FALSE	3	FALSE
KhatyrstyrCave_M	Peru_Laramate_900BP+Ust_Kyakhta+China_AmurRiver_Mesolithic	0.092672	Ust_Kyakhta	2.26837	3.19807	0.709293	FALSE	3	FALSE
KhatyrstyrCave_M	Peru_Laramate_900BP+Ust_Kyakhta+China_AmurRiver_Mesolithic	0.092672	China_AmurRiver_Mesolithic	0.166826	0.847014	0.196958	FALSE	3	FALSE
KhatyrstyrCave_M	Khaiyrgas.SG+Ust_Kyakhta+China_NEastAsia_Coastal_EN	0.0913472	Khaiyrgas.SG	-2.45665	0.917805	-2.67666	FALSE	3	FALSE
KhatyrstyrCave_M	Khaiyrgas.SG+Ust_Kyakhta+China_NEastAsia_Coastal_EN	0.0913472	Ust_Kyakhta	4.33222	1.55411	2.7876	FALSE	3	FALSE
KhatyrstyrCave_M	Khaiyrgas.SG+Ust_Kyakhta+China_NEastAsia_Coastal_EN	0.0913472	China_NEastAsia_Coastal_EN	-0.875573	0.661097	-1.32442	FALSE	3	FALSE
KhatyrstyrCave_M	China_AmurRiver_LPaleolithic_19K+China_AmurRiver_LPaleolithic_14K+China_NEastAsia_Coastal_EN	0.0906362	China_AmurRiver_LPaleolithic_19K	2.46536	1.55523	1.58521	FALSE	3	FALSE
KhatyrstyrCave_M	China_AmurRiver_LPaleolithic_19K+China_AmurRiver_LPaleolithic_14K+China_NEastAsia_Coastal_EN	0.0906362	China_AmurRiver_LPaleolithic_14K	1.63573	0.547696	2.98657	FALSE	3	FALSE
KhatyrstyrCave_M	China_AmurRiver_LPaleolithic_19K+China_AmurRiver_LPaleolithic_14K+China_NEastAsia_Coastal_EN	0.0906362	China_NEastAsia_Coastal_EN	-3.10109	2.03406	-1.52458	FALSE	3	FALSE
KhatyrstyrCave_M	Khaiyrgas.SG+China_AmurRiver_LPaleolithic_14K+China_NEastAsia_Coastal_EN	0.0843607	Khaiyrgas.SG	0.278529	0.0666141	4.18123	FALSE	3	FALSE
KhatyrstyrCave_M	Khaiyrgas.SG+China_AmurRiver_LPaleolithic_14K+China_NEastAsia_Coastal_EN	0.0843607	China_AmurRiver_LPaleolithic_14K	1.37399	0.219051	6.27246	FALSE	3	FALSE
KhatyrstyrCave_M	Khaiyrgas.SG+China_AmurRiver_LPaleolithic_14K+China_NEastAsia_Coastal_EN	0.0843607	China_NEastAsia_Coastal_EN	-0.652517	0.260516	-2.50471	FALSE	3	FALSE
KhatyrstyrCave_M	Russia_AfontovaGora3+China_AmurRiver_LPaleolithic_14K+China_SEastAsia_Coastal_EN	0.078518	Russia_AfontovaGora3	0.0969583	0.0273787	3.54138	FALSE	3	FALSE
KhatyrstyrCave_M	Russia_AfontovaGora3+China_AmurRiver_LPaleolithic_14K+China_SEastAsia_Coastal_EN	0.078518	China_AmurRiver_LPaleolithic_14K	0.985083	0.0976712	10.0857	FALSE	3	FALSE
KhatyrstyrCave_M	Russia_AfontovaGora3+China_AmurRiver_LPaleolithic_14K+China_SEastAsia_Coastal_EN	0.078518	China_SEastAsia_Coastal_EN	-0.0820411	0.1136	-0.72219	FALSE	3	FALSE
KhatyrstyrCave_M	Russia_AfontovaGora3+China_AmurRiver_LPaleolithic_19K+China_SEastAsia_Coastal_EN	0.0719248	Russia_AfontovaGora3	0.213358	0.0862241	2.47446	FALSE	3	FALSE
KhatyrstyrCave_M	Russia_AfontovaGora3+China_AmurRiver_LPaleolithic_19K+China_SEastAsia_Coastal_EN	0.0719248	China_AmurRiver_LPaleolithic_19K	3.95471	1.15303	3.42985	FALSE	3	FALSE
KhatyrstyrCave_M	Russia_AfontovaGora3+China_AmurRiver_LPaleolithic_19K+China_SEastAsia_Coastal_EN	0.0719248	China_SEastAsia_Coastal_EN	-3.16807	1.21945	-2.59795	FALSE	3	FALSE
KhatyrstyrCave_M	Peru_Laramate_900BP+Ust_Kyakhta+China_AmurRiver_LPaleolithic_19K	0.0682706	Peru_Laramate_900BP	-4.57454	1.97255	-2.3191	FALSE	3	FALSE
KhatyrstyrCave_M	Peru_Laramate_900BP+Ust_Kyakhta+China_AmurRiver_LPaleolithic_19K	0.0682706	Ust_Kyakhta	6.92212	2.8785	2.40476	FALSE	3	FALSE
KhatyrstyrCave_M	Peru_Laramate_900BP+Ust_Kyakhta+China_AmurRiver_LPaleolithic_19K	0.0682706	China_AmurRiver_LPaleolithic_19K	-1.34758	0.941356	-1.43153	FALSE	3	FALSE
KhatyrstyrCave_M	Peru_Laramate_900BP+Ust_Kyakhta+China_NEastAsia_Coastal_EN	0.0658833	Peru_Laramate_900BP	-5.71964	3.35711	-1.70374	FALSE	3	FALSE
KhatyrstyrCave_M	Peru_Laramate_900BP+Ust_Kyakhta+China_NEastAsia_Coastal_EN	0.0658833	Ust_Kyakhta	8.5841	4.94122	1.73724	FALSE	3	FALSE
KhatyrstyrCave_M	Peru_Laramate_900BP+Ust_Kyakhta+China_NEastAsia_Coastal_EN	0.0658833	China_NEastAsia_Coastal_EN	-1.86446	1.61414	-1.15508	FALSE	3	FALSE
KhatyrstyrCave_M	Ust_Kyakhta+China_NEastAsia_Coastal_EN+China_NEastAsia_Inland_EN	0.0636717	Ust_Kyakhta	-0.995578	0.512131	-1.94399	FALSE	3	FALSE
KhatyrstyrCave_M	Ust_Kyakhta+China_NEastAsia_Coastal_EN+China_NEastAsia_Inland_EN	0.0636717	China_NEastAsia_Coastal_EN	-2.7429	1.74951	-1.56781	FALSE	3	FALSE
KhatyrstyrCave_M	Ust_Kyakhta+China_NEastAsia_Coastal_EN+China_NEastAsia_Inland_EN	0.0636717	China_NEastAsia_Inland_EN	4.73847	2.21294	2.14126	FALSE	3	FALSE
KhatyrstyrCave_M	Ust_Kyakhta+China_AmurRiver_LPaleolithic_14K+China_NEastAsia_Coastal_EN	0.0581408	Ust_Kyakhta	0.408583	0.100841	4.05174	FALSE	3	FALSE
KhatyrstyrCave_M	Ust_Kyakhta+China_AmurRiver_LPaleolithic_14K+China_NEastAsia_Coastal_EN	0.0581408	China_AmurRiver_LPaleolithic_14K	1.22452	0.193814	6.31802	FALSE	3	FALSE
KhatyrstyrCave_M	Ust_Kyakhta+China_AmurRiver_LPaleolithic_14K+China_NEastAsia_Coastal_EN	0.0581408	China_NEastAsia_Coastal_EN	-0.633104	0.252159	-2.51074	FALSE	3	FALSE
KhatyrstyrCave_M	China_AmurRiver_LPaleolithic_19K+China_NEastAsia_Coastal_EN+China_SEastAsia_Coastal_EN	0.0473578	China_AmurRiver_LPaleolithic_19K	1536.57	87716.8	0.0175174	FALSE	3	FALSE
KhatyrstyrCave_M	China_AmurRiver_LPaleolithic_19K+China_NEastAsia_Coastal_EN+China_SEastAsia_Coastal_EN	0.0473578	China_NEastAsia_Coastal_EN	-1019.31	58466.1	-0.0174341	FALSE	3	FALSE
KhatyrstyrCave_M	China_AmurRiver_LPaleolithic_19K+China_NEastAsia_Coastal_EN+China_SEastAsia_Coastal_EN	0.0473578	China_SEastAsia_Coastal_EN	-516.26	29252.3	-0.0176485	FALSE	3	FALSE
KhatyrstyrCave_M	Russia_AfontovaGora3+China_AmurRiver_LPaleolithic_14K+China_NEastAsia_Coastal_EN	0.045154	Russia_AfontovaGora3	0.112387	0.0272333	4.12683	FALSE	3	FALSE
KhatyrstyrCave_M	Russia_AfontovaGora3+China_AmurRiver_LPaleolithic_14K+China_NEastAsia_Coastal_EN	0.045154	China_AmurRiver_LPaleolithic_14K	1.31953	0.209263	6.30562	FALSE	3	FALSE
KhatyrstyrCave_M	Russia_AfontovaGora3+China_AmurRiver_LPaleolithic_14K+China_NEastAsia_Coastal_EN	0.045154	China_NEastAsia_Coastal_EN	-0.431918	0.224081	-1.92751	FALSE	3	FALSE
KhatyrstyrCave_M	Khaiyrgas.SG+China_AmurRiver_LPaleolithic_14K+China_SEastAsia_Coastal_EN	0.0434521	Khaiyrgas.SG	0.224369	0.0685656	3.27232	FALSE	3	FALSE
KhatyrstyrCave_M	Khaiyrgas.SG+China_AmurRiver_LPaleolithic_14K+China_SEastAsia_Coastal_EN	0.0434521	China_AmurRiver_LPaleolithic_14K	0.936293	0.0944669	9.91134	FALSE	3	FALSE
KhatyrstyrCave_M	Khaiyrgas.SG+China_AmurRiver_LPaleolithic_14K+China_SEastAsia_Coastal_EN	0.0434521	China_SEastAsia_Coastal_EN	-0.160662	0.136466	-1.1773	FALSE	3	FALSE
KhatyrstyrCave_M	Ust_Kyakhta+China_AmurRiver_LPaleolithic_14K+China_AmurRiver_Mesolithic	0.0314348	Ust_Kyakhta	0.319525	0.0869638	3.67423	FALSE	3	FALSE
KhatyrstyrCave_M	Ust_Kyakhta+China_AmurRiver_LPaleolithic_14K+China_AmurRiver_Mesolithic	0.0314348	China_AmurRiver_LPaleolithic_14K	-0.33173	1.92609	-0.17223	FALSE	3	FALSE
KhatyrstyrCave_M	Ust_Kyakhta+China_AmurRiver_LPaleolithic_14K+China_AmurRiver_Mesolithic	0.0314348	China_AmurRiver_Mesolithic	1.01221	1.8729	0.540448	FALSE	3	FALSE
KhatyrstyrCave_M	Khaiyrgas.SG+China_AmurRiver_LPaleolithic_19K+China_SEastAsia_Coastal_EN	0.0313761	Khaiyrgas.SG	0.419693	0.151657	2.76739	FALSE	3	FALSE
KhatyrstyrCave_M	Khaiyrgas.SG+China_AmurRiver_LPaleolithic_19K+China_SEastAsia_Coastal_EN	0.0313761	China_AmurRiver_LPaleolithic_19K	2.9896	0.648781	4.60803	FALSE	3	FALSE
KhatyrstyrCave_M	Khaiyrgas.SG+China_AmurRiver_LPaleolithic_19K+China_SEastAsia_Coastal_EN	0.0313761	China_SEastAsia_Coastal_EN	-2.40929	0.753718	-3.19655	FALSE	3	FALSE
KhatyrstyrCave_M	Khaiyrgas.SG+Ust_Kyakhta+China_SEastAsia_Coastal_EN	0.0291624	Khaiyrgas.SG	-1.44987	0.259519	-5.58675	FALSE	3	FALSE
KhatyrstyrCave_M	Khaiyrgas.SG+Ust_Kyakhta+China_SEastAsia_Coastal_EN	0.0291624	Ust_Kyakhta	2.54416	0.422927	6.0156	FALSE	3	FALSE
KhatyrstyrCave_M	Khaiyrgas.SG+Ust_Kyakhta+China_SEastAsia_Coastal_EN	0.0291624	China_SEastAsia_Coastal_EN	-0.0942899	0.217022	-0.434472	FALSE	3	FALSE
KhatyrstyrCave_M	Peru_Laramate_900BP+China_AmurRiver_LPaleolithic_14K+China_SEastAsia_Coastal_EN	0.0290043	Peru_Laramate_900BP	0.200806	0.0731925	2.74353	FALSE	3	FALSE
KhatyrstyrCave_M	Peru_Laramate_900BP+China_AmurRiver_LPaleolithic_14K+China_SEastAsia_Coastal_EN	0.0290043	China_AmurRiver_LPaleolithic_14K	0.885267	0.0866631	10.215	FALSE	3	FALSE
KhatyrstyrCave_M	Peru_Laramate_900BP+China_AmurRiver_LPaleolithic_14K+China_SEastAsia_Coastal_EN	0.0290043	China_SEastAsia_Coastal_EN	-0.0860728	0.123817	-0.695162	FALSE	3	FALSE
KhatyrstyrCave_M	Peru_Laramate_900BP+China_AmurRiver_LPaleolithic_14K+China_NEastAsia_Coastal_EN	0.0286685	Peru_Laramate_900BP	0.261053	0.0714809	3.65207	FALSE	3	FALSE
KhatyrstyrCave_M	Peru_Laramate_900BP+China_AmurRiver_LPaleolithic_14K+China_NEastAsia_Coastal_EN	0.0286685	China_AmurRiver_LPaleolithic_14K	1.25177	0.200115	6.25522	FALSE	3	FALSE
KhatyrstyrCave_M	Peru_Laramate_900BP+China_AmurRiver_LPaleolithic_14K+China_NEastAsia_Coastal_EN	0.0286685	China_NEastAsia_Coastal_EN	-0.512819	0.240089	-2.13596	FALSE	3	FALSE
KhatyrstyrCave_M	Khaiyrgas.SG+Ust_Kyakhta+China_AmurRiver_LPaleolithic_19K	0.0276053	Khaiyrgas.SG	-1.81779	0.532851	-3.41143	FALSE	3	FALSE
KhatyrstyrCave_M	Khaiyrgas.SG+Ust_Kyakhta+China_AmurRiver_LPaleolithic_19K	0.0276053	Ust_Kyakhta	3.18942	0.883317	3.61073	FALSE	3	FALSE
KhatyrstyrCave_M	Khaiyrgas.SG+Ust_Kyakhta+China_AmurRiver_LPaleolithic_19K	0.0276053	China_AmurRiver_LPaleolithic_19K	-0.371633	0.378485	-0.981897	FALSE	3	FALSE
KhatyrstyrCave_M	Russia_AfontovaGora3+Peru_Laramate_900BP+China_AmurRiver_Mesolithic	0.0259415	Russia_AfontovaGora3	-0.0314053	0.1038	-0.302555	FALSE	3	FALSE
KhatyrstyrCave_M	Russia_AfontovaGora3+Peru_Laramate_900BP+China_AmurRiver_Mesolithic	0.0259415	Peru_Laramate_900BP	0.339043	0.266854	1.27052	FALSE	3	FALSE
KhatyrstyrCave_M	Russia_AfontovaGora3+Peru_Laramate_900BP+China_AmurRiver_Mesolithic	0.0259415	China_AmurRiver_Mesolithic	0.692363	0.166194	4.16598	FALSE	3	FALSE
KhatyrstyrCave_M	Ust_Kyakhta+China_AmurRiver_Mesolithic+China_NEastAsia_Coastal_EN	0.0249451	Ust_Kyakhta	0.349543	0.0900228	3.88283	FALSE	3	FALSE
KhatyrstyrCave_M	Ust_Kyakhta+China_AmurRiver_Mesolithic+China_NEastAsia_Coastal_EN	0.0249451	China_AmurRiver_Mesolithic	0.698538	0.150499	4.64147	FALSE	3	FALSE
KhatyrstyrCave_M	Ust_Kyakhta+China_AmurRiver_Mesolithic+China_NEastAsia_Coastal_EN	0.0249451	China_NEastAsia_Coastal_EN	-0.0480812	0.197669	-0.243241	FALSE	3	FALSE
KhatyrstyrCave_M	Khaiyrgas.SG+China_NEastAsia_Coastal_EN+China_NEastAsia_Inland_EN	0.0240591	Khaiyrgas.SG	-0.38426	0.160385	-2.39586	FALSE	3	FALSE
KhatyrstyrCave_M	Khaiyrgas.SG+China_NEastAsia_Coastal_EN+China_NEastAsia_Inland_EN	0.0240591	China_NEastAsia_Coastal_EN	-1.79365	1.00383	-1.78681	FALSE	3	FALSE
KhatyrstyrCave_M	Khaiyrgas.SG+China_NEastAsia_Coastal_EN+China_NEastAsia_Inland_EN	0.0240591	China_NEastAsia_Inland_EN	3.17791	1.1374	2.79402	FALSE	3	FALSE
KhatyrstyrCave_M	Ust_Kyakhta+China_AmurRiver_LPaleolithic_14K+China_SEastAsia_Coastal_EN	0.0238641	Ust_Kyakhta	0.274833	0.102758	2.67457	FALSE	3	FALSE
KhatyrstyrCave_M	Ust_Kyakhta+China_AmurRiver_LPaleolithic_14K+China_SEastAsia_Coastal_EN	0.0238641	China_AmurRiver_LPaleolithic_14K	0.80982	0.0866537	9.34547	FALSE	3	FALSE
KhatyrstyrCave_M	Ust_Kyakhta+China_AmurRiver_LPaleolithic_14K+China_SEastAsia_Coastal_EN	0.0238641	China_SEastAsia_Coastal_EN	-0.0846524	0.136506	-0.620138	FALSE	3	FALSE
KhatyrstyrCave_M	Russia_AfontovaGora3+Ust_Kyakhta+China_AmurRiver_LPaleolithic_14K	0.0232538	Russia_AfontovaGora3	0.127839	0.0729964	1.7513	FALSE	3	FALSE
KhatyrstyrCave_M	Russia_AfontovaGora3+Ust_Kyakhta+China_AmurRiver_LPaleolithic_14K	0.0232538	Ust_Kyakhta	-0.150257	0.246615	-0.609278	FALSE	3	FALSE
KhatyrstyrCave_M	Russia_AfontovaGora3+Ust_Kyakhta+China_AmurRiver_LPaleolithic_14K	0.0232538	China_AmurRiver_LPaleolithic_14K	1.02242	0.17785	5.74878	FALSE	3	FALSE
KhatyrstyrCave_M	Peru_Laramate_900BP+Ust_Kyakhta+China_AmurRiver_LPaleolithic_14K	0.0221913	Peru_Laramate_900BP	1.17312	1.0628	1.1038	FALSE	3	FALSE
KhatyrstyrCave_M	Peru_Laramate_900BP+Ust_Kyakhta+China_AmurRiver_LPaleolithic_14K	0.0221913	Ust_Kyakhta	-1.41538	1.48525	-0.95296	FALSE	3	FALSE
KhatyrstyrCave_M	Peru_Laramate_900BP+Ust_Kyakhta+China_AmurRiver_LPaleolithic_14K	0.0221913	China_AmurRiver_LPaleolithic_14K	1.24226	0.429321	2.89355	FALSE	3	FALSE
KhatyrstyrCave_M	Russia_AfontovaGora3+Peru_Laramate_900BP+China_AmurRiver_LPaleolithic_14K	0.0217716	Russia_AfontovaGora3	0.192505	0.135754	1.41805	FALSE	3	FALSE
KhatyrstyrCave_M	Russia_AfontovaGora3+Peru_Laramate_900BP+China_AmurRiver_LPaleolithic_14K	0.0217716	Peru_Laramate_900BP	-0.295758	0.350357	-0.844163	FALSE	3	FALSE
KhatyrstyrCave_M	Russia_AfontovaGora3+Peru_Laramate_900BP+China_AmurRiver_LPaleolithic_14K	0.0217716	China_AmurRiver_LPaleolithic_14K	1.10325	0.217325	5.07651	FALSE	3	FALSE
KhatyrstyrCave_M	Ust_Kyakhta+China_AmurRiver_LPaleolithic_14K+China_NEastAsia_Inland_EN	0.0188593	Ust_Kyakhta	0.413116	0.151621	2.72466	FALSE	3	FALSE
KhatyrstyrCave_M	Ust_Kyakhta+China_AmurRiver_LPaleolithic_14K+China_NEastAsia_Inland_EN	0.0188593	China_AmurRiver_LPaleolithic_14K	1.02205	0.22176	4.60879	FALSE	3	FALSE
KhatyrstyrCave_M	Ust_Kyakhta+China_AmurRiver_LPaleolithic_14K+China_NEastAsia_Inland_EN	0.0188593	China_NEastAsia_Inland_EN	-0.435162	0.345925	-1.25796	FALSE	3	FALSE
KhatyrstyrCave_M	China_AmurRiver_LPaleolithic_14K+China_NEastAsia_Coastal_EN+China_SEastAsia_Coastal_EN	0.0160559	China_AmurRiver_LPaleolithic_14K	1.31858	0.306205	4.30619	FALSE	3	FALSE
KhatyrstyrCave_M	China_AmurRiver_LPaleolithic_14K+China_NEastAsia_Coastal_EN+China_SEastAsia_Coastal_EN	0.0160559	China_NEastAsia_Coastal_EN	-0.863255	0.521935	-1.65395	FALSE	3	FALSE
KhatyrstyrCave_M	China_AmurRiver_LPaleolithic_14K+China_NEastAsia_Coastal_EN+China_SEastAsia_Coastal_EN	0.0160559	China_SEastAsia_Coastal_EN	0.544677	0.246057	2.21362	FALSE	3	FALSE
KhatyrstyrCave_M	China_AmurRiver_LPaleolithic_19K+China_AmurRiver_Mesolithic+China_NEastAsia_Inland_EN	0.0156561	China_AmurRiver_LPaleolithic_19K	-0.220523	0.519921	-0.424147	FALSE	3	FALSE
KhatyrstyrCave_M	China_AmurRiver_LPaleolithic_19K+China_AmurRiver_Mesolithic+China_NEastAsia_Inland_EN	0.0156561	China_AmurRiver_Mesolithic	0.342872	0.152518	2.24807	FALSE	3	FALSE
KhatyrstyrCave_M	China_AmurRiver_LPaleolithic_19K+China_AmurRiver_Mesolithic+China_NEastAsia_Inland_EN	0.0156561	China_NEastAsia_Inland_EN	0.877651	0.607044	1.44578	FALSE	3	FALSE
KhatyrstyrCave_M	Khaiyrgas.SG+China_AmurRiver_LPaleolithic_14K+China_AmurRiver_Mesolithic	0.0148906	Khaiyrgas.SG	0.20959	0.0736838	2.84446	FALSE	3	FALSE
KhatyrstyrCave_M	Khaiyrgas.SG+China_AmurRiver_LPaleolithic_14K+China_AmurRiver_Mesolithic	0.0148906	China_AmurRiver_LPaleolithic_14K	-0.0373582	3.21164	-0.0116321	FALSE	3	FALSE
KhatyrstyrCave_M	Khaiyrgas.SG+China_AmurRiver_LPaleolithic_14K+China_AmurRiver_Mesolithic	0.0148906	China_AmurRiver_Mesolithic	0.827768	3.15234	0.262588	FALSE	3	FALSE
KhatyrstyrCave_M	Ust_Kyakhta+China_AmurRiver_LPaleolithic_19K+China_SEastAsia_Coastal_EN	0.0139209	Ust_Kyakhta	0.585626	0.202157	2.89688	FALSE	3	FALSE
KhatyrstyrCave_M	Ust_Kyakhta+China_AmurRiver_LPaleolithic_19K+China_SEastAsia_Coastal_EN	0.0139209	China_AmurRiver_LPaleolithic_19K	2.66091	0.576478	4.61581	FALSE	3	FALSE
KhatyrstyrCave_M	Ust_Kyakhta+China_AmurRiver_LPaleolithic_19K+China_SEastAsia_Coastal_EN	0.0139209	China_SEastAsia_Coastal_EN	-2.24654	0.692282	-3.24512	FALSE	3	FALSE
KhatyrstyrCave_M	Russia_AfontovaGora3+Khaiyrgas.SG+China_NEastAsia_Inland_EN	0.0128307	Russia_AfontovaGora3	1.85603	1.92768	0.962833	FALSE	3	FALSE
KhatyrstyrCave_M	Russia_AfontovaGora3+Khaiyrgas.SG+China_NEastAsia_Inland_EN	0.0128307	Khaiyrgas.SG	-4.93594	5.07536	-0.972531	FALSE	3	FALSE
KhatyrstyrCave_M	Russia_AfontovaGora3+Khaiyrgas.SG+China_NEastAsia_Inland_EN	0.0128307	China_NEastAsia_Inland_EN	4.07991	3.15073	1.29491	FALSE	3	FALSE
KhatyrstyrCave_M	Russia_AfontovaGora3+China_AmurRiver_LPaleolithic_14K+China_NEastAsia_Inland_EN	0.0127541	Russia_AfontovaGora3	0.0933074	0.0340203	2.7427	FALSE	3	FALSE
KhatyrstyrCave_M	Russia_AfontovaGora3+China_AmurRiver_LPaleolithic_14K+China_NEastAsia_Inland_EN	0.0127541	China_AmurRiver_LPaleolithic_14K	1.01758	0.227109	4.48058	FALSE	3	FALSE
KhatyrstyrCave_M	Russia_AfontovaGora3+China_AmurRiver_LPaleolithic_14K+China_NEastAsia_Inland_EN	0.0127541	China_NEastAsia_Inland_EN	-0.110887	0.253164	-0.438006	FALSE	3	FALSE
KhatyrstyrCave_M	Russia_AfontovaGora3+China_AmurRiver_LPaleolithic_19K+China_AmurRiver_LPaleolithic_14K	0.0124158	Russia_AfontovaGora3	0.091344	0.0251706	3.629	FALSE	3	FALSE
KhatyrstyrCave_M	Russia_AfontovaGora3+China_AmurRiver_LPaleolithic_19K+China_AmurRiver_LPaleolithic_14K	0.0124158	China_AmurRiver_LPaleolithic_19K	-0.104834	0.156999	-0.667741	FALSE	3	FALSE
KhatyrstyrCave_M	Russia_AfontovaGora3+China_AmurRiver_LPaleolithic_19K+China_AmurRiver_LPaleolithic_14K	0.0124158	China_AmurRiver_LPaleolithic_14K	1.01349	0.144086	7.03395	FALSE	3	FALSE
KhatyrstyrCave_M	Khaiyrgas.SG+China_AmurRiver_LPaleolithic_14K+China_NEastAsia_Inland_EN	0.0123159	Khaiyrgas.SG	0.239745	0.0933653	2.56782	FALSE	3	FALSE
KhatyrstyrCave_M	Khaiyrgas.SG+China_AmurRiver_LPaleolithic_14K+China_NEastAsia_Inland_EN	0.0123159	China_AmurRiver_LPaleolithic_14K	1.05255	0.250579	4.20048	FALSE	3	FALSE
KhatyrstyrCave_M	Khaiyrgas.SG+China_AmurRiver_LPaleolithic_14K+China_NEastAsia_Inland_EN	0.0123159	China_NEastAsia_Inland_EN	-0.292296	0.328574	-0.889588	FALSE	3	FALSE
KhatyrstyrCave_M	Peru_Laramate_900BP+Ust_Kyakhta+China_SEastAsia_Coastal_EN	0.0122658	Peru_Laramate_900BP	-3.1128	0.825233	-3.77202	FALSE	3	FALSE
KhatyrstyrCave_M	Peru_Laramate_900BP+Ust_Kyakhta+China_SEastAsia_Coastal_EN	0.0122658	Ust_Kyakhta	4.82211	1.20664	3.99632	FALSE	3	FALSE
KhatyrstyrCave_M	Peru_Laramate_900BP+Ust_Kyakhta+China_SEastAsia_Coastal_EN	0.0122658	China_SEastAsia_Coastal_EN	-0.709312	0.43731	-1.62199	FALSE	3	FALSE
KhatyrstyrCave_M	Khaiyrgas.SG+China_AmurRiver_Mesolithic+China_NEastAsia_Coastal_EN	0.0117259	Khaiyrgas.SG	0.23341	0.0579292	4.02922	FALSE	3	FALSE
KhatyrstyrCave_M	Khaiyrgas.SG+China_AmurRiver_Mesolithic+China_NEastAsia_Coastal_EN	0.0117259	China_AmurRiver_Mesolithic	0.814638	0.165806	4.91319	FALSE	3	FALSE
KhatyrstyrCave_M	Khaiyrgas.SG+China_AmurRiver_Mesolithic+China_NEastAsia_Coastal_EN	0.0117259	China_NEastAsia_Coastal_EN	-0.0480473	0.199193	-0.241209	FALSE	3	FALSE
KhatyrstyrCave_M	Khaiyrgas.SG+China_AmurRiver_LPaleolithic_19K+China_AmurRiver_LPaleolithic_14K	0.011085	Khaiyrgas.SG	0.211031	0.0603042	3.49944	FALSE	3	FALSE
KhatyrstyrCave_M	Khaiyrgas.SG+China_AmurRiver_LPaleolithic_19K+China_AmurRiver_LPaleolithic_14K	0.011085	China_AmurRiver_LPaleolithic_19K	-0.201331	0.181633	-1.10845	FALSE	3	FALSE
KhatyrstyrCave_M	Khaiyrgas.SG+China_AmurRiver_LPaleolithic_19K+China_AmurRiver_LPaleolithic_14K	0.011085	China_AmurRiver_LPaleolithic_14K	0.9903	0.147201	6.72752	FALSE	3	FALSE
KhatyrstyrCave_M	Peru_Laramate_900BP+China_AmurRiver_LPaleolithic_14K+China_NEastAsia_Inland_EN	0.00839309	Peru_Laramate_900BP	0.225779	0.0905549	2.49328	FALSE	3	FALSE
KhatyrstyrCave_M	Peru_Laramate_900BP+China_AmurRiver_LPaleolithic_14K+China_NEastAsia_Inland_EN	0.00839309	China_AmurRiver_LPaleolithic_14K	1.00629	0.218365	4.60831	FALSE	3	FALSE
KhatyrstyrCave_M	Peru_Laramate_900BP+China_AmurRiver_LPaleolithic_14K+China_NEastAsia_Inland_EN	0.00839309	China_NEastAsia_Inland_EN	-0.232074	0.28693	-0.808817	FALSE	3	FALSE
KhatyrstyrCave_M	Ust_Kyakhta+China_AmurRiver_LPaleolithic_19K+China_AmurRiver_LPaleolithic_14K	0.00833098	Ust_Kyakhta	0.301503	0.0923843	3.26357	FALSE	3	FALSE
KhatyrstyrCave_M	Ust_Kyakhta+China_AmurRiver_LPaleolithic_19K+China_AmurRiver_LPaleolithic_14K	0.00833098	China_AmurRiver_LPaleolithic_19K	-0.193831	0.178879	-1.08359	FALSE	3	FALSE
KhatyrstyrCave_M	Ust_Kyakhta+China_AmurRiver_LPaleolithic_19K+China_AmurRiver_LPaleolithic_14K	0.00833098	China_AmurRiver_LPaleolithic_14K	0.892329	0.133025	6.70799	FALSE	3	FALSE
KhatyrstyrCave_M	Peru_Laramate_900BP+China_AmurRiver_LPaleolithic_19K+China_SEastAsia_Coastal_EN	0.00816022	Peru_Laramate_900BP	0.411905	0.147779	2.7873	FALSE	3	FALSE
KhatyrstyrCave_M	Peru_Laramate_900BP+China_AmurRiver_LPaleolithic_19K+China_SEastAsia_Coastal_EN	0.00816022	China_AmurRiver_LPaleolithic_19K	2.7823	0.606333	4.58873	FALSE	3	FALSE
KhatyrstyrCave_M	Peru_Laramate_900BP+China_AmurRiver_LPaleolithic_19K+China_SEastAsia_Coastal_EN	0.00816022	China_SEastAsia_Coastal_EN	-2.1942	0.697115	-3.14755	FALSE	3	FALSE
KhatyrstyrCave_M	Peru_Laramate_900BP+China_NEastAsia_Coastal_EN+China_NEastAsia_Inland_EN	0.0069395	Peru_Laramate_900BP	-0.458386	0.215166	-2.13038	FALSE	3	FALSE
KhatyrstyrCave_M	Peru_Laramate_900BP+China_NEastAsia_Coastal_EN+China_NEastAsia_Inland_EN	0.0069395	China_NEastAsia_Coastal_EN	-1.82302	1.15939	-1.5724	FALSE	3	FALSE
KhatyrstyrCave_M	Peru_Laramate_900BP+China_NEastAsia_Coastal_EN+China_NEastAsia_Inland_EN	0.0069395	China_NEastAsia_Inland_EN	3.28141	1.34662	2.43678	FALSE	3	FALSE
KhatyrstyrCave_M	China_AmurRiver_LPaleolithic_19K+China_AmurRiver_LPaleolithic_14K+China_SEastAsia_Coastal_EN	0.00604326	China_AmurRiver_LPaleolithic_19K	-1.29268	1.72367	-0.749957	FALSE	3	FALSE
KhatyrstyrCave_M	China_AmurRiver_LPaleolithic_19K+China_AmurRiver_LPaleolithic_14K+China_SEastAsia_Coastal_EN	0.00604326	China_AmurRiver_LPaleolithic_14K	1.2893	0.624056	2.066	FALSE	3	FALSE
KhatyrstyrCave_M	China_AmurRiver_LPaleolithic_19K+China_AmurRiver_LPaleolithic_14K+China_SEastAsia_Coastal_EN	0.00604326	China_SEastAsia_Coastal_EN	1.00338	1.11373	0.900918	FALSE	3	FALSE
KhatyrstyrCave_M	Peru_Laramate_900BP+China_AmurRiver_LPaleolithic_19K+China_AmurRiver_LPaleolithic_14K	0.00530392	Peru_Laramate_900BP	0.19257	0.065596	2.93569	FALSE	3	FALSE
KhatyrstyrCave_M	Peru_Laramate_900BP+China_AmurRiver_LPaleolithic_19K+China_AmurRiver_LPaleolithic_14K	0.00530392	China_AmurRiver_LPaleolithic_19K	-0.125078	0.167389	-0.747232	FALSE	3	FALSE
KhatyrstyrCave_M	Peru_Laramate_900BP+China_AmurRiver_LPaleolithic_19K+China_AmurRiver_LPaleolithic_14K	0.00530392	China_AmurRiver_LPaleolithic_14K	0.932509	0.135187	6.8979	FALSE	3	FALSE
KhatyrstyrCave_M	China_AmurRiver_Mesolithic+China_NEastAsia_Coastal_EN+China_SEastAsia_Coastal_EN	0.00489825	China_AmurRiver_Mesolithic	0.817589	0.228763	3.57396	FALSE	3	FALSE
KhatyrstyrCave_M	China_AmurRiver_Mesolithic+China_NEastAsia_Coastal_EN+China_SEastAsia_Coastal_EN	0.00489825	China_NEastAsia_Coastal_EN	-0.310421	0.4102	-0.756757	FALSE	3	FALSE
KhatyrstyrCave_M	China_AmurRiver_Mesolithic+China_NEastAsia_Coastal_EN+China_SEastAsia_Coastal_EN	0.00489825	China_SEastAsia_Coastal_EN	0.492833	0.209822	2.34881	FALSE	3	FALSE
KhatyrstyrCave_M	Peru_Laramate_900BP+China_AmurRiver_LPaleolithic_14K+China_AmurRiver_Mesolithic	0.00447814	Peru_Laramate_900BP	0.302195	0.526596	0.573866	FALSE	3	FALSE
KhatyrstyrCave_M	Peru_Laramate_900BP+China_AmurRiver_LPaleolithic_14K+China_AmurRiver_Mesolithic	0.00447814	China_AmurRiver_LPaleolithic_14K	-6.72539	34.9591	-0.192379	FALSE	3	FALSE
KhatyrstyrCave_M	Peru_Laramate_900BP+China_AmurRiver_LPaleolithic_14K+China_AmurRiver_Mesolithic	0.00447814	China_AmurRiver_Mesolithic	7.42319	34.4593	0.215419	FALSE	3	FALSE
KhatyrstyrCave_M	China_AmurRiver_LPaleolithic_19K+China_NEastAsia_Inland_EN+China_SEastAsia_Coastal_EN	0.00332623	China_AmurRiver_LPaleolithic_19K	-11.3098	27.6822	-0.408559	FALSE	3	FALSE
KhatyrstyrCave_M	China_AmurRiver_LPaleolithic_19K+China_NEastAsia_Inland_EN+China_SEastAsia_Coastal_EN	0.00332623	China_NEastAsia_Inland_EN	8.44503	17.4212	0.484756	FALSE	3	FALSE
KhatyrstyrCave_M	China_AmurRiver_LPaleolithic_19K+China_NEastAsia_Inland_EN+China_SEastAsia_Coastal_EN	0.00332623	China_SEastAsia_Coastal_EN	3.86477	10.3897	0.371979	FALSE	3	FALSE
KhatyrstyrCave_M	China_AmurRiver_LPaleolithic_19K+China_AmurRiver_LPaleolithic_14K+China_NEastAsia_Inland_EN	0.00309455	China_AmurRiver_LPaleolithic_19K	-0.572897	0.668529	-0.856952	FALSE	3	FALSE
KhatyrstyrCave_M	China_AmurRiver_LPaleolithic_19K+China_AmurRiver_LPaleolithic_14K+China_NEastAsia_Inland_EN	0.00309455	China_AmurRiver_LPaleolithic_14K	0.626939	0.166884	3.75672	FALSE	3	FALSE
KhatyrstyrCave_M	China_AmurRiver_LPaleolithic_19K+China_AmurRiver_LPaleolithic_14K+China_NEastAsia_Inland_EN	0.00309455	China_NEastAsia_Inland_EN	0.945959	0.731348	1.29345	FALSE	3	FALSE
KhatyrstyrCave_M	China_AmurRiver_LPaleolithic_14K+China_NEastAsia_Inland_EN+China_SEastAsia_Coastal_EN	0.00252115	China_AmurRiver_LPaleolithic_14K	0.647252	0.177781	3.64073	FALSE	3	FALSE
KhatyrstyrCave_M	China_AmurRiver_LPaleolithic_14K+China_NEastAsia_Inland_EN+China_SEastAsia_Coastal_EN	0.00252115	China_NEastAsia_Inland_EN	0.387496	0.298807	1.29681	FALSE	3	FALSE
KhatyrstyrCave_M	China_AmurRiver_LPaleolithic_14K+China_NEastAsia_Inland_EN+China_SEastAsia_Coastal_EN	0.00252115	China_SEastAsia_Coastal_EN	-0.0347483	0.165986	-0.209344	FALSE	3	FALSE
KhatyrstyrCave_M	China_AmurRiver_LPaleolithic_19K+China_NEastAsia_Coastal_EN+China_NEastAsia_Inland_EN	0.00212014	China_AmurRiver_LPaleolithic_19K	-2.49005	3.84107	-0.64827	FALSE	3	FALSE
KhatyrstyrCave_M	China_AmurRiver_LPaleolithic_19K+China_NEastAsia_Coastal_EN+China_NEastAsia_Inland_EN	0.00212014	China_NEastAsia_Coastal_EN	1.88887	3.11677	0.606035	FALSE	3	FALSE
KhatyrstyrCave_M	China_AmurRiver_LPaleolithic_19K+China_NEastAsia_Coastal_EN+China_NEastAsia_Inland_EN	0.00212014	China_NEastAsia_Inland_EN	1.60118	1.24391	1.28721	FALSE	3	FALSE
KhatyrstyrCave_M	Ust_Kyakhta+China_AmurRiver_LPaleolithic_19K+China_NEastAsia_Inland_EN	0.00146395	Ust_Kyakhta	-0.591777	0.613036	-0.965321	FALSE	3	FALSE
KhatyrstyrCave_M	Ust_Kyakhta+China_AmurRiver_LPaleolithic_19K+China_NEastAsia_Inland_EN	0.00146395	China_AmurRiver_LPaleolithic_19K	-3.44988	3.36606	-1.0249	FALSE	3	FALSE
KhatyrstyrCave_M	Ust_Kyakhta+China_AmurRiver_LPaleolithic_19K+China_NEastAsia_Inland_EN	0.00146395	China_NEastAsia_Inland_EN	5.04165	3.91561	1.28758	FALSE	3	FALSE
KhatyrstyrCave_M	Khaiyrgas.SG+China_AmurRiver_LPaleolithic_19K+China_NEastAsia_Inland_EN	0.00090569	Khaiyrgas.SG	-0.204633	0.167234	-1.22363	FALSE	3	FALSE
KhatyrstyrCave_M	Khaiyrgas.SG+China_AmurRiver_LPaleolithic_19K+China_NEastAsia_Inland_EN	0.00090569	China_AmurRiver_LPaleolithic_19K	-2.34061	1.80689	-1.29538	FALSE	3	FALSE
KhatyrstyrCave_M	Khaiyrgas.SG+China_AmurRiver_LPaleolithic_19K+China_NEastAsia_Inland_EN	0.00090569	China_NEastAsia_Inland_EN	3.54524	1.93359	1.83351	FALSE	3	FALSE
KhatyrstyrCave_M	Russia_AfontovaGora3+China_NEastAsia_Coastal_EN+China_NEastAsia_Inland_EN	0.000715952	Russia_AfontovaGora3	-0.119625	0.0647796	-1.84664	FALSE	3	FALSE
KhatyrstyrCave_M	Russia_AfontovaGora3+China_NEastAsia_Coastal_EN+China_NEastAsia_Inland_EN	0.000715952	China_NEastAsia_Coastal_EN	-1.40745	1.06425	-1.32247	FALSE	3	FALSE
KhatyrstyrCave_M	Russia_AfontovaGora3+China_NEastAsia_Coastal_EN+China_NEastAsia_Inland_EN	0.000715952	China_NEastAsia_Inland_EN	2.52707	1.12072	2.25486	FALSE	3	FALSE
KhatyrstyrCave_M	Peru_Laramate_900BP+China_AmurRiver_LPaleolithic_19K+China_NEastAsia_Inland_EN	0.000646377	Peru_Laramate_900BP	-0.284269	0.273975	-1.03757	FALSE	3	FALSE
KhatyrstyrCave_M	Peru_Laramate_900BP+China_AmurRiver_LPaleolithic_19K+China_NEastAsia_Inland_EN	0.000646377	China_AmurRiver_LPaleolithic_19K	-2.71407	2.63322	-1.0307	FALSE	3	FALSE
KhatyrstyrCave_M	Peru_Laramate_900BP+China_AmurRiver_LPaleolithic_19K+China_NEastAsia_Inland_EN	0.000646377	China_NEastAsia_Inland_EN	3.99834	2.86665	1.39477	FALSE	3	FALSE
KhatyrstyrCave_M	Russia_AfontovaGora3+Peru_Laramate_900BP+China_NEastAsia_Inland_EN	0.000270573	Russia_AfontovaGora3	3.18415	5.00885	0.635703	FALSE	3	FALSE
KhatyrstyrCave_M	Russia_AfontovaGora3+Peru_Laramate_900BP+China_NEastAsia_Inland_EN	0.000270573	Peru_Laramate_900BP	-10.2066	15.902	-0.641845	FALSE	3	FALSE
KhatyrstyrCave_M	Russia_AfontovaGora3+Peru_Laramate_900BP+China_NEastAsia_Inland_EN	0.000270573	China_NEastAsia_Inland_EN	8.02245	10.8956	0.736303	FALSE	3	FALSE
KhatyrstyrCave_M	Russia_AfontovaGora3+China_AmurRiver_LPaleolithic_19K+China_NEastAsia_Inland_EN	0.000235197	Russia_AfontovaGora3	-0.0758086	0.074555	-1.01682	FALSE	3	FALSE
KhatyrstyrCave_M	Russia_AfontovaGora3+China_AmurRiver_LPaleolithic_19K+China_NEastAsia_Inland_EN	0.000235197	China_AmurRiver_LPaleolithic_19K	-2.41436	2.37077	-1.01839	FALSE	3	FALSE
KhatyrstyrCave_M	Russia_AfontovaGora3+China_AmurRiver_LPaleolithic_19K+China_NEastAsia_Inland_EN	0.000235197	China_NEastAsia_Inland_EN	3.49017	2.43	1.43629	FALSE	3	FALSE
KhatyrstyrCave_M	Russia_AfontovaGora3+China_AmurRiver_LPaleolithic_19K+China_NEastAsia_Coastal_EN	9.80539e-05	Russia_AfontovaGora3	0.550937	1.44586	0.381045	FALSE	3	FALSE
KhatyrstyrCave_M	Russia_AfontovaGora3+China_AmurRiver_LPaleolithic_19K+China_NEastAsia_Coastal_EN	9.80539e-05	China_AmurRiver_LPaleolithic_19K	-23.2229	64.3647	-0.360803	FALSE	3	FALSE
KhatyrstyrCave_M	Russia_AfontovaGora3+China_AmurRiver_LPaleolithic_19K+China_NEastAsia_Coastal_EN	9.80539e-05	China_NEastAsia_Coastal_EN	23.672	62.9404	0.376102	FALSE	3	FALSE
KhatyrstyrCave_M	Ust_Kyakhta+China_AmurRiver_LPaleolithic_19K+China_NEastAsia_Coastal_EN	6.95722e-05	Ust_Kyakhta	1.03616	1.76503	0.587052	FALSE	3	FALSE
KhatyrstyrCave_M	Ust_Kyakhta+China_AmurRiver_LPaleolithic_19K+China_NEastAsia_Coastal_EN	6.95722e-05	China_AmurRiver_LPaleolithic_19K	-14.5275	28.5213	-0.509356	FALSE	3	FALSE
KhatyrstyrCave_M	Ust_Kyakhta+China_AmurRiver_LPaleolithic_19K+China_NEastAsia_Coastal_EN	6.95722e-05	China_NEastAsia_Coastal_EN	14.4914	26.8845	0.539023	FALSE	3	FALSE
KhatyrstyrCave_M	Khaiyrgas.SG+China_AmurRiver_LPaleolithic_19K+China_NEastAsia_Coastal_EN	6.87115e-05	Khaiyrgas.SG	3.13795	46.7292	0.0671518	FALSE	3	FALSE
KhatyrstyrCave_M	Khaiyrgas.SG+China_AmurRiver_LPaleolithic_19K+China_NEastAsia_Coastal_EN	6.87115e-05	China_AmurRiver_LPaleolithic_19K	-62.8115	960.739	-0.0653783	FALSE	3	FALSE
KhatyrstyrCave_M	Khaiyrgas.SG+China_AmurRiver_LPaleolithic_19K+China_NEastAsia_Coastal_EN	6.87115e-05	China_NEastAsia_Coastal_EN	60.6735	914.061	0.066378	FALSE	3	FALSE
KhatyrstyrCave_M	Russia_AfontovaGora3+Ust_Kyakhta+China_NEastAsia_Inland_EN	6.77177e-05	Russia_AfontovaGora3	-1.07383	1.50358	-0.714185	FALSE	3	FALSE
KhatyrstyrCave_M	Russia_AfontovaGora3+Ust_Kyakhta+China_NEastAsia_Inland_EN	6.77177e-05	Ust_Kyakhta	5.36486	7.72629	0.694365	FALSE	3	FALSE
KhatyrstyrCave_M	Russia_AfontovaGora3+Ust_Kyakhta+China_NEastAsia_Inland_EN	6.77177e-05	China_NEastAsia_Inland_EN	-3.29103	6.2244	-0.528731	FALSE	3	FALSE
KhatyrstyrCave_M	Russia_AfontovaGora3+Khaiyrgas.SG+China_AmurRiver_LPaleolithic_19K	4.60073e-05	Russia_AfontovaGora3	-2.55338	4.40861	-0.57918	FALSE	3	FALSE
KhatyrstyrCave_M	Russia_AfontovaGora3+Khaiyrgas.SG+China_AmurRiver_LPaleolithic_19K	4.60073e-05	Khaiyrgas.SG	6.5327	11.2108	0.582717	FALSE	3	FALSE
KhatyrstyrCave_M	Russia_AfontovaGora3+Khaiyrgas.SG+China_AmurRiver_LPaleolithic_19K	4.60073e-05	China_AmurRiver_LPaleolithic_19K	-2.97932	6.80444	-0.43785	FALSE	3	FALSE
KhatyrstyrCave_M	Peru_Laramate_900BP+China_AmurRiver_LPaleolithic_19K+China_NEastAsia_Coastal_EN	3.08298e-05	Peru_Laramate_900BP	1.00278	2.75556	0.363912	FALSE	3	FALSE
KhatyrstyrCave_M	Peru_Laramate_900BP+China_AmurRiver_LPaleolithic_19K+China_NEastAsia_Coastal_EN	3.08298e-05	China_AmurRiver_LPaleolithic_19K	-22.447	66.2072	-0.339041	FALSE	3	FALSE
KhatyrstyrCave_M	Peru_Laramate_900BP+China_AmurRiver_LPaleolithic_19K+China_NEastAsia_Coastal_EN	3.08298e-05	China_NEastAsia_Coastal_EN	22.4442	63.5368	0.353247	FALSE	3	FALSE
KhatyrstyrCave_M	Russia_AfontovaGora3+Khaiyrgas.SG+China_NEastAsia_Coastal_EN	2.2009e-05	Russia_AfontovaGora3	-274.8	45128.1	-0.00608934	FALSE	3	FALSE
KhatyrstyrCave_M	Russia_AfontovaGora3+Khaiyrgas.SG+China_NEastAsia_Coastal_EN	2.2009e-05	Khaiyrgas.SG	696.02	114458	0.00608103	FALSE	3	FALSE
KhatyrstyrCave_M	Russia_AfontovaGora3+Khaiyrgas.SG+China_NEastAsia_Coastal_EN	2.2009e-05	China_NEastAsia_Coastal_EN	-420.22	69329.5	-0.0060612	FALSE	3	FALSE
KhatyrstyrCave_M	Khaiyrgas.SG+China_NEastAsia_Inland_EN+China_SEastAsia_Coastal_EN	8.31918e-06	Khaiyrgas.SG	-0.0223847	0.0779211	-0.287274	FALSE	3	FALSE
KhatyrstyrCave_M	Khaiyrgas.SG+China_NEastAsia_Inland_EN+China_SEastAsia_Coastal_EN	8.31918e-06	China_NEastAsia_Inland_EN	1.37992	0.220441	6.25983	FALSE	3	FALSE
KhatyrstyrCave_M	Khaiyrgas.SG+China_NEastAsia_Inland_EN+China_SEastAsia_Coastal_EN	8.31918e-06	China_SEastAsia_Coastal_EN	-0.357535	0.249836	-1.43108	FALSE	3	FALSE
KhatyrstyrCave_M	Ust_Kyakhta+China_NEastAsia_Inland_EN+China_SEastAsia_Coastal_EN	3.64451e-06	Ust_Kyakhta	-0.032432	0.146487	-0.221399	FALSE	3	FALSE
KhatyrstyrCave_M	Ust_Kyakhta+China_NEastAsia_Inland_EN+China_SEastAsia_Coastal_EN	3.64451e-06	China_NEastAsia_Inland_EN	1.44055	0.25679	5.60985	FALSE	3	FALSE
KhatyrstyrCave_M	Ust_Kyakhta+China_NEastAsia_Inland_EN+China_SEastAsia_Coastal_EN	3.64451e-06	China_SEastAsia_Coastal_EN	-0.408118	0.279478	-1.46029	FALSE	3	FALSE
KhatyrstyrCave_M	Peru_Laramate_900BP+China_NEastAsia_Inland_EN+China_SEastAsia_Coastal_EN	2.62074e-06	Peru_Laramate_900BP	-0.0232432	0.0836036	-0.278016	FALSE	3	FALSE
KhatyrstyrCave_M	Peru_Laramate_900BP+China_NEastAsia_Inland_EN+China_SEastAsia_Coastal_EN	2.62074e-06	China_NEastAsia_Inland_EN	1.35354	0.208693	6.48578	FALSE	3	FALSE
KhatyrstyrCave_M	Peru_Laramate_900BP+China_NEastAsia_Inland_EN+China_SEastAsia_Coastal_EN	2.62074e-06	China_SEastAsia_Coastal_EN	-0.330293	0.223536	-1.47758	FALSE	3	FALSE
KhatyrstyrCave_M	Russia_AfontovaGora3+China_NEastAsia_Inland_EN+China_SEastAsia_Coastal_EN	1.61668e-06	Russia_AfontovaGora3	-0.00600969	0.0271262	-0.221546	FALSE	3	FALSE
KhatyrstyrCave_M	Russia_AfontovaGora3+China_NEastAsia_Inland_EN+China_SEastAsia_Coastal_EN	1.61668e-06	China_NEastAsia_Inland_EN	1.31869	0.23501	5.6112	FALSE	3	FALSE
KhatyrstyrCave_M	Russia_AfontovaGora3+China_NEastAsia_Inland_EN+China_SEastAsia_Coastal_EN	1.61668e-06	China_SEastAsia_Coastal_EN	-0.31268	0.244126	-1.28081	FALSE	3	FALSE
KhatyrstyrCave_M	Russia_AfontovaGora3+Khaiyrgas.SG+China_SEastAsia_Coastal_EN	6.67311e-07	Russia_AfontovaGora3	-0.986373	0.314309	-3.13823	FALSE	3	FALSE
KhatyrstyrCave_M	Russia_AfontovaGora3+Khaiyrgas.SG+China_SEastAsia_Coastal_EN	6.67311e-07	Khaiyrgas.SG	2.63784	0.846613	3.11576	FALSE	3	FALSE
KhatyrstyrCave_M	Russia_AfontovaGora3+Khaiyrgas.SG+China_SEastAsia_Coastal_EN	6.67311e-07	China_SEastAsia_Coastal_EN	-0.65147	0.538592	-1.20958	FALSE	3	FALSE
KhatyrstyrCave_M	Russia_AfontovaGora3+China_NEastAsia_Coastal_EN+China_SEastAsia_Coastal_EN	1.12437e-07	Russia_AfontovaGora3	0.0798826	0.0455419	1.75405	FALSE	3	FALSE
KhatyrstyrCave_M	Russia_AfontovaGora3+China_NEastAsia_Coastal_EN+China_SEastAsia_Coastal_EN	1.12437e-07	China_NEastAsia_Coastal_EN	1.53387	0.396679	3.86676	FALSE	3	FALSE
KhatyrstyrCave_M	Russia_AfontovaGora3+China_NEastAsia_Coastal_EN+China_SEastAsia_Coastal_EN	1.12437e-07	China_SEastAsia_Coastal_EN	-0.613748	0.434554	-1.41237	FALSE	3	FALSE
KhatyrstyrCave_M	Khaiyrgas.SG+China_NEastAsia_Coastal_EN+China_SEastAsia_Coastal_EN	8.4708e-08	Khaiyrgas.SG	0.175538	0.122349	1.43474	FALSE	3	FALSE
KhatyrstyrCave_M	Khaiyrgas.SG+China_NEastAsia_Coastal_EN+China_SEastAsia_Coastal_EN	8.4708e-08	China_NEastAsia_Coastal_EN	1.46992	0.3579	4.10708	FALSE	3	FALSE
KhatyrstyrCave_M	Khaiyrgas.SG+China_NEastAsia_Coastal_EN+China_SEastAsia_Coastal_EN	8.4708e-08	China_SEastAsia_Coastal_EN	-0.645461	0.459504	-1.40469	FALSE	3	FALSE
KhatyrstyrCave_M	Russia_AfontovaGora3+Ust_Kyakhta+China_AmurRiver_LPaleolithic_19K	7.10603e-08	Russia_AfontovaGora3	-0.404617	0.18312	-2.20957	FALSE	3	FALSE
KhatyrstyrCave_M	Russia_AfontovaGora3+Ust_Kyakhta+China_AmurRiver_LPaleolithic_19K	7.10603e-08	Ust_Kyakhta	1.89549	0.823789	2.30094	FALSE	3	FALSE
KhatyrstyrCave_M	Russia_AfontovaGora3+Ust_Kyakhta+China_AmurRiver_LPaleolithic_19K	7.10603e-08	China_AmurRiver_LPaleolithic_19K	-0.49087	0.643482	-0.762834	FALSE	3	FALSE
KhatyrstyrCave_M	Ust_Kyakhta+China_NEastAsia_Coastal_EN+China_SEastAsia_Coastal_EN	5.95406e-08	Ust_Kyakhta	0.221662	0.145764	1.5207	FALSE	3	FALSE
KhatyrstyrCave_M	Ust_Kyakhta+China_NEastAsia_Coastal_EN+China_SEastAsia_Coastal_EN	5.95406e-08	China_NEastAsia_Coastal_EN	1.22095	0.235173	5.1917	FALSE	3	FALSE
KhatyrstyrCave_M	Ust_Kyakhta+China_NEastAsia_Coastal_EN+China_SEastAsia_Coastal_EN	5.95406e-08	China_SEastAsia_Coastal_EN	-0.442609	0.320045	-1.38296	FALSE	3	FALSE
KhatyrstyrCave_M	Peru_Laramate_900BP+China_NEastAsia_Coastal_EN+China_SEastAsia_Coastal_EN	5.37848e-08	Peru_Laramate_900BP	0.161199	0.103643	1.55534	FALSE	3	FALSE
KhatyrstyrCave_M	Peru_Laramate_900BP+China_NEastAsia_Coastal_EN+China_SEastAsia_Coastal_EN	5.37848e-08	China_NEastAsia_Coastal_EN	1.33832	0.260906	5.12949	FALSE	3	FALSE
KhatyrstyrCave_M	Peru_Laramate_900BP+China_NEastAsia_Coastal_EN+China_SEastAsia_Coastal_EN	5.37848e-08	China_SEastAsia_Coastal_EN	-0.499516	0.330049	-1.51346	FALSE	3	FALSE
KhatyrstyrCave_M	Russia_AfontovaGora3+Peru_Laramate_900BP+China_AmurRiver_LPaleolithic_19K	4.57889e-08	Russia_AfontovaGora3	-0.684773	0.33251	-2.05941	FALSE	3	FALSE
KhatyrstyrCave_M	Russia_AfontovaGora3+Peru_Laramate_900BP+China_AmurRiver_LPaleolithic_19K	4.57889e-08	Peru_Laramate_900BP	2.09613	0.987008	2.12372	FALSE	3	FALSE
KhatyrstyrCave_M	Russia_AfontovaGora3+Peru_Laramate_900BP+China_AmurRiver_LPaleolithic_19K	4.57889e-08	China_AmurRiver_LPaleolithic_19K	-0.411356	0.656867	-0.62624	FALSE	3	FALSE
KhatyrstyrCave_M	Russia_AfontovaGora3+Peru_Laramate_900BP+China_NEastAsia_Coastal_EN	3.26926e-08	Russia_AfontovaGora3	-1.08745	0.919095	-1.18318	FALSE	3	FALSE
KhatyrstyrCave_M	Russia_AfontovaGora3+Peru_Laramate_900BP+China_NEastAsia_Coastal_EN	3.26926e-08	Peru_Laramate_900BP	3.26333	2.65153	1.23074	FALSE	3	FALSE
KhatyrstyrCave_M	Russia_AfontovaGora3+Peru_Laramate_900BP+China_NEastAsia_Coastal_EN	3.26926e-08	China_NEastAsia_Coastal_EN	-1.17588	1.73384	-0.678194	FALSE	3	FALSE
KhatyrstyrCave_M	Russia_AfontovaGora3+Peru_Laramate_900BP+China_SEastAsia_Coastal_EN	2.66797e-08	Russia_AfontovaGora3	-0.479103	0.0822789	-5.82291	FALSE	3	FALSE
KhatyrstyrCave_M	Russia_AfontovaGora3+Peru_Laramate_900BP+China_SEastAsia_Coastal_EN	2.66797e-08	Peru_Laramate_900BP	1.49611	0.263902	5.66918	FALSE	3	FALSE
KhatyrstyrCave_M	Russia_AfontovaGora3+Peru_Laramate_900BP+China_SEastAsia_Coastal_EN	2.66797e-08	China_SEastAsia_Coastal_EN	-0.0170046	0.188913	-0.0900128	FALSE	3	FALSE
KhatyrstyrCave_M	China_NEastAsia_Coastal_EN+China_NEastAsia_Inland_EN+China_SEastAsia_Coastal_EN	1.96373e-08	China_NEastAsia_Coastal_EN	6.11474	20199.2	0.000302722	FALSE	3	FALSE
KhatyrstyrCave_M	China_NEastAsia_Coastal_EN+China_NEastAsia_Inland_EN+China_SEastAsia_Coastal_EN	1.96373e-08	China_NEastAsia_Inland_EN	-4.72011	20587.2	-0.000229274	FALSE	3	FALSE
KhatyrstyrCave_M	China_NEastAsia_Coastal_EN+China_NEastAsia_Inland_EN+China_SEastAsia_Coastal_EN	1.96373e-08	China_SEastAsia_Coastal_EN	-0.394629	388.112	-0.00101679	FALSE	3	FALSE
KhatyrstyrCave_M	Russia_AfontovaGora3+Ust_Kyakhta+China_NEastAsia_Coastal_EN	1.14108e-08	Russia_AfontovaGora3	-0.450241	0.262135	-1.71759	FALSE	3	FALSE
KhatyrstyrCave_M	Russia_AfontovaGora3+Ust_Kyakhta+China_NEastAsia_Coastal_EN	1.14108e-08	Ust_Kyakhta	2.06596	1.12856	1.83062	FALSE	3	FALSE
KhatyrstyrCave_M	Russia_AfontovaGora3+Ust_Kyakhta+China_NEastAsia_Coastal_EN	1.14108e-08	China_NEastAsia_Coastal_EN	-0.615716	0.868497	-0.708945	FALSE	3	FALSE
KhatyrstyrCave_M	Russia_AfontovaGora3+Ust_Kyakhta+China_SEastAsia_Coastal_EN	9.40223e-09	Russia_AfontovaGora3	-0.288454	0.0587178	-4.91255	FALSE	3	FALSE
KhatyrstyrCave_M	Russia_AfontovaGora3+Ust_Kyakhta+China_SEastAsia_Coastal_EN	9.40223e-09	Ust_Kyakhta	1.39647	0.284402	4.91019	FALSE	3	FALSE
KhatyrstyrCave_M	Russia_AfontovaGora3+Ust_Kyakhta+China_SEastAsia_Coastal_EN	9.40223e-09	China_SEastAsia_Coastal_EN	-0.108015	0.233	-0.463582	FALSE	3	FALSE
KhatyrstyrCave_M	Peru_Laramate_900BP+Khaiyrgas.SG+China_AmurRiver_LPaleolithic_14K+China_NEastAsia_Coastal_EN	0.996374	Peru_Laramate_900BP	-2.60447	1.47586	-1.76471	FALSE	4	FALSE
KhatyrstyrCave_M	Peru_Laramate_900BP+Khaiyrgas.SG+China_AmurRiver_LPaleolithic_14K+China_NEastAsia_Coastal_EN	0.996374	Khaiyrgas.SG	2.65193	1.37626	1.92691	FALSE	4	FALSE
KhatyrstyrCave_M	Peru_Laramate_900BP+Khaiyrgas.SG+China_AmurRiver_LPaleolithic_14K+China_NEastAsia_Coastal_EN	0.996374	China_AmurRiver_LPaleolithic_14K	2.25884	0.700592	3.22418	FALSE	4	FALSE
KhatyrstyrCave_M	Peru_Laramate_900BP+Khaiyrgas.SG+China_AmurRiver_LPaleolithic_14K+China_NEastAsia_Coastal_EN	0.996374	China_NEastAsia_Coastal_EN	-1.30629	0.667748	-1.95627	FALSE	4	FALSE
KhatyrstyrCave_M	Peru_Laramate_900BP+Khaiyrgas.SG+China_AmurRiver_LPaleolithic_19K+China_AmurRiver_LPaleolithic_14K	0.967086	Peru_Laramate_900BP	-3.87571	2.90929	-1.33218	FALSE	4	FALSE
KhatyrstyrCave_M	Peru_Laramate_900BP+Khaiyrgas.SG+China_AmurRiver_LPaleolithic_19K+China_AmurRiver_LPaleolithic_14K	0.967086	Khaiyrgas.SG	3.75371	2.70563	1.38737	FALSE	4	FALSE
KhatyrstyrCave_M	Peru_Laramate_900BP+Khaiyrgas.SG+China_AmurRiver_LPaleolithic_19K+China_AmurRiver_LPaleolithic_14K	0.967086	China_AmurRiver_LPaleolithic_19K	-1.04865	0.864377	-1.21319	FALSE	4	FALSE
KhatyrstyrCave_M	Peru_Laramate_900BP+Khaiyrgas.SG+China_AmurRiver_LPaleolithic_19K+China_AmurRiver_LPaleolithic_14K	0.967086	China_AmurRiver_LPaleolithic_14K	2.17066	1.01956	2.12902	FALSE	4	FALSE
KhatyrstyrCave_M	Peru_Laramate_900BP+Khaiyrgas.SG+Ust_Kyakhta+China_AmurRiver_Mesolithic	0.966377	Peru_Laramate_900BP	-2.10999	1.60342	-1.31593	FALSE	4	FALSE
KhatyrstyrCave_M	Peru_Laramate_900BP+Khaiyrgas.SG+Ust_Kyakhta+China_AmurRiver_Mesolithic	0.966377	Khaiyrgas.SG	3.20801	2.31845	1.38369	FALSE	4	FALSE
KhatyrstyrCave_M	Peru_Laramate_900BP+Khaiyrgas.SG+Ust_Kyakhta+China_AmurRiver_Mesolithic	0.966377	Ust_Kyakhta	-1.83018	2.74211	-0.667437	FALSE	4	FALSE
KhatyrstyrCave_M	Peru_Laramate_900BP+Khaiyrgas.SG+Ust_Kyakhta+China_AmurRiver_Mesolithic	0.966377	China_AmurRiver_Mesolithic	1.73216	1.05086	1.64833	FALSE	4	FALSE
KhatyrstyrCave_M	Russia_AfontovaGora3+Peru_Laramate_900BP+Ust_Kyakhta+China_AmurRiver_LPaleolithic_14K	0.964964	Russia_AfontovaGora3	0.862582	0.390469	2.20909	FALSE	4	FALSE
KhatyrstyrCave_M	Russia_AfontovaGora3+Peru_Laramate_900BP+Ust_Kyakhta+China_AmurRiver_LPaleolithic_14K	0.964964	Peru_Laramate_900BP	-4.1884	2.24644	-1.86447	FALSE	4	FALSE
KhatyrstyrCave_M	Russia_AfontovaGora3+Peru_Laramate_900BP+Ust_Kyakhta+China_AmurRiver_LPaleolithic_14K	0.964964	Ust_Kyakhta	2.9774	1.85428	1.60569	FALSE	4	FALSE
KhatyrstyrCave_M	Russia_AfontovaGora3+Peru_Laramate_900BP+Ust_Kyakhta+China_AmurRiver_LPaleolithic_14K	0.964964	China_AmurRiver_LPaleolithic_14K	1.34842	0.356573	3.78161	FALSE	4	FALSE
KhatyrstyrCave_M	Russia_AfontovaGora3+China_AmurRiver_LPaleolithic_19K+China_NEastAsia_Inland_EN+China_SEastAsia_Coastal_EN	0.925174	Russia_AfontovaGora3	3.23411	27.7505	0.116543	FALSE	4	FALSE
KhatyrstyrCave_M	Russia_AfontovaGora3+China_AmurRiver_LPaleolithic_19K+China_NEastAsia_Inland_EN+China_SEastAsia_Coastal_EN	0.925174	China_AmurRiver_LPaleolithic_19K	65.3509	561.813	0.116321	FALSE	4	FALSE
KhatyrstyrCave_M	Russia_AfontovaGora3+China_AmurRiver_LPaleolithic_19K+China_NEastAsia_Inland_EN+China_SEastAsia_Coastal_EN	0.925174	China_NEastAsia_Inland_EN	-31.2044	278.817	-0.111917	FALSE	4	FALSE
KhatyrstyrCave_M	Russia_AfontovaGora3+China_AmurRiver_LPaleolithic_19K+China_NEastAsia_Inland_EN+China_SEastAsia_Coastal_EN	0.925174	China_SEastAsia_Coastal_EN	-36.3806	310.864	-0.117031	FALSE	4	FALSE
KhatyrstyrCave_M	Russia_AfontovaGora3+Peru_Laramate_900BP+Ust_Kyakhta+China_AmurRiver_Mesolithic	0.915394	Russia_AfontovaGora3	0.574422	0.320153	1.79421	FALSE	4	FALSE
KhatyrstyrCave_M	Russia_AfontovaGora3+Peru_Laramate_900BP+Ust_Kyakhta+China_AmurRiver_Mesolithic	0.915394	Peru_Laramate_900BP	-3.69497	2.16188	-1.70914	FALSE	4	FALSE
KhatyrstyrCave_M	Russia_AfontovaGora3+Peru_Laramate_900BP+Ust_Kyakhta+China_AmurRiver_Mesolithic	0.915394	Ust_Kyakhta	3.46801	2.02769	1.71033	FALSE	4	FALSE
KhatyrstyrCave_M	Russia_AfontovaGora3+Peru_Laramate_900BP+Ust_Kyakhta+China_AmurRiver_Mesolithic	0.915394	China_AmurRiver_Mesolithic	0.652535	0.32927	1.98176	FALSE	4	FALSE
KhatyrstyrCave_M	Peru_Laramate_900BP+Khaiyrgas.SG+China_AmurRiver_Mesolithic+China_NEastAsia_Coastal_EN	0.909635	Peru_Laramate_900BP	-3.03748	1.86091	-1.63226	FALSE	4	FALSE
KhatyrstyrCave_M	Peru_Laramate_900BP+Khaiyrgas.SG+China_AmurRiver_Mesolithic+China_NEastAsia_Coastal_EN	0.909635	Khaiyrgas.SG	3.01784	1.71649	1.75815	FALSE	4	FALSE
KhatyrstyrCave_M	Peru_Laramate_900BP+Khaiyrgas.SG+China_AmurRiver_Mesolithic+China_NEastAsia_Coastal_EN	0.909635	China_AmurRiver_Mesolithic	1.58979	0.598044	2.65831	FALSE	4	FALSE
KhatyrstyrCave_M	Peru_Laramate_900BP+Khaiyrgas.SG+China_AmurRiver_Mesolithic+China_NEastAsia_Coastal_EN	0.909635	China_NEastAsia_Coastal_EN	-0.570149	0.551024	-1.03471	FALSE	4	FALSE
KhatyrstyrCave_M	Peru_Laramate_900BP+Khaiyrgas.SG+Ust_Kyakhta+China_AmurRiver_LPaleolithic_14K	0.901279	Peru_Laramate_900BP	-1.27568	2.06536	-0.617653	FALSE	4	FALSE
KhatyrstyrCave_M	Peru_Laramate_900BP+Khaiyrgas.SG+Ust_Kyakhta+China_AmurRiver_LPaleolithic_14K	0.901279	Khaiyrgas.SG	4.10775	3.85688	1.06504	FALSE	4	FALSE
KhatyrstyrCave_M	Peru_Laramate_900BP+Khaiyrgas.SG+Ust_Kyakhta+China_AmurRiver_LPaleolithic_14K	0.901279	Ust_Kyakhta	-4.55892	4.71501	-0.966896	FALSE	4	FALSE
KhatyrstyrCave_M	Peru_Laramate_900BP+Khaiyrgas.SG+Ust_Kyakhta+China_AmurRiver_LPaleolithic_14K	0.901279	China_AmurRiver_LPaleolithic_14K	2.72685	1.8609	1.46534	FALSE	4	FALSE
KhatyrstyrCave_M	Russia_AfontovaGora3+Khaiyrgas.SG+Ust_Kyakhta+China_AmurRiver_Mesolithic	0.901077	Russia_AfontovaGora3	-0.596345	1.05067	-0.567588	FALSE	4	FALSE
KhatyrstyrCave_M	Russia_AfontovaGora3+Khaiyrgas.SG+Ust_Kyakhta+China_AmurRiver_Mesolithic	0.901077	Khaiyrgas.SG	5.2152	8.47732	0.615194	FALSE	4	FALSE
KhatyrstyrCave_M	Russia_AfontovaGora3+Khaiyrgas.SG+Ust_Kyakhta+China_AmurRiver_Mesolithic	0.901077	Ust_Kyakhta	-5.84358	10.0058	-0.58402	FALSE	4	FALSE
KhatyrstyrCave_M	Russia_AfontovaGora3+Khaiyrgas.SG+Ust_Kyakhta+China_AmurRiver_Mesolithic	0.901077	China_AmurRiver_Mesolithic	2.22473	2.58973	0.859058	FALSE	4	FALSE
KhatyrstyrCave_M	Peru_Laramate_900BP+Khaiyrgas.SG+China_AmurRiver_LPaleolithic_19K+China_AmurRiver_Mesolithic	0.876976	Peru_Laramate_900BP	-3.34345	2.54675	-1.31283	FALSE	4	FALSE
KhatyrstyrCave_M	Peru_Laramate_900BP+Khaiyrgas.SG+China_AmurRiver_LPaleolithic_19K+China_AmurRiver_Mesolithic	0.876976	Khaiyrgas.SG	3.2314	2.3522	1.37377	FALSE	4	FALSE
KhatyrstyrCave_M	Peru_Laramate_900BP+Khaiyrgas.SG+China_AmurRiver_LPaleolithic_19K+China_AmurRiver_Mesolithic	0.876976	China_AmurRiver_LPaleolithic_19K	-0.288645	0.540394	-0.534138	FALSE	4	FALSE
KhatyrstyrCave_M	Peru_Laramate_900BP+Khaiyrgas.SG+China_AmurRiver_LPaleolithic_19K+China_AmurRiver_Mesolithic	0.876976	China_AmurRiver_Mesolithic	1.40069	0.67139	2.08626	FALSE	4	FALSE
KhatyrstyrCave_M	Peru_Laramate_900BP+Khaiyrgas.SG+China_AmurRiver_Mesolithic+China_SEastAsia_Coastal_EN	0.85654	Peru_Laramate_900BP	-4.11768	3.95859	-1.04019	FALSE	4	FALSE
KhatyrstyrCave_M	Peru_Laramate_900BP+Khaiyrgas.SG+China_AmurRiver_Mesolithic+China_SEastAsia_Coastal_EN	0.85654	Khaiyrgas.SG	3.9875	3.66645	1.08757	FALSE	4	FALSE
KhatyrstyrCave_M	Peru_Laramate_900BP+Khaiyrgas.SG+China_AmurRiver_Mesolithic+China_SEastAsia_Coastal_EN	0.85654	China_AmurRiver_Mesolithic	1.52766	0.817432	1.86885	FALSE	4	FALSE
[truncated: 2,890 more rows]

## Sheet: Tranche 3 (Naïve, Set B)
Targets	Model	P	Source	Prop	SE	Z	Pass?	Num_Sources?	All_Positive?
[truncated: 3,872 more rows]

## Sheet: Tranche 3 (Set B)
Targets	Model	P	Source	Prop	SE	Z	Pass?	Num_Sources?	All_Positive?
[truncated: 8,352 more rows]

[truncated: 12 more sheets: Tranche 4 (Naïve, Set A), Tranche 4 (Naïve, Set B), Tranche 4 (Set A), Tranche 4 (Set B), Tranche 5 (Naïve, Set A), Tranche 5 (Naïve, Set B) & 6, Tranche 5 (Set A), Tranche 5 (Set B), Tranche 6 (Naïve, Set B), Cisbaikal_LNBA, Tranche-Finding, Russia_MiddleAngara_EBA, Symmetry Tests]
