# Supplementary material for: Ancient DNA reveals the prehistory of the Uralic and Yeniseian peoples
Source: Nature. Author manuscript; Available in PMC 2025 Aug 12. (PMC12342343; doi:10.1038/s41586-025-09189-3)
Supplement: Supplementary Data 4 [file NIHMS2095973-supplement-Supplementary_Data_4.xlsx]

## Sheet: Individuals Involved
Version ID	Cluster Identity	Notes
brn001.SG	Transbaikal_EMN	-
brn002.SG	Transbaikal_EMN	-
brn003.SG	Transbaikal_EMN	-
brn008.SG	Transbaikal_EMN	-
brn012.SG	Transbaikal_EMN	-
cta016.SG	Transbaikal_EMN	-
irk007.SG	Transbaikal_EMN	-
irk00x.SG	Dzhilinda-1_M_N.SG	-
kra001.SG	Yakutia_LNBA	-
N2a.SG	Syalakh-Belkachi	-
N4a1.SG	Yakutia_LNBA	-
N4b2.SG	Yakutia_LNBA	-
N5a.SG	Syalakh-Belkachi	-
yak021.SG	Yakutia_LNBA	-
yak022.SG	Yakutia_LNBA	-
yak023.SG	Yakutia_LNBA (Relative of another individual in this group)	-
yak024.SG	Yakutia_LNBA	-
I23448	Syalakh-Belkachi	-
I20528	Yakutia_LNBA	-
KhatyrstyrCave_M	KhatyrstyrCave_M	-
I15934	Syalakh-Belkachi	-
DA340.SG	Cisbaikal_EN	-
DA341.SG	Cisbaikal_EN	-
DA357.SG	Cisbaikal_EN	-
DA359.SG	Cisbaikal_EN	-
DA245.SG	Cisbaikal_EN	-
DA246.SG	Cisbaikal_EN	-
DA247.SG	Cisbaikal_EN	-
DA248.SG	Cisbaikal_EN	-
DA249.SG	Cisbaikal_EN	-
DA250.SG	Cisbaikal_EN	-
DA251.SG	Cisbaikal_EN	-
DA252.SG	Cisbaikal_EN	-
DA253.SG	Cisbaikal_EN	-
DA362.SG	Cisbaikal_EN	-
I7759	Cisbaikal_EN	-
irk051.SG	Cisbaikal_EN	-
I0999	Cisbaikal_EN	-
IUO001	Cisbaikal_EN	-
KAG001	Cisbaikal_EN	-
STB002	Cisbaikal_EN	-
ANG001	Cisbaikal_EN_ANG001	-
NEO229.SG	Cisbaikal_EN_NEO229.SG	-
DA343.SG	Cisbaikal_LNBA	-
DA353.SG	Cisbaikal_LNBA	-
DA356.SG	Cisbaikal_LNBA	-
DA361.SG	Cisbaikal_LNBA	-
DA358.SG	Cisbaikal_LNBA	-
DA360.SG	Cisbaikal_LNBA	-
DA334.SG	Cisbaikal_LNBA	-
DA336.SG	Cisbaikal_LNBA	-
DA337.SG	Cisbaikal_LNBA	-
DA339.SG	Cisbaikal_LNBA	-
I1526	Cisbaikal_LNBA	-
I7779	Cisbaikal_LNBA	-
I7782	Cisbaikal_LNBA	-
I7335	Cisbaikal_LNBA	-
I8295_published	Cisbaikal_LNBA	-
I8296_published	Cisbaikal_LNBA	-
I7780	Cisbaikal_LNBA	-
irk025.SG	Cisbaikal_LNBA	-
irk017.SG	Cisbaikal_LNBA	-
irk022.SG	Cisbaikal_LNBA	-
irk033.SG	Cisbaikal_LNBA	-
irk036.SG	Cisbaikal_LNBA	-
irk061.SG	Cisbaikal_LNBA	-
irk068.SG	Cisbaikal_LNBA	-
irk071.SG	Cisbaikal_LNBA	-
irk075.SG	Cisbaikal_LNBA	-
irk034.SG	Cisbaikal_LNBA	-
irk040.SG	Cisbaikal_LNBA	-
irk057.SG	Cisbaikal_LNBA	-
irk008.SG	Cisbaikal_LNBA	-
mak026.SG	Cisbaikal_LNBA	-
I1001	Cisbaikal_LNBA	-
I1000	Cisbaikal_LNBA	-
I20310	Cisbaikal_LNBA_Krasnoyarsk	From Krasnoyarsk region; excluded from cluster, which is limited to individuals from Cisbaikal region
I2135	Cisbaikal_LNBA	-
I5280	Cisbaikal_LNBA_Krasnoyarsk	From Krasnoyarsk region; excluded from cluster, which is limited to individuals from Cisbaikal region
I2143	Cisbaikal_LNBA_Krasnoyarsk	From Krasnoyarsk region; excluded from cluster, which is limited to individuals from Cisbaikal region
I0998	Cisbaikal_LNBA	-
KAG002	Cisbaikal_LNBA	-
KPT001	Cisbaikal_LNBA	-
KPT002_petrous	Cisbaikal_LNBA	-
KPT003	Cisbaikal_LNBA	-
KPT004	Cisbaikal_LNBA	-
KPT006	Cisbaikal_LNBA	-
STB001	Cisbaikal_LNBA	-
ZPL001	Cisbaikal_LNBA	-
ZPL002	Cisbaikal_LNBA	-
DA342.SG	Cisbaikal_LNBA_1	-
DA344.SG	Cisbaikal_LNBA_1	-
DA345.SG	Cisbaikal_LNBA_1	-
I8298_published	Cisbaikal_LNBA_2	Slightly more ANE ancestry than members of Cisbaikal_LNBA
irk030.SG	Cisbaikal_LNBA_2	Slightly more ANE ancestry than members of Cisbaikal_LNBA
DA335.SG	Cisbaikal_LNBA_3	Slightly more Mongolia_N ancestry than members of Cisbaikal_LNBA
GLZ003	Cisbaikal_LNBA_3	Slightly more Mongolia_N ancestry than members of Cisbaikal_LNBA
I20309	Cisbaikal_LNBA_6_Krasnoyarsk	From Krasnoyarsk region, Admixed with Yakutia_LNBA
I20308	Cisbaikal_LNBA_3_Krasnoyarsk	From Krasnoyarsk region, slightly more Mongolia_N ancestry than members of Cisbaikal_LNBA
irk050.SG	Cisbaikal_LNBA_5	Slightly more Mongolia_N and ANE ancestry than members of Cisbaikal_LNBA
GLZ001	Cisbaikal_LNBA_4	Much more Mongolia_N ancestry than members of Cisbaikal_LNBA
GLZ002	Cisbaikal_LNBA_4	Much more Mongolia_N ancestry than members of Cisbaikal_LNBA
DA355.SG	Cisbaikal_LNBA_7	Much more ANE ancestry than members of Cisbaikal_LNBA

## Sheet: Siberia, Grouping F4s
O	X1	Grouping (X1)	X2	Grouping (X2)	X3	Grouping (X3)	F4	Z	R1	R2	R3
Ethiopia_4500BP_published.SG	yak023.SG	Yakutia_LNBA (Relative of another individual in this group)	yak024.SG	Yakutia_LNBA	Dzhilinda-1_M_N.SG.SG	Dzhilinda-1_M_N.SG	-0.041847	-37.353	9050	20402	271275
Ethiopia_4500BP_published.SG	yak024.SG	Yakutia_LNBA	yak023.SG	Yakutia_LNBA (Relative of another individual in this group)	Dzhilinda-1_M_N.SG.SG	Dzhilinda-1_M_N.SG	-0.041106	-36.256	9251	20402	271275
Ethiopia_4500BP_published.SG	yak023.SG	Yakutia_LNBA (Relative of another individual in this group)	yak024.SG	Yakutia_LNBA	N5a.SG	Syalakh-Belkachi	-0.040874	-33.146	5796	12921	174317
Ethiopia_4500BP_published.SG	yak024.SG	Yakutia_LNBA	yak023.SG	Yakutia_LNBA (Relative of another individual in this group)	brn001.SG	Transbaikal_EMN	-0.040491	-17.946	898	1990	26969
Ethiopia_4500BP_published.SG	yak024.SG	Yakutia_LNBA	yak023.SG	Yakutia_LNBA (Relative of another individual in this group)	N5a.SG	Syalakh-Belkachi	-0.040019	-32.416	5945	12921	174317
Ethiopia_4500BP_published.SG	yak023.SG	Yakutia_LNBA (Relative of another individual in this group)	yak024.SG	Yakutia_LNBA	brn012.SG	Transbaikal_EMN	-0.039986	-23.662	1945	4266	58045
Ethiopia_4500BP_published.SG	yak023.SG	Yakutia_LNBA (Relative of another individual in this group)	yak024.SG	Yakutia_LNBA	cta016.SG	Transbaikal_EMN	-0.039873	-37.088	13627	29703	403185
Ethiopia_4500BP_published.SG	yak024.SG	Yakutia_LNBA	yak023.SG	Yakutia_LNBA (Relative of another individual in this group)	cta016.SG	Transbaikal_EMN	-0.03958	-35.592	13745	29703	403185
Ethiopia_4500BP_published.SG	yak024.SG	Yakutia_LNBA	yak023.SG	Yakutia_LNBA (Relative of another individual in this group)	KhatyrstyrCave_M	KhatyrstyrCave_M	-0.039397	-18.211	997	2106	28149
Ethiopia_4500BP_published.SG	yak024.SG	Yakutia_LNBA	yak023.SG	Yakutia_LNBA (Relative of another individual in this group)	brn008.SG	Transbaikal_EMN	-0.039372	-35.187	12238	26431	360487
Ethiopia_4500BP_published.SG	yak023.SG	Yakutia_LNBA (Relative of another individual in this group)	yak024.SG	Yakutia_LNBA	brn003.SG	Transbaikal_EMN	-0.039308	-36.212	13168	28313	385293
Ethiopia_4500BP_published.SG	yak023.SG	Yakutia_LNBA (Relative of another individual in this group)	yak024.SG	Yakutia_LNBA	brn001.SG	Transbaikal_EMN	-0.039304	-17.498	930	1990	26969
Ethiopia_4500BP_published.SG	yak024.SG	Yakutia_LNBA	yak023.SG	Yakutia_LNBA (Relative of another individual in this group)	brn003.SG	Transbaikal_EMN	-0.039139	-35.378	13233	28313	385293
Ethiopia_4500BP_published.SG	yak023.SG	Yakutia_LNBA (Relative of another individual in this group)	yak024.SG	Yakutia_LNBA	I23448	Syalakh-Belkachi	-0.039134	-34.291	7572	16529	228878
Ethiopia_4500BP_published.SG	yak024.SG	Yakutia_LNBA	yak023.SG	Yakutia_LNBA (Relative of another individual in this group)	brn012.SG	Transbaikal_EMN	-0.039073	-23.58	1998	4266	58045
Ethiopia_4500BP_published.SG	yak023.SG	Yakutia_LNBA (Relative of another individual in this group)	yak024.SG	Yakutia_LNBA	irk007.SG	Transbaikal_EMN	-0.038869	-35.077	11659	25053	344596
Ethiopia_4500BP_published.SG	yak023.SG	Yakutia_LNBA (Relative of another individual in this group)	yak024.SG	Yakutia_LNBA	brn008.SG	Transbaikal_EMN	-0.038761	-34.859	12458	26431	360487
Ethiopia_4500BP_published.SG	yak023.SG	Yakutia_LNBA (Relative of another individual in this group)	yak024.SG	Yakutia_LNBA	I15934	Syalakh-Belkachi	-0.038702	-33	6074	13064	180611
Ethiopia_4500BP_published.SG	yak024.SG	Yakutia_LNBA	yak023.SG	Yakutia_LNBA (Relative of another individual in this group)	irk007.SG	Transbaikal_EMN	-0.038277	-34.627	11863	25053	344596
Ethiopia_4500BP_published.SG	yak023.SG	Yakutia_LNBA (Relative of another individual in this group)	yak024.SG	Yakutia_LNBA	brn002.SG	Transbaikal_EMN	-0.038203	-26.146	3123	6642	92114
Ethiopia_4500BP_published.SG	yak023.SG	Yakutia_LNBA (Relative of another individual in this group)	yak024.SG	Yakutia_LNBA	N2a.SG	Syalakh-Belkachi	-0.038192	-14.787	690	1447	19821
Ethiopia_4500BP_published.SG	yak024.SG	Yakutia_LNBA	yak023.SG	Yakutia_LNBA (Relative of another individual in this group)	I23448	Syalakh-Belkachi	-0.038112	-32.685	7806	16529	228878
Ethiopia_4500BP_published.SG	yak023.SG	Yakutia_LNBA (Relative of another individual in this group)	yak024.SG	Yakutia_LNBA	KhatyrstyrCave_M	KhatyrstyrCave_M	-0.037941	-17.398	1038	2106	28149
Ethiopia_4500BP_published.SG	yak024.SG	Yakutia_LNBA	yak023.SG	Yakutia_LNBA (Relative of another individual in this group)	brn002.SG	Transbaikal_EMN	-0.03791	-27.086	3150	6642	92114
Ethiopia_4500BP_published.SG	yak024.SG	Yakutia_LNBA	yak023.SG	Yakutia_LNBA (Relative of another individual in this group)	I15934	Syalakh-Belkachi	-0.037285	-31.361	6330	13064	180611
Ethiopia_4500BP_published.SG	yak024.SG	Yakutia_LNBA	yak023.SG	Yakutia_LNBA (Relative of another individual in this group)	N2a.SG	Syalakh-Belkachi	-0.037132	-14.453	711	1447	19821
Ethiopia_4500BP_published.SG	yak023.SG	Yakutia_LNBA (Relative of another individual in this group)	yak024.SG	Yakutia_LNBA	kra001.SG	Yakutia_LNBA	-0.036823	-32.865	13890	29044	411531
Ethiopia_4500BP_published.SG	yak023.SG	Yakutia_LNBA (Relative of another individual in this group)	yak024.SG	Yakutia_LNBA	N4b2.SG	Yakutia_LNBA	-0.036771	-34.456	13482	28120	398089
Ethiopia_4500BP_published.SG	yak023.SG	Yakutia_LNBA (Relative of another individual in this group)	yak024.SG	Yakutia_LNBA	N4a1.SG	Yakutia_LNBA	-0.036036	-24.181	2929	6002	85276
Ethiopia_4500BP_published.SG	yak024.SG	Yakutia_LNBA	yak023.SG	Yakutia_LNBA (Relative of another individual in this group)	kra001.SG	Yakutia_LNBA	-0.035757	-30.625	14329	29044	411531
Ethiopia_4500BP_published.SG	yak024.SG	Yakutia_LNBA	yak023.SG	Yakutia_LNBA (Relative of another individual in this group)	N4b2.SG	Yakutia_LNBA	-0.035424	-31.817	14018	28120	398089
Ethiopia_4500BP_published.SG	yak024.SG	Yakutia_LNBA	yak023.SG	Yakutia_LNBA (Relative of another individual in this group)	N4a1.SG	Yakutia_LNBA	-0.035403	-23.886	2983	6002	85276
Ethiopia_4500BP_published.SG	yak023.SG	Yakutia_LNBA (Relative of another individual in this group)	yak024.SG	Yakutia_LNBA	I20528	Yakutia_LNBA	-0.033336	-27.693	4550	9038	134628
Ethiopia_4500BP_published.SG	yak023.SG	Yakutia_LNBA (Relative of another individual in this group)	yak024.SG	Yakutia_LNBA	I10855	Yakutia_LNBA (Chukotka_IA)	-0.031969	-17.323	1339	2619	40039
Ethiopia_4500BP_published.SG	yak023.SG	Yakutia_LNBA (Relative of another individual in this group)	yak024.SG	Yakutia_LNBA	yak021.SG	Yakutia_LNBA	-0.031844	-27.3	7182	13860	209712
Ethiopia_4500BP_published.SG	yak024.SG	Yakutia_LNBA	yak023.SG	Yakutia_LNBA (Relative of another individual in this group)	I20528	Yakutia_LNBA	-0.031494	-25.131	4798	9038	134628
Ethiopia_4500BP_published.SG	yak024.SG	Yakutia_LNBA	yak023.SG	Yakutia_LNBA (Relative of another individual in this group)	yak021.SG	Yakutia_LNBA	-0.031033	-25.034	7352	13860	209712
Ethiopia_4500BP_published.SG	yak024.SG	Yakutia_LNBA	yak023.SG	Yakutia_LNBA (Relative of another individual in this group)	I10855	Yakutia_LNBA (Chukotka_IA)	-0.030295	-16.701	1406	2619	40039
Ethiopia_4500BP_published.SG	N4a1.SG	Yakutia_LNBA	brn001.SG	Transbaikal_EMN	N2a.SG	Syalakh-Belkachi	-0.028931	-2.647	28	51	795
Ethiopia_4500BP_published.SG	yak023.SG	Yakutia_LNBA (Relative of another individual in this group)	yak024.SG	Yakutia_LNBA	yak022.SG	Yakutia_LNBA	-0.025021	-20.93	14341	24611	410458
Ethiopia_4500BP_published.SG	N2a.SG	Syalakh-Belkachi	I10855	Yakutia_LNBA (Chukotka_IA)	brn001.SG	Transbaikal_EMN	-0.02439	-1.338	14	22	328
Ethiopia_4500BP_published.SG	yak024.SG	Yakutia_LNBA	yak023.SG	Yakutia_LNBA (Relative of another individual in this group)	yak022.SG	Yakutia_LNBA	-0.023549	-19.598	14945	24611	410458
Ethiopia_4500BP_published.SG	brn001.SG	Transbaikal_EMN	N4a1.SG	Yakutia_LNBA	N2a.SG	Syalakh-Belkachi	-0.022642	-2.043	33	51	795
Ethiopia_4500BP_published.SG	brn012.SG	Transbaikal_EMN	brn002.SG	Transbaikal_EMN	KhatyrstyrCave_M	KhatyrstyrCave_M	-0.021413	-3.002	97	147	2335
Ethiopia_4500BP_published.SG	I10855	Yakutia_LNBA (Chukotka_IA)	N2a.SG	Syalakh-Belkachi	KhatyrstyrCave_M	KhatyrstyrCave_M	-0.021352	-1.549	27	39	562
Ethiopia_4500BP_published.SG	brn001.SG	Transbaikal_EMN	I10855	Yakutia_LNBA (Chukotka_IA)	N2a.SG	Syalakh-Belkachi	-0.021341	-1.179	14	21	328
Ethiopia_4500BP_published.SG	N2a.SG	Syalakh-Belkachi	I10855	Yakutia_LNBA (Chukotka_IA)	N4a1.SG	Yakutia_LNBA	-0.020774	-2.205	41	63	1059
Ethiopia_4500BP_published.SG	brn012.SG	Transbaikal_EMN	brn001.SG	Transbaikal_EMN	N5a.SG	Syalakh-Belkachi	-0.020433	-4.247	203	304	4943
Ethiopia_4500BP_published.SG	brn012.SG	Transbaikal_EMN	brn001.SG	Transbaikal_EMN	I23448	Syalakh-Belkachi	-0.01972	-4.888	259	383	6288
Ethiopia_4500BP_published.SG	brn002.SG	Transbaikal_EMN	brn012.SG	Transbaikal_EMN	N5a.SG	Syalakh-Belkachi	-0.018617	-6.647	655	949	15792
Ethiopia_4500BP_published.SG	yak022.SG	Yakutia_LNBA	yak024.SG	Yakutia_LNBA	N2a.SG	Syalakh-Belkachi	-0.018526	-11.359	2287	3294	54356
Ethiopia_4500BP_published.SG	brn002.SG	Transbaikal_EMN	brn012.SG	Transbaikal_EMN	KhatyrstyrCave_M	KhatyrstyrCave_M	-0.017987	-2.62	105	147	2335
Ethiopia_4500BP_published.SG	brn001.SG	Transbaikal_EMN	KhatyrstyrCave_M	KhatyrstyrCave_M	N2a.SG	Syalakh-Belkachi	-0.017937	-0.811	10	14	223
Ethiopia_4500BP_published.SG	yak024.SG	Yakutia_LNBA	yak022.SG	Yakutia_LNBA	Dzhilinda-1_M_N.SG.SG	Dzhilinda-1_M_N.SG	-0.017708	-19.485	32935	46147	746084
Ethiopia_4500BP_published.SG	yak022.SG	Yakutia_LNBA	yak023.SG	Yakutia_LNBA (Relative of another individual in this group)	brn001.SG	Transbaikal_EMN	-0.017685	-8.501	1161	1640	27085
Ethiopia_4500BP_published.SG	yak022.SG	Yakutia_LNBA	yak024.SG	Yakutia_LNBA	Dzhilinda-1_M_N.SG.SG	Dzhilinda-1_M_N.SG	-0.017537	-19.111	33063	46147	746084
Ethiopia_4500BP_published.SG	brn001.SG	Transbaikal_EMN	brn002.SG	Transbaikal_EMN	KhatyrstyrCave_M	KhatyrstyrCave_M	-0.017304	-1.845	47	66	1098
Ethiopia_4500BP_published.SG	brn012.SG	Transbaikal_EMN	brn002.SG	Transbaikal_EMN	N5a.SG	Syalakh-Belkachi	-0.017287	-6.253	676	949	15792
Ethiopia_4500BP_published.SG	brn001.SG	Transbaikal_EMN	brn002.SG	Transbaikal_EMN	N2a.SG	Syalakh-Belkachi	-0.017136	-1.545	34	48	817
Ethiopia_4500BP_published.SG	yak022.SG	Yakutia_LNBA	yak024.SG	Yakutia_LNBA	N5a.SG	Syalakh-Belkachi	-0.016945	-17.772	20905	28985	476838
Ethiopia_4500BP_published.SG	brn012.SG	Transbaikal_EMN	brn002.SG	Transbaikal_EMN	I23448	Syalakh-Belkachi	-0.016917	-6.716	831	1158	19330
Ethiopia_4500BP_published.SG	brn012.SG	Transbaikal_EMN	brn001.SG	Transbaikal_EMN	yak023.SG	Yakutia_LNBA (Relative of another individual in this group)	-0.016842	-3.273	162	231	4097
Ethiopia_4500BP_published.SG	yak023.SG	Yakutia_LNBA (Relative of another individual in this group)	yak022.SG	Yakutia_LNBA	Dzhilinda-1_M_N.SG.SG	Dzhilinda-1_M_N.SG	-0.016806	-16.89	11967	16542	272217
Ethiopia_4500BP_published.SG	yak023.SG	Yakutia_LNBA (Relative of another individual in this group)	yak022.SG	Yakutia_LNBA	brn001.SG	Transbaikal_EMN	-0.016762	-7.758	1186	1640	27085
Ethiopia_4500BP_published.SG	yak024.SG	Yakutia_LNBA	yak022.SG	Yakutia_LNBA	brn012.SG	Transbaikal_EMN	-0.016674	-14.637	7019	9681	159646
Ethiopia_4500BP_published.SG	yak022.SG	Yakutia_LNBA	yak024.SG	Yakutia_LNBA	cta016.SG	Transbaikal_EMN	-0.01649	-18.69	49191	67515	1111207
Ethiopia_4500BP_published.SG	brn002.SG	Transbaikal_EMN	brn012.SG	Transbaikal_EMN	I15934	Syalakh-Belkachi	-0.016466	-6.186	663	916	15365
Ethiopia_4500BP_published.SG	yak022.SG	Yakutia_LNBA	yak024.SG	Yakutia_LNBA	I23448	Syalakh-Belkachi	-0.016395	-18.001	27597	38012	635259
Ethiopia_4500BP_published.SG	brn002.SG	Transbaikal_EMN	brn012.SG	Transbaikal_EMN	brn001.SG	Transbaikal_EMN	-0.016381	-2.585	100	142	2564
Ethiopia_4500BP_published.SG	yak024.SG	Yakutia_LNBA	yak022.SG	Yakutia_LNBA	N5a.SG	Syalakh-Belkachi	-0.016339	-16.22	21194	28985	476838
Ethiopia_4500BP_published.SG	yak024.SG	Yakutia_LNBA	yak022.SG	Yakutia_LNBA	cta016.SG	Transbaikal_EMN	-0.016298	-18.178	49405	67515	1111207
Ethiopia_4500BP_published.SG	yak022.SG	Yakutia_LNBA	yak024.SG	Yakutia_LNBA	brn012.SG	Transbaikal_EMN	-0.016192	-14.035	7096	9681	159646
Ethiopia_4500BP_published.SG	N2a.SG	Syalakh-Belkachi	I20528	Yakutia_LNBA	N4a1.SG	Yakutia_LNBA	-0.016161	-2.93	161	218	3527
Ethiopia_4500BP_published.SG	brn002.SG	Transbaikal_EMN	brn012.SG	Transbaikal_EMN	Dzhilinda-1_M_N.SG.SG	Dzhilinda-1_M_N.SG	-0.016067	-7.579	1019	1401	23775
Ethiopia_4500BP_published.SG	N4a1.SG	Yakutia_LNBA	I10855	Yakutia_LNBA (Chukotka_IA)	N2a.SG	Syalakh-Belkachi	-0.016053	-1.747	41	58	1059
Ethiopia_4500BP_published.SG	yak022.SG	Yakutia_LNBA	yak024.SG	Yakutia_LNBA	brn001.SG	Transbaikal_EMN	-0.016045	-11.428	3194	4391	74603
Ethiopia_4500BP_published.SG	yak022.SG	Yakutia_LNBA	yak023.SG	Yakutia_LNBA (Relative of another individual in this group)	Dzhilinda-1_M_N.SG.SG	Dzhilinda-1_M_N.SG	-0.016035	-16.044	12177	16542	272217
Ethiopia_4500BP_published.SG	yak022.SG	Yakutia_LNBA	I10855	Yakutia_LNBA (Chukotka_IA)	N2a.SG	Syalakh-Belkachi	-0.016	-3.295	231	315	5250
Ethiopia_4500BP_published.SG	yak023.SG	Yakutia_LNBA (Relative of another individual in this group)	yak022.SG	Yakutia_LNBA	N5a.SG	Syalakh-Belkachi	-0.015992	-13.974	7757	10556	175024
Ethiopia_4500BP_published.SG	yak024.SG	Yakutia_LNBA	yak022.SG	Yakutia_LNBA	KhatyrstyrCave_M	KhatyrstyrCave_M	-0.01596	-10.596	3574	4833	78883
Ethiopia_4500BP_published.SG	yak022.SG	Yakutia_LNBA	yak024.SG	Yakutia_LNBA	brn002.SG	Transbaikal_EMN	-0.015959	-15.303	10964	14989	252216
Ethiopia_4500BP_published.SG	yak022.SG	Yakutia_LNBA	yak023.SG	Yakutia_LNBA (Relative of another individual in this group)	N2a.SG	Syalakh-Belkachi	-0.015934	-6.251	860	1177	19894
Ethiopia_4500BP_published.SG	yak024.SG	Yakutia_LNBA	yak022.SG	Yakutia_LNBA	brn008.SG	Transbaikal_EMN	-0.015879	-17.755	43976	59707	990684
Ethiopia_4500BP_published.SG	yak024.SG	Yakutia_LNBA	yak022.SG	Yakutia_LNBA	brn001.SG	Transbaikal_EMN	-0.01571	-10.923	3219	4391	74603
Ethiopia_4500BP_published.SG	yak024.SG	Yakutia_LNBA	yak022.SG	Yakutia_LNBA	brn003.SG	Transbaikal_EMN	-0.015693	-17.27	47221	63870	1060924
Ethiopia_4500BP_published.SG	yak024.SG	Yakutia_LNBA	yak022.SG	Yakutia_LNBA	I23448	Syalakh-Belkachi	-0.01569	-16.472	28045	38012	635259
Ethiopia_4500BP_published.SG	brn002.SG	Transbaikal_EMN	brn012.SG	Transbaikal_EMN	I23448	Syalakh-Belkachi	-0.015675	-6.147	855	1158	19330
Ethiopia_4500BP_published.SG	yak022.SG	Yakutia_LNBA	yak024.SG	Yakutia_LNBA	I15934	Syalakh-Belkachi	-0.015662	-16.891	22124	29957	500126
Ethiopia_4500BP_published.SG	yak022.SG	Yakutia_LNBA	yak024.SG	Yakutia_LNBA	brn003.SG	Transbaikal_EMN	-0.01555	-17.133	47373	63870	1060924
Ethiopia_4500BP_published.SG	yak024.SG	Yakutia_LNBA	yak022.SG	Yakutia_LNBA	N2a.SG	Syalakh-Belkachi	-0.015509	-9.748	2451	3294	54356
Ethiopia_4500BP_published.SG	KhatyrstyrCave_M	KhatyrstyrCave_M	brn002.SG	Transbaikal_EMN	brn001.SG	Transbaikal_EMN	-0.015483	-1.564	47	64	1098
Ethiopia_4500BP_published.SG	yak023.SG	Yakutia_LNBA (Relative of another individual in this group)	yak022.SG	Yakutia_LNBA	brn012.SG	Transbaikal_EMN	-0.015429	-9.674	2555	3454	58268
Ethiopia_4500BP_published.SG	yak022.SG	Yakutia_LNBA	yak024.SG	Yakutia_LNBA	brn008.SG	Transbaikal_EMN	-0.015415	-17.448	44436	59707	990684
Ethiopia_4500BP_published.SG	yak024.SG	Yakutia_LNBA	yak022.SG	Yakutia_LNBA	brn002.SG	Transbaikal_EMN	-0.015392	-14.304	11107	14989	252216
Ethiopia_4500BP_published.SG	yak022.SG	Yakutia_LNBA	yak023.SG	Yakutia_LNBA (Relative of another individual in this group)	N5a.SG	Syalakh-Belkachi	-0.015358	-13.814	7868	10556	175024
Ethiopia_4500BP_published.SG	yak024.SG	Yakutia_LNBA	yak022.SG	Yakutia_LNBA	irk007.SG	Transbaikal_EMN	-0.015358	-16.656	42068	56638	948694
Ethiopia_4500BP_published.SG	brn001.SG	Transbaikal_EMN	brn012.SG	Transbaikal_EMN	N5a.SG	Syalakh-Belkachi	-0.015173	-3.196	229	304	4943
Ethiopia_4500BP_published.SG	yak023.SG	Yakutia_LNBA (Relative of another individual in this group)	yak022.SG	Yakutia_LNBA	brn002.SG	Transbaikal_EMN	-0.01515	-10.933	4144	5545	92478
Ethiopia_4500BP_published.SG	brn012.SG	Transbaikal_EMN	brn002.SG	Transbaikal_EMN	N2a.SG	Syalakh-Belkachi	-0.015135	-2.04	78	105	1784
Ethiopia_4500BP_published.SG	brn012.SG	Transbaikal_EMN	brn002.SG	Transbaikal_EMN	Dzhilinda-1_M_N.SG.SG	Dzhilinda-1_M_N.SG	-0.0151	-6.983	1042	1401	23775
Ethiopia_4500BP_published.SG	yak022.SG	Yakutia_LNBA	yak024.SG	Yakutia_LNBA	irk007.SG	Transbaikal_EMN	-0.015056	-16.702	42354	56638	948694
Ethiopia_4500BP_published.SG	yak022.SG	Yakutia_LNBA	yak023.SG	Yakutia_LNBA (Relative of another individual in this group)	brn002.SG	Transbaikal_EMN	-0.014966	-10.757	4161	5545	92478
Ethiopia_4500BP_published.SG	yak022.SG	Yakutia_LNBA	yak024.SG	Yakutia_LNBA	KhatyrstyrCave_M	KhatyrstyrCave_M	-0.014959	-10.088	3653	4833	78883
Ethiopia_4500BP_published.SG	yak023.SG	Yakutia_LNBA (Relative of another individual in this group)	yak022.SG	Yakutia_LNBA	cta016.SG	Transbaikal_EMN	-0.014854	-15.341	18164	24178	404886
Ethiopia_4500BP_published.SG	yak022.SG	Yakutia_LNBA	yak023.SG	Yakutia_LNBA (Relative of another individual in this group)	KhatyrstyrCave_M	KhatyrstyrCave_M	-0.014796	-7.081	1276	1694	28250
Ethiopia_4500BP_published.SG	brn002.SG	Transbaikal_EMN	brn001.SG	Transbaikal_EMN	N2a.SG	Syalakh-Belkachi	-0.014688	-1.307	36	48	817
Ethiopia_4500BP_published.SG	yak022.SG	Yakutia_LNBA	yak023.SG	Yakutia_LNBA (Relative of another individual in this group)	cta016.SG	Transbaikal_EMN	-0.014641	-15.514	18250	24178	404886
Ethiopia_4500BP_published.SG	N2a.SG	Syalakh-Belkachi	KhatyrstyrCave_M	KhatyrstyrCave_M	brn012.SG	Transbaikal_EMN	-0.014523	-0.928	25	32	482
Ethiopia_4500BP_published.SG	yak023.SG	Yakutia_LNBA (Relative of another individual in this group)	yak022.SG	Yakutia_LNBA	KhatyrstyrCave_M	KhatyrstyrCave_M	-0.014513	-6.711	1284	1694	28250
Ethiopia_4500BP_published.SG	yak024.SG	Yakutia_LNBA	yak022.SG	Yakutia_LNBA	I15934	Syalakh-Belkachi	-0.014508	-15.034	22701	29957	500126
Ethiopia_4500BP_published.SG	yak023.SG	Yakutia_LNBA (Relative of another individual in this group)	yak022.SG	Yakutia_LNBA	brn003.SG	Transbaikal_EMN	-0.014442	-14.796	17345	22932	386852
Ethiopia_4500BP_published.SG	yak023.SG	Yakutia_LNBA (Relative of another individual in this group)	yak022.SG	Yakutia_LNBA	I15934	Syalakh-Belkachi	-0.014337	-13.106	8078	10677	181276
Ethiopia_4500BP_published.SG	brn002.SG	Transbaikal_EMN	brn012.SG	Transbaikal_EMN	N4a1.SG	Yakutia_LNBA	-0.014264	-3.85	324	435	7782
Ethiopia_4500BP_published.SG	KhatyrstyrCave_M	KhatyrstyrCave_M	N2a.SG	Syalakh-Belkachi	I10855	Yakutia_LNBA (Chukotka_IA)	-0.014235	-0.998	27	35	562
Ethiopia_4500BP_published.SG	brn012.SG	Transbaikal_EMN	brn002.SG	Transbaikal_EMN	N4a1.SG	Yakutia_LNBA	-0.014135	-3.968	325	435	7782
Ethiopia_4500BP_published.SG	yak023.SG	Yakutia_LNBA (Relative of another individual in this group)	yak022.SG	Yakutia_LNBA	I23448	Syalakh-Belkachi	-0.014135	-13.829	10128	13375	229716
Ethiopia_4500BP_published.SG	yak023.SG	Yakutia_LNBA (Relative of another individual in this group)	yak022.SG	Yakutia_LNBA	brn008.SG	Transbaikal_EMN	-0.014125	-14.566	16270	21383	361995
Ethiopia_4500BP_published.SG	yak022.SG	Yakutia_LNBA	yak023.SG	Yakutia_LNBA (Relative of another individual in this group)	brn003.SG	Transbaikal_EMN	-0.014124	-14.7	17468	22932	386852
Ethiopia_4500BP_published.SG	yak023.SG	Yakutia_LNBA (Relative of another individual in this group)	yak022.SG	Yakutia_LNBA	N2a.SG	Syalakh-Belkachi	-0.014075	-5.604	897	1177	19894
Ethiopia_4500BP_published.SG	brn002.SG	Transbaikal_EMN	brn012.SG	Transbaikal_EMN	yak022.SG	Yakutia_LNBA	-0.013997	-7.895	1593	2101	36294
Ethiopia_4500BP_published.SG	I23448	Syalakh-Belkachi	N2a.SG	Syalakh-Belkachi	brn012.SG	Transbaikal_EMN	-0.013949	-2.86	183	241	4158
Ethiopia_4500BP_published.SG	yak022.SG	Yakutia_LNBA	yak023.SG	Yakutia_LNBA (Relative of another individual in this group)	brn012.SG	Transbaikal_EMN	-0.013901	-8.791	2644	3454	58268
Ethiopia_4500BP_published.SG	yak023.SG	Yakutia_LNBA (Relative of another individual in this group)	yak022.SG	Yakutia_LNBA	irk007.SG	Transbaikal_EMN	-0.013865	-14.323	15508	20306	346050
Ethiopia_4500BP_published.SG	yak022.SG	Yakutia_LNBA	yak023.SG	Yakutia_LNBA (Relative of another individual in this group)	brn008.SG	Transbaikal_EMN	-0.01384	-14.41	16373	21383	361995
Ethiopia_4500BP_published.SG	I10855	Yakutia_LNBA (Chukotka_IA)	yak021.SG	Yakutia_LNBA	brn012.SG	Transbaikal_EMN	-0.013785	-3.799	364	476	8125
Ethiopia_4500BP_published.SG	yak022.SG	Yakutia_LNBA	yak023.SG	Yakutia_LNBA (Relative of another individual in this group)	I23448	Syalakh-Belkachi	-0.013774	-13.337	10211	13375	229716
Ethiopia_4500BP_published.SG	yak024.SG	Yakutia_LNBA	yak022.SG	Yakutia_LNBA	N4a1.SG	Yakutia_LNBA	-0.013699	-12.427	10211	13375	230963
Ethiopia_4500BP_published.SG	yak023.SG	Yakutia_LNBA (Relative of another individual in this group)	I10855	Yakutia_LNBA (Chukotka_IA)	Dzhilinda-1_M_N.SG.SG	Dzhilinda-1_M_N.SG	-0.013664	-6.645	1335	1737	29421
Ethiopia_4500BP_published.SG	yak022.SG	Yakutia_LNBA	yak024.SG	Yakutia_LNBA	N4a1.SG	Yakutia_LNBA	-0.013604	-12.549	10233	13375	230963
Ethiopia_4500BP_published.SG	brn012.SG	Transbaikal_EMN	brn002.SG	Transbaikal_EMN	I15934	Syalakh-Belkachi	-0.013537	-5.006	708	916	15365
Ethiopia_4500BP_published.SG	yak022.SG	Yakutia_LNBA	yak023.SG	Yakutia_LNBA (Relative of another individual in this group)	I15934	Syalakh-Belkachi	-0.013482	-12.67	8233	10677	181276
Ethiopia_4500BP_published.SG	KhatyrstyrCave_M	KhatyrstyrCave_M	brn001.SG	Transbaikal_EMN	N2a.SG	Syalakh-Belkachi	-0.013453	-0.597	11	14	223
Ethiopia_4500BP_published.SG	brn012.SG	Transbaikal_EMN	brn002.SG	Transbaikal_EMN	cta016.SG	Transbaikal_EMN	-0.013305	-7.12	1533	2008	35700
Ethiopia_4500BP_published.SG	brn012.SG	Transbaikal_EMN	brn002.SG	Transbaikal_EMN	N4b2.SG	Yakutia_LNBA	-0.013255	-7.017	1573	2040	35233
Ethiopia_4500BP_published.SG	N2a.SG	Syalakh-Belkachi	yak023.SG	Yakutia_LNBA (Relative of another individual in this group)	KhatyrstyrCave_M	KhatyrstyrCave_M	-0.01324	-1.44	61	78	1284
Ethiopia_4500BP_published.SG	yak022.SG	Yakutia_LNBA	yak023.SG	Yakutia_LNBA (Relative of another individual in this group)	irk007.SG	Transbaikal_EMN	-0.013235	-13.758	15726	20306	346050
Ethiopia_4500BP_published.SG	I10855	Yakutia_LNBA (Chukotka_IA)	yak024.SG	Yakutia_LNBA	N2a.SG	Syalakh-Belkachi	-0.013191	-2.887	250	319	5231
Ethiopia_4500BP_published.SG	N4a1.SG	Yakutia_LNBA	yak023.SG	Yakutia_LNBA (Relative of another individual in this group)	N2a.SG	Syalakh-Belkachi	-0.013137	-2.527	200	257	4339
Ethiopia_4500BP_published.SG	brn012.SG	Transbaikal_EMN	brn002.SG	Transbaikal_EMN	yak022.SG	Yakutia_LNBA	-0.013005	-6.98	1629	2101	36294
Ethiopia_4500BP_published.SG	yak022.SG	Yakutia_LNBA	yak021.SG	Yakutia_LNBA	N2a.SG	Syalakh-Belkachi	-0.012949	-6.379	1263	1626	28033
Ethiopia_4500BP_published.SG	brn012.SG	Transbaikal_EMN	brn008.SG	Transbaikal_EMN	N2a.SG	Syalakh-Belkachi	-0.012948	-3.271	322	412	6951
Ethiopia_4500BP_published.SG	brn012.SG	Transbaikal_EMN	brn002.SG	Transbaikal_EMN	yak023.SG	Yakutia_LNBA (Relative of another individual in this group)	-0.012913	-4.723	551	723	13320
Ethiopia_4500BP_published.SG	brn012.SG	Transbaikal_EMN	brn002.SG	Transbaikal_EMN	I20528	Yakutia_LNBA	-0.012851	-4.361	508	660	11828
Ethiopia_4500BP_published.SG	brn012.SG	Transbaikal_EMN	KhatyrstyrCave_M	KhatyrstyrCave_M	I23448	Syalakh-Belkachi	-0.01285	-3.919	429	553	9650
Ethiopia_4500BP_published.SG	brn012.SG	Transbaikal_EMN	brn002.SG	Transbaikal_EMN	irk007.SG	Transbaikal_EMN	-0.012794	-6.494	1341	1731	30483
Ethiopia_4500BP_published.SG	brn012.SG	Transbaikal_EMN	brn001.SG	Transbaikal_EMN	N4a1.SG	Yakutia_LNBA	-0.012773	-1.944	106	137	2427
Ethiopia_4500BP_published.SG	yak022.SG	Yakutia_LNBA	yak024.SG	Yakutia_LNBA	kra001.SG	Yakutia_LNBA	-0.012723	-14.089	50537	64986	1135661
Ethiopia_4500BP_published.SG	yak022.SG	Yakutia_LNBA	yak024.SG	Yakutia_LNBA	N4b2.SG	Yakutia_LNBA	-0.012555	-14.394	48871	62642	1096822
Ethiopia_4500BP_published.SG	brn001.SG	Transbaikal_EMN	brn012.SG	Transbaikal_EMN	yak021.SG	Yakutia_LNBA	-0.012523	-2.985	268	343	5989
Ethiopia_4500BP_published.SG	yak021.SG	Yakutia_LNBA	I10855	Yakutia_LNBA (Chukotka_IA)	KhatyrstyrCave_M	KhatyrstyrCave_M	-0.012463	-3.211	318	406	7061
Ethiopia_4500BP_published.SG	brn002.SG	Transbaikal_EMN	brn012.SG	Transbaikal_EMN	irk007.SG	Transbaikal_EMN	-0.012433	-6.369	1352	1731	30483
Ethiopia_4500BP_published.SG	brn001.SG	Transbaikal_EMN	N4b2.SG	Yakutia_LNBA	N2a.SG	Syalakh-Belkachi	-0.012426	-2.281	170	214	3541
Ethiopia_4500BP_published.SG	brn002.SG	Transbaikal_EMN	brn012.SG	Transbaikal_EMN	kra001.SG	Yakutia_LNBA	-0.012418	-7.028	1613	2065	36399
Ethiopia_4500BP_published.SG	KhatyrstyrCave_M	KhatyrstyrCave_M	N2a.SG	Syalakh-Belkachi	N4a1.SG	Yakutia_LNBA	-0.012403	-0.919	33	41	645
Ethiopia_4500BP_published.SG	brn012.SG	Transbaikal_EMN	brn002.SG	Transbaikal_EMN	kra001.SG	Yakutia_LNBA	-0.012336	-6.739	1616	2065	36399
Ethiopia_4500BP_published.SG	I10855	Yakutia_LNBA (Chukotka_IA)	brn008.SG	Transbaikal_EMN	N2a.SG	Syalakh-Belkachi	-0.012262	-2.471	225	281	4567
Ethiopia_4500BP_published.SG	yak024.SG	Yakutia_LNBA	I10855	Yakutia_LNBA (Chukotka_IA)	N2a.SG	Syalakh-Belkachi	-0.012235	-2.529	255	319	5231
Ethiopia_4500BP_published.SG	yak023.SG	Yakutia_LNBA (Relative of another individual in this group)	I10855	Yakutia_LNBA (Chukotka_IA)	brn012.SG	Transbaikal_EMN	-0.012228	-2.83	255	324	5643
Ethiopia_4500BP_published.SG	I20528	Yakutia_LNBA	N2a.SG	Syalakh-Belkachi	N4a1.SG	Yakutia_LNBA	-0.012192	-2.142	175	218	3527
Ethiopia_4500BP_published.SG	yak024.SG	Yakutia_LNBA	yak022.SG	Yakutia_LNBA	kra001.SG	Yakutia_LNBA	-0.012146	-12.823	51192	64986	1135661
Ethiopia_4500BP_published.SG	yak023.SG	Yakutia_LNBA (Relative of another individual in this group)	KhatyrstyrCave_M	KhatyrstyrCave_M	brn001.SG	Transbaikal_EMN	-0.012139	-1.561	84	105	1730
Ethiopia_4500BP_published.SG	KhatyrstyrCave_M	KhatyrstyrCave_M	yak023.SG	Yakutia_LNBA (Relative of another individual in this group)	brn001.SG	Transbaikal_EMN	-0.012139	-1.511	84	105	1730
Ethiopia_4500BP_published.SG	brn002.SG	Transbaikal_EMN	brn012.SG	Transbaikal_EMN	N4b2.SG	Yakutia_LNBA	-0.012091	-6.332	1614	2040	35233
Ethiopia_4500BP_published.SG	I20528	Yakutia_LNBA	I10855	Yakutia_LNBA (Chukotka_IA)	brn001.SG	Transbaikal_EMN	-0.012089	-2.075	140	179	3226
Ethiopia_4500BP_published.SG	I10855	Yakutia_LNBA (Chukotka_IA)	yak023.SG	Yakutia_LNBA (Relative of another individual in this group)	brn012.SG	Transbaikal_EMN	-0.01205	-2.815	256	324	5643
Ethiopia_4500BP_published.SG	brn001.SG	Transbaikal_EMN	brn012.SG	Transbaikal_EMN	Dzhilinda-1_M_N.SG.SG	Dzhilinda-1_M_N.SG	-0.012024	-3.298	342	433	7568
Ethiopia_4500BP_published.SG	I10855	Yakutia_LNBA (Chukotka_IA)	yak022.SG	Yakutia_LNBA	Dzhilinda-1_M_N.SG.SG	Dzhilinda-1_M_N.SG	-0.011965	-8.602	3720	4689	80988
Ethiopia_4500BP_published.SG	yak023.SG	Yakutia_LNBA (Relative of another individual in this group)	yak021.SG	Yakutia_LNBA	brn012.SG	Transbaikal_EMN	-0.01194	-5.951	1363	1721	29982
Ethiopia_4500BP_published.SG	brn012.SG	Transbaikal_EMN	brn001.SG	Transbaikal_EMN	Dzhilinda-1_M_N.SG.SG	Dzhilinda-1_M_N.SG	-0.011892	-3.133	343	433	7568
Ethiopia_4500BP_published.SG	yak023.SG	Yakutia_LNBA (Relative of another individual in this group)	yak022.SG	Yakutia_LNBA	kra001.SG	Yakutia_LNBA	-0.011852	-12.022	18467	23365	413264
Ethiopia_4500BP_published.SG	I23448	Syalakh-Belkachi	KhatyrstyrCave_M	KhatyrstyrCave_M	brn012.SG	Transbaikal_EMN	-0.011813	-3.504	429	543	9650
Ethiopia_4500BP_published.SG	yak023.SG	Yakutia_LNBA (Relative of another individual in this group)	yak022.SG	Yakutia_LNBA	N4b2.SG	Yakutia_LNBA	-0.011775	-11.897	17914	22621	399748
Ethiopia_4500BP_published.SG	yak023.SG	Yakutia_LNBA (Relative of another individual in this group)	N4a1.SG	Yakutia_LNBA	KhatyrstyrCave_M	KhatyrstyrCave_M	-0.011758	-2.604	245	305	5103
Ethiopia_4500BP_published.SG	I20528	Yakutia_LNBA	I10855	Yakutia_LNBA (Chukotka_IA)	KhatyrstyrCave_M	KhatyrstyrCave_M	-0.011758	-2.978	356	443	7399
Ethiopia_4500BP_published.SG	yak024.SG	Yakutia_LNBA	yak022.SG	Yakutia_LNBA	N4b2.SG	Yakutia_LNBA	-0.011713	-13.151	49795	62642	1096822
Ethiopia_4500BP_published.SG	yak024.SG	Yakutia_LNBA	I10855	Yakutia_LNBA (Chukotka_IA)	Dzhilinda-1_M_N.SG.SG	Dzhilinda-1_M_N.SG	-0.011711	-8.359	3756	4701	80692
Ethiopia_4500BP_published.SG	brn008.SG	Transbaikal_EMN	brn001.SG	Transbaikal_EMN	N2a.SG	Syalakh-Belkachi	-0.011635	-2.134	150	188	3266
Ethiopia_4500BP_published.SG	I10855	Yakutia_LNBA (Chukotka_IA)	yak024.SG	Yakutia_LNBA	Dzhilinda-1_M_N.SG.SG	Dzhilinda-1_M_N.SG	-0.011624	-8.708	3763	4701	80692
Ethiopia_4500BP_published.SG	I10855	Yakutia_LNBA (Chukotka_IA)	yak023.SG	Yakutia_LNBA (Relative of another individual in this group)	Dzhilinda-1_M_N.SG.SG	Dzhilinda-1_M_N.SG	-0.011556	-5.595	1397	1737	29421
Ethiopia_4500BP_published.SG	yak021.SG	Yakutia_LNBA	yak024.SG	Yakutia_LNBA	brn001.SG	Transbaikal_EMN	-0.011517	-6.614	1712	2154	38379
Ethiopia_4500BP_published.SG	yak022.SG	Yakutia_LNBA	yak023.SG	Yakutia_LNBA (Relative of another individual in this group)	kra001.SG	Yakutia_LNBA	-0.011501	-12.374	18612	23365	413264
Ethiopia_4500BP_published.SG	yak024.SG	Yakutia_LNBA	I10855	Yakutia_LNBA (Chukotka_IA)	brn012.SG	Transbaikal_EMN	-0.01148	-4.22	712	890	15505
Ethiopia_4500BP_published.SG	brn012.SG	Transbaikal_EMN	brn001.SG	Transbaikal_EMN	irk007.SG	Transbaikal_EMN	-0.011478	-3.656	418	529	9671
Ethiopia_4500BP_published.SG	brn001.SG	Transbaikal_EMN	brn012.SG	Transbaikal_EMN	I23448	Syalakh-Belkachi	-0.01145	-2.593	311	383	6288
Ethiopia_4500BP_published.SG	I10855	Yakutia_LNBA (Chukotka_IA)	yak024.SG	Yakutia_LNBA	brn001.SG	Transbaikal_EMN	-0.011375	-3.035	313	394	7121
Ethiopia_4500BP_published.SG	N2a.SG	Syalakh-Belkachi	yak021.SG	Yakutia_LNBA	brn012.SG	Transbaikal_EMN	-0.011319	-2.281	183	229	4064
Ethiopia_4500BP_published.SG	I10855	Yakutia_LNBA (Chukotka_IA)	I20528	Yakutia_LNBA	N2a.SG	Syalakh-Belkachi	-0.011316	-1.628	114	141	2386
Ethiopia_4500BP_published.SG	yak022.SG	Yakutia_LNBA	I10855	Yakutia_LNBA (Chukotka_IA)	Dzhilinda-1_M_N.SG.SG	Dzhilinda-1_M_N.SG	-0.01131	-8.361	3773	4689	80988
Ethiopia_4500BP_published.SG	I10855	Yakutia_LNBA (Chukotka_IA)	yak022.SG	Yakutia_LNBA	brn012.SG	Transbaikal_EMN	-0.011296	-4.181	731	907	15581
Ethiopia_4500BP_published.SG	I10855	Yakutia_LNBA (Chukotka_IA)	yak024.SG	Yakutia_LNBA	brn012.SG	Transbaikal_EMN	-0.011287	-4.257	715	890	15505
Ethiopia_4500BP_published.SG	I10855	Yakutia_LNBA (Chukotka_IA)	yak021.SG	Yakutia_LNBA	KhatyrstyrCave_M	KhatyrstyrCave_M	-0.011188	-2.924	327	406	7061
Ethiopia_4500BP_published.SG	brn001.SG	Transbaikal_EMN	N4a1.SG	Yakutia_LNBA	KhatyrstyrCave_M	KhatyrstyrCave_M	-0.011123	-1.003	43	53	899
Ethiopia_4500BP_published.SG	I10855	Yakutia_LNBA (Chukotka_IA)	I20528	Yakutia_LNBA	KhatyrstyrCave_M	KhatyrstyrCave_M	-0.011083	-2.727	361	443	7399
Ethiopia_4500BP_published.SG	N4a1.SG	Yakutia_LNBA	brn012.SG	Transbaikal_EMN	N2a.SG	Syalakh-Belkachi	-0.011079	-1.446	77	96	1715
Ethiopia_4500BP_published.SG	yak021.SG	Yakutia_LNBA	I10855	Yakutia_LNBA (Chukotka_IA)	brn012.SG	Transbaikal_EMN	-0.011077	-3.02	386	476	8125
Ethiopia_4500BP_published.SG	brn012.SG	Transbaikal_EMN	I20528	Yakutia_LNBA	N2a.SG	Syalakh-Belkachi	-0.011067	-1.677	123	151	2530
Ethiopia_4500BP_published.SG	brn001.SG	Transbaikal_EMN	brn008.SG	Transbaikal_EMN	Dzhilinda-1_M_N.SG.SG	Dzhilinda-1_M_N.SG	-0.010957	-6.578	2017	2493	43442
Ethiopia_4500BP_published.SG	yak022.SG	Yakutia_LNBA	yak024.SG	Yakutia_LNBA	I20528	Yakutia_LNBA	-0.010909	-11.237	16754	20817	372446
Ethiopia_4500BP_published.SG	yak022.SG	Yakutia_LNBA	yak023.SG	Yakutia_LNBA (Relative of another individual in this group)	N4b2.SG	Yakutia_LNBA	-0.010899	-11.322	18264	22621	399748
Ethiopia_4500BP_published.SG	I10855	Yakutia_LNBA (Chukotka_IA)	yak021.SG	Yakutia_LNBA	N2a.SG	Syalakh-Belkachi	-0.010882	-1.777	125	154	2665
Ethiopia_4500BP_published.SG	brn002.SG	Transbaikal_EMN	brn012.SG	Transbaikal_EMN	I20528	Yakutia_LNBA	-0.010822	-3.474	532	660	11828
Ethiopia_4500BP_published.SG	brn012.SG	Transbaikal_EMN	brn001.SG	Transbaikal_EMN	cta016.SG	Transbaikal_EMN	-0.010801	-3.478	492	614	11295
Ethiopia_4500BP_published.SG	yak021.SG	Yakutia_LNBA	yak022.SG	Yakutia_LNBA	brn001.SG	Transbaikal_EMN	-0.010769	-6.25	1766	2181	38538
Ethiopia_4500BP_published.SG	yak022.SG	Yakutia_LNBA	yak023.SG	Yakutia_LNBA (Relative of another individual in this group)	N4a1.SG	Yakutia_LNBA	-0.01076	-8.111	3873	4794	85592
Ethiopia_4500BP_published.SG	brn001.SG	Transbaikal_EMN	brn012.SG	Transbaikal_EMN	irk007.SG	Transbaikal_EMN	-0.010754	-3.408	425	529	9671
Ethiopia_4500BP_published.SG	brn008.SG	Transbaikal_EMN	I10855	Yakutia_LNBA (Chukotka_IA)	N2a.SG	Syalakh-Belkachi	-0.010729	-2.111	232	281	4567
Ethiopia_4500BP_published.SG	brn012.SG	Transbaikal_EMN	brn001.SG	Transbaikal_EMN	yak022.SG	Yakutia_LNBA	-0.010718	-3.432	512	635	11476
Ethiopia_4500BP_published.SG	yak024.SG	Yakutia_LNBA	I10855	Yakutia_LNBA (Chukotka_IA)	brn001.SG	Transbaikal_EMN	-0.010673	-2.786	318	394	7121
Ethiopia_4500BP_published.SG	yak022.SG	Yakutia_LNBA	I10855	Yakutia_LNBA (Chukotka_IA)	brn012.SG	Transbaikal_EMN	-0.010654	-3.904	741	907	15581
Ethiopia_4500BP_published.SG	brn002.SG	Transbaikal_EMN	brn012.SG	Transbaikal_EMN	N2a.SG	Syalakh-Belkachi	-0.01065	-1.412	86	105	1784
Ethiopia_4500BP_published.SG	N4a1.SG	Yakutia_LNBA	I10855	Yakutia_LNBA (Chukotka_IA)	brn012.SG	Transbaikal_EMN	-0.010628	-2.076	114	146	3011
Ethiopia_4500BP_published.SG	N2a.SG	Syalakh-Belkachi	yak023.SG	Yakutia_LNBA (Relative of another individual in this group)	brn001.SG	Transbaikal_EMN	-0.010622	-1.189	61	75	1318
Ethiopia_4500BP_published.SG	yak024.SG	Yakutia_LNBA	yak022.SG	Yakutia_LNBA	I20528	Yakutia_LNBA	-0.010619	-10.343	16862	20817	372446
Ethiopia_4500BP_published.SG	I10855	Yakutia_LNBA (Chukotka_IA)	yak021.SG	Yakutia_LNBA	Dzhilinda-1_M_N.SG.SG	Dzhilinda-1_M_N.SG	-0.010534	-5.82	1895	2337	41961
Ethiopia_4500BP_published.SG	brn001.SG	Transbaikal_EMN	brn012.SG	Transbaikal_EMN	I15934	Syalakh-Belkachi	-0.01052	-2.398	214	266	4943
Ethiopia_4500BP_published.SG	yak022.SG	Yakutia_LNBA	yak021.SG	Yakutia_LNBA	N5a.SG	Syalakh-Belkachi	-0.010509	-11.029	11432	13996	243981
Ethiopia_4500BP_published.SG	yak021.SG	Yakutia_LNBA	I10855	Yakutia_LNBA (Chukotka_IA)	brn001.SG	Transbaikal_EMN	-0.010507	-1.938	167	207	3807
Ethiopia_4500BP_published.SG	yak021.SG	Yakutia_LNBA	yak022.SG	Yakutia_LNBA	Dzhilinda-1_M_N.SG.SG	Dzhilinda-1_M_N.SG	-0.010466	-12.048	18004	22015	383257
Ethiopia_4500BP_published.SG	KhatyrstyrCave_M	KhatyrstyrCave_M	N4b2.SG	Yakutia_LNBA	N2a.SG	Syalakh-Belkachi	-0.010438	-1.987	158	194	3449
Ethiopia_4500BP_published.SG	yak021.SG	Yakutia_LNBA	yak022.SG	Yakutia_LNBA	N5a.SG	Syalakh-Belkachi	-0.010419	-11.061	11454	13996	243981
Ethiopia_4500BP_published.SG	brn001.SG	Transbaikal_EMN	brn008.SG	Transbaikal_EMN	N2a.SG	Syalakh-Belkachi	-0.01041	-1.85	154	188	3266
Ethiopia_4500BP_published.SG	I10855	Yakutia_LNBA (Chukotka_IA)	yak022.SG	Yakutia_LNBA	KhatyrstyrCave_M	KhatyrstyrCave_M	-0.010402	-3.591	653	795	13651
Ethiopia_4500BP_published.SG	brn012.SG	Transbaikal_EMN	brn001.SG	Transbaikal_EMN	N4b2.SG	Yakutia_LNBA	-0.010401	-3.388	485	601	11153
Ethiopia_4500BP_published.SG	yak023.SG	Yakutia_LNBA (Relative of another individual in this group)	yak022.SG	Yakutia_LNBA	N4a1.SG	Yakutia_LNBA	-0.010398	-7.808	3904	4794	85592
Ethiopia_4500BP_published.SG	N2a.SG	Syalakh-Belkachi	KhatyrstyrCave_M	KhatyrstyrCave_M	brn002.SG	Transbaikal_EMN	-0.010376	-0.796	43	51	771
Ethiopia_4500BP_published.SG	brn001.SG	Transbaikal_EMN	brn008.SG	Transbaikal_EMN	I15934	Syalakh-Belkachi	-0.010296	-4.987	1301	1593	28361
Ethiopia_4500BP_published.SG	yak022.SG	Yakutia_LNBA	I10855	Yakutia_LNBA (Chukotka_IA)	brn002.SG	Transbaikal_EMN	-0.010284	-4.947	1095	1347	24505
Ethiopia_4500BP_published.SG	yak021.SG	Yakutia_LNBA	I10855	Yakutia_LNBA (Chukotka_IA)	I15934	Syalakh-Belkachi	-0.010273	-5.992	1813	2212	38838
Ethiopia_4500BP_published.SG	I10855	Yakutia_LNBA (Chukotka_IA)	yak024.SG	Yakutia_LNBA	cta016.SG	Transbaikal_EMN	-0.010223	-8.413	5018	6125	108283
Ethiopia_4500BP_published.SG	yak021.SG	Yakutia_LNBA	yak022.SG	Yakutia_LNBA	brn002.SG	Transbaikal_EMN	-0.010173	-9.105	5998	7315	129460
Ethiopia_4500BP_published.SG	I10855	Yakutia_LNBA (Chukotka_IA)	yak022.SG	Yakutia_LNBA	cta016.SG	Transbaikal_EMN	-0.010165	-8.109	5044	6149	108708
Ethiopia_4500BP_published.SG	yak022.SG	Yakutia_LNBA	yak021.SG	Yakutia_LNBA	Dzhilinda-1_M_N.SG.SG	Dzhilinda-1_M_N.SG	-0.010158	-11.494	18122	22015	383257
Ethiopia_4500BP_published.SG	yak024.SG	Yakutia_LNBA	I10855	Yakutia_LNBA (Chukotka_IA)	N4a1.SG	Yakutia_LNBA	-0.010156	-4.369	961	1176	21170
Ethiopia_4500BP_published.SG	KhatyrstyrCave_M	KhatyrstyrCave_M	brn001.SG	Transbaikal_EMN	I10855	Yakutia_LNBA (Chukotka_IA)	-0.010147	-0.932	42	51	887
Ethiopia_4500BP_published.SG	N4a1.SG	Yakutia_LNBA	brn001.SG	Transbaikal_EMN	KhatyrstyrCave_M	KhatyrstyrCave_M	-0.010011	-0.896	44	53	899
Ethiopia_4500BP_published.SG	brn001.SG	Transbaikal_EMN	brn012.SG	Transbaikal_EMN	yak023.SG	Yakutia_LNBA (Relative of another individual in this group)	-0.010007	-1.897	190	231	4097
Ethiopia_4500BP_published.SG	brn001.SG	Transbaikal_EMN	N4a1.SG	Yakutia_LNBA	Dzhilinda-1_M_N.SG.SG	Dzhilinda-1_M_N.SG	-0.01	-3.184	457	562	10500
Ethiopia_4500BP_published.SG	yak022.SG	Yakutia_LNBA	I10855	Yakutia_LNBA (Chukotka_IA)	N5a.SG	Syalakh-Belkachi	-0.009938	-5.995	2124	2575	45382
Ethiopia_4500BP_published.SG	yak021.SG	Yakutia_LNBA	I10855	Yakutia_LNBA (Chukotka_IA)	brn003.SG	Transbaikal_EMN	-0.009932	-6.614	2502	3037	53865
Ethiopia_4500BP_published.SG	yak024.SG	Yakutia_LNBA	yak021.SG	Yakutia_LNBA	Dzhilinda-1_M_N.SG.SG	Dzhilinda-1_M_N.SG	-0.00993	-11.24	18004	21795	381758
Ethiopia_4500BP_published.SG	brn002.SG	Transbaikal_EMN	brn012.SG	Transbaikal_EMN	yak024.SG	Yakutia_LNBA	-0.009929	-5.412	1639	1998	36158
Ethiopia_4500BP_published.SG	brn002.SG	Transbaikal_EMN	brn012.SG	Transbaikal_EMN	cta016.SG	Transbaikal_EMN	-0.009916	-5.362	1654	2008	35700
Ethiopia_4500BP_published.SG	brn012.SG	Transbaikal_EMN	N4a1.SG	Yakutia_LNBA	N2a.SG	Syalakh-Belkachi	-0.009913	-1.234	79	96	1715
Ethiopia_4500BP_published.SG	brn001.SG	Transbaikal_EMN	brn012.SG	Transbaikal_EMN	kra001.SG	Yakutia_LNBA	-0.009903	-3.227	527	641	11512
Ethiopia_4500BP_published.SG	brn001.SG	Transbaikal_EMN	brn012.SG	Transbaikal_EMN	N4a1.SG	Yakutia_LNBA	-0.009889	-1.517	113	137	2427
Ethiopia_4500BP_published.SG	brn012.SG	Transbaikal_EMN	brn001.SG	Transbaikal_EMN	yak024.SG	Yakutia_LNBA	-0.009884	-3.227	525	638	11433
Ethiopia_4500BP_published.SG	yak022.SG	Yakutia_LNBA	I10855	Yakutia_LNBA (Chukotka_IA)	brn003.SG	Transbaikal_EMN	-0.009871	-8.025	4858	5891	104646
Ethiopia_4500BP_published.SG	brn012.SG	Transbaikal_EMN	brn002.SG	Transbaikal_EMN	yak024.SG	Yakutia_LNBA	-0.009846	-5.444	1642	1998	36158
Ethiopia_4500BP_published.SG	brn002.SG	Transbaikal_EMN	brn012.SG	Transbaikal_EMN	yak023.SG	Yakutia_LNBA (Relative of another individual in this group)	-0.009835	-3.45	592	723	13320
Ethiopia_4500BP_published.SG	yak024.SG	Yakutia_LNBA	yak021.SG	Yakutia_LNBA	N2a.SG	Syalakh-Belkachi	-0.009819	-4.818	1315	1589	27905
Ethiopia_4500BP_published.SG	yak023.SG	Yakutia_LNBA (Relative of another individual in this group)	I10855	Yakutia_LNBA (Chukotka_IA)	brn003.SG	Transbaikal_EMN	-0.009805	-5.509	1741	2113	37941
Ethiopia_4500BP_published.SG	yak023.SG	Yakutia_LNBA (Relative of another individual in this group)	yak021.SG	Yakutia_LNBA	Dzhilinda-1_M_N.SG.SG	Dzhilinda-1_M_N.SG	-0.009796	-9.334	6529	7905	140465
Ethiopia_4500BP_published.SG	yak024.SG	Yakutia_LNBA	I10855	Yakutia_LNBA (Chukotka_IA)	KhatyrstyrCave_M	KhatyrstyrCave_M	-0.009775	-3.409	668	801	13606
Ethiopia_4500BP_published.SG	brn001.SG	Transbaikal_EMN	brn008.SG	Transbaikal_EMN	KhatyrstyrCave_M	KhatyrstyrCave_M	-0.009761	-1.899	206	248	4303
Ethiopia_4500BP_published.SG	brn012.SG	Transbaikal_EMN	brn002.SG	Transbaikal_EMN	brn008.SG	Transbaikal_EMN	-0.009761	-5.083	1401	1714	32065
Ethiopia_4500BP_published.SG	yak023.SG	Yakutia_LNBA (Relative of another individual in this group)	yak021.SG	Yakutia_LNBA	N5a.SG	Syalakh-Belkachi	-0.00974	-7.823	4199	5071	89525
Ethiopia_4500BP_published.SG	N2a.SG	Syalakh-Belkachi	yak024.SG	Yakutia_LNBA	KhatyrstyrCave_M	KhatyrstyrCave_M	-0.009737	-1.76	173	207	3492
Ethiopia_4500BP_published.SG	yak021.SG	Yakutia_LNBA	yak023.SG	Yakutia_LNBA (Relative of another individual in this group)	brn012.SG	Transbaikal_EMN	-0.009706	-4.842	1430	1721	29982
Ethiopia_4500BP_published.SG	yak024.SG	Yakutia_LNBA	yak021.SG	Yakutia_LNBA	KhatyrstyrCave_M	KhatyrstyrCave_M	-0.009702	-5.214	1935	2326	40301
Ethiopia_4500BP_published.SG	yak021.SG	Yakutia_LNBA	yak024.SG	Yakutia_LNBA	N5a.SG	Syalakh-Belkachi	-0.00969	-10.446	11458	13812	242934
Ethiopia_4500BP_published.SG	yak021.SG	Yakutia_LNBA	I10855	Yakutia_LNBA (Chukotka_IA)	N4a1.SG	Yakutia_LNBA	-0.009628	-3.025	512	618	11010
Ethiopia_4500BP_published.SG	N4a1.SG	Yakutia_LNBA	brn001.SG	Transbaikal_EMN	brn002.SG	Transbaikal_EMN	-0.009623	-1.766	162	197	3637
Ethiopia_4500BP_published.SG	yak024.SG	Yakutia_LNBA	yak021.SG	Yakutia_LNBA	N5a.SG	Syalakh-Belkachi	-0.009616	-9.986	11476	13812	242934
Ethiopia_4500BP_published.SG	yak022.SG	Yakutia_LNBA	yak021.SG	Yakutia_LNBA	brn002.SG	Transbaikal_EMN	-0.009578	-8.824	6075	7315	129460
Ethiopia_4500BP_published.SG	brn001.SG	Transbaikal_EMN	brn008.SG	Transbaikal_EMN	I23448	Syalakh-Belkachi	-0.009563	-5.263	1652	1996	35973
Ethiopia_4500BP_published.SG	brn012.SG	Transbaikal_EMN	brn001.SG	Transbaikal_EMN	kra001.SG	Yakutia_LNBA	-0.009555	-3.227	531	641	11512
Ethiopia_4500BP_published.SG	brn012.SG	Transbaikal_EMN	brn001.SG	Transbaikal_EMN	yak021.SG	Yakutia_LNBA	-0.009517	-2.202	286	343	5989
Ethiopia_4500BP_published.SG	yak021.SG	Yakutia_LNBA	yak022.SG	Yakutia_LNBA	brn003.SG	Transbaikal_EMN	-0.009486	-11.465	25385	30514	540716
Ethiopia_4500BP_published.SG	yak023.SG	Yakutia_LNBA (Relative of another individual in this group)	I10855	Yakutia_LNBA (Chukotka_IA)	N5a.SG	Syalakh-Belkachi	-0.00948	-3.588	754	912	16667
Ethiopia_4500BP_published.SG	yak021.SG	Yakutia_LNBA	yak024.SG	Yakutia_LNBA	Dzhilinda-1_M_N.SG.SG	Dzhilinda-1_M_N.SG	-0.00943	-10.798	18195	21795	381758
Ethiopia_4500BP_published.SG	yak021.SG	Yakutia_LNBA	yak022.SG	Yakutia_LNBA	brn012.SG	Transbaikal_EMN	-0.009397	-7.494	3868	4638	81943
Ethiopia_4500BP_published.SG	yak023.SG	Yakutia_LNBA (Relative of another individual in this group)	I10855	Yakutia_LNBA (Chukotka_IA)	KhatyrstyrCave_M	KhatyrstyrCave_M	-0.009363	-1.95	253	299	4913
Ethiopia_4500BP_published.SG	brn012.SG	Transbaikal_EMN	brn002.SG	Transbaikal_EMN	brn001.SG	Transbaikal_EMN	-0.00936	-1.497	118	142	2564
Ethiopia_4500BP_published.SG	yak021.SG	Yakutia_LNBA	yak024.SG	Yakutia_LNBA	KhatyrstyrCave_M	KhatyrstyrCave_M	-0.009355	-5.133	1949	2326	40301
Ethiopia_4500BP_published.SG	yak022.SG	Yakutia_LNBA	I10855	Yakutia_LNBA (Chukotka_IA)	cta016.SG	Transbaikal_EMN	-0.009355	-7.636	5132	6149	108708
Ethiopia_4500BP_published.SG	yak023.SG	Yakutia_LNBA (Relative of another individual in this group)	yak021.SG	Yakutia_LNBA	N2a.SG	Syalakh-Belkachi	-0.009335	-2.81	481	577	10284
Ethiopia_4500BP_published.SG	I10855	Yakutia_LNBA (Chukotka_IA)	yak024.SG	Yakutia_LNBA	I15934	Syalakh-Belkachi	-0.009297	-6.823	3529	4225	74861
Ethiopia_4500BP_published.SG	Dzhilinda-1_M_N.SG.SG	Dzhilinda-1_M_N.SG	KhatyrstyrCave_M	KhatyrstyrCave_M	brn001.SG	Transbaikal_EMN	-0.009287	-1.76	184	221	3984
Ethiopia_4500BP_published.SG	I10855	Yakutia_LNBA (Chukotka_IA)	yak024.SG	Yakutia_LNBA	irk007.SG	Transbaikal_EMN	-0.009278	-7.678	4374	5247	94094
Ethiopia_4500BP_published.SG	yak024.SG	Yakutia_LNBA	I10855	Yakutia_LNBA (Chukotka_IA)	brn003.SG	Transbaikal_EMN	-0.009259	-7.45	4816	5781	104227
Ethiopia_4500BP_published.SG	yak021.SG	Yakutia_LNBA	yak022.SG	Yakutia_LNBA	KhatyrstyrCave_M	KhatyrstyrCave_M	-0.009223	-5.092	1921	2294	40443
Ethiopia_4500BP_published.SG	N4a1.SG	Yakutia_LNBA	yak023.SG	Yakutia_LNBA (Relative of another individual in this group)	KhatyrstyrCave_M	KhatyrstyrCave_M	-0.00921	-1.923	258	305	5103
Ethiopia_4500BP_published.SG	brn008.SG	Transbaikal_EMN	brn012.SG	Transbaikal_EMN	N2a.SG	Syalakh-Belkachi	-0.009207	-2.214	348	412	6951
Ethiopia_4500BP_published.SG	brn002.SG	Transbaikal_EMN	brn003.SG	Transbaikal_EMN	Dzhilinda-1_M_N.SG.SG	Dzhilinda-1_M_N.SG	-0.009204	-8.955	7367	8817	157543
Ethiopia_4500BP_published.SG	I10855	Yakutia_LNBA (Chukotka_IA)	yak024.SG	Yakutia_LNBA	N5a.SG	Syalakh-Belkachi	-0.009199	-5.44	2104	2520	45220
Ethiopia_4500BP_published.SG	yak022.SG	Yakutia_LNBA	I10855	Yakutia_LNBA (Chukotka_IA)	I15934	Syalakh-Belkachi	-0.009193	-6.646	3518	4209	75163
Ethiopia_4500BP_published.SG	yak022.SG	Yakutia_LNBA	yak021.SG	Yakutia_LNBA	I23448	Syalakh-Belkachi	-0.009179	-10.714	15272	18273	326942
Ethiopia_4500BP_published.SG	brn001.SG	Transbaikal_EMN	brn008.SG	Transbaikal_EMN	N5a.SG	Syalakh-Belkachi	-0.00917	-4.508	1350	1611	28461
Ethiopia_4500BP_published.SG	yak021.SG	Yakutia_LNBA	yak023.SG	Yakutia_LNBA (Relative of another individual in this group)	brn001.SG	Transbaikal_EMN	-0.009154	-3.381	657	785	13983
Ethiopia_4500BP_published.SG	yak021.SG	Yakutia_LNBA	I20528	Yakutia_LNBA	KhatyrstyrCave_M	KhatyrstyrCave_M	-0.009143	-3.828	1005	1193	20562
Ethiopia_4500BP_published.SG	I10855	Yakutia_LNBA (Chukotka_IA)	yak023.SG	Yakutia_LNBA (Relative of another individual in this group)	cta016.SG	Transbaikal_EMN	-0.009134	-5.103	1839	2199	39412
Ethiopia_4500BP_published.SG	yak021.SG	Yakutia_LNBA	yak022.SG	Yakutia_LNBA	I23448	Syalakh-Belkachi	-0.00913	-10.539	15288	18273	326942
Ethiopia_4500BP_published.SG	yak022.SG	Yakutia_LNBA	I10855	Yakutia_LNBA (Chukotka_IA)	brn001.SG	Transbaikal_EMN	-0.009093	-2.448	313	378	7148
Ethiopia_4500BP_published.SG	I10855	Yakutia_LNBA (Chukotka_IA)	yak022.SG	Yakutia_LNBA	irk007.SG	Transbaikal_EMN	-0.009082	-7.087	4471	5329	94469
Ethiopia_4500BP_published.SG	yak022.SG	Yakutia_LNBA	yak021.SG	Yakutia_LNBA	brn012.SG	Transbaikal_EMN	-0.009067	-6.688	3895	4638	81943
Ethiopia_4500BP_published.SG	I10855	Yakutia_LNBA (Chukotka_IA)	yak023.SG	Yakutia_LNBA (Relative of another individual in this group)	brn001.SG	Transbaikal_EMN	-0.009066	-1.376	122	145	2537
Ethiopia_4500BP_published.SG	yak021.SG	Yakutia_LNBA	yak023.SG	Yakutia_LNBA (Relative of another individual in this group)	N5a.SG	Syalakh-Belkachi	-0.009059	-7.277	4260	5071	89525
Ethiopia_4500BP_published.SG	brn012.SG	Transbaikal_EMN	brn002.SG	Transbaikal_EMN	yak021.SG	Yakutia_LNBA	-0.009055	-3.653	874	1044	18775
Ethiopia_4500BP_published.SG	yak021.SG	Yakutia_LNBA	yak022.SG	Yakutia_LNBA	cta016.SG	Transbaikal_EMN	-0.00904	-11.301	26722	31836	565684
Ethiopia_4500BP_published.SG	yak022.SG	Yakutia_LNBA	yak021.SG	Yakutia_LNBA	cta016.SG	Transbaikal_EMN	-0.009039	-11.326	26723	31836	565684
Ethiopia_4500BP_published.SG	brn001.SG	Transbaikal_EMN	brn003.SG	Transbaikal_EMN	Dzhilinda-1_M_N.SG.SG	Dzhilinda-1_M_N.SG	-0.009038	-5.75	2173	2596	46802
Ethiopia_4500BP_published.SG	yak021.SG	Yakutia_LNBA	yak024.SG	Yakutia_LNBA	brn003.SG	Transbaikal_EMN	-0.009023	-11.045	25395	30253	538387
Ethiopia_4500BP_published.SG	yak022.SG	Yakutia_LNBA	I10855	Yakutia_LNBA (Chukotka_IA)	irk007.SG	Transbaikal_EMN	-0.009019	-7.189	4477	5329	94469
Ethiopia_4500BP_published.SG	I10855	Yakutia_LNBA (Chukotka_IA)	brn001.SG	Transbaikal_EMN	KhatyrstyrCave_M	KhatyrstyrCave_M	-0.009019	-0.847	42	50	887
Ethiopia_4500BP_published.SG	brn002.SG	Transbaikal_EMN	brn012.SG	Transbaikal_EMN	brn008.SG	Transbaikal_EMN	-0.009013	-4.694	1425	1714	32065
Ethiopia_4500BP_published.SG	I10855	Yakutia_LNBA (Chukotka_IA)	yak022.SG	Yakutia_LNBA	N5a.SG	Syalakh-Belkachi	-0.009012	-5.204	2166	2575	45382
Ethiopia_4500BP_published.SG	brn001.SG	Transbaikal_EMN	brn003.SG	Transbaikal_EMN	N2a.SG	Syalakh-Belkachi	-0.008991	-1.629	176	207	3448
Ethiopia_4500BP_published.SG	yak021.SG	Yakutia_LNBA	yak022.SG	Yakutia_LNBA	brn008.SG	Transbaikal_EMN	-0.00897	-10.925	23799	28337	505907
Ethiopia_4500BP_published.SG	yak021.SG	Yakutia_LNBA	yak022.SG	Yakutia_LNBA	I15934	Syalakh-Belkachi	-0.008968	-9.47	12237	14544	257245
Ethiopia_4500BP_published.SG	I10855	Yakutia_LNBA (Chukotka_IA)	yak024.SG	Yakutia_LNBA	KhatyrstyrCave_M	KhatyrstyrCave_M	-0.008967	-3.075	679	801	13606
Ethiopia_4500BP_published.SG	yak021.SG	Yakutia_LNBA	I10855	Yakutia_LNBA (Chukotka_IA)	N5a.SG	Syalakh-Belkachi	-0.008966	-4.295	1088	1298	23422
Ethiopia_4500BP_published.SG	N5a.SG	Syalakh-Belkachi	KhatyrstyrCave_M	KhatyrstyrCave_M	N2a.SG	Syalakh-Belkachi	-0.008929	-1.098	59	71	1344
Ethiopia_4500BP_published.SG	yak021.SG	Yakutia_LNBA	I10855	Yakutia_LNBA (Chukotka_IA)	brn002.SG	Transbaikal_EMN	-0.008884	-3.094	576	689	12720
Ethiopia_4500BP_published.SG	yak021.SG	Yakutia_LNBA	yak024.SG	Yakutia_LNBA	I23448	Syalakh-Belkachi	-0.008857	-9.979	15210	18095	325729
Ethiopia_4500BP_published.SG	yak021.SG	Yakutia_LNBA	yak024.SG	Yakutia_LNBA	I15934	Syalakh-Belkachi	-0.008846	-8.955	12070	14337	256288
Ethiopia_4500BP_published.SG	yak022.SG	Yakutia_LNBA	yak021.SG	Yakutia_LNBA	brn001.SG	Transbaikal_EMN	-0.008797	-4.768	1842	2181	38538
Ethiopia_4500BP_published.SG	yak024.SG	Yakutia_LNBA	I20528	Yakutia_LNBA	brn001.SG	Transbaikal_EMN	-0.00879	-4.052	1135	1351	24572
Ethiopia_4500BP_published.SG	yak024.SG	Yakutia_LNBA	I10855	Yakutia_LNBA (Chukotka_IA)	cta016.SG	Transbaikal_EMN	-0.008783	-7.38	5174	6125	108283
Ethiopia_4500BP_published.SG	yak021.SG	Yakutia_LNBA	yak023.SG	Yakutia_LNBA (Relative of another individual in this group)	Dzhilinda-1_M_N.SG.SG	Dzhilinda-1_M_N.SG	-0.008778	-8.411	6672	7905	140465
Ethiopia_4500BP_published.SG	yak024.SG	Yakutia_LNBA	I10855	Yakutia_LNBA (Chukotka_IA)	I15934	Syalakh-Belkachi	-0.008736	-6.194	3571	4225	74861
Ethiopia_4500BP_published.SG	yak022.SG	Yakutia_LNBA	I10855	Yakutia_LNBA (Chukotka_IA)	I23448	Syalakh-Belkachi	-0.00871	-6.708	4234	5023	90581
Ethiopia_4500BP_published.SG	N4a1.SG	Yakutia_LNBA	brn008.SG	Transbaikal_EMN	N2a.SG	Syalakh-Belkachi	-0.008699	-2.739	493	583	10346
Ethiopia_4500BP_published.SG	I10855	Yakutia_LNBA (Chukotka_IA)	yak024.SG	Yakutia_LNBA	I23448	Syalakh-Belkachi	-0.008678	-6.734	4219	5002	90232
Ethiopia_4500BP_published.SG	yak022.SG	Yakutia_LNBA	yak021.SG	Yakutia_LNBA	I15934	Syalakh-Belkachi	-0.008673	-8.972	12313	14544	257245
Ethiopia_4500BP_published.SG	brn012.SG	Transbaikal_EMN	I20528	Yakutia_LNBA	N5a.SG	Syalakh-Belkachi	-0.008658	-3.745	988	1176	21715
Ethiopia_4500BP_published.SG	I20528	Yakutia_LNBA	yak021.SG	Yakutia_LNBA	KhatyrstyrCave_M	KhatyrstyrCave_M	-0.008657	-3.556	1015	1193	20562
Ethiopia_4500BP_published.SG	brn001.SG	Transbaikal_EMN	N4a1.SG	Yakutia_LNBA	I23448	Syalakh-Belkachi	-0.008656	-2.477	354	423	7971
Ethiopia_4500BP_published.SG	yak021.SG	Yakutia_LNBA	I10855	Yakutia_LNBA (Chukotka_IA)	N2a.SG	Syalakh-Belkachi	-0.00863	-1.289	131	154	2665
Ethiopia_4500BP_published.SG	N2a.SG	Syalakh-Belkachi	I20528	Yakutia_LNBA	N5a.SG	Syalakh-Belkachi	-0.00859	-2.291	329	392	7334
Ethiopia_4500BP_published.SG	I10855	Yakutia_LNBA (Chukotka_IA)	I20528	Yakutia_LNBA	Dzhilinda-1_M_N.SG.SG	Dzhilinda-1_M_N.SG	-0.008585	-4.811	1803	2127	37740
Ethiopia_4500BP_published.SG	I10855	Yakutia_LNBA (Chukotka_IA)	cta016.SG	Transbaikal_EMN	N2a.SG	Syalakh-Belkachi	-0.00858	-1.887	233	277	5128
Ethiopia_4500BP_published.SG	KhatyrstyrCave_M	KhatyrstyrCave_M	yak023.SG	Yakutia_LNBA (Relative of another individual in this group)	N2a.SG	Syalakh-Belkachi	-0.008567	-0.935	61	72	1284
Ethiopia_4500BP_published.SG	yak023.SG	Yakutia_LNBA (Relative of another individual in this group)	yak021.SG	Yakutia_LNBA	I15934	Syalakh-Belkachi	-0.008556	-6.598	4438	5239	93619
Ethiopia_4500BP_published.SG	brn002.SG	Transbaikal_EMN	brn008.SG	Transbaikal_EMN	Dzhilinda-1_M_N.SG.SG	Dzhilinda-1_M_N.SG	-0.008555	-8.446	6914	8164	146110
Ethiopia_4500BP_published.SG	brn002.SG	Transbaikal_EMN	N4a1.SG	Yakutia_LNBA	KhatyrstyrCave_M	KhatyrstyrCave_M	-0.008541	-1.393	145	171	3044
Ethiopia_4500BP_published.SG	yak021.SG	Yakutia_LNBA	yak024.SG	Yakutia_LNBA	N2a.SG	Syalakh-Belkachi	-0.008529	-4.267	1351	1589	27905
Ethiopia_4500BP_published.SG	brn012.SG	Transbaikal_EMN	brn002.SG	Transbaikal_EMN	brn003.SG	Transbaikal_EMN	-0.008524	-4.619	1528	1819	34140
Ethiopia_4500BP_published.SG	yak024.SG	Yakutia_LNBA	yak021.SG	Yakutia_LNBA	brn001.SG	Transbaikal_EMN	-0.00852	-4.692	1827	2154	38379
Ethiopia_4500BP_published.SG	I10855	Yakutia_LNBA (Chukotka_IA)	yak022.SG	Yakutia_LNBA	I15934	Syalakh-Belkachi	-0.008488	-6.048	3571	4209	75163
Ethiopia_4500BP_published.SG	I10855	Yakutia_LNBA (Chukotka_IA)	yak022.SG	Yakutia_LNBA	brn003.SG	Transbaikal_EMN	-0.008476	-6.896	5004	5891	104646
Ethiopia_4500BP_published.SG	I10855	Yakutia_LNBA (Chukotka_IA)	yak022.SG	Yakutia_LNBA	I23448	Syalakh-Belkachi	-0.008468	-6.404	4256	5023	90581
Ethiopia_4500BP_published.SG	yak024.SG	Yakutia_LNBA	I10855	Yakutia_LNBA (Chukotka_IA)	I23448	Syalakh-Belkachi	-0.008467	-6.53	4238	5002	90232
Ethiopia_4500BP_published.SG	Dzhilinda-1_M_N.SG.SG	Dzhilinda-1_M_N.SG	brn001.SG	Transbaikal_EMN	N2a.SG	Syalakh-Belkachi	-0.008453	-1.246	119	139	2366
Ethiopia_4500BP_published.SG	brn012.SG	Transbaikal_EMN	irk007.SG	Transbaikal_EMN	N2a.SG	Syalakh-Belkachi	-0.008448	-2.085	327	383	6629
Ethiopia_4500BP_published.SG	N4a1.SG	Yakutia_LNBA	brn012.SG	Transbaikal_EMN	Dzhilinda-1_M_N.SG.SG	Dzhilinda-1_M_N.SG	-0.008419	-3.893	1019	1204	21975
Ethiopia_4500BP_published.SG	yak022.SG	Yakutia_LNBA	yak021.SG	Yakutia_LNBA	brn003.SG	Transbaikal_EMN	-0.008418	-10.031	25962	30514	540716
Ethiopia_4500BP_published.SG	yak021.SG	Yakutia_LNBA	yak024.SG	Yakutia_LNBA	brn008.SG	Transbaikal_EMN	-0.008417	-10.069	24115	28355	503737
Ethiopia_4500BP_published.SG	brn003.SG	Transbaikal_EMN	brn001.SG	Transbaikal_EMN	N2a.SG	Syalakh-Belkachi	-0.008411	-1.533	178	207	3448
Ethiopia_4500BP_published.SG	brn012.SG	Transbaikal_EMN	cta016.SG	Transbaikal_EMN	N2a.SG	Syalakh-Belkachi	-0.008407	-2.328	373	438	7732
Ethiopia_4500BP_published.SG	brn001.SG	Transbaikal_EMN	brn012.SG	Transbaikal_EMN	yak024.SG	Yakutia_LNBA	-0.008397	-2.743	542	638	11433
Ethiopia_4500BP_published.SG	I10855	Yakutia_LNBA (Chukotka_IA)	yak022.SG	Yakutia_LNBA	N2a.SG	Syalakh-Belkachi	-0.008381	-1.769	271	315	5250
Ethiopia_4500BP_published.SG	I10855	Yakutia_LNBA (Chukotka_IA)	I20528	Yakutia_LNBA	brn001.SG	Transbaikal_EMN	-0.008369	-1.441	152	179	3226
Ethiopia_4500BP_published.SG	KhatyrstyrCave_M	KhatyrstyrCave_M	brn008.SG	Transbaikal_EMN	brn001.SG	Transbaikal_EMN	-0.008366	-1.777	206	242	4303
Ethiopia_4500BP_published.SG	yak021.SG	Yakutia_LNBA	N2a.SG	Syalakh-Belkachi	KhatyrstyrCave_M	KhatyrstyrCave_M	-0.008343	-1.036	93	108	1798
Ethiopia_4500BP_published.SG	I10855	Yakutia_LNBA (Chukotka_IA)	N4b2.SG	Yakutia_LNBA	Dzhilinda-1_M_N.SG.SG	Dzhilinda-1_M_N.SG	-0.008324	-6.344	3714	4372	79049
Ethiopia_4500BP_published.SG	yak024.SG	Yakutia_LNBA	yak021.SG	Yakutia_LNBA	I23448	Syalakh-Belkachi	-0.008323	-9.092	15384	18095	325729
Ethiopia_4500BP_published.SG	yak021.SG	Yakutia_LNBA	yak024.SG	Yakutia_LNBA	cta016.SG	Transbaikal_EMN	-0.008321	-10.673	26888	31575	563243
Ethiopia_4500BP_published.SG	brn012.SG	Transbaikal_EMN	brn008.SG	Transbaikal_EMN	N4a1.SG	Yakutia_LNBA	-0.008317	-4.233	1399	1647	29818
Ethiopia_4500BP_published.SG	I10855	Yakutia_LNBA (Chukotka_IA)	yak024.SG	Yakutia_LNBA	brn003.SG	Transbaikal_EMN	-0.008309	-6.81	4915	5781	104227
Ethiopia_4500BP_published.SG	N2a.SG	Syalakh-Belkachi	I20528	Yakutia_LNBA	brn012.SG	Transbaikal_EMN	-0.0083	-1.293	123	144	2530
Ethiopia_4500BP_published.SG	brn002.SG	Transbaikal_EMN	brn003.SG	Transbaikal_EMN	I15934	Syalakh-Belkachi	-0.008299	-7.006	4858	5723	104234
Ethiopia_4500BP_published.SG	brn012.SG	Transbaikal_EMN	KhatyrstyrCave_M	KhatyrstyrCave_M	N2a.SG	Syalakh-Belkachi	-0.008299	-0.536	25	29	482
Ethiopia_4500BP_published.SG	I23448	Syalakh-Belkachi	I20528	Yakutia_LNBA	brn001.SG	Transbaikal_EMN	-0.008297	-3.526	827	981	18561
Ethiopia_4500BP_published.SG	yak021.SG	Yakutia_LNBA	yak024.SG	Yakutia_LNBA	brn002.SG	Transbaikal_EMN	-0.008271	-6.866	6041	7107	128888
Ethiopia_4500BP_published.SG	I23448	Syalakh-Belkachi	brn001.SG	Transbaikal_EMN	brn012.SG	Transbaikal_EMN	-0.00827	-2.082	259	311	6288
Ethiopia_4500BP_published.SG	yak021.SG	Yakutia_LNBA	yak022.SG	Yakutia_LNBA	irk007.SG	Transbaikal_EMN	-0.00826	-10.331	22867	26870	484636
Ethiopia_4500BP_published.SG	yak023.SG	Yakutia_LNBA (Relative of another individual in this group)	I10855	Yakutia_LNBA (Chukotka_IA)	I23448	Syalakh-Belkachi	-0.008255	-4.291	1507	1777	32706
Ethiopia_4500BP_published.SG	brn012.SG	Transbaikal_EMN	brn008.SG	Transbaikal_EMN	N5a.SG	Syalakh-Belkachi	-0.008244	-6.008	2836	3339	61016
Ethiopia_4500BP_published.SG	yak024.SG	Yakutia_LNBA	yak021.SG	Yakutia_LNBA	brn003.SG	Transbaikal_EMN	-0.008232	-10.022	25821	30253	538387
Ethiopia_4500BP_published.SG	yak024.SG	Yakutia_LNBA	yak021.SG	Yakutia_LNBA	brn008.SG	Transbaikal_EMN	-0.00823	-9.787	24209	28355	503737
Ethiopia_4500BP_published.SG	yak023.SG	Yakutia_LNBA (Relative of another individual in this group)	yak022.SG	Yakutia_LNBA	I20528	Yakutia_LNBA	-0.008215	-6.994	6125	7235	135121
Ethiopia_4500BP_published.SG	I10855	Yakutia_LNBA (Chukotka_IA)	yak021.SG	Yakutia_LNBA	cta016.SG	Transbaikal_EMN	-0.008204	-5.561	2634	3093	55950
Ethiopia_4500BP_published.SG	N2a.SG	Syalakh-Belkachi	KhatyrstyrCave_M	KhatyrstyrCave_M	N5a.SG	Syalakh-Belkachi	-0.008185	-0.962	59	70	1344
Ethiopia_4500BP_published.SG	N4b2.SG	Yakutia_LNBA	N4a1.SG	Yakutia_LNBA	KhatyrstyrCave_M	KhatyrstyrCave_M	-0.00818	-2.871	683	796	13814
Ethiopia_4500BP_published.SG	N2a.SG	Syalakh-Belkachi	I23448	Syalakh-Belkachi	brn012.SG	Transbaikal_EMN	-0.008177	-1.64	207	241	4158
Ethiopia_4500BP_published.SG	yak023.SG	Yakutia_LNBA (Relative of another individual in this group)	yak021.SG	Yakutia_LNBA	cta016.SG	Transbaikal_EMN	-0.008175	-8.574	9865	11557	206978
Ethiopia_4500BP_published.SG	I10855	Yakutia_LNBA (Chukotka_IA)	yak024.SG	Yakutia_LNBA	N4a1.SG	Yakutia_LNBA	-0.008172	-3.427	1003	1176	21170
Ethiopia_4500BP_published.SG	brn001.SG	Transbaikal_EMN	brn012.SG	Transbaikal_EMN	N4b2.SG	Yakutia_LNBA	-0.008159	-2.717	510	601	11153
Ethiopia_4500BP_published.SG	yak021.SG	Yakutia_LNBA	I10855	Yakutia_LNBA (Chukotka_IA)	Dzhilinda-1_M_N.SG.SG	Dzhilinda-1_M_N.SG	-0.00815	-4.745	1995	2337	41961
Ethiopia_4500BP_published.SG	brn002.SG	Transbaikal_EMN	brn012.SG	Transbaikal_EMN	yak021.SG	Yakutia_LNBA	-0.008149	-3.155	891	1044	18775
Ethiopia_4500BP_published.SG	brn002.SG	Transbaikal_EMN	brn012.SG	Transbaikal_EMN	brn003.SG	Transbaikal_EMN	-0.008143	-4.364	1541	1819	34140
Ethiopia_4500BP_published.SG	yak023.SG	Yakutia_LNBA (Relative of another individual in this group)	yak021.SG	Yakutia_LNBA	I23448	Syalakh-Belkachi	-0.00814	-6.973	5560	6529	119039
Ethiopia_4500BP_published.SG	N4a1.SG	Yakutia_LNBA	N4b2.SG	Yakutia_LNBA	KhatyrstyrCave_M	KhatyrstyrCave_M	-0.008108	-2.702	684	796	13814
Ethiopia_4500BP_published.SG	brn001.SG	Transbaikal_EMN	brn012.SG	Transbaikal_EMN	yak022.SG	Yakutia_LNBA	-0.008104	-2.764	542	635	11476
Ethiopia_4500BP_published.SG	yak023.SG	Yakutia_LNBA (Relative of another individual in this group)	yak021.SG	Yakutia_LNBA	brn001.SG	Transbaikal_EMN	-0.008081	-2.817	672	785	13983
Ethiopia_4500BP_published.SG	yak024.SG	Yakutia_LNBA	I10855	Yakutia_LNBA (Chukotka_IA)	N5a.SG	Syalakh-Belkachi	-0.008072	-4.844	2155	2520	45220
Ethiopia_4500BP_published.SG	yak022.SG	Yakutia_LNBA	yak021.SG	Yakutia_LNBA	brn008.SG	Transbaikal_EMN	-0.008067	-9.427	24256	28337	505907
Ethiopia_4500BP_published.SG	yak024.SG	Yakutia_LNBA	yak021.SG	Yakutia_LNBA	brn002.SG	Transbaikal_EMN	-0.008061	-6.741	6068	7107	128888
Ethiopia_4500BP_published.SG	I10855	Yakutia_LNBA (Chukotka_IA)	yak021.SG	Yakutia_LNBA	I15934	Syalakh-Belkachi	-0.008059	-4.47	1899	2212	38838
Ethiopia_4500BP_published.SG	brn001.SG	Transbaikal_EMN	brn012.SG	Transbaikal_EMN	cta016.SG	Transbaikal_EMN	-0.008057	-2.628	523	614	11295
Ethiopia_4500BP_published.SG	I23448	Syalakh-Belkachi	I10855	Yakutia_LNBA (Chukotka_IA)	brn001.SG	Transbaikal_EMN	-0.008056	-2.013	259	306	5834
Ethiopia_4500BP_published.SG	brn002.SG	Transbaikal_EMN	brn001.SG	Transbaikal_EMN	Dzhilinda-1_M_N.SG.SG	Dzhilinda-1_M_N.SG	-0.00805	-2.538	537	627	11180
Ethiopia_4500BP_published.SG	brn001.SG	Transbaikal_EMN	Dzhilinda-1_M_N.SG.SG	Dzhilinda-1_M_N.SG	N2a.SG	Syalakh-Belkachi	-0.00803	-1.227	120	139	2366
Ethiopia_4500BP_published.SG	I10855	Yakutia_LNBA (Chukotka_IA)	yak024.SG	Yakutia_LNBA	brn002.SG	Transbaikal_EMN	-0.008026	-3.789	1120	1316	24421
Ethiopia_4500BP_published.SG	KhatyrstyrCave_M	KhatyrstyrCave_M	irk007.SG	Transbaikal_EMN	brn001.SG	Transbaikal_EMN	-0.008007	-1.585	205	240	4371
Ethiopia_4500BP_published.SG	N4b2.SG	Yakutia_LNBA	I10855	Yakutia_LNBA (Chukotka_IA)	N2a.SG	Syalakh-Belkachi	-0.008005	-1.688	247	288	5122
Ethiopia_4500BP_published.SG	yak022.SG	Yakutia_LNBA	I10855	Yakutia_LNBA (Chukotka_IA)	KhatyrstyrCave_M	KhatyrstyrCave_M	-0.007985	-2.661	686	795	13651
Ethiopia_4500BP_published.SG	I10855	Yakutia_LNBA (Chukotka_IA)	yak021.SG	Yakutia_LNBA	N5a.SG	Syalakh-Belkachi	-0.007984	-3.769	1111	1298	23422
Ethiopia_4500BP_published.SG	yak021.SG	Yakutia_LNBA	yak023.SG	Yakutia_LNBA (Relative of another individual in this group)	cta016.SG	Transbaikal_EMN	-0.007982	-8.225	9905	11557	206978
Ethiopia_4500BP_published.SG	yak024.SG	Yakutia_LNBA	yak022.SG	Yakutia_LNBA	yak021.SG	Yakutia_LNBA	-0.007972	-8.065	25855	30428	573602
Ethiopia_4500BP_published.SG	yak021.SG	Yakutia_LNBA	yak023.SG	Yakutia_LNBA (Relative of another individual in this group)	I15934	Syalakh-Belkachi	-0.007968	-6.245	4493	5239	93619
Ethiopia_4500BP_published.SG	yak024.SG	Yakutia_LNBA	yak021.SG	Yakutia_LNBA	cta016.SG	Transbaikal_EMN	-0.007965	-9.702	27089	31575	563243
Ethiopia_4500BP_published.SG	yak024.SG	Yakutia_LNBA	brn001.SG	Transbaikal_EMN	N2a.SG	Syalakh-Belkachi	-0.007958	-1.538	171	200	3644
Ethiopia_4500BP_published.SG	brn001.SG	Transbaikal_EMN	N4a1.SG	Yakutia_LNBA	I10855	Yakutia_LNBA (Chukotka_IA)	-0.007952	-1.077	63	75	1509
Ethiopia_4500BP_published.SG	I10855	Yakutia_LNBA (Chukotka_IA)	N4a1.SG	Yakutia_LNBA	brn001.SG	Transbaikal_EMN	-0.007952	-1.079	63	75	1509
Ethiopia_4500BP_published.SG	I20528	Yakutia_LNBA	N4a1.SG	Yakutia_LNBA	brn001.SG	Transbaikal_EMN	-0.007949	-1.684	210	249	4906
Ethiopia_4500BP_published.SG	yak023.SG	Yakutia_LNBA (Relative of another individual in this group)	I10855	Yakutia_LNBA (Chukotka_IA)	brn008.SG	Transbaikal_EMN	-0.007945	-4.233	1641	1917	34741
Ethiopia_4500BP_published.SG	yak023.SG	Yakutia_LNBA (Relative of another individual in this group)	yak021.SG	Yakutia_LNBA	brn003.SG	Transbaikal_EMN	-0.007944	-8.078	9359	10932	198015
Ethiopia_4500BP_published.SG	yak022.SG	Yakutia_LNBA	brn001.SG	Transbaikal_EMN	N2a.SG	Syalakh-Belkachi	-0.007939	-1.549	172	201	3653
Ethiopia_4500BP_published.SG	yak022.SG	Yakutia_LNBA	I10855	Yakutia_LNBA (Chukotka_IA)	N4a1.SG	Yakutia_LNBA	-0.00791	-3.497	975	1143	21239
Ethiopia_4500BP_published.SG	brn008.SG	Transbaikal_EMN	brn001.SG	Transbaikal_EMN	N5a.SG	Syalakh-Belkachi	-0.007906	-3.772	1386	1611	28461
Ethiopia_4500BP_published.SG	yak024.SG	Yakutia_LNBA	I10855	Yakutia_LNBA (Chukotka_IA)	irk007.SG	Transbaikal_EMN	-0.007896	-6.377	4504	5247	94094
Ethiopia_4500BP_published.SG	yak021.SG	Yakutia_LNBA	yak023.SG	Yakutia_LNBA (Relative of another individual in this group)	N2a.SG	Syalakh-Belkachi	-0.007876	-2.347	496	577	10284
Ethiopia_4500BP_published.SG	I10855	Yakutia_LNBA (Chukotka_IA)	yak021.SG	Yakutia_LNBA	brn003.SG	Transbaikal_EMN	-0.007872	-4.905	2613	3037	53865
Ethiopia_4500BP_published.SG	brn012.SG	Transbaikal_EMN	brn001.SG	Transbaikal_EMN	KhatyrstyrCave_M	KhatyrstyrCave_M	-0.007864	-0.677	37	43	763
Ethiopia_4500BP_published.SG	yak021.SG	Yakutia_LNBA	yak023.SG	Yakutia_LNBA (Relative of another individual in this group)	brn008.SG	Transbaikal_EMN	-0.007862	-7.871	8851	10311	185705
Ethiopia_4500BP_published.SG	I20528	Yakutia_LNBA	yak024.SG	Yakutia_LNBA	brn001.SG	Transbaikal_EMN	-0.007854	-3.69	1158	1351	24572
Ethiopia_4500BP_published.SG	yak023.SG	Yakutia_LNBA (Relative of another individual in this group)	yak021.SG	Yakutia_LNBA	brn008.SG	Transbaikal_EMN	-0.007835	-7.658	8856	10311	185705
Ethiopia_4500BP_published.SG	brn002.SG	Transbaikal_EMN	brn003.SG	Transbaikal_EMN	N4a1.SG	Yakutia_LNBA	-0.007819	-5.195	2334	2726	50132
Ethiopia_4500BP_published.SG	I15934	Syalakh-Belkachi	I23448	Syalakh-Belkachi	brn001.SG	Transbaikal_EMN	-0.007808	-3.954	1317	1529	27151
Ethiopia_4500BP_published.SG	yak021.SG	Yakutia_LNBA	I10855	Yakutia_LNBA (Chukotka_IA)	I23448	Syalakh-Belkachi	-0.007796	-4.938	2203	2567	46690
Ethiopia_4500BP_published.SG	I10855	Yakutia_LNBA (Chukotka_IA)	yak023.SG	Yakutia_LNBA (Relative of another individual in this group)	irk007.SG	Transbaikal_EMN	-0.007789	-4.086	1648	1915	34278
Ethiopia_4500BP_published.SG	brn001.SG	Transbaikal_EMN	brn002.SG	Transbaikal_EMN	Dzhilinda-1_M_N.SG.SG	Dzhilinda-1_M_N.SG	-0.007782	-2.524	540	627	11180
Ethiopia_4500BP_published.SG	brn001.SG	Transbaikal_EMN	brn002.SG	Transbaikal_EMN	N5a.SG	Syalakh-Belkachi	-0.007771	-2.055	369	426	7335
Ethiopia_4500BP_published.SG	yak024.SG	Yakutia_LNBA	yak021.SG	Yakutia_LNBA	brn012.SG	Transbaikal_EMN	-0.007762	-5.942	3931	4564	81556
Ethiopia_4500BP_published.SG	yak021.SG	Yakutia_LNBA	I20528	Yakutia_LNBA	brn001.SG	Transbaikal_EMN	-0.007753	-2.784	595	695	12899
Ethiopia_4500BP_published.SG	N2a.SG	Syalakh-Belkachi	KhatyrstyrCave_M	KhatyrstyrCave_M	N4a1.SG	Yakutia_LNBA	-0.007752	-0.543	36	41	645
Ethiopia_4500BP_published.SG	yak023.SG	Yakutia_LNBA (Relative of another individual in this group)	yak021.SG	Yakutia_LNBA	irk007.SG	Transbaikal_EMN	-0.007709	-7.639	8513	9881	177462
Ethiopia_4500BP_published.SG	Dzhilinda-1_M_N.SG.SG	Dzhilinda-1_M_N.SG	yak021.SG	Yakutia_LNBA	brn001.SG	Transbaikal_EMN	-0.007708	-3.841	1172	1371	25818
Ethiopia_4500BP_published.SG	brn001.SG	Transbaikal_EMN	N4a1.SG	Yakutia_LNBA	brn002.SG	Transbaikal_EMN	-0.007699	-1.389	169	197	3637
Ethiopia_4500BP_published.SG	brn001.SG	Transbaikal_EMN	brn008.SG	Transbaikal_EMN	yak021.SG	Yakutia_LNBA	-0.007693	-4.262	1558	1820	34056
Ethiopia_4500BP_published.SG	brn008.SG	Transbaikal_EMN	brn001.SG	Transbaikal_EMN	I15934	Syalakh-Belkachi	-0.007687	-3.63	1375	1593	28361
Ethiopia_4500BP_published.SG	yak021.SG	Yakutia_LNBA	yak022.SG	Yakutia_LNBA	N2a.SG	Syalakh-Belkachi	-0.00767	-3.714	1411	1626	28033
Ethiopia_4500BP_published.SG	I20528	Yakutia_LNBA	KhatyrstyrCave_M	KhatyrstyrCave_M	brn012.SG	Transbaikal_EMN	-0.007659	-1.734	252	293	5353
Ethiopia_4500BP_published.SG	yak021.SG	Yakutia_LNBA	yak023.SG	Yakutia_LNBA (Relative of another individual in this group)	irk007.SG	Transbaikal_EMN	-0.007658	-7.494	8522	9881	177462
Ethiopia_4500BP_published.SG	yak021.SG	Yakutia_LNBA	yak024.SG	Yakutia_LNBA	irk007.SG	Transbaikal_EMN	-0.00764	-9.348	23091	26778	482578
Ethiopia_4500BP_published.SG	N4a1.SG	Yakutia_LNBA	I20528	Yakutia_LNBA	KhatyrstyrCave_M	KhatyrstyrCave_M	-0.007625	-1.881	335	388	6951
Ethiopia_4500BP_published.SG	N4b2.SG	Yakutia_LNBA	brn001.SG	Transbaikal_EMN	N2a.SG	Syalakh-Belkachi	-0.007625	-1.328	187	214	3541
Ethiopia_4500BP_published.SG	I10855	Yakutia_LNBA (Chukotka_IA)	yak021.SG	Yakutia_LNBA	irk007.SG	Transbaikal_EMN	-0.007624	-5.044	2288	2659	48664
Ethiopia_4500BP_published.SG	N2a.SG	Syalakh-Belkachi	I10855	Yakutia_LNBA (Chukotka_IA)	yak022.SG	Yakutia_LNBA	-0.007619	-1.699	231	271	5250
Ethiopia_4500BP_published.SG	yak021.SG	Yakutia_LNBA	yak023.SG	Yakutia_LNBA (Relative of another individual in this group)	brn003.SG	Transbaikal_EMN	-0.007585	-7.33	9430	10932	198015
Ethiopia_4500BP_published.SG	brn003.SG	Transbaikal_EMN	brn002.SG	Transbaikal_EMN	I23448	Syalakh-Belkachi	-0.00758	-7.005	6247	7248	132053
Ethiopia_4500BP_published.SG	brn012.SG	Transbaikal_EMN	brn008.SG	Transbaikal_EMN	I23448	Syalakh-Belkachi	-0.007571	-5.824	3579	4150	75415
Ethiopia_4500BP_published.SG	yak023.SG	Yakutia_LNBA (Relative of another individual in this group)	I10855	Yakutia_LNBA (Chukotka_IA)	irk007.SG	Transbaikal_EMN	-0.007556	-3.938	1656	1915	34278
Ethiopia_4500BP_published.SG	N2a.SG	Syalakh-Belkachi	I15934	Syalakh-Belkachi	brn012.SG	Transbaikal_EMN	-0.007551	-1.289	167	192	3311
Ethiopia_4500BP_published.SG	yak023.SG	Yakutia_LNBA (Relative of another individual in this group)	I10855	Yakutia_LNBA (Chukotka_IA)	I15934	Syalakh-Belkachi	-0.007545	-3.537	1283	1487	27038
Ethiopia_4500BP_published.SG	brn008.SG	Transbaikal_EMN	brn003.SG	Transbaikal_EMN	N2a.SG	Syalakh-Belkachi	-0.007544	-4.481	2189	2531	45336
Ethiopia_4500BP_published.SG	yak023.SG	Yakutia_LNBA (Relative of another individual in this group)	I10855	Yakutia_LNBA (Chukotka_IA)	cta016.SG	Transbaikal_EMN	-0.007536	-4.288	1902	2199	39412
Ethiopia_4500BP_published.SG	I10855	Yakutia_LNBA (Chukotka_IA)	yak023.SG	Yakutia_LNBA (Relative of another individual in this group)	brn002.SG	Transbaikal_EMN	-0.007532	-2.228	406	474	9028
Ethiopia_4500BP_published.SG	yak022.SG	Yakutia_LNBA	yak021.SG	Yakutia_LNBA	KhatyrstyrCave_M	KhatyrstyrCave_M	-0.007517	-4.092	1990	2294	40443
Ethiopia_4500BP_published.SG	yak021.SG	Yakutia_LNBA	yak023.SG	Yakutia_LNBA (Relative of another individual in this group)	brn002.SG	Transbaikal_EMN	-0.007512	-4.604	2275	2632	47527
Ethiopia_4500BP_published.SG	brn001.SG	Transbaikal_EMN	I10855	Yakutia_LNBA (Chukotka_IA)	Dzhilinda-1_M_N.SG.SG	Dzhilinda-1_M_N.SG	-0.007499	-1.652	248	287	5201
Ethiopia_4500BP_published.SG	yak024.SG	Yakutia_LNBA	I10855	Yakutia_LNBA (Chukotka_IA)	brn002.SG	Transbaikal_EMN	-0.007494	-3.412	1133	1316	24421
Ethiopia_4500BP_published.SG	brn002.SG	Transbaikal_EMN	I10855	Yakutia_LNBA (Chukotka_IA)	N2a.SG	Syalakh-Belkachi	-0.007481	-0.852	50	59	1203
Ethiopia_4500BP_published.SG	brn002.SG	Transbaikal_EMN	I10855	Yakutia_LNBA (Chukotka_IA)	N5a.SG	Syalakh-Belkachi	-0.007461	-2.465	443	518	10052
Ethiopia_4500BP_published.SG	brn002.SG	Transbaikal_EMN	brn003.SG	Transbaikal_EMN	N5a.SG	Syalakh-Belkachi	-0.007448	-6.17	4782	5535	101095
Ethiopia_4500BP_published.SG	I10855	Yakutia_LNBA (Chukotka_IA)	yak021.SG	Yakutia_LNBA	N4a1.SG	Yakutia_LNBA	-0.007448	-2.282	536	618	11010
Ethiopia_4500BP_published.SG	yak021.SG	Yakutia_LNBA	I10855	Yakutia_LNBA (Chukotka_IA)	cta016.SG	Transbaikal_EMN	-0.007435	-4.982	2677	3093	55950
Ethiopia_4500BP_published.SG	I10855	Yakutia_LNBA (Chukotka_IA)	yak021.SG	Yakutia_LNBA	I23448	Syalakh-Belkachi	-0.007432	-4.495	2220	2567	46690
Ethiopia_4500BP_published.SG	I20528	Yakutia_LNBA	I10855	Yakutia_LNBA (Chukotka_IA)	cta016.SG	Transbaikal_EMN	-0.007423	-4.655	2353	2714	48630
Ethiopia_4500BP_published.SG	brn012.SG	Transbaikal_EMN	brn003.SG	Transbaikal_EMN	I23448	Syalakh-Belkachi	-0.007408	-5.749	3918	4529	82474
Ethiopia_4500BP_published.SG	yak021.SG	Yakutia_LNBA	yak024.SG	Yakutia_LNBA	brn012.SG	Transbaikal_EMN	-0.007406	-5.869	3960	4564	81556
Ethiopia_4500BP_published.SG	brn001.SG	Transbaikal_EMN	yak023.SG	Yakutia_LNBA (Relative of another individual in this group)	I15934	Syalakh-Belkachi	-0.007395	-2.402	568	655	11764
Ethiopia_4500BP_published.SG	yak022.SG	Yakutia_LNBA	I10855	Yakutia_LNBA (Chukotka_IA)	brn008.SG	Transbaikal_EMN	-0.007392	-5.846	4477	5184	95642
Ethiopia_4500BP_published.SG	brn001.SG	Transbaikal_EMN	yak022.SG	Yakutia_LNBA	N2a.SG	Syalakh-Belkachi	-0.007391	-1.409	174	201	3653
Ethiopia_4500BP_published.SG	kra001.SG	Yakutia_LNBA	I20528	Yakutia_LNBA	N5a.SG	Syalakh-Belkachi	-0.007384	-7.017	7174	8309	153704
Ethiopia_4500BP_published.SG	brn012.SG	Transbaikal_EMN	yak021.SG	Yakutia_LNBA	N2a.SG	Syalakh-Belkachi	-0.007382	-1.547	183	213	4064
Ethiopia_4500BP_published.SG	yak024.SG	Yakutia_LNBA	yak021.SG	Yakutia_LNBA	I15934	Syalakh-Belkachi	-0.007382	-7.481	12445	14337	256288
Ethiopia_4500BP_published.SG	cta016.SG	Transbaikal_EMN	KhatyrstyrCave_M	KhatyrstyrCave_M	brn012.SG	Transbaikal_EMN	-0.007356	-2.232	508	585	10468
Ethiopia_4500BP_published.SG	brn003.SG	Transbaikal_EMN	brn008.SG	Transbaikal_EMN	I23448	Syalakh-Belkachi	-0.007354	-9.358	24604	28388	514571
Ethiopia_4500BP_published.SG	I20528	Yakutia_LNBA	I10855	Yakutia_LNBA (Chukotka_IA)	Dzhilinda-1_M_N.SG.SG	Dzhilinda-1_M_N.SG	-0.00734	-4.034	1850	2127	37740
Ethiopia_4500BP_published.SG	yak022.SG	Yakutia_LNBA	yak024.SG	Yakutia_LNBA	yak021.SG	Yakutia_LNBA	-0.007334	-7.827	26221	30428	573602
Ethiopia_4500BP_published.SG	N4a1.SG	Yakutia_LNBA	brn002.SG	Transbaikal_EMN	N2a.SG	Syalakh-Belkachi	-0.007322	-1.155	125	144	2595
Ethiopia_4500BP_published.SG	yak022.SG	Yakutia_LNBA	yak021.SG	Yakutia_LNBA	irk007.SG	Transbaikal_EMN	-0.007296	-9.021	23334	26870	484636
Ethiopia_4500BP_published.SG	brn002.SG	Transbaikal_EMN	brn003.SG	Transbaikal_EMN	I23448	Syalakh-Belkachi	-0.007293	-6.879	6285	7248	132053
Ethiopia_4500BP_published.SG	I20528	Yakutia_LNBA	I10855	Yakutia_LNBA (Chukotka_IA)	N4a1.SG	Yakutia_LNBA	-0.007257	-2.196	422	491	9508
Ethiopia_4500BP_published.SG	brn001.SG	Transbaikal_EMN	I20528	Yakutia_LNBA	I15934	Syalakh-Belkachi	-0.007254	-2.707	670	777	14751
Ethiopia_4500BP_published.SG	I15934	Syalakh-Belkachi	N2a.SG	Syalakh-Belkachi	brn012.SG	Transbaikal_EMN	-0.007249	-1.221	168	192	3311
Ethiopia_4500BP_published.SG	N2a.SG	Syalakh-Belkachi	N4b2.SG	Yakutia_LNBA	brn012.SG	Transbaikal_EMN	-0.007241	-1.912	371	426	7596
Ethiopia_4500BP_published.SG	N4b2.SG	Yakutia_LNBA	I10855	Yakutia_LNBA (Chukotka_IA)	cta016.SG	Transbaikal_EMN	-0.007235	-6.065	5067	5833	105877
Ethiopia_4500BP_published.SG	N2a.SG	Syalakh-Belkachi	I20528	Yakutia_LNBA	yak023.SG	Yakutia_LNBA (Relative of another individual in this group)	-0.00723	-1.815	294	341	6501
Ethiopia_4500BP_published.SG	N2a.SG	Syalakh-Belkachi	yak021.SG	Yakutia_LNBA	brn001.SG	Transbaikal_EMN	-0.007224	-0.97	92	106	1938
Ethiopia_4500BP_published.SG	brn001.SG	Transbaikal_EMN	I10855	Yakutia_LNBA (Chukotka_IA)	irk007.SG	Transbaikal_EMN	-0.007223	-1.708	299	343	6092
Ethiopia_4500BP_published.SG	kra001.SG	Yakutia_LNBA	I10855	Yakutia_LNBA (Chukotka_IA)	N2a.SG	Syalakh-Belkachi	-0.007217	-1.548	256	294	5265
Ethiopia_4500BP_published.SG	yak022.SG	Yakutia_LNBA	I20528	Yakutia_LNBA	N5a.SG	Syalakh-Belkachi	-0.007217	-6.746	7259	8366	153380
Ethiopia_4500BP_published.SG	yak023.SG	Yakutia_LNBA (Relative of another individual in this group)	I20528	Yakutia_LNBA	N5a.SG	Syalakh-Belkachi	-0.007209	-5.066	2622	3025	55903
Ethiopia_4500BP_published.SG	brn003.SG	Transbaikal_EMN	brn002.SG	Transbaikal_EMN	N5a.SG	Syalakh-Belkachi	-0.007201	-6.079	4807	5535	101095
Ethiopia_4500BP_published.SG	brn008.SG	Transbaikal_EMN	brn012.SG	Transbaikal_EMN	Dzhilinda-1_M_N.SG.SG	Dzhilinda-1_M_N.SG	-0.007186	-5.871	4448	5112	92398
Ethiopia_4500BP_published.SG	N5a.SG	Syalakh-Belkachi	I10855	Yakutia_LNBA (Chukotka_IA)	brn012.SG	Transbaikal_EMN	-0.007182	-1.735	311	358	6544
Ethiopia_4500BP_published.SG	N2a.SG	Syalakh-Belkachi	Dzhilinda-1_M_N.SG.SG	Dzhilinda-1_M_N.SG	KhatyrstyrCave_M	KhatyrstyrCave_M	-0.007181	-1.118	145	165	2785
Ethiopia_4500BP_published.SG	brn003.SG	Transbaikal_EMN	brn002.SG	Transbaikal_EMN	Dzhilinda-1_M_N.SG.SG	Dzhilinda-1_M_N.SG	-0.007179	-6.934	7686	8817	157543
Ethiopia_4500BP_published.SG	yak021.SG	Yakutia_LNBA	yak023.SG	Yakutia_LNBA (Relative of another individual in this group)	I23448	Syalakh-Belkachi	-0.007157	-6.022	5677	6529	119039
Ethiopia_4500BP_published.SG	KhatyrstyrCave_M	KhatyrstyrCave_M	yak021.SG	Yakutia_LNBA	brn001.SG	Transbaikal_EMN	-0.007156	-1.154	129	148	2655
Ethiopia_4500BP_published.SG	brn003.SG	Transbaikal_EMN	brn008.SG	Transbaikal_EMN	Dzhilinda-1_M_N.SG.SG	Dzhilinda-1_M_N.SG	-0.007136	-9.126	29808	34186	613474
Ethiopia_4500BP_published.SG	brn003.SG	Transbaikal_EMN	brn008.SG	Transbaikal_EMN	N5a.SG	Syalakh-Belkachi	-0.00713	-8.831	19288	22115	396493
Ethiopia_4500BP_published.SG	yak024.SG	Yakutia_LNBA	yak021.SG	Yakutia_LNBA	irk007.SG	Transbaikal_EMN	-0.00713	-8.623	23337	26778	482578
Ethiopia_4500BP_published.SG	N4b2.SG	Yakutia_LNBA	I20528	Yakutia_LNBA	N5a.SG	Syalakh-Belkachi	-0.007125	-6.454	7102	8167	149477
Ethiopia_4500BP_published.SG	N2a.SG	Syalakh-Belkachi	I10855	Yakutia_LNBA (Chukotka_IA)	KhatyrstyrCave_M	KhatyrstyrCave_M	-0.007117	-0.481	35	39	562
Ethiopia_4500BP_published.SG	brn008.SG	Transbaikal_EMN	brn003.SG	Transbaikal_EMN	N5a.SG	Syalakh-Belkachi	-0.00711	-8.808	19296	22115	396493
Ethiopia_4500BP_published.SG	yak022.SG	Yakutia_LNBA	yak023.SG	Yakutia_LNBA (Relative of another individual in this group)	I20528	Yakutia_LNBA	-0.007097	-6.355	6276	7235	135121
Ethiopia_4500BP_published.SG	brn008.SG	Transbaikal_EMN	brn003.SG	Transbaikal_EMN	Dzhilinda-1_M_N.SG.SG	Dzhilinda-1_M_N.SG	-0.007084	-9.407	29840	34186	613474
Ethiopia_4500BP_published.SG	brn008.SG	Transbaikal_EMN	I10855	Yakutia_LNBA (Chukotka_IA)	N4a1.SG	Yakutia_LNBA	-0.007083	-3.025	871	1003	18637
Ethiopia_4500BP_published.SG	I10855	Yakutia_LNBA (Chukotka_IA)	yak023.SG	Yakutia_LNBA (Relative of another individual in this group)	I15934	Syalakh-Belkachi	-0.007064	-3.434	1296	1487	27038
Ethiopia_4500BP_published.SG	I23448	Syalakh-Belkachi	N2a.SG	Syalakh-Belkachi	N4a1.SG	Yakutia_LNBA	-0.007048	-1.813	256	296	5675
Ethiopia_4500BP_published.SG	N4a1.SG	Yakutia_LNBA	N4b2.SG	Yakutia_LNBA	Dzhilinda-1_M_N.SG.SG	Dzhilinda-1_M_N.SG	-0.007035	-6.864	7182	8232	149256
Ethiopia_4500BP_published.SG	I10855	Yakutia_LNBA (Chukotka_IA)	I20528	Yakutia_LNBA	N5a.SG	Syalakh-Belkachi	-0.007025	-2.959	953	1094	20072
Ethiopia_4500BP_published.SG	brn001.SG	Transbaikal_EMN	brn012.SG	Transbaikal_EMN	brn002.SG	Transbaikal_EMN	-0.00702	-1.167	100	118	2564
Ethiopia_4500BP_published.SG	I10855	Yakutia_LNBA (Chukotka_IA)	yak023.SG	Yakutia_LNBA (Relative of another individual in this group)	N5a.SG	Syalakh-Belkachi	-0.00702	-2.717	795	912	16667
Ethiopia_4500BP_published.SG	brn012.SG	Transbaikal_EMN	KhatyrstyrCave_M	KhatyrstyrCave_M	Dzhilinda-1_M_N.SG.SG	Dzhilinda-1_M_N.SG	-0.007019	-1.897	427	486	8406
Ethiopia_4500BP_published.SG	yak024.SG	Yakutia_LNBA	I10855	Yakutia_LNBA (Chukotka_IA)	brn008.SG	Transbaikal_EMN	-0.007012	-5.613	4532	5200	95268
Ethiopia_4500BP_published.SG	brn003.SG	Transbaikal_EMN	brn002.SG	Transbaikal_EMN	I15934	Syalakh-Belkachi	-0.007003	-5.814	4993	5723	104234
Ethiopia_4500BP_published.SG	N2a.SG	Syalakh-Belkachi	N5a.SG	Syalakh-Belkachi	brn001.SG	Transbaikal_EMN	-0.006984	-0.862	75	86	1575
Ethiopia_4500BP_published.SG	brn001.SG	Transbaikal_EMN	yak023.SG	Yakutia_LNBA (Relative of another individual in this group)	Dzhilinda-1_M_N.SG.SG	Dzhilinda-1_M_N.SG	-0.006982	-2.835	839	964	17902
Ethiopia_4500BP_published.SG	N5a.SG	Syalakh-Belkachi	I15934	Syalakh-Belkachi	N2a.SG	Syalakh-Belkachi	-0.006982	-2.12	447	515	9739
Ethiopia_4500BP_published.SG	yak024.SG	Yakutia_LNBA	I20528	Yakutia_LNBA	N5a.SG	Syalakh-Belkachi	-0.006965	-6.507	7334	8398	152759
Ethiopia_4500BP_published.SG	Dzhilinda-1_M_N.SG.SG	Dzhilinda-1_M_N.SG	brn012.SG	Transbaikal_EMN	N4a1.SG	Yakutia_LNBA	-0.006962	-3.103	1019	1172	21975
Ethiopia_4500BP_published.SG	I10855	Yakutia_LNBA (Chukotka_IA)	I20528	Yakutia_LNBA	cta016.SG	Transbaikal_EMN	-0.00695	-4.217	2376	2714	48630
Ethiopia_4500BP_published.SG	brn003.SG	Transbaikal_EMN	brn012.SG	Transbaikal_EMN	N4a1.SG	Yakutia_LNBA	-0.006945	-3.82	1476	1694	31388
Ethiopia_4500BP_published.SG	N4a1.SG	Yakutia_LNBA	yak024.SG	Yakutia_LNBA	N2a.SG	Syalakh-Belkachi	-0.006943	-2.333	545	625	11522
Ethiopia_4500BP_published.SG	I10855	Yakutia_LNBA (Chukotka_IA)	yak024.SG	Yakutia_LNBA	brn008.SG	Transbaikal_EMN	-0.006938	-5.435	4539	5200	95268
Ethiopia_4500BP_published.SG	N2a.SG	Syalakh-Belkachi	cta016.SG	Transbaikal_EMN	N4a1.SG	Yakutia_LNBA	-0.006935	-2.301	551	630	11391
Ethiopia_4500BP_published.SG	I20528	Yakutia_LNBA	N2a.SG	Syalakh-Belkachi	Dzhilinda-1_M_N.SG.SG	Dzhilinda-1_M_N.SG	-0.00693	-2.438	588	677	12843
Ethiopia_4500BP_published.SG	brn008.SG	Transbaikal_EMN	brn001.SG	Transbaikal_EMN	Dzhilinda-1_M_N.SG.SG	Dzhilinda-1_M_N.SG	-0.006929	-4.138	2192	2493	43442
Ethiopia_4500BP_published.SG	brn001.SG	Transbaikal_EMN	KhatyrstyrCave_M	KhatyrstyrCave_M	N5a.SG	Syalakh-Belkachi	-0.006927	-0.947	104	118	2021
Ethiopia_4500BP_published.SG	yak024.SG	Yakutia_LNBA	I20528	Yakutia_LNBA	N2a.SG	Syalakh-Belkachi	-0.006921	-2.851	821	943	17627
Ethiopia_4500BP_published.SG	N2a.SG	Syalakh-Belkachi	yak023.SG	Yakutia_LNBA (Relative of another individual in this group)	N4a1.SG	Yakutia_LNBA	-0.006914	-1.39	200	230	4339
Ethiopia_4500BP_published.SG	I10855	Yakutia_LNBA (Chukotka_IA)	kra001.SG	Yakutia_LNBA	brn012.SG	Transbaikal_EMN	-0.006912	-2.499	736	844	15624
Ethiopia_4500BP_published.SG	I10855	Yakutia_LNBA (Chukotka_IA)	kra001.SG	Yakutia_LNBA	Dzhilinda-1_M_N.SG.SG	Dzhilinda-1_M_N.SG	-0.006911	-5.226	3975	4536	81172
Ethiopia_4500BP_published.SG	yak021.SG	Yakutia_LNBA	I20528	Yakutia_LNBA	N5a.SG	Syalakh-Belkachi	-0.00691	-5.424	3771	4320	79449
Ethiopia_4500BP_published.SG	brn001.SG	Transbaikal_EMN	yak023.SG	Yakutia_LNBA (Relative of another individual in this group)	I23448	Syalakh-Belkachi	-0.006899	-2.559	691	794	14930
Ethiopia_4500BP_published.SG	I23448	Syalakh-Belkachi	yak023.SG	Yakutia_LNBA (Relative of another individual in this group)	brn001.SG	Transbaikal_EMN	-0.006899	-2.753	691	794	14930
Ethiopia_4500BP_published.SG	N4a1.SG	Yakutia_LNBA	yak023.SG	Yakutia_LNBA (Relative of another individual in this group)	brn012.SG	Transbaikal_EMN	-0.006893	-2.32	556	641	12332
Ethiopia_4500BP_published.SG	brn008.SG	Transbaikal_EMN	brn012.SG	Transbaikal_EMN	N4a1.SG	Yakutia_LNBA	-0.006875	-3.43	1442	1647	29818
Ethiopia_4500BP_published.SG	yak021.SG	Yakutia_LNBA	kra001.SG	Yakutia_LNBA	KhatyrstyrCave_M	KhatyrstyrCave_M	-0.006862	-3.981	2000	2278	40514
Ethiopia_4500BP_published.SG	brn001.SG	Transbaikal_EMN	I10855	Yakutia_LNBA (Chukotka_IA)	yak022.SG	Yakutia_LNBA	-0.006855	-1.832	313	362	7148
Ethiopia_4500BP_published.SG	brn001.SG	Transbaikal_EMN	N4a1.SG	Yakutia_LNBA	I15934	Syalakh-Belkachi	-0.006851	-1.712	281	325	6422
Ethiopia_4500BP_published.SG	I10855	Yakutia_LNBA (Chukotka_IA)	N4b2.SG	Yakutia_LNBA	brn012.SG	Transbaikal_EMN	-0.006851	-2.631	697	801	15180
Ethiopia_4500BP_published.SG	N4b2.SG	Yakutia_LNBA	N4a1.SG	Yakutia_LNBA	brn001.SG	Transbaikal_EMN	-0.006848	-2.521	696	801	15334
Ethiopia_4500BP_published.SG	yak023.SG	Yakutia_LNBA (Relative of another individual in this group)	brn001.SG	Transbaikal_EMN	brn012.SG	Transbaikal_EMN	-0.006834	-1.416	162	190	4097
Ethiopia_4500BP_published.SG	I10855	Yakutia_LNBA (Chukotka_IA)	N4b2.SG	Yakutia_LNBA	N2a.SG	Syalakh-Belkachi	-0.006833	-1.483	253	288	5122
Ethiopia_4500BP_published.SG	yak022.SG	Yakutia_LNBA	yak024.SG	Yakutia_LNBA	I10855	Yakutia_LNBA (Chukotka_IA)	-0.006828	-5.383	4983	5738	110572
Ethiopia_4500BP_published.SG	brn012.SG	Transbaikal_EMN	brn003.SG	Transbaikal_EMN	N5a.SG	Syalakh-Belkachi	-0.006814	-4.89	3148	3588	64574
Ethiopia_4500BP_published.SG	N2a.SG	Syalakh-Belkachi	I20528	Yakutia_LNBA	brn002.SG	Transbaikal_EMN	-0.006787	-1.341	178	205	3978
Ethiopia_4500BP_published.SG	kra001.SG	Yakutia_LNBA	yak024.SG	Yakutia_LNBA	Dzhilinda-1_M_N.SG.SG	Dzhilinda-1_M_N.SG	-0.006772	-9.088	36288	41353	747964
Ethiopia_4500BP_published.SG	I20528	Yakutia_LNBA	I10855	Yakutia_LNBA (Chukotka_IA)	brn003.SG	Transbaikal_EMN	-0.00677	-4.131	2249	2567	46974
Ethiopia_4500BP_published.SG	yak023.SG	Yakutia_LNBA (Relative of another individual in this group)	yak022.SG	Yakutia_LNBA	yak021.SG	Yakutia_LNBA	-0.006768	-6.326	9518	10943	210541
Ethiopia_4500BP_published.SG	I20528	Yakutia_LNBA	N4a1.SG	Yakutia_LNBA	KhatyrstyrCave_M	KhatyrstyrCave_M	-0.006762	-1.658	341	388	6951
Ethiopia_4500BP_published.SG	N4a1.SG	Yakutia_LNBA	yak024.SG	Yakutia_LNBA	KhatyrstyrCave_M	KhatyrstyrCave_M	-0.006758	-2.416	667	762	14058
Ethiopia_4500BP_published.SG	brn002.SG	Transbaikal_EMN	I10855	Yakutia_LNBA (Chukotka_IA)	I15934	Syalakh-Belkachi	-0.006754	-2.763	763	875	16583
Ethiopia_4500BP_published.SG	brn001.SG	Transbaikal_EMN	brn003.SG	Transbaikal_EMN	N5a.SG	Syalakh-Belkachi	-0.006742	-3.464	1449	1653	30256
Ethiopia_4500BP_published.SG	yak024.SG	Yakutia_LNBA	yak022.SG	Yakutia_LNBA	I10855	Yakutia_LNBA (Chukotka_IA)	-0.006729	-5.215	4994	5738	110572
Ethiopia_4500BP_published.SG	brn001.SG	Transbaikal_EMN	N4a1.SG	Yakutia_LNBA	I20528	Yakutia_LNBA	-0.006726	-1.473	210	243	4906
Ethiopia_4500BP_published.SG	yak023.SG	Yakutia_LNBA (Relative of another individual in this group)	I20528	Yakutia_LNBA	Dzhilinda-1_M_N.SG.SG	Dzhilinda-1_M_N.SG	-0.006721	-5.873	4622	5282	98202
Ethiopia_4500BP_published.SG	I15934	Syalakh-Belkachi	N5a.SG	Syalakh-Belkachi	brn001.SG	Transbaikal_EMN	-0.006716	-2.487	628	719	13549
Ethiopia_4500BP_published.SG	brn002.SG	Transbaikal_EMN	brn008.SG	Transbaikal_EMN	I15934	Syalakh-Belkachi	-0.006712	-5.689	4548	5187	95203
Ethiopia_4500BP_published.SG	brn002.SG	Transbaikal_EMN	I20528	Yakutia_LNBA	N5a.SG	Syalakh-Belkachi	-0.006699	-3.768	1581	1811	34331
Ethiopia_4500BP_published.SG	brn001.SG	Transbaikal_EMN	brn003.SG	Transbaikal_EMN	I23448	Syalakh-Belkachi	-0.006695	-3.692	1891	2155	39432
Ethiopia_4500BP_published.SG	brn008.SG	Transbaikal_EMN	brn003.SG	Transbaikal_EMN	I23448	Syalakh-Belkachi	-0.006693	-8.34	24944	28388	514571
Ethiopia_4500BP_published.SG	N2a.SG	Syalakh-Belkachi	N4b2.SG	Yakutia_LNBA	KhatyrstyrCave_M	KhatyrstyrCave_M	-0.006669	-1.226	158	181	3449
Ethiopia_4500BP_published.SG	yak021.SG	Yakutia_LNBA	yak024.SG	Yakutia_LNBA	N4a1.SG	Yakutia_LNBA	-0.006669	-5.704	5541	6330	118300
Ethiopia_4500BP_published.SG	N4b2.SG	Yakutia_LNBA	I20528	Yakutia_LNBA	N2a.SG	Syalakh-Belkachi	-0.006667	-2.568	807	922	17250
Ethiopia_4500BP_published.SG	yak023.SG	Yakutia_LNBA (Relative of another individual in this group)	I20528	Yakutia_LNBA	brn012.SG	Transbaikal_EMN	-0.006664	-2.791	875	1000	18758
Ethiopia_4500BP_published.SG	N4a1.SG	Yakutia_LNBA	N4b2.SG	Yakutia_LNBA	brn001.SG	Transbaikal_EMN	-0.006652	-2.611	699	801	15334
Ethiopia_4500BP_published.SG	N5a.SG	Syalakh-Belkachi	yak021.SG	Yakutia_LNBA	brn001.SG	Transbaikal_EMN	-0.006651	-2.449	788	898	16539
Ethiopia_4500BP_published.SG	N2a.SG	Syalakh-Belkachi	I10855	Yakutia_LNBA (Chukotka_IA)	brn002.SG	Transbaikal_EMN	-0.00665	-0.732	50	58	1203
Ethiopia_4500BP_published.SG	brn001.SG	Transbaikal_EMN	brn008.SG	Transbaikal_EMN	kra001.SG	Yakutia_LNBA	-0.006647	-4.688	3108	3547	66049
Ethiopia_4500BP_published.SG	I10855	Yakutia_LNBA (Chukotka_IA)	yak023.SG	Yakutia_LNBA (Relative of another individual in this group)	brn003.SG	Transbaikal_EMN	-0.006642	-3.667	1861	2113	37941
Ethiopia_4500BP_published.SG	brn003.SG	Transbaikal_EMN	I10855	Yakutia_LNBA (Chukotka_IA)	N2a.SG	Syalakh-Belkachi	-0.006634	-1.439	238	271	4974
Ethiopia_4500BP_published.SG	brn002.SG	Transbaikal_EMN	brn003.SG	Transbaikal_EMN	N2a.SG	Syalakh-Belkachi	-0.006631	-2.137	555	632	11612
Ethiopia_4500BP_published.SG	brn002.SG	Transbaikal_EMN	brn001.SG	Transbaikal_EMN	yak023.SG	Yakutia_LNBA (Relative of another individual in this group)	-0.006611	-1.569	300	341	6202
Ethiopia_4500BP_published.SG	brn001.SG	Transbaikal_EMN	cta016.SG	Transbaikal_EMN	I15934	Syalakh-Belkachi	-0.006596	-3.537	1549	1761	32143
Ethiopia_4500BP_published.SG	yak021.SG	Yakutia_LNBA	I10855	Yakutia_LNBA (Chukotka_IA)	irk007.SG	Transbaikal_EMN	-0.006596	-4.14	2338	2659	48664
Ethiopia_4500BP_published.SG	I10855	Yakutia_LNBA (Chukotka_IA)	yak022.SG	Yakutia_LNBA	N4a1.SG	Yakutia_LNBA	-0.006592	-2.828	1003	1143	21239
Ethiopia_4500BP_published.SG	brn001.SG	Transbaikal_EMN	yak024.SG	Yakutia_LNBA	N2a.SG	Syalakh-Belkachi	-0.006586	-1.211	176	200	3644
Ethiopia_4500BP_published.SG	I15934	Syalakh-Belkachi	I20528	Yakutia_LNBA	brn001.SG	Transbaikal_EMN	-0.006576	-2.492	670	767	14751
Ethiopia_4500BP_published.SG	brn012.SG	Transbaikal_EMN	Dzhilinda-1_M_N.SG.SG	Dzhilinda-1_M_N.SG	N2a.SG	Syalakh-Belkachi	-0.006574	-1.483	253	287	5172
Ethiopia_4500BP_published.SG	brn003.SG	Transbaikal_EMN	brn012.SG	Transbaikal_EMN	I23448	Syalakh-Belkachi	-0.006572	-5.198	3987	4529	82474
Ethiopia_4500BP_published.SG	brn001.SG	Transbaikal_EMN	irk007.SG	Transbaikal_EMN	Dzhilinda-1_M_N.SG.SG	Dzhilinda-1_M_N.SG	-0.006567	-4.005	1999	2276	42179
Ethiopia_4500BP_published.SG	brn008.SG	Transbaikal_EMN	brn002.SG	Transbaikal_EMN	Dzhilinda-1_M_N.SG.SG	Dzhilinda-1_M_N.SG	-0.006557	-6.216	7206	8164	146110
Ethiopia_4500BP_published.SG	yak023.SG	Yakutia_LNBA (Relative of another individual in this group)	I10855	Yakutia_LNBA (Chukotka_IA)	kra001.SG	Yakutia_LNBA	-0.006553	-3.768	1922	2186	40289
Ethiopia_4500BP_published.SG	yak024.SG	Yakutia_LNBA	KhatyrstyrCave_M	KhatyrstyrCave_M	brn012.SG	Transbaikal_EMN	-0.006548	-1.992	522	592	10691
Ethiopia_4500BP_published.SG	yak023.SG	Yakutia_LNBA (Relative of another individual in this group)	yak021.SG	Yakutia_LNBA	brn002.SG	Transbaikal_EMN	-0.006544	-3.725	2321	2632	47527
Ethiopia_4500BP_published.SG	brn002.SG	Transbaikal_EMN	I20528	Yakutia_LNBA	N2a.SG	Syalakh-Belkachi	-0.006536	-1.279	178	204	3978
Ethiopia_4500BP_published.SG	KhatyrstyrCave_M	KhatyrstyrCave_M	brn001.SG	Transbaikal_EMN	I15934	Syalakh-Belkachi	-0.006526	-1.272	189	215	3984
Ethiopia_4500BP_published.SG	Dzhilinda-1_M_N.SG.SG	Dzhilinda-1_M_N.SG	I20528	Yakutia_LNBA	brn001.SG	Transbaikal_EMN	-0.00651	-2.671	811	928	17971
Ethiopia_4500BP_published.SG	KhatyrstyrCave_M	KhatyrstyrCave_M	N2a.SG	Syalakh-Belkachi	brn002.SG	Transbaikal_EMN	-0.006485	-0.515	46	51	771
Ethiopia_4500BP_published.SG	I20528	Yakutia_LNBA	yak024.SG	Yakutia_LNBA	KhatyrstyrCave_M	KhatyrstyrCave_M	-0.006484	-3.68	1964	2223	39942
Ethiopia_4500BP_published.SG	Dzhilinda-1_M_N.SG.SG	Dzhilinda-1_M_N.SG	N2a.SG	Syalakh-Belkachi	N4a1.SG	Yakutia_LNBA	-0.006483	-1.785	363	412	7558
Ethiopia_4500BP_published.SG	I23448	Syalakh-Belkachi	I15934	Syalakh-Belkachi	brn001.SG	Transbaikal_EMN	-0.006482	-3.137	1353	1529	27151
Ethiopia_4500BP_published.SG	brn003.SG	Transbaikal_EMN	brn001.SG	Transbaikal_EMN	N5a.SG	Syalakh-Belkachi	-0.006478	-3.248	1457	1653	30256
Ethiopia_4500BP_published.SG	I15934	Syalakh-Belkachi	yak021.SG	Yakutia_LNBA	brn001.SG	Transbaikal_EMN	-0.006477	-2.465	808	919	17137
Ethiopia_4500BP_published.SG	brn003.SG	Transbaikal_EMN	brn001.SG	Transbaikal_EMN	Dzhilinda-1_M_N.SG.SG	Dzhilinda-1_M_N.SG	-0.006474	-3.901	2293	2596	46802
Ethiopia_4500BP_published.SG	yak021.SG	Yakutia_LNBA	I10855	Yakutia_LNBA (Chukotka_IA)	brn008.SG	Transbaikal_EMN	-0.00647	-4.258	2346	2666	49458
Ethiopia_4500BP_published.SG	I23448	Syalakh-Belkachi	yak021.SG	Yakutia_LNBA	brn001.SG	Transbaikal_EMN	-0.006452	-2.741	1015	1155	21700
Ethiopia_4500BP_published.SG	yak021.SG	Yakutia_LNBA	I20528	Yakutia_LNBA	Dzhilinda-1_M_N.SG.SG	Dzhilinda-1_M_N.SG	-0.00645	-6.223	6837	7744	140618
Ethiopia_4500BP_published.SG	yak021.SG	Yakutia_LNBA	yak022.SG	Yakutia_LNBA	N4a1.SG	Yakutia_LNBA	-0.006449	-5.768	5520	6286	118772
Ethiopia_4500BP_published.SG	N4b2.SG	Yakutia_LNBA	I20528	Yakutia_LNBA	KhatyrstyrCave_M	KhatyrstyrCave_M	-0.006445	-3.661	1936	2189	39257
Ethiopia_4500BP_published.SG	brn001.SG	Transbaikal_EMN	yak021.SG	Yakutia_LNBA	Dzhilinda-1_M_N.SG.SG	Dzhilinda-1_M_N.SG	-0.00643	-3.154	1172	1338	25818
Ethiopia_4500BP_published.SG	kra001.SG	Yakutia_LNBA	yak023.SG	Yakutia_LNBA (Relative of another individual in this group)	Dzhilinda-1_M_N.SG.SG	Dzhilinda-1_M_N.SG	-0.006414	-7.124	13208	14958	272848
Ethiopia_4500BP_published.SG	brn001.SG	Transbaikal_EMN	brn003.SG	Transbaikal_EMN	I15934	Syalakh-Belkachi	-0.006411	-3.287	1488	1687	31038
Ethiopia_4500BP_published.SG	N4b2.SG	Yakutia_LNBA	N4a1.SG	Yakutia_LNBA	Dzhilinda-1_M_N.SG.SG	Dzhilinda-1_M_N.SG	-0.006405	-6.211	7276	8232	149256
Ethiopia_4500BP_published.SG	kra001.SG	Yakutia_LNBA	yak022.SG	Yakutia_LNBA	KhatyrstyrCave_M	KhatyrstyrCave_M	-0.00639	-4.785	3862	4369	79345
Ethiopia_4500BP_published.SG	I10855	Yakutia_LNBA (Chukotka_IA)	yak023.SG	Yakutia_LNBA (Relative of another individual in this group)	I23448	Syalakh-Belkachi	-0.00636	-3.305	1569	1777	32706
Ethiopia_4500BP_published.SG	I10855	Yakutia_LNBA (Chukotka_IA)	yak022.SG	Yakutia_LNBA	brn008.SG	Transbaikal_EMN	-0.006357	-5.048	4576	5184	95642
Ethiopia_4500BP_published.SG	yak024.SG	Yakutia_LNBA	I20528	Yakutia_LNBA	Dzhilinda-1_M_N.SG.SG	Dzhilinda-1_M_N.SG	-0.006356	-6.969	13202	14922	270608
Ethiopia_4500BP_published.SG	N4b2.SG	Yakutia_LNBA	I10855	Yakutia_LNBA (Chukotka_IA)	brn003.SG	Transbaikal_EMN	-0.006349	-5.242	4870	5517	101905
Ethiopia_4500BP_published.SG	I10855	Yakutia_LNBA (Chukotka_IA)	brn001.SG	Transbaikal_EMN	Dzhilinda-1_M_N.SG.SG	Dzhilinda-1_M_N.SG	-0.006345	-1.374	254	287	5201
Ethiopia_4500BP_published.SG	brn001.SG	Transbaikal_EMN	I20528	Yakutia_LNBA	Dzhilinda-1_M_N.SG.SG	Dzhilinda-1_M_N.SG	-0.006344	-2.593	811	925	17971
Ethiopia_4500BP_published.SG	I23448	Syalakh-Belkachi	N5a.SG	Syalakh-Belkachi	brn012.SG	Transbaikal_EMN	-0.006344	-3.696	1679	1906	35783
Ethiopia_4500BP_published.SG	cta016.SG	Transbaikal_EMN	brn012.SG	Transbaikal_EMN	N2a.SG	Syalakh-Belkachi	-0.006337	-1.787	389	438	7732
Ethiopia_4500BP_published.SG	brn001.SG	Transbaikal_EMN	yak024.SG	Yakutia_LNBA	Dzhilinda-1_M_N.SG.SG	Dzhilinda-1_M_N.SG	-0.006329	-4.411	2326	2639	49454
Ethiopia_4500BP_published.SG	I10855	Yakutia_LNBA (Chukotka_IA)	I15934	Syalakh-Belkachi	N2a.SG	Syalakh-Belkachi	-0.006327	-1.125	175	197	3477
Ethiopia_4500BP_published.SG	kra001.SG	Yakutia_LNBA	yak021.SG	Yakutia_LNBA	KhatyrstyrCave_M	KhatyrstyrCave_M	-0.006319	-3.742	2022	2278	40514
Ethiopia_4500BP_published.SG	yak023.SG	Yakutia_LNBA (Relative of another individual in this group)	I10855	Yakutia_LNBA (Chukotka_IA)	brn002.SG	Transbaikal_EMN	-0.006314	-1.865	417	474	9028
Ethiopia_4500BP_published.SG	yak021.SG	Yakutia_LNBA	yak023.SG	Yakutia_LNBA (Relative of another individual in this group)	N4a1.SG	Yakutia_LNBA	-0.006311	-3.76	2047	2326	44210
Ethiopia_4500BP_published.SG	brn012.SG	Transbaikal_EMN	I10855	Yakutia_LNBA (Chukotka_IA)	N4a1.SG	Yakutia_LNBA	-0.00631	-1.217	114	133	3011
Ethiopia_4500BP_published.SG	brn008.SG	Transbaikal_EMN	brn002.SG	Transbaikal_EMN	N5a.SG	Syalakh-Belkachi	-0.0063	-5.349	4581	5181	95242
Ethiopia_4500BP_published.SG	N4b2.SG	Yakutia_LNBA	I20528	Yakutia_LNBA	cta016.SG	Transbaikal_EMN	-0.0063	-7.197	17126	19372	356497
Ethiopia_4500BP_published.SG	brn002.SG	Transbaikal_EMN	I10855	Yakutia_LNBA (Chukotka_IA)	Dzhilinda-1_M_N.SG.SG	Dzhilinda-1_M_N.SG	-0.006293	-2.552	865	977	17798
Ethiopia_4500BP_published.SG	N2a.SG	Syalakh-Belkachi	brn001.SG	Transbaikal_EMN	N4a1.SG	Yakutia_LNBA	-0.006289	-0.654	28	33	795
Ethiopia_4500BP_published.SG	I20528	Yakutia_LNBA	I10855	Yakutia_LNBA (Chukotka_IA)	N2a.SG	Syalakh-Belkachi	-0.006287	-0.886	126	141	2386
Ethiopia_4500BP_published.SG	brn012.SG	Transbaikal_EMN	N2a.SG	Syalakh-Belkachi	yak023.SG	Yakutia_LNBA (Relative of another individual in this group)	-0.006274	-0.963	143	161	2869
Ethiopia_4500BP_published.SG	N2a.SG	Syalakh-Belkachi	I15934	Syalakh-Belkachi	brn008.SG	Transbaikal_EMN	-0.006273	-2.73	983	1111	20405
Ethiopia_4500BP_published.SG	yak023.SG	Yakutia_LNBA (Relative of another individual in this group)	N4a1.SG	Yakutia_LNBA	I15934	Syalakh-Belkachi	-0.006267	-3.527	1641	1859	34784
Ethiopia_4500BP_published.SG	N5a.SG	Syalakh-Belkachi	I15934	Syalakh-Belkachi	brn012.SG	Transbaikal_EMN	-0.006262	-3.082	1381	1559	28424
Ethiopia_4500BP_published.SG	I20528	Yakutia_LNBA	N4b2.SG	Yakutia_LNBA	N2a.SG	Syalakh-Belkachi	-0.006261	-2.49	814	922	17250
Ethiopia_4500BP_published.SG	kra001.SG	Yakutia_LNBA	I20528	Yakutia_LNBA	KhatyrstyrCave_M	KhatyrstyrCave_M	-0.006249	-3.572	1972	2223	40168
Ethiopia_4500BP_published.SG	kra001.SG	Yakutia_LNBA	I10855	Yakutia_LNBA (Chukotka_IA)	Dzhilinda-1_M_N.SG.SG	Dzhilinda-1_M_N.SG	-0.006246	-4.842	4029	4536	81172
Ethiopia_4500BP_published.SG	brn008.SG	Transbaikal_EMN	yak021.SG	Yakutia_LNBA	N2a.SG	Syalakh-Belkachi	-0.006239	-2.849	1164	1319	24843
Ethiopia_4500BP_published.SG	N4b2.SG	Yakutia_LNBA	I20528	Yakutia_LNBA	brn001.SG	Transbaikal_EMN	-0.006229	-2.953	1109	1259	24079
Ethiopia_4500BP_published.SG	KhatyrstyrCave_M	KhatyrstyrCave_M	N2a.SG	Syalakh-Belkachi	brn012.SG	Transbaikal_EMN	-0.006224	-0.38	29	32	482
Ethiopia_4500BP_published.SG	yak022.SG	Yakutia_LNBA	N4b2.SG	Yakutia_LNBA	N2a.SG	Syalakh-Belkachi	-0.006223	-4.188	2519	2848	52865
Ethiopia_4500BP_published.SG	yak023.SG	Yakutia_LNBA (Relative of another individual in this group)	N4a1.SG	Yakutia_LNBA	N2a.SG	Syalakh-Belkachi	-0.006223	-1.231	230	257	4339
Ethiopia_4500BP_published.SG	yak024.SG	Yakutia_LNBA	yak021.SG	Yakutia_LNBA	N4a1.SG	Yakutia_LNBA	-0.006196	-5.031	5597	6330	118300
Ethiopia_4500BP_published.SG	brn012.SG	Transbaikal_EMN	brn003.SG	Transbaikal_EMN	Dzhilinda-1_M_N.SG.SG	Dzhilinda-1_M_N.SG	-0.006189	-5.186	4842	5456	99210
Ethiopia_4500BP_published.SG	N4b2.SG	Yakutia_LNBA	I10855	Yakutia_LNBA (Chukotka_IA)	Dzhilinda-1_M_N.SG.SG	Dzhilinda-1_M_N.SG	-0.006186	-4.549	3883	4372	79049
Ethiopia_4500BP_published.SG	brn001.SG	Transbaikal_EMN	yak021.SG	Yakutia_LNBA	I15934	Syalakh-Belkachi	-0.006185	-2.437	808	914	17137
Ethiopia_4500BP_published.SG	N4a1.SG	Yakutia_LNBA	I10855	Yakutia_LNBA (Chukotka_IA)	Dzhilinda-1_M_N.SG.SG	Dzhilinda-1_M_N.SG	-0.006178	-2.328	722	818	15539
Ethiopia_4500BP_published.SG	brn001.SG	Transbaikal_EMN	I10855	Yakutia_LNBA (Chukotka_IA)	I23448	Syalakh-Belkachi	-0.006171	-1.521	259	295	5834
Ethiopia_4500BP_published.SG	brn008.SG	Transbaikal_EMN	brn003.SG	Transbaikal_EMN	I15934	Syalakh-Belkachi	-0.006168	-7.733	19662	22166	405985
Ethiopia_4500BP_published.SG	kra001.SG	Yakutia_LNBA	I20528	Yakutia_LNBA	brn001.SG	Transbaikal_EMN	-0.006153	-2.914	1138	1290	24704
Ethiopia_4500BP_published.SG	yak022.SG	Yakutia_LNBA	I20528	Yakutia_LNBA	N2a.SG	Syalakh-Belkachi	-0.006147	-2.553	833	942	17732
Ethiopia_4500BP_published.SG	N4b2.SG	Yakutia_LNBA	yak024.SG	Yakutia_LNBA	N5a.SG	Syalakh-Belkachi	-0.006145	-7.688	22480	25320	462154
Ethiopia_4500BP_published.SG	yak024.SG	Yakutia_LNBA	N4b2.SG	Yakutia_LNBA	Dzhilinda-1_M_N.SG.SG	Dzhilinda-1_M_N.SG	-0.006144	-8.749	35331	39787	725256
Ethiopia_4500BP_published.SG	kra001.SG	Yakutia_LNBA	I20528	Yakutia_LNBA	Dzhilinda-1_M_N.SG.SG	Dzhilinda-1_M_N.SG	-0.006143	-7.269	13261	14933	272186
Ethiopia_4500BP_published.SG	brn002.SG	Transbaikal_EMN	I10855	Yakutia_LNBA (Chukotka_IA)	I23448	Syalakh-Belkachi	-0.006124	-2.597	923	1045	19923
Ethiopia_4500BP_published.SG	brn003.SG	Transbaikal_EMN	brn002.SG	Transbaikal_EMN	N4a1.SG	Yakutia_LNBA	-0.006124	-3.985	2419	2726	50132
Ethiopia_4500BP_published.SG	brn003.SG	Transbaikal_EMN	brn001.SG	Transbaikal_EMN	I23448	Syalakh-Belkachi	-0.006112	-3.492	1914	2155	39432
Ethiopia_4500BP_published.SG	I10855	Yakutia_LNBA (Chukotka_IA)	N5a.SG	Syalakh-Belkachi	brn012.SG	Transbaikal_EMN	-0.006112	-1.461	318	358	6544
Ethiopia_4500BP_published.SG	I15934	Syalakh-Belkachi	I23448	Syalakh-Belkachi	brn002.SG	Transbaikal_EMN	-0.006109	-4.937	4405	4961	91015
Ethiopia_4500BP_published.SG	I20528	Yakutia_LNBA	yak024.SG	Yakutia_LNBA	Dzhilinda-1_M_N.SG.SG	Dzhilinda-1_M_N.SG	-0.006108	-6.82	13269	14922	270608
Ethiopia_4500BP_published.SG	KhatyrstyrCave_M	KhatyrstyrCave_M	Dzhilinda-1_M_N.SG.SG	Dzhilinda-1_M_N.SG	N2a.SG	Syalakh-Belkachi	-0.006104	-0.978	145	162	2785
Ethiopia_4500BP_published.SG	brn012.SG	Transbaikal_EMN	brn008.SG	Transbaikal_EMN	Dzhilinda-1_M_N.SG.SG	Dzhilinda-1_M_N.SG	-0.006082	-4.88	4550	5112	92398
Ethiopia_4500BP_published.SG	N5a.SG	Syalakh-Belkachi	yak023.SG	Yakutia_LNBA (Relative of another individual in this group)	brn001.SG	Transbaikal_EMN	-0.006075	-2.04	554	625	11687
Ethiopia_4500BP_published.SG	I10855	Yakutia_LNBA (Chukotka_IA)	brn001.SG	Transbaikal_EMN	irk007.SG	Transbaikal_EMN	-0.006074	-1.437	306	343	6092
Ethiopia_4500BP_published.SG	brn001.SG	Transbaikal_EMN	yak023.SG	Yakutia_LNBA (Relative of another individual in this group)	N2a.SG	Syalakh-Belkachi	-0.00607	-0.675	61	69	1318
Ethiopia_4500BP_published.SG	N5a.SG	Syalakh-Belkachi	I20528	Yakutia_LNBA	brn001.SG	Transbaikal_EMN	-0.006068	-1.885	477	540	10383
Ethiopia_4500BP_published.SG	N4b2.SG	Yakutia_LNBA	I10855	Yakutia_LNBA (Chukotka_IA)	brn012.SG	Transbaikal_EMN	-0.006061	-2.22	709	801	15180
Ethiopia_4500BP_published.SG	brn008.SG	Transbaikal_EMN	I10855	Yakutia_LNBA (Chukotka_IA)	Dzhilinda-1_M_N.SG.SG	Dzhilinda-1_M_N.SG	-0.00606	-4.368	3412	3833	69470
Ethiopia_4500BP_published.SG	kra001.SG	Yakutia_LNBA	yak021.SG	Yakutia_LNBA	brn001.SG	Transbaikal_EMN	-0.006057	-3.363	1857	2091	38634
Ethiopia_4500BP_published.SG	kra001.SG	Yakutia_LNBA	yak022.SG	Yakutia_LNBA	Dzhilinda-1_M_N.SG.SG	Dzhilinda-1_M_N.SG	-0.006054	-8.468	36607	41153	750969
Ethiopia_4500BP_published.SG	I20528	Yakutia_LNBA	kra001.SG	Yakutia_LNBA	KhatyrstyrCave_M	KhatyrstyrCave_M	-0.00605	-3.536	1980	2223	40168
Ethiopia_4500BP_published.SG	N4a1.SG	Yakutia_LNBA	N4b2.SG	Yakutia_LNBA	I23448	Syalakh-Belkachi	-0.006049	-5.545	5472	6170	115398
Ethiopia_4500BP_published.SG	cta016.SG	Transbaikal_EMN	brn003.SG	Transbaikal_EMN	N5a.SG	Syalakh-Belkachi	-0.006048	-8.131	21427	24097	441466
Ethiopia_4500BP_published.SG	brn012.SG	Transbaikal_EMN	brn001.SG	Transbaikal_EMN	brn003.SG	Transbaikal_EMN	-0.006041	-1.909	501	566	10759
Ethiopia_4500BP_published.SG	cta016.SG	Transbaikal_EMN	brn002.SG	Transbaikal_EMN	N5a.SG	Syalakh-Belkachi	-0.00604	-5.162	5089	5728	105792
Ethiopia_4500BP_published.SG	yak021.SG	Yakutia_LNBA	KhatyrstyrCave_M	KhatyrstyrCave_M	brn001.SG	Transbaikal_EMN	-0.006026	-1.013	132	148	2655
Ethiopia_4500BP_published.SG	N2a.SG	Syalakh-Belkachi	cta016.SG	Transbaikal_EMN	brn002.SG	Transbaikal_EMN	-0.006024	-2.019	580	653	12119
Ethiopia_4500BP_published.SG	KhatyrstyrCave_M	KhatyrstyrCave_M	Dzhilinda-1_M_N.SG.SG	Dzhilinda-1_M_N.SG	brn001.SG	Transbaikal_EMN	-0.006024	-1.162	197	221	3984
Ethiopia_4500BP_published.SG	I23448	Syalakh-Belkachi	N4a1.SG	Yakutia_LNBA	brn001.SG	Transbaikal_EMN	-0.006022	-1.687	354	402	7971
Ethiopia_4500BP_published.SG	yak024.SG	Yakutia_LNBA	N2a.SG	Syalakh-Belkachi	KhatyrstyrCave_M	KhatyrstyrCave_M	-0.006014	-1.075	186	207	3492
Ethiopia_4500BP_published.SG	KhatyrstyrCave_M	KhatyrstyrCave_M	N4b2.SG	Yakutia_LNBA	brn001.SG	Transbaikal_EMN	-0.006011	-1.324	233	263	4991
Ethiopia_4500BP_published.SG	KhatyrstyrCave_M	KhatyrstyrCave_M	brn003.SG	Transbaikal_EMN	N2a.SG	Syalakh-Belkachi	-0.006008	-1.105	164	184	3329
Ethiopia_4500BP_published.SG	brn008.SG	Transbaikal_EMN	brn012.SG	Transbaikal_EMN	I23448	Syalakh-Belkachi	-0.006007	-4.465	3697	4150	75415
Ethiopia_4500BP_published.SG	brn008.SG	Transbaikal_EMN	brn001.SG	Transbaikal_EMN	I23448	Syalakh-Belkachi	-0.006005	-3.325	1780	1996	35973
Ethiopia_4500BP_published.SG	N5a.SG	Syalakh-Belkachi	I20528	Yakutia_LNBA	N2a.SG	Syalakh-Belkachi	-0.005999	-1.637	329	373	7334
Ethiopia_4500BP_published.SG	I23448	Syalakh-Belkachi	N2a.SG	Syalakh-Belkachi	brn008.SG	Transbaikal_EMN	-0.005996	-2.838	1263	1417	25682
Ethiopia_4500BP_published.SG	N2a.SG	Syalakh-Belkachi	Dzhilinda-1_M_N.SG.SG	Dzhilinda-1_M_N.SG	brn012.SG	Transbaikal_EMN	-0.005994	-1.336	253	284	5172
Ethiopia_4500BP_published.SG	yak021.SG	Yakutia_LNBA	brn008.SG	Transbaikal_EMN	brn001.SG	Transbaikal_EMN	-0.00599	-3.639	1558	1762	34056
Ethiopia_4500BP_published.SG	I20528	Yakutia_LNBA	I10855	Yakutia_LNBA (Chukotka_IA)	N5a.SG	Syalakh-Belkachi	-0.005978	-2.496	974	1094	20072
Ethiopia_4500BP_published.SG	I10855	Yakutia_LNBA (Chukotka_IA)	N4b2.SG	Yakutia_LNBA	KhatyrstyrCave_M	KhatyrstyrCave_M	-0.005977	-2.018	699	779	13384
Ethiopia_4500BP_published.SG	kra001.SG	Yakutia_LNBA	I20528	Yakutia_LNBA	N2a.SG	Syalakh-Belkachi	-0.00597	-2.371	834	940	17755
Ethiopia_4500BP_published.SG	I10855	Yakutia_LNBA (Chukotka_IA)	N4b2.SG	Yakutia_LNBA	cta016.SG	Transbaikal_EMN	-0.005969	-4.829	5201	5833	105877
Ethiopia_4500BP_published.SG	kra001.SG	Yakutia_LNBA	yak021.SG	Yakutia_LNBA	Dzhilinda-1_M_N.SG.SG	Dzhilinda-1_M_N.SG	-0.005966	-7.454	18732	21024	384153
Ethiopia_4500BP_published.SG	brn001.SG	Transbaikal_EMN	brn008.SG	Transbaikal_EMN	N4b2.SG	Yakutia_LNBA	-0.005964	-4.242	3055	3436	63881
Ethiopia_4500BP_published.SG	yak021.SG	Yakutia_LNBA	I20528	Yakutia_LNBA	brn002.SG	Transbaikal_EMN	-0.005964	-3.558	2049	2307	43262
Ethiopia_4500BP_published.SG	brn003.SG	Transbaikal_EMN	brn008.SG	Transbaikal_EMN	I15934	Syalakh-Belkachi	-0.005963	-7.342	19745	22166	405985
Ethiopia_4500BP_published.SG	I20528	Yakutia_LNBA	yak022.SG	Yakutia_LNBA	brn001.SG	Transbaikal_EMN	-0.00596	-2.854	1128	1275	24663
Ethiopia_4500BP_published.SG	N4b2.SG	Yakutia_LNBA	yak024.SG	Yakutia_LNBA	brn001.SG	Transbaikal_EMN	-0.005959	-4.431	3463	3894	72323
Ethiopia_4500BP_published.SG	I10855	Yakutia_LNBA (Chukotka_IA)	yak023.SG	Yakutia_LNBA (Relative of another individual in this group)	brn008.SG	Transbaikal_EMN	-0.005958	-3.314	1710	1917	34741
Ethiopia_4500BP_published.SG	brn008.SG	Transbaikal_EMN	I20528	Yakutia_LNBA	N5a.SG	Syalakh-Belkachi	-0.005955	-5.785	6381	7177	133660
Ethiopia_4500BP_published.SG	yak023.SG	Yakutia_LNBA (Relative of another individual in this group)	N4b2.SG	Yakutia_LNBA	N2a.SG	Syalakh-Belkachi	-0.005955	-2.295	940	1055	19311
Ethiopia_4500BP_published.SG	N5a.SG	Syalakh-Belkachi	KhatyrstyrCave_M	KhatyrstyrCave_M	brn001.SG	Transbaikal_EMN	-0.005938	-0.84	104	116	2021
Ethiopia_4500BP_published.SG	N4b2.SG	Yakutia_LNBA	yak024.SG	Yakutia_LNBA	cta016.SG	Transbaikal_EMN	-0.005923	-8.03	52389	58765	1076454
Ethiopia_4500BP_published.SG	yak022.SG	Yakutia_LNBA	I20528	Yakutia_LNBA	Dzhilinda-1_M_N.SG.SG	Dzhilinda-1_M_N.SG	-0.005923	-6.661	13219	14828	271660
Ethiopia_4500BP_published.SG	I23448	Syalakh-Belkachi	I15934	Syalakh-Belkachi	brn003.SG	Transbaikal_EMN	-0.005921	-7.42	19068	21394	392861
Ethiopia_4500BP_published.SG	I23448	Syalakh-Belkachi	I15934	Syalakh-Belkachi	brn012.SG	Transbaikal_EMN	-0.005921	-4.079	2733	3067	56411
Ethiopia_4500BP_published.SG	N4b2.SG	Yakutia_LNBA	I20528	Yakutia_LNBA	Dzhilinda-1_M_N.SG.SG	Dzhilinda-1_M_N.SG	-0.005916	-6.477	12990	14559	265231
Ethiopia_4500BP_published.SG	I20528	Yakutia_LNBA	N4b2.SG	Yakutia_LNBA	Dzhilinda-1_M_N.SG.SG	Dzhilinda-1_M_N.SG	-0.005912	-6.661	12991	14559	265231
Ethiopia_4500BP_published.SG	yak024.SG	Yakutia_LNBA	kra001.SG	Yakutia_LNBA	Dzhilinda-1_M_N.SG.SG	Dzhilinda-1_M_N.SG	-0.005908	-7.649	36934	41353	747964
Ethiopia_4500BP_published.SG	N4b2.SG	Yakutia_LNBA	I10855	Yakutia_LNBA (Chukotka_IA)	KhatyrstyrCave_M	KhatyrstyrCave_M	-0.005903	-1.966	700	779	13384
Ethiopia_4500BP_published.SG	I10855	Yakutia_LNBA (Chukotka_IA)	yak021.SG	Yakutia_LNBA	brn002.SG	Transbaikal_EMN	-0.005896	-2.094	614	689	12720
Ethiopia_4500BP_published.SG	I20528	Yakutia_LNBA	yak021.SG	Yakutia_LNBA	Dzhilinda-1_M_N.SG.SG	Dzhilinda-1_M_N.SG	-0.005895	-5.44	6915	7744	140618
Ethiopia_4500BP_published.SG	N4b2.SG	Yakutia_LNBA	yak024.SG	Yakutia_LNBA	Dzhilinda-1_M_N.SG.SG	Dzhilinda-1_M_N.SG	-0.005894	-7.957	35512	39787	725256
Ethiopia_4500BP_published.SG	I23448	Syalakh-Belkachi	I15934	Syalakh-Belkachi	cta016.SG	Transbaikal_EMN	-0.005894	-7.334	19966	22360	406193
Ethiopia_4500BP_published.SG	brn012.SG	Transbaikal_EMN	yak021.SG	Yakutia_LNBA	I23448	Syalakh-Belkachi	-0.005892	-3.734	2144	2410	45146
Ethiopia_4500BP_published.SG	brn002.SG	Transbaikal_EMN	brn008.SG	Transbaikal_EMN	N5a.SG	Syalakh-Belkachi	-0.00589	-5.273	4620	5181	95242
Ethiopia_4500BP_published.SG	yak021.SG	Yakutia_LNBA	N4b2.SG	Yakutia_LNBA	brn001.SG	Transbaikal_EMN	-0.005888	-3.406	1801	2021	37362
Ethiopia_4500BP_published.SG	yak023.SG	Yakutia_LNBA (Relative of another individual in this group)	yak021.SG	Yakutia_LNBA	KhatyrstyrCave_M	KhatyrstyrCave_M	-0.005888	-2.206	701	787	14606
Ethiopia_4500BP_published.SG	I10855	Yakutia_LNBA (Chukotka_IA)	kra001.SG	Yakutia_LNBA	N2a.SG	Syalakh-Belkachi	-0.005888	-1.303	263	294	5265
Ethiopia_4500BP_published.SG	irk007.SG	Transbaikal_EMN	I20528	Yakutia_LNBA	N5a.SG	Syalakh-Belkachi	-0.005886	-5.647	6193	6963	130824
Ethiopia_4500BP_published.SG	I20528	Yakutia_LNBA	N4b2.SG	Yakutia_LNBA	KhatyrstyrCave_M	KhatyrstyrCave_M	-0.005884	-3.422	1958	2189	39257
Ethiopia_4500BP_published.SG	kra001.SG	Yakutia_LNBA	yak024.SG	Yakutia_LNBA	KhatyrstyrCave_M	KhatyrstyrCave_M	-0.005883	-4.435	3943	4408	79040
Ethiopia_4500BP_published.SG	yak022.SG	Yakutia_LNBA	kra001.SG	Yakutia_LNBA	N2a.SG	Syalakh-Belkachi	-0.005882	-3.978	2655	2977	54744
Ethiopia_4500BP_published.SG	brn012.SG	Transbaikal_EMN	brn008.SG	Transbaikal_EMN	I15934	Syalakh-Belkachi	-0.005881	-3.953	2925	3276	59686
Ethiopia_4500BP_published.SG	yak022.SG	Yakutia_LNBA	I20528	Yakutia_LNBA	brn001.SG	Transbaikal_EMN	-0.005879	-2.758	1130	1275	24663
Ethiopia_4500BP_published.SG	brn002.SG	Transbaikal_EMN	brn008.SG	Transbaikal_EMN	N2a.SG	Syalakh-Belkachi	-0.005872	-1.927	534	598	10899
Ethiopia_4500BP_published.SG	brn002.SG	Transbaikal_EMN	brn001.SG	Transbaikal_EMN	N5a.SG	Syalakh-Belkachi	-0.005862	-1.514	383	426	7335
Ethiopia_4500BP_published.SG	I20528	Yakutia_LNBA	N4b2.SG	Yakutia_LNBA	N5a.SG	Syalakh-Belkachi	-0.00586	-5.339	7291	8167	149477
Ethiopia_4500BP_published.SG	N2a.SG	Syalakh-Belkachi	brn001.SG	Transbaikal_EMN	cta016.SG	Transbaikal_EMN	-0.00585	-1.052	172	193	3590
Ethiopia_4500BP_published.SG	cta016.SG	Transbaikal_EMN	brn001.SG	Transbaikal_EMN	I15934	Syalakh-Belkachi	-0.005849	-3.031	1573	1761	32143
Ethiopia_4500BP_published.SG	kra001.SG	Yakutia_LNBA	yak024.SG	Yakutia_LNBA	N5a.SG	Syalakh-Belkachi	-0.005847	-7.183	23063	25859	478159
Ethiopia_4500BP_published.SG	N4b2.SG	Yakutia_LNBA	I20528	Yakutia_LNBA	I23448	Syalakh-Belkachi	-0.005832	-6.857	13075	14687	276424
Ethiopia_4500BP_published.SG	brn001.SG	Transbaikal_EMN	brn008.SG	Transbaikal_EMN	irk007.SG	Transbaikal_EMN	-0.00583	-3.943	2586	2909	55404
Ethiopia_4500BP_published.SG	yak022.SG	Yakutia_LNBA	I10855	Yakutia_LNBA (Chukotka_IA)	kra001.SG	Yakutia_LNBA	-0.005823	-4.982	5305	5953	111285
Ethiopia_4500BP_published.SG	yak023.SG	Yakutia_LNBA (Relative of another individual in this group)	yak022.SG	Yakutia_LNBA	I10855	Yakutia_LNBA (Chukotka_IA)	-0.005822	-3.328	1831	2065	40193
Ethiopia_4500BP_published.SG	brn002.SG	Transbaikal_EMN	brn008.SG	Transbaikal_EMN	I23448	Syalakh-Belkachi	-0.005809	-5.306	5759	6457	120154
Ethiopia_4500BP_published.SG	Dzhilinda-1_M_N.SG.SG	Dzhilinda-1_M_N.SG	N2a.SG	Syalakh-Belkachi	brn002.SG	Transbaikal_EMN	-0.005807	-1.626	397	444	8094
Ethiopia_4500BP_published.SG	I23448	Syalakh-Belkachi	N5a.SG	Syalakh-Belkachi	brn001.SG	Transbaikal_EMN	-0.005803	-2.28	802	902	17231
Ethiopia_4500BP_published.SG	brn003.SG	Transbaikal_EMN	brn008.SG	Transbaikal_EMN	N2a.SG	Syalakh-Belkachi	-0.005801	-3.477	2268	2531	45336
Ethiopia_4500BP_published.SG	brn002.SG	Transbaikal_EMN	brn012.SG	Transbaikal_EMN	I10855	Yakutia_LNBA (Chukotka_IA)	-0.0058	-1.067	157	177	3448
Ethiopia_4500BP_published.SG	yak021.SG	Yakutia_LNBA	yak022.SG	Yakutia_LNBA	kra001.SG	Yakutia_LNBA	-0.005794	-7.202	27516	30863	577622
Ethiopia_4500BP_published.SG	I15934	Syalakh-Belkachi	I10855	Yakutia_LNBA (Chukotka_IA)	brn002.SG	Transbaikal_EMN	-0.005789	-2.365	763	859	16583
Ethiopia_4500BP_published.SG	yak023.SG	Yakutia_LNBA (Relative of another individual in this group)	I20528	Yakutia_LNBA	I15934	Syalakh-Belkachi	-0.005785	-4.562	3852	4322	81245
Ethiopia_4500BP_published.SG	brn001.SG	Transbaikal_EMN	brn008.SG	Transbaikal_EMN	cta016.SG	Transbaikal_EMN	-0.005774	-4.057	3118	3492	64770
Ethiopia_4500BP_published.SG	I10855	Yakutia_LNBA (Chukotka_IA)	I20528	Yakutia_LNBA	irk007.SG	Transbaikal_EMN	-0.005774	-3.377	2032	2278	42605
Ethiopia_4500BP_published.SG	brn012.SG	Transbaikal_EMN	N2a.SG	Syalakh-Belkachi	I23448	Syalakh-Belkachi	-0.005772	-1.269	183	207	4158
Ethiopia_4500BP_published.SG	N4a1.SG	Yakutia_LNBA	N4b2.SG	Yakutia_LNBA	cta016.SG	Transbaikal_EMN	-0.005772	-6.19	10703	11983	221765
Ethiopia_4500BP_published.SG	yak023.SG	Yakutia_LNBA (Relative of another individual in this group)	yak021.SG	Yakutia_LNBA	N4a1.SG	Yakutia_LNBA	-0.005768	-3.349	2071	2326	44210
Ethiopia_4500BP_published.SG	N5a.SG	Syalakh-Belkachi	N4a1.SG	Yakutia_LNBA	Dzhilinda-1_M_N.SG.SG	Dzhilinda-1_M_N.SG	-0.005757	-4.254	3163	3546	66532
Ethiopia_4500BP_published.SG	brn002.SG	Transbaikal_EMN	N4a1.SG	Yakutia_LNBA	I23448	Syalakh-Belkachi	-0.005751	-2.939	1256	1410	26780
Ethiopia_4500BP_published.SG	N2a.SG	Syalakh-Belkachi	I15934	Syalakh-Belkachi	N5a.SG	Syalakh-Belkachi	-0.00575	-1.716	447	503	9739
Ethiopia_4500BP_published.SG	brn008.SG	Transbaikal_EMN	brn002.SG	Transbaikal_EMN	I15934	Syalakh-Belkachi	-0.005746	-4.867	4640	5187	95203
Ethiopia_4500BP_published.SG	I10855	Yakutia_LNBA (Chukotka_IA)	I20528	Yakutia_LNBA	I23448	Syalakh-Belkachi	-0.005745	-3.449	2106	2358	43866
Ethiopia_4500BP_published.SG	N4b2.SG	Yakutia_LNBA	N4a1.SG	Yakutia_LNBA	I23448	Syalakh-Belkachi	-0.005737	-4.99	5508	6170	115398
Ethiopia_4500BP_published.SG	I10855	Yakutia_LNBA (Chukotka_IA)	yak024.SG	Yakutia_LNBA	kra001.SG	Yakutia_LNBA	-0.005729	-4.784	5290	5925	110840
Ethiopia_4500BP_published.SG	N4a1.SG	Yakutia_LNBA	N4b2.SG	Yakutia_LNBA	I15934	Syalakh-Belkachi	-0.005728	-4.906	4351	4880	92353
Ethiopia_4500BP_published.SG	N4b2.SG	Yakutia_LNBA	I20528	Yakutia_LNBA	brn003.SG	Transbaikal_EMN	-0.005722	-6.701	16495	18459	343209
Ethiopia_4500BP_published.SG	N2a.SG	Syalakh-Belkachi	KhatyrstyrCave_M	KhatyrstyrCave_M	brn008.SG	Transbaikal_EMN	-0.00572	-0.928	151	168	2972
Ethiopia_4500BP_published.SG	brn002.SG	Transbaikal_EMN	cta016.SG	Transbaikal_EMN	Dzhilinda-1_M_N.SG.SG	Dzhilinda-1_M_N.SG	-0.005719	-5.798	7879	8817	164016
Ethiopia_4500BP_published.SG	N4a1.SG	Yakutia_LNBA	N4b2.SG	Yakutia_LNBA	N2a.SG	Syalakh-Belkachi	-0.005718	-1.864	544	608	11193
Ethiopia_4500BP_published.SG	brn008.SG	Transbaikal_EMN	irk007.SG	Transbaikal_EMN	Dzhilinda-1_M_N.SG.SG	Dzhilinda-1_M_N.SG	-0.005716	-7.406	26929	30082	551655
Ethiopia_4500BP_published.SG	N4a1.SG	Yakutia_LNBA	brn003.SG	Transbaikal_EMN	N2a.SG	Syalakh-Belkachi	-0.005716	-1.741	548	610	10846
Ethiopia_4500BP_published.SG	I20528	Yakutia_LNBA	yak022.SG	Yakutia_LNBA	Dzhilinda-1_M_N.SG.SG	Dzhilinda-1_M_N.SG	-0.005713	-6.348	13276	14828	271660
Ethiopia_4500BP_published.SG	KhatyrstyrCave_M	KhatyrstyrCave_M	brn012.SG	Transbaikal_EMN	Dzhilinda-1_M_N.SG.SG	Dzhilinda-1_M_N.SG	-0.00571	-1.531	438	486	8406
Ethiopia_4500BP_published.SG	yak022.SG	Yakutia_LNBA	N4a1.SG	Yakutia_LNBA	N2a.SG	Syalakh-Belkachi	-0.005709	-1.823	571	637	11560
Ethiopia_4500BP_published.SG	yak022.SG	Yakutia_LNBA	yak021.SG	Yakutia_LNBA	N4a1.SG	Yakutia_LNBA	-0.005708	-5.078	5608	6286	118772
Ethiopia_4500BP_published.SG	I20528	Yakutia_LNBA	yak024.SG	Yakutia_LNBA	N5a.SG	Syalakh-Belkachi	-0.005702	-5.389	7527	8398	152759
Ethiopia_4500BP_published.SG	N2a.SG	Syalakh-Belkachi	brn001.SG	Transbaikal_EMN	I23448	Syalakh-Belkachi	-0.005699	-0.754	91	102	1930
Ethiopia_4500BP_published.SG	I20528	Yakutia_LNBA	kra001.SG	Yakutia_LNBA	Dzhilinda-1_M_N.SG.SG	Dzhilinda-1_M_N.SG	-0.005698	-6.278	13382	14933	272186
Ethiopia_4500BP_published.SG	yak023.SG	Yakutia_LNBA (Relative of another individual in this group)	I10855	Yakutia_LNBA (Chukotka_IA)	N2a.SG	Syalakh-Belkachi	-0.005697	-0.749	101	112	1931
Ethiopia_4500BP_published.SG	brn001.SG	Transbaikal_EMN	N4b2.SG	Yakutia_LNBA	Dzhilinda-1_M_N.SG.SG	Dzhilinda-1_M_N.SG	-0.005695	-3.698	2267	2542	48291
Ethiopia_4500BP_published.SG	yak021.SG	Yakutia_LNBA	kra001.SG	Yakutia_LNBA	brn001.SG	Transbaikal_EMN	-0.005694	-3.277	1871	2091	38634
Ethiopia_4500BP_published.SG	yak023.SG	Yakutia_LNBA (Relative of another individual in this group)	I20528	Yakutia_LNBA	N2a.SG	Syalakh-Belkachi	-0.005691	-1.45	294	331	6501
Ethiopia_4500BP_published.SG	brn003.SG	Transbaikal_EMN	brn012.SG	Transbaikal_EMN	Dzhilinda-1_M_N.SG.SG	Dzhilinda-1_M_N.SG	-0.005685	-4.818	4892	5456	99210
Ethiopia_4500BP_published.SG	N4a1.SG	Yakutia_LNBA	yak024.SG	Yakutia_LNBA	Dzhilinda-1_M_N.SG.SG	Dzhilinda-1_M_N.SG	-0.005684	-5.485	7494	8362	152718
Ethiopia_4500BP_published.SG	I10855	Yakutia_LNBA (Chukotka_IA)	yak023.SG	Yakutia_LNBA (Relative of another individual in this group)	kra001.SG	Yakutia_LNBA	-0.005684	-3.226	1957	2186	40289
Ethiopia_4500BP_published.SG	yak021.SG	Yakutia_LNBA	N2a.SG	Syalakh-Belkachi	brn001.SG	Transbaikal_EMN	-0.005676	-0.778	95	106	1938
Ethiopia_4500BP_published.SG	yak022.SG	Yakutia_LNBA	yak023.SG	Yakutia_LNBA (Relative of another individual in this group)	yak021.SG	Yakutia_LNBA	-0.005676	-5.149	9748	10943	210541
Ethiopia_4500BP_published.SG	yak023.SG	Yakutia_LNBA (Relative of another individual in this group)	yak021.SG	Yakutia_LNBA	kra001.SG	Yakutia_LNBA	-0.005676	-5.709	10061	11259	211047
Ethiopia_4500BP_published.SG	N5a.SG	Syalakh-Belkachi	yak021.SG	Yakutia_LNBA	KhatyrstyrCave_M	KhatyrstyrCave_M	-0.005665	-2.067	781	871	15886
Ethiopia_4500BP_published.SG	brn008.SG	Transbaikal_EMN	brn012.SG	Transbaikal_EMN	I15934	Syalakh-Belkachi	-0.005663	-3.903	2938	3276	59686
Ethiopia_4500BP_published.SG	brn001.SG	Transbaikal_EMN	brn002.SG	Transbaikal_EMN	yak023.SG	Yakutia_LNBA (Relative of another individual in this group)	-0.005643	-1.348	306	341	6202
Ethiopia_4500BP_published.SG	yak021.SG	Yakutia_LNBA	yak023.SG	Yakutia_LNBA (Relative of another individual in this group)	kra001.SG	Yakutia_LNBA	-0.005639	-5.779	10069	11259	211047
Ethiopia_4500BP_published.SG	N2a.SG	Syalakh-Belkachi	irk007.SG	Transbaikal_EMN	KhatyrstyrCave_M	KhatyrstyrCave_M	-0.005635	-0.89	157	174	3017
Ethiopia_4500BP_published.SG	I10855	Yakutia_LNBA (Chukotka_IA)	yak022.SG	Yakutia_LNBA	kra001.SG	Yakutia_LNBA	-0.005625	-4.878	5327	5953	111285
Ethiopia_4500BP_published.SG	N4a1.SG	Yakutia_LNBA	yak022.SG	Yakutia_LNBA	N2a.SG	Syalakh-Belkachi	-0.005623	-1.795	572	637	11560
Ethiopia_4500BP_published.SG	I23448	Syalakh-Belkachi	N2a.SG	Syalakh-Belkachi	cta016.SG	Transbaikal_EMN	-0.00561	-2.912	1392	1555	29057
Ethiopia_4500BP_published.SG	I15934	Syalakh-Belkachi	brn002.SG	Transbaikal_EMN	brn001.SG	Transbaikal_EMN	-0.00561	-1.498	336	377	7308
Ethiopia_4500BP_published.SG	yak023.SG	Yakutia_LNBA (Relative of another individual in this group)	I20528	Yakutia_LNBA	I23448	Syalakh-Belkachi	-0.005605	-4.984	4785	5356	101881
Ethiopia_4500BP_published.SG	brn001.SG	Transbaikal_EMN	brn008.SG	Transbaikal_EMN	brn002.SG	Transbaikal_EMN	-0.005602	-2.182	704	787	14815
Ethiopia_4500BP_published.SG	yak024.SG	Yakutia_LNBA	N4b2.SG	Yakutia_LNBA	N5a.SG	Syalakh-Belkachi	-0.0056	-6.929	22732	25320	462154
Ethiopia_4500BP_published.SG	brn008.SG	Transbaikal_EMN	brn002.SG	Transbaikal_EMN	N2a.SG	Syalakh-Belkachi	-0.005597	-1.809	537	598	10899
Ethiopia_4500BP_published.SG	yak023.SG	Yakutia_LNBA (Relative of another individual in this group)	kra001.SG	Yakutia_LNBA	Dzhilinda-1_M_N.SG.SG	Dzhilinda-1_M_N.SG	-0.005593	-6.078	13432	14958	272848
Ethiopia_4500BP_published.SG	yak022.SG	Yakutia_LNBA	I20528	Yakutia_LNBA	I23448	Syalakh-Belkachi	-0.005576	-6.66	13423	15002	283164
Ethiopia_4500BP_published.SG	N4b2.SG	Yakutia_LNBA	yak021.SG	Yakutia_LNBA	brn001.SG	Transbaikal_EMN	-0.005567	-3.002	1813	2021	37362
Ethiopia_4500BP_published.SG	N2a.SG	Syalakh-Belkachi	I15934	Syalakh-Belkachi	brn002.SG	Transbaikal_EMN	-0.005557	-1.245	259	288	5219
Ethiopia_4500BP_published.SG	kra001.SG	Yakutia_LNBA	I10855	Yakutia_LNBA (Chukotka_IA)	N4a1.SG	Yakutia_LNBA	-0.005543	-2.534	958	1076	21289
Ethiopia_4500BP_published.SG	yak021.SG	Yakutia_LNBA	I20528	Yakutia_LNBA	brn008.SG	Transbaikal_EMN	-0.005543	-5.706	7962	8886	166694
Ethiopia_4500BP_published.SG	brn012.SG	Transbaikal_EMN	N5a.SG	Syalakh-Belkachi	N2a.SG	Syalakh-Belkachi	-0.005539	-0.949	171	190	3430
Ethiopia_4500BP_published.SG	brn012.SG	Transbaikal_EMN	brn008.SG	Transbaikal_EMN	I10855	Yakutia_LNBA (Chukotka_IA)	-0.005534	-2	631	706	13553
Ethiopia_4500BP_published.SG	yak023.SG	Yakutia_LNBA (Relative of another individual in this group)	kra001.SG	Yakutia_LNBA	N2a.SG	Syalakh-Belkachi	-0.005516	-2.252	956	1066	19943
Ethiopia_4500BP_published.SG	yak022.SG	Yakutia_LNBA	I10855	Yakutia_LNBA (Chukotka_IA)	I20528	Yakutia_LNBA	-0.005512	-3.466	2303	2577	49706
Ethiopia_4500BP_published.SG	brn008.SG	Transbaikal_EMN	N4a1.SG	Yakutia_LNBA	N2a.SG	Syalakh-Belkachi	-0.005509	-1.659	526	583	10346
Ethiopia_4500BP_published.SG	yak022.SG	Yakutia_LNBA	yak021.SG	Yakutia_LNBA	kra001.SG	Yakutia_LNBA	-0.005507	-6.663	27682	30863	577622
Ethiopia_4500BP_published.SG	I10855	Yakutia_LNBA (Chukotka_IA)	brn012.SG	Transbaikal_EMN	Dzhilinda-1_M_N.SG.SG	Dzhilinda-1_M_N.SG	-0.005502	-1.746	552	614	11268
Ethiopia_4500BP_published.SG	KhatyrstyrCave_M	KhatyrstyrCave_M	brn012.SG	Transbaikal_EMN	I10855	Yakutia_LNBA (Chukotka_IA)	-0.005491	-0.722	84	94	1821
Ethiopia_4500BP_published.SG	yak024.SG	Yakutia_LNBA	I10855	Yakutia_LNBA (Chukotka_IA)	kra001.SG	Yakutia_LNBA	-0.005476	-4.639	5318	5925	110840
Ethiopia_4500BP_published.SG	brn001.SG	Transbaikal_EMN	brn008.SG	Transbaikal_EMN	yak024.SG	Yakutia_LNBA	-0.005471	-3.883	3180	3539	65615
Ethiopia_4500BP_published.SG	I15934	Syalakh-Belkachi	I10855	Yakutia_LNBA (Chukotka_IA)	N2a.SG	Syalakh-Belkachi	-0.005464	-0.973	178	197	3477
Ethiopia_4500BP_published.SG	I15934	Syalakh-Belkachi	brn012.SG	Transbaikal_EMN	brn001.SG	Transbaikal_EMN	-0.005462	-1.256	214	241	4943
Ethiopia_4500BP_published.SG	N4b2.SG	Yakutia_LNBA	yak024.SG	Yakutia_LNBA	KhatyrstyrCave_M	KhatyrstyrCave_M	-0.00546	-4.152	3858	4279	77112
Ethiopia_4500BP_published.SG	N4a1.SG	Yakutia_LNBA	yak022.SG	Yakutia_LNBA	KhatyrstyrCave_M	KhatyrstyrCave_M	-0.005458	-1.943	678	755	14109
Ethiopia_4500BP_published.SG	brn003.SG	Transbaikal_EMN	brn002.SG	Transbaikal_EMN	N4b2.SG	Yakutia_LNBA	-0.005448	-5.782	11188	12445	230739
Ethiopia_4500BP_published.SG	N4a1.SG	Yakutia_LNBA	yak023.SG	Yakutia_LNBA (Relative of another individual in this group)	brn001.SG	Transbaikal_EMN	-0.005433	-1.267	272	303	5706
Ethiopia_4500BP_published.SG	yak024.SG	Yakutia_LNBA	N4b2.SG	Yakutia_LNBA	N2a.SG	Syalakh-Belkachi	-0.005433	-3.528	2588	2874	52639
Ethiopia_4500BP_published.SG	brn012.SG	Transbaikal_EMN	irk007.SG	Transbaikal_EMN	I23448	Syalakh-Belkachi	-0.005428	-4.17	3563	3968	74610
Ethiopia_4500BP_published.SG	N4b2.SG	Yakutia_LNBA	yak024.SG	Yakutia_LNBA	brn012.SG	Transbaikal_EMN	-0.005428	-5.185	7443	8283	154766
Ethiopia_4500BP_published.SG	I20528	Yakutia_LNBA	I10855	Yakutia_LNBA (Chukotka_IA)	I15934	Syalakh-Belkachi	-0.005426	-2.944	1792	1993	37046
Ethiopia_4500BP_published.SG	N4a1.SG	Yakutia_LNBA	I10855	Yakutia_LNBA (Chukotka_IA)	cta016.SG	Transbaikal_EMN	-0.005417	-2.416	983	1096	20859
Ethiopia_4500BP_published.SG	cta016.SG	Transbaikal_EMN	brn001.SG	Transbaikal_EMN	N5a.SG	Syalakh-Belkachi	-0.005411	-2.71	1550	1721	31604
Ethiopia_4500BP_published.SG	N4b2.SG	Yakutia_LNBA	yak022.SG	Yakutia_LNBA	brn012.SG	Transbaikal_EMN	-0.005411	-5.382	7472	8313	155424
Ethiopia_4500BP_published.SG	N2a.SG	Syalakh-Belkachi	brn003.SG	Transbaikal_EMN	KhatyrstyrCave_M	KhatyrstyrCave_M	-0.005407	-0.934	164	182	3329
Ethiopia_4500BP_published.SG	kra001.SG	Yakutia_LNBA	I10855	Yakutia_LNBA (Chukotka_IA)	cta016.SG	Transbaikal_EMN	-0.005405	-4.733	5291	5880	108967
Ethiopia_4500BP_published.SG	yak021.SG	Yakutia_LNBA	N4b2.SG	Yakutia_LNBA	Dzhilinda-1_M_N.SG.SG	Dzhilinda-1_M_N.SG	-0.005404	-6.668	18247	20262	372866
Ethiopia_4500BP_published.SG	I10855	Yakutia_LNBA (Chukotka_IA)	brn001.SG	Transbaikal_EMN	N5a.SG	Syalakh-Belkachi	-0.005396	-0.972	135	151	2965
Ethiopia_4500BP_published.SG	kra001.SG	Yakutia_LNBA	I20528	Yakutia_LNBA	I15934	Syalakh-Belkachi	-0.005395	-5.517	10921	12138	225593
Ethiopia_4500BP_published.SG	I23448	Syalakh-Belkachi	I15934	Syalakh-Belkachi	brn002.SG	Transbaikal_EMN	-0.005395	-4.348	4470	4961	91015
Ethiopia_4500BP_published.SG	I15934	Syalakh-Belkachi	I23448	Syalakh-Belkachi	cta016.SG	Transbaikal_EMN	-0.005394	-6.452	20169	22360	406193
Ethiopia_4500BP_published.SG	brn003.SG	Transbaikal_EMN	brn012.SG	Transbaikal_EMN	N5a.SG	Syalakh-Belkachi	-0.005389	-4.021	3240	3588	64574
Ethiopia_4500BP_published.SG	yak023.SG	Yakutia_LNBA (Relative of another individual in this group)	I20528	Yakutia_LNBA	brn001.SG	Transbaikal_EMN	-0.005384	-1.613	413	461	8916
Ethiopia_4500BP_published.SG	N2a.SG	Syalakh-Belkachi	yak024.SG	Yakutia_LNBA	N4a1.SG	Yakutia_LNBA	-0.005381	-1.839	545	607	11522
Ethiopia_4500BP_published.SG	kra001.SG	Yakutia_LNBA	I10855	Yakutia_LNBA (Chukotka_IA)	brn012.SG	Transbaikal_EMN	-0.005376	-2	760	844	15624
Ethiopia_4500BP_published.SG	yak021.SG	Yakutia_LNBA	N2a.SG	Syalakh-Belkachi	Dzhilinda-1_M_N.SG.SG	Dzhilinda-1_M_N.SG	-0.005371	-2.178	910	1010	18619
Ethiopia_4500BP_published.SG	Dzhilinda-1_M_N.SG.SG	Dzhilinda-1_M_N.SG	yak023.SG	Yakutia_LNBA (Relative of another individual in this group)	brn001.SG	Transbaikal_EMN	-0.005363	-2.256	839	935	17902
Ethiopia_4500BP_published.SG	yak021.SG	Yakutia_LNBA	I20528	Yakutia_LNBA	I15934	Syalakh-Belkachi	-0.005363	-4.699	5699	6324	116541
Ethiopia_4500BP_published.SG	brn008.SG	Transbaikal_EMN	KhatyrstyrCave_M	KhatyrstyrCave_M	brn012.SG	Transbaikal_EMN	-0.005361	-1.587	458	507	9140
Ethiopia_4500BP_published.SG	KhatyrstyrCave_M	KhatyrstyrCave_M	brn008.SG	Transbaikal_EMN	brn012.SG	Transbaikal_EMN	-0.005361	-1.523	458	507	9140
Ethiopia_4500BP_published.SG	brn003.SG	Transbaikal_EMN	brn002.SG	Transbaikal_EMN	yak023.SG	Yakutia_LNBA (Relative of another individual in this group)	-0.00536	-4.184	4200	4666	86940
Ethiopia_4500BP_published.SG	I10855	Yakutia_LNBA (Chukotka_IA)	I20528	Yakutia_LNBA	brn002.SG	Transbaikal_EMN	-0.005354	-1.754	518	578	11206
Ethiopia_4500BP_published.SG	N2a.SG	Syalakh-Belkachi	I20528	Yakutia_LNBA	brn008.SG	Transbaikal_EMN	-0.005353	-2.02	747	830	15505
Ethiopia_4500BP_published.SG	I20528	Yakutia_LNBA	yak022.SG	Yakutia_LNBA	N5a.SG	Syalakh-Belkachi	-0.005353	-5.079	7545	8366	153380
Ethiopia_4500BP_published.SG	brn012.SG	Transbaikal_EMN	brn003.SG	Transbaikal_EMN	N4a1.SG	Yakutia_LNBA	-0.005352	-2.763	1526	1694	31388
Ethiopia_4500BP_published.SG	N5a.SG	Syalakh-Belkachi	N4a1.SG	Yakutia_LNBA	brn002.SG	Transbaikal_EMN	-0.005351	-2.439	1128	1253	23361
Ethiopia_4500BP_published.SG	brn002.SG	Transbaikal_EMN	brn003.SG	Transbaikal_EMN	N4b2.SG	Yakutia_LNBA	-0.005335	-5.93	11214	12445	230739
Ethiopia_4500BP_published.SG	N2a.SG	Syalakh-Belkachi	irk007.SG	Transbaikal_EMN	N4a1.SG	Yakutia_LNBA	-0.005333	-1.725	469	521	9751
Ethiopia_4500BP_published.SG	N4a1.SG	Yakutia_LNBA	brn001.SG	Transbaikal_EMN	Dzhilinda-1_M_N.SG.SG	Dzhilinda-1_M_N.SG	-0.005333	-1.644	506	562	10500
Ethiopia_4500BP_published.SG	N4b2.SG	Yakutia_LNBA	yak021.SG	Yakutia_LNBA	KhatyrstyrCave_M	KhatyrstyrCave_M	-0.00533	-2.939	1951	2162	39590
Ethiopia_4500BP_published.SG	yak021.SG	Yakutia_LNBA	I20528	Yakutia_LNBA	I23448	Syalakh-Belkachi	-0.005328	-5.206	6935	7714	146196
Ethiopia_4500BP_published.SG	I20528	Yakutia_LNBA	kra001.SG	Yakutia_LNBA	N5a.SG	Syalakh-Belkachi	-0.005322	-5.076	7491	8309	153704
Ethiopia_4500BP_published.SG	yak021.SG	Yakutia_LNBA	yak022.SG	Yakutia_LNBA	N4b2.SG	Yakutia_LNBA	-0.005315	-6.697	26730	29699	558578
Ethiopia_4500BP_published.SG	N2a.SG	Syalakh-Belkachi	yak021.SG	Yakutia_LNBA	brn008.SG	Transbaikal_EMN	-0.005313	-2.611	1164	1296	24843
Ethiopia_4500BP_published.SG	yak024.SG	Yakutia_LNBA	I20528	Yakutia_LNBA	KhatyrstyrCave_M	KhatyrstyrCave_M	-0.005308	-3.059	2011	2223	39942
Ethiopia_4500BP_published.SG	brn001.SG	Transbaikal_EMN	brn008.SG	Transbaikal_EMN	yak022.SG	Yakutia_LNBA	-0.005298	-3.86	3124	3473	65879
Ethiopia_4500BP_published.SG	I10855	Yakutia_LNBA (Chukotka_IA)	I20528	Yakutia_LNBA	I15934	Syalakh-Belkachi	-0.005291	-2.748	1797	1993	37046
Ethiopia_4500BP_published.SG	brn003.SG	Transbaikal_EMN	irk007.SG	Transbaikal_EMN	I23448	Syalakh-Belkachi	-0.005279	-7.028	24754	27463	513120
Ethiopia_4500BP_published.SG	N2a.SG	Syalakh-Belkachi	yak021.SG	Yakutia_LNBA	yak022.SG	Yakutia_LNBA	-0.005279	-2.535	1263	1411	28033
Ethiopia_4500BP_published.SG	N5a.SG	Syalakh-Belkachi	brn001.SG	Transbaikal_EMN	brn012.SG	Transbaikal_EMN	-0.00526	-1.231	203	229	4943
Ethiopia_4500BP_published.SG	I10855	Yakutia_LNBA (Chukotka_IA)	I20528	Yakutia_LNBA	brn003.SG	Transbaikal_EMN	-0.005258	-3.202	2320	2567	46974
Ethiopia_4500BP_published.SG	N4b2.SG	Yakutia_LNBA	yak024.SG	Yakutia_LNBA	I23448	Syalakh-Belkachi	-0.005257	-7.018	29908	33162	618952
Ethiopia_4500BP_published.SG	brn003.SG	Transbaikal_EMN	I20528	Yakutia_LNBA	N5a.SG	Syalakh-Belkachi	-0.005254	-5.222	6965	7725	144638
Ethiopia_4500BP_published.SG	brn001.SG	Transbaikal_EMN	I10855	Yakutia_LNBA (Chukotka_IA)	yak021.SG	Yakutia_LNBA	-0.005253	-1.024	167	187	3807
Ethiopia_4500BP_published.SG	N2a.SG	Syalakh-Belkachi	yak024.SG	Yakutia_LNBA	brn012.SG	Transbaikal_EMN	-0.005253	-1.419	383	424	7805
Ethiopia_4500BP_published.SG	I10855	Yakutia_LNBA (Chukotka_IA)	yak021.SG	Yakutia_LNBA	brn001.SG	Transbaikal_EMN	-0.005253	-0.981	187	207	3807
Ethiopia_4500BP_published.SG	brn001.SG	Transbaikal_EMN	cta016.SG	Transbaikal_EMN	N5a.SG	Syalakh-Belkachi	-0.005252	-2.684	1555	1721	31604
Ethiopia_4500BP_published.SG	N4b2.SG	Yakutia_LNBA	I20528	Yakutia_LNBA	brn012.SG	Transbaikal_EMN	-0.005249	-3.268	2440	2706	50673
Ethiopia_4500BP_published.SG	N5a.SG	Syalakh-Belkachi	KhatyrstyrCave_M	KhatyrstyrCave_M	brn012.SG	Transbaikal_EMN	-0.005246	-1.031	203	225	4194
Ethiopia_4500BP_published.SG	brn008.SG	Transbaikal_EMN	brn002.SG	Transbaikal_EMN	I23448	Syalakh-Belkachi	-0.005243	-4.701	5827	6457	120154
Ethiopia_4500BP_published.SG	N4b2.SG	Yakutia_LNBA	KhatyrstyrCave_M	KhatyrstyrCave_M	brn012.SG	Transbaikal_EMN	-0.005243	-1.63	514	569	10491
Ethiopia_4500BP_published.SG	cta016.SG	Transbaikal_EMN	brn001.SG	Transbaikal_EMN	I23448	Syalakh-Belkachi	-0.005242	-3.242	1965	2179	40824
Ethiopia_4500BP_published.SG	KhatyrstyrCave_M	KhatyrstyrCave_M	brn001.SG	Transbaikal_EMN	brn012.SG	Transbaikal_EMN	-0.005242	-0.443	37	41	763
Ethiopia_4500BP_published.SG	yak022.SG	Yakutia_LNBA	N4b2.SG	Yakutia_LNBA	N5a.SG	Syalakh-Belkachi	-0.005231	-6.731	22793	25221	464172
Ethiopia_4500BP_published.SG	brn008.SG	Transbaikal_EMN	irk007.SG	Transbaikal_EMN	I23448	Syalakh-Belkachi	-0.00523	-6.731	22667	25105	466165
Ethiopia_4500BP_published.SG	yak021.SG	Yakutia_LNBA	N4a1.SG	Yakutia_LNBA	brn001.SG	Transbaikal_EMN	-0.005227	-1.458	378	420	8035
Ethiopia_4500BP_published.SG	cta016.SG	Transbaikal_EMN	N2a.SG	Syalakh-Belkachi	Dzhilinda-1_M_N.SG.SG	Dzhilinda-1_M_N.SG	-0.005224	-2.931	1723	1908	35413
Ethiopia_4500BP_published.SG	brn002.SG	Transbaikal_EMN	I10855	Yakutia_LNBA (Chukotka_IA)	yak022.SG	Yakutia_LNBA	-0.005223	-2.558	1095	1223	24505
Ethiopia_4500BP_published.SG	N4b2.SG	Yakutia_LNBA	I10855	Yakutia_LNBA (Chukotka_IA)	N5a.SG	Syalakh-Belkachi	-0.00522	-3.245	2133	2364	44251
Ethiopia_4500BP_published.SG	brn002.SG	Transbaikal_EMN	yak023.SG	Yakutia_LNBA (Relative of another individual in this group)	Dzhilinda-1_M_N.SG.SG	Dzhilinda-1_M_N.SG	-0.005219	-3.56	2984	3304	61310
Ethiopia_4500BP_published.SG	yak024.SG	Yakutia_LNBA	kra001.SG	Yakutia_LNBA	KhatyrstyrCave_M	KhatyrstyrCave_M	-0.005213	-3.743	3996	4408	79040
Ethiopia_4500BP_published.SG	kra001.SG	Yakutia_LNBA	yak021.SG	Yakutia_LNBA	N2a.SG	Syalakh-Belkachi	-0.005194	-2.626	1343	1489	28112
Ethiopia_4500BP_published.SG	N4b2.SG	Yakutia_LNBA	yak021.SG	Yakutia_LNBA	I23448	Syalakh-Belkachi	-0.005187	-6.348	15369	17023	318864
Ethiopia_4500BP_published.SG	I20528	Yakutia_LNBA	brn008.SG	Transbaikal_EMN	brn001.SG	Transbaikal_EMN	-0.005187	-2.38	999	1110	21400
Ethiopia_4500BP_published.SG	brn002.SG	Transbaikal_EMN	kra001.SG	Yakutia_LNBA	Dzhilinda-1_M_N.SG.SG	Dzhilinda-1_M_N.SG	-0.005185	-5.537	8127	8995	167412
Ethiopia_4500BP_published.SG	I10855	Yakutia_LNBA (Chukotka_IA)	brn008.SG	Transbaikal_EMN	Dzhilinda-1_M_N.SG.SG	Dzhilinda-1_M_N.SG	-0.005182	-3.691	3473	3833	69470
Ethiopia_4500BP_published.SG	yak024.SG	Yakutia_LNBA	I20528	Yakutia_LNBA	brn008.SG	Transbaikal_EMN	-0.005181	-6.228	15540	17205	321338
Ethiopia_4500BP_published.SG	N2a.SG	Syalakh-Belkachi	I23448	Syalakh-Belkachi	brn008.SG	Transbaikal_EMN	-0.005179	-2.366	1284	1417	25682
Ethiopia_4500BP_published.SG	I15934	Syalakh-Belkachi	N2a.SG	Syalakh-Belkachi	Dzhilinda-1_M_N.SG.SG	Dzhilinda-1_M_N.SG	-0.005178	-2.046	834	924	17380
Ethiopia_4500BP_published.SG	N4b2.SG	Yakutia_LNBA	yak022.SG	Yakutia_LNBA	cta016.SG	Transbaikal_EMN	-0.005172	-7.038	52721	58314	1081315
Ethiopia_4500BP_published.SG	yak021.SG	Yakutia_LNBA	kra001.SG	Yakutia_LNBA	Dzhilinda-1_M_N.SG.SG	Dzhilinda-1_M_N.SG	-0.005172	-6.423	19037	21024	384153
Ethiopia_4500BP_published.SG	I10855	Yakutia_LNBA (Chukotka_IA)	N4b2.SG	Yakutia_LNBA	irk007.SG	Transbaikal_EMN	-0.005158	-4.111	4462	4937	92082
Ethiopia_4500BP_published.SG	N4a1.SG	Yakutia_LNBA	I10855	Yakutia_LNBA (Chukotka_IA)	I20528	Yakutia_LNBA	-0.005154	-1.632	422	471	9508
Ethiopia_4500BP_published.SG	yak021.SG	Yakutia_LNBA	yak024.SG	Yakutia_LNBA	kra001.SG	Yakutia_LNBA	-0.005154	-6.353	27294	30258	575108
Ethiopia_4500BP_published.SG	yak023.SG	Yakutia_LNBA (Relative of another individual in this group)	N4a1.SG	Yakutia_LNBA	Dzhilinda-1_M_N.SG.SG	Dzhilinda-1_M_N.SG	-0.005151	-3.267	2801	3093	56689
Ethiopia_4500BP_published.SG	brn002.SG	Transbaikal_EMN	irk007.SG	Transbaikal_EMN	Dzhilinda-1_M_N.SG.SG	Dzhilinda-1_M_N.SG	-0.005145	-5.206	6796	7524	141483
Ethiopia_4500BP_published.SG	N4b2.SG	Yakutia_LNBA	yak024.SG	Yakutia_LNBA	brn003.SG	Transbaikal_EMN	-0.005139	-7.062	50042	55325	1027926
Ethiopia_4500BP_published.SG	yak021.SG	Yakutia_LNBA	N5a.SG	Syalakh-Belkachi	brn001.SG	Transbaikal_EMN	-0.005139	-1.976	813	898	16539
Ethiopia_4500BP_published.SG	N2a.SG	Syalakh-Belkachi	brn001.SG	Transbaikal_EMN	I15934	Syalakh-Belkachi	-0.005138	-0.657	68	76	1557
Ethiopia_4500BP_published.SG	I20528	Yakutia_LNBA	yak021.SG	Yakutia_LNBA	N5a.SG	Syalakh-Belkachi	-0.005135	-4.05	3912	4320	79449
Ethiopia_4500BP_published.SG	brn008.SG	Transbaikal_EMN	irk007.SG	Transbaikal_EMN	N5a.SG	Syalakh-Belkachi	-0.005131	-6.582	17463	19283	354685
Ethiopia_4500BP_published.SG	kra001.SG	Yakutia_LNBA	I20528	Yakutia_LNBA	cta016.SG	Transbaikal_EMN	-0.00513	-6.042	17789	19670	366669
Ethiopia_4500BP_published.SG	yak021.SG	Yakutia_LNBA	N4b2.SG	Yakutia_LNBA	KhatyrstyrCave_M	KhatyrstyrCave_M	-0.005128	-2.867	1959	2162	39590
Ethiopia_4500BP_published.SG	N4a1.SG	Yakutia_LNBA	N4b2.SG	Yakutia_LNBA	brn012.SG	Transbaikal_EMN	-0.005124	-2.616	1529	1695	32399
Ethiopia_4500BP_published.SG	yak023.SG	Yakutia_LNBA (Relative of another individual in this group)	I10855	Yakutia_LNBA (Chukotka_IA)	brn001.SG	Transbaikal_EMN	-0.005124	-0.755	132	145	2537
Ethiopia_4500BP_published.SG	brn003.SG	Transbaikal_EMN	irk007.SG	Transbaikal_EMN	Dzhilinda-1_M_N.SG.SG	Dzhilinda-1_M_N.SG	-0.005114	-7.068	29233	32282	596171
Ethiopia_4500BP_published.SG	KhatyrstyrCave_M	KhatyrstyrCave_M	I10855	Yakutia_LNBA (Chukotka_IA)	I23448	Syalakh-Belkachi	-0.005113	-1.745	673	740	13105
Ethiopia_4500BP_published.SG	brn002.SG	Transbaikal_EMN	KhatyrstyrCave_M	KhatyrstyrCave_M	Dzhilinda-1_M_N.SG.SG	Dzhilinda-1_M_N.SG	-0.005111	-1.834	646	715	13500
Ethiopia_4500BP_published.SG	N4b2.SG	Yakutia_LNBA	yak022.SG	Yakutia_LNBA	N5a.SG	Syalakh-Belkachi	-0.005106	-6.464	22851	25221	464172
Ethiopia_4500BP_published.SG	I20528	Yakutia_LNBA	I10855	Yakutia_LNBA (Chukotka_IA)	I23448	Syalakh-Belkachi	-0.005106	-3.056	2134	2358	43866
Ethiopia_4500BP_published.SG	N4b2.SG	Yakutia_LNBA	N4a1.SG	Yakutia_LNBA	cta016.SG	Transbaikal_EMN	-0.005105	-5.632	10851	11983	221765
Ethiopia_4500BP_published.SG	I20528	Yakutia_LNBA	I10855	Yakutia_LNBA (Chukotka_IA)	brn002.SG	Transbaikal_EMN	-0.005087	-1.699	521	578	11206
Ethiopia_4500BP_published.SG	I23448	Syalakh-Belkachi	I10855	Yakutia_LNBA (Chukotka_IA)	cta016.SG	Transbaikal_EMN	-0.005081	-4.267	4249	4699	88558
Ethiopia_4500BP_published.SG	brn012.SG	Transbaikal_EMN	brn008.SG	Transbaikal_EMN	yak023.SG	Yakutia_LNBA (Relative of another individual in this group)	-0.005073	-3.238	2434	2696	51641
Ethiopia_4500BP_published.SG	brn003.SG	Transbaikal_EMN	brn008.SG	Transbaikal_EMN	N4b2.SG	Yakutia_LNBA	-0.005071	-7.098	44364	48949	904158
Ethiopia_4500BP_published.SG	brn012.SG	Transbaikal_EMN	yak024.SG	Yakutia_LNBA	I23448	Syalakh-Belkachi	-0.005071	-4.124	4175	4616	86965
Ethiopia_4500BP_published.SG	cta016.SG	Transbaikal_EMN	yak021.SG	Yakutia_LNBA	N2a.SG	Syalakh-Belkachi	-0.005071	-2.62	1359	1499	27606
Ethiopia_4500BP_published.SG	yak023.SG	Yakutia_LNBA (Relative of another individual in this group)	brn012.SG	Transbaikal_EMN	Dzhilinda-1_M_N.SG.SG	Dzhilinda-1_M_N.SG	-0.005069	-2.932	1876	2071	38472
Ethiopia_4500BP_published.SG	I10855	Yakutia_LNBA (Chukotka_IA)	yak022.SG	Yakutia_LNBA	brn002.SG	Transbaikal_EMN	-0.00506	-2.316	1223	1347	24505
Ethiopia_4500BP_published.SG	brn012.SG	Transbaikal_EMN	brn001.SG	Transbaikal_EMN	I15934	Syalakh-Belkachi	-0.005058	-1.071	241	266	4943
Ethiopia_4500BP_published.SG	brn002.SG	Transbaikal_EMN	cta016.SG	Transbaikal_EMN	N5a.SG	Syalakh-Belkachi	-0.005057	-4.579	5193	5728	105792
Ethiopia_4500BP_published.SG	N4a1.SG	Yakutia_LNBA	yak022.SG	Yakutia_LNBA	Dzhilinda-1_M_N.SG.SG	Dzhilinda-1_M_N.SG	-0.005056	-4.614	7549	8324	153282
Ethiopia_4500BP_published.SG	brn012.SG	Transbaikal_EMN	yak022.SG	Yakutia_LNBA	N5a.SG	Syalakh-Belkachi	-0.00505	-3.757	3347	3694	68707
Ethiopia_4500BP_published.SG	N5a.SG	Syalakh-Belkachi	N2a.SG	Syalakh-Belkachi	Dzhilinda-1_M_N.SG.SG	Dzhilinda-1_M_N.SG	-0.005048	-1.851	729	806	15253
Ethiopia_4500BP_published.SG	yak022.SG	Yakutia_LNBA	N4b2.SG	Yakutia_LNBA	Dzhilinda-1_M_N.SG.SG	Dzhilinda-1_M_N.SG	-0.005046	-7.17	35910	39584	728164
Ethiopia_4500BP_published.SG	N4b2.SG	Yakutia_LNBA	I10855	Yakutia_LNBA (Chukotka_IA)	brn008.SG	Transbaikal_EMN	-0.005044	-4.041	4470	4940	93172
Ethiopia_4500BP_published.SG	Dzhilinda-1_M_N.SG.SG	Dzhilinda-1_M_N.SG	I23448	Syalakh-Belkachi	brn001.SG	Transbaikal_EMN	-0.005042	-2.567	1523	1680	31141
Ethiopia_4500BP_published.SG	yak021.SG	Yakutia_LNBA	N4b2.SG	Yakutia_LNBA	I23448	Syalakh-Belkachi	-0.00504	-6.242	15416	17023	318864
Ethiopia_4500BP_published.SG	brn002.SG	Transbaikal_EMN	yak024.SG	Yakutia_LNBA	Dzhilinda-1_M_N.SG.SG	Dzhilinda-1_M_N.SG	-0.005038	-5.284	8117	8955	166331
Ethiopia_4500BP_published.SG	brn001.SG	Transbaikal_EMN	irk007.SG	Transbaikal_EMN	I15934	Syalakh-Belkachi	-0.005037	-2.603	1354	1496	28191
Ethiopia_4500BP_published.SG	N4b2.SG	Yakutia_LNBA	yak023.SG	Yakutia_LNBA (Relative of another individual in this group)	brn012.SG	Transbaikal_EMN	-0.005037	-3.424	2686	2971	56583
Ethiopia_4500BP_published.SG	KhatyrstyrCave_M	KhatyrstyrCave_M	I20528	Yakutia_LNBA	N2a.SG	Syalakh-Belkachi	-0.005031	-0.631	96	105	1789
Ethiopia_4500BP_published.SG	N2a.SG	Syalakh-Belkachi	I20528	Yakutia_LNBA	I10855	Yakutia_LNBA (Chukotka_IA)	-0.005029	-0.766	114	126	2386
Ethiopia_4500BP_published.SG	kra001.SG	Yakutia_LNBA	yak024.SG	Yakutia_LNBA	cta016.SG	Transbaikal_EMN	-0.005027	-7.096	54065	59667	1114354
Ethiopia_4500BP_published.SG	yak024.SG	Yakutia_LNBA	N4a1.SG	Yakutia_LNBA	Dzhilinda-1_M_N.SG.SG	Dzhilinda-1_M_N.SG	-0.005022	-4.748	7595	8362	152718
Ethiopia_4500BP_published.SG	N4b2.SG	Yakutia_LNBA	I20528	Yakutia_LNBA	brn008.SG	Transbaikal_EMN	-0.005021	-5.99	15176	16755	314452
Ethiopia_4500BP_published.SG	yak022.SG	Yakutia_LNBA	kra001.SG	Yakutia_LNBA	KhatyrstyrCave_M	KhatyrstyrCave_M	-0.005016	-3.646	3971	4369	79345
Ethiopia_4500BP_published.SG	N4a1.SG	Yakutia_LNBA	N4b2.SG	Yakutia_LNBA	brn002.SG	Transbaikal_EMN	-0.005011	-3.124	2488	2747	51688
Ethiopia_4500BP_published.SG	brn001.SG	Transbaikal_EMN	cta016.SG	Transbaikal_EMN	Dzhilinda-1_M_N.SG.SG	Dzhilinda-1_M_N.SG	-0.005006	-3.309	2387	2631	48745
Ethiopia_4500BP_published.SG	yak023.SG	Yakutia_LNBA (Relative of another individual in this group)	yak021.SG	Yakutia_LNBA	N4b2.SG	Yakutia_LNBA	-0.005006	-5.007	9758	10781	204372
Ethiopia_4500BP_published.SG	I20528	Yakutia_LNBA	N4b2.SG	Yakutia_LNBA	I15934	Syalakh-Belkachi	-0.005005	-4.981	10760	11860	219784
Ethiopia_4500BP_published.SG	kra001.SG	Yakutia_LNBA	yak024.SG	Yakutia_LNBA	N2a.SG	Syalakh-Belkachi	-0.00499	-3.124	2664	2936	54510
Ethiopia_4500BP_published.SG	yak022.SG	Yakutia_LNBA	kra001.SG	Yakutia_LNBA	Dzhilinda-1_M_N.SG.SG	Dzhilinda-1_M_N.SG	-0.004984	-6.856	37410	41153	750969
Ethiopia_4500BP_published.SG	Dzhilinda-1_M_N.SG.SG	Dzhilinda-1_M_N.SG	N2a.SG	Syalakh-Belkachi	I20528	Yakutia_LNBA	-0.004983	-1.845	588	652	12843
Ethiopia_4500BP_published.SG	brn008.SG	Transbaikal_EMN	brn012.SG	Transbaikal_EMN	N5a.SG	Syalakh-Belkachi	-0.004982	-3.51	3035	3339	61016
Ethiopia_4500BP_published.SG	kra001.SG	Yakutia_LNBA	I20528	Yakutia_LNBA	brn008.SG	Transbaikal_EMN	-0.004979	-5.888	15564	17174	323327
Ethiopia_4500BP_published.SG	N2a.SG	Syalakh-Belkachi	N4b2.SG	Yakutia_LNBA	yak023.SG	Yakutia_LNBA (Relative of another individual in this group)	-0.004971	-2.111	940	1036	19311
Ethiopia_4500BP_published.SG	N4a1.SG	Yakutia_LNBA	I10855	Yakutia_LNBA (Chukotka_IA)	irk007.SG	Transbaikal_EMN	-0.004966	-2.105	862	952	18124
Ethiopia_4500BP_published.SG	brn001.SG	Transbaikal_EMN	yak023.SG	Yakutia_LNBA (Relative of another individual in this group)	N5a.SG	Syalakh-Belkachi	-0.004963	-1.718	554	612	11687
Ethiopia_4500BP_published.SG	kra001.SG	Yakutia_LNBA	yak022.SG	Yakutia_LNBA	N5a.SG	Syalakh-Belkachi	-0.004962	-6.48	23373	25756	480273
Ethiopia_4500BP_published.SG	brn012.SG	Transbaikal_EMN	yak023.SG	Yakutia_LNBA (Relative of another individual in this group)	N4a1.SG	Yakutia_LNBA	-0.004946	-1.7	556	617	12332
Ethiopia_4500BP_published.SG	Dzhilinda-1_M_N.SG.SG	Dzhilinda-1_M_N.SG	N2a.SG	Syalakh-Belkachi	I10855	Yakutia_LNBA (Chukotka_IA)	-0.004943	-0.95	188	207	3844
Ethiopia_4500BP_published.SG	N4b2.SG	Yakutia_LNBA	I10855	Yakutia_LNBA (Chukotka_IA)	irk007.SG	Transbaikal_EMN	-0.004941	-4.016	4482	4937	92082
Ethiopia_4500BP_published.SG	KhatyrstyrCave_M	KhatyrstyrCave_M	N4a1.SG	Yakutia_LNBA	I23448	Syalakh-Belkachi	-0.004939	-1.713	603	665	12554
Ethiopia_4500BP_published.SG	kra001.SG	Yakutia_LNBA	yak024.SG	Yakutia_LNBA	brn001.SG	Transbaikal_EMN	-0.004934	-3.719	3560	3929	74792
Ethiopia_4500BP_published.SG	N4a1.SG	Yakutia_LNBA	N2a.SG	Syalakh-Belkachi	I23448	Syalakh-Belkachi	-0.004934	-1.206	256	284	5675
Ethiopia_4500BP_published.SG	N4b2.SG	Yakutia_LNBA	N4a1.SG	Yakutia_LNBA	brn002.SG	Transbaikal_EMN	-0.004933	-3.114	2492	2747	51688
Ethiopia_4500BP_published.SG	I10855	Yakutia_LNBA (Chukotka_IA)	brn012.SG	Transbaikal_EMN	brn002.SG	Transbaikal_EMN	-0.00493	-0.896	157	174	3448
Ethiopia_4500BP_published.SG	KhatyrstyrCave_M	KhatyrstyrCave_M	cta016.SG	Transbaikal_EMN	brn002.SG	Transbaikal_EMN	-0.004924	-1.906	807	889	16652
Ethiopia_4500BP_published.SG	KhatyrstyrCave_M	KhatyrstyrCave_M	N4a1.SG	Yakutia_LNBA	N5a.SG	Syalakh-Belkachi	-0.004919	-1.136	279	307	5692
Ethiopia_4500BP_published.SG	N4a1.SG	Yakutia_LNBA	I20528	Yakutia_LNBA	cta016.SG	Transbaikal_EMN	-0.004918	-3.593	3370	3719	70969
Ethiopia_4500BP_published.SG	N4b2.SG	Yakutia_LNBA	yak022.SG	Yakutia_LNBA	Dzhilinda-1_M_N.SG.SG	Dzhilinda-1_M_N.SG	-0.004916	-6.801	36004	39584	728164
Ethiopia_4500BP_published.SG	yak021.SG	Yakutia_LNBA	N4b2.SG	Yakutia_LNBA	I15934	Syalakh-Belkachi	-0.004912	-5.506	12233	13465	250814
Ethiopia_4500BP_published.SG	brn001.SG	Transbaikal_EMN	yak022.SG	Yakutia_LNBA	N5a.SG	Syalakh-Belkachi	-0.00491	-2.586	1540	1698	32178
Ethiopia_4500BP_published.SG	cta016.SG	Transbaikal_EMN	brn008.SG	Transbaikal_EMN	I23448	Syalakh-Belkachi	-0.004901	-6.624	26032	28648	533727
Ethiopia_4500BP_published.SG	N5a.SG	Syalakh-Belkachi	I23448	Syalakh-Belkachi	brn012.SG	Transbaikal_EMN	-0.004891	-2.77	1731	1906	35783
Ethiopia_4500BP_published.SG	I15934	Syalakh-Belkachi	kra001.SG	Yakutia_LNBA	brn001.SG	Transbaikal_EMN	-0.004891	-2.55	1590	1751	32919
Ethiopia_4500BP_published.SG	kra001.SG	Yakutia_LNBA	N4b2.SG	Yakutia_LNBA	N2a.SG	Syalakh-Belkachi	-0.004886	-3.137	2566	2825	53009
Ethiopia_4500BP_published.SG	brn001.SG	Transbaikal_EMN	yak021.SG	Yakutia_LNBA	I23448	Syalakh-Belkachi	-0.004885	-2.286	1015	1121	21700
Ethiopia_4500BP_published.SG	I10855	Yakutia_LNBA (Chukotka_IA)	yak023.SG	Yakutia_LNBA (Relative of another individual in this group)	KhatyrstyrCave_M	KhatyrstyrCave_M	-0.004885	-1.016	275	299	4913
Ethiopia_4500BP_published.SG	brn008.SG	Transbaikal_EMN	irk007.SG	Transbaikal_EMN	I15934	Syalakh-Belkachi	-0.00488	-6.367	17891	19685	367609
Ethiopia_4500BP_published.SG	N2a.SG	Syalakh-Belkachi	brn012.SG	Transbaikal_EMN	yak023.SG	Yakutia_LNBA (Relative of another individual in this group)	-0.00488	-0.789	147	161	2869
Ethiopia_4500BP_published.SG	I10855	Yakutia_LNBA (Chukotka_IA)	brn002.SG	Transbaikal_EMN	N5a.SG	Syalakh-Belkachi	-0.004875	-1.52	469	518	10052
Ethiopia_4500BP_published.SG	I20528	Yakutia_LNBA	N4b2.SG	Yakutia_LNBA	cta016.SG	Transbaikal_EMN	-0.00487	-5.441	17636	19372	356497
Ethiopia_4500BP_published.SG	I23448	Syalakh-Belkachi	I10855	Yakutia_LNBA (Chukotka_IA)	N4a1.SG	Yakutia_LNBA	-0.004867	-2.032	773	855	16848
Ethiopia_4500BP_published.SG	N5a.SG	Syalakh-Belkachi	N4a1.SG	Yakutia_LNBA	brn012.SG	Transbaikal_EMN	-0.004862	-1.812	696	768	14810
Ethiopia_4500BP_published.SG	N4b2.SG	Yakutia_LNBA	N4a1.SG	Yakutia_LNBA	brn003.SG	Transbaikal_EMN	-0.004859	-5.039	10253	11281	211546
Ethiopia_4500BP_published.SG	N4b2.SG	Yakutia_LNBA	I20528	Yakutia_LNBA	I15934	Syalakh-Belkachi	-0.004859	-5.079	10792	11860	219784
Ethiopia_4500BP_published.SG	brn012.SG	Transbaikal_EMN	KhatyrstyrCave_M	KhatyrstyrCave_M	I20528	Yakutia_LNBA	-0.004857	-1.114	252	278	5353
Ethiopia_4500BP_published.SG	yak021.SG	Yakutia_LNBA	I20528	Yakutia_LNBA	brn003.SG	Transbaikal_EMN	-0.004855	-4.977	8813	9694	181448
Ethiopia_4500BP_published.SG	yak021.SG	Yakutia_LNBA	yak023.SG	Yakutia_LNBA (Relative of another individual in this group)	N4b2.SG	Yakutia_LNBA	-0.004839	-4.944	9792	10781	204372
Ethiopia_4500BP_published.SG	I20528	Yakutia_LNBA	yak022.SG	Yakutia_LNBA	KhatyrstyrCave_M	KhatyrstyrCave_M	-0.004837	-2.84	1979	2173	40111
Ethiopia_4500BP_published.SG	Dzhilinda-1_M_N.SG.SG	Dzhilinda-1_M_N.SG	N2a.SG	Syalakh-Belkachi	I15934	Syalakh-Belkachi	-0.004833	-1.959	834	918	17380
Ethiopia_4500BP_published.SG	N4b2.SG	Yakutia_LNBA	yak021.SG	Yakutia_LNBA	Dzhilinda-1_M_N.SG.SG	Dzhilinda-1_M_N.SG	-0.004827	-6.007	18462	20262	372866
Ethiopia_4500BP_published.SG	I15934	Syalakh-Belkachi	N4a1.SG	Yakutia_LNBA	brn001.SG	Transbaikal_EMN	-0.004827	-1.198	281	312	6422
Ethiopia_4500BP_published.SG	brn012.SG	Transbaikal_EMN	brn008.SG	Transbaikal_EMN	kra001.SG	Yakutia_LNBA	-0.004825	-4.405	6914	7598	141767
Ethiopia_4500BP_published.SG	yak023.SG	Yakutia_LNBA (Relative of another individual in this group)	I10855	Yakutia_LNBA (Chukotka_IA)	N4b2.SG	Yakutia_LNBA	-0.004823	-2.79	1881	2070	39188
Ethiopia_4500BP_published.SG	N4b2.SG	Yakutia_LNBA	yak022.SG	Yakutia_LNBA	brn001.SG	Transbaikal_EMN	-0.004819	-3.561	3490	3840	72631
Ethiopia_4500BP_published.SG	brn001.SG	Transbaikal_EMN	brn008.SG	Transbaikal_EMN	yak023.SG	Yakutia_LNBA (Relative of another individual in this group)	-0.004817	-2.16	1152	1267	23875
Ethiopia_4500BP_published.SG	I10855	Yakutia_LNBA (Chukotka_IA)	N4b2.SG	Yakutia_LNBA	N5a.SG	Syalakh-Belkachi	-0.004813	-2.909	2151	2364	44251
Ethiopia_4500BP_published.SG	N4a1.SG	Yakutia_LNBA	yak021.SG	Yakutia_LNBA	Dzhilinda-1_M_N.SG.SG	Dzhilinda-1_M_N.SG	-0.004808	-3.805	3862	4244	79446
Ethiopia_4500BP_published.SG	N4a1.SG	Yakutia_LNBA	I10855	Yakutia_LNBA (Chukotka_IA)	I23448	Syalakh-Belkachi	-0.004808	-1.947	773	854	16848
Ethiopia_4500BP_published.SG	brn003.SG	Transbaikal_EMN	I10855	Yakutia_LNBA (Chukotka_IA)	KhatyrstyrCave_M	KhatyrstyrCave_M	-0.004807	-1.684	644	706	12897
Ethiopia_4500BP_published.SG	N2a.SG	Syalakh-Belkachi	N4b2.SG	Yakutia_LNBA	brn001.SG	Transbaikal_EMN	-0.004801	-0.909	170	187	3541
Ethiopia_4500BP_published.SG	brn002.SG	Transbaikal_EMN	brn003.SG	Transbaikal_EMN	yak022.SG	Yakutia_LNBA	-0.0048	-5.482	11518	12660	237937
Ethiopia_4500BP_published.SG	brn001.SG	Transbaikal_EMN	I20528	Yakutia_LNBA	brn012.SG	Transbaikal_EMN	-0.004795	-0.93	176	194	3754
Ethiopia_4500BP_published.SG	I20528	Yakutia_LNBA	I23448	Syalakh-Belkachi	brn001.SG	Transbaikal_EMN	-0.004795	-2.064	892	981	18561
Ethiopia_4500BP_published.SG	N4b2.SG	Yakutia_LNBA	yak021.SG	Yakutia_LNBA	brn012.SG	Transbaikal_EMN	-0.004794	-3.697	3859	4240	79472
Ethiopia_4500BP_published.SG	I20528	Yakutia_LNBA	yak023.SG	Yakutia_LNBA (Relative of another individual in this group)	N5a.SG	Syalakh-Belkachi	-0.004794	-3.194	2757	3025	55903
Ethiopia_4500BP_published.SG	kra001.SG	Yakutia_LNBA	N4b2.SG	Yakutia_LNBA	Dzhilinda-1_M_N.SG.SG	Dzhilinda-1_M_N.SG	-0.004789	-6.742	35875	39371	729961
Ethiopia_4500BP_published.SG	I20528	Yakutia_LNBA	kra001.SG	Yakutia_LNBA	I15934	Syalakh-Belkachi	-0.004787	-5.086	11058	12138	225593
Ethiopia_4500BP_published.SG	brn012.SG	Transbaikal_EMN	brn008.SG	Transbaikal_EMN	N4b2.SG	Yakutia_LNBA	-0.004786	-4.703	6734	7390	137055
Ethiopia_4500BP_published.SG	yak024.SG	Yakutia_LNBA	N4b2.SG	Yakutia_LNBA	KhatyrstyrCave_M	KhatyrstyrCave_M	-0.004785	-3.65	3910	4279	77112
Ethiopia_4500BP_published.SG	yak023.SG	Yakutia_LNBA (Relative of another individual in this group)	N4b2.SG	Yakutia_LNBA	Dzhilinda-1_M_N.SG.SG	Dzhilinda-1_M_N.SG	-0.004771	-5.568	12894	14158	264914
Ethiopia_4500BP_published.SG	I20528	Yakutia_LNBA	yak021.SG	Yakutia_LNBA	I15934	Syalakh-Belkachi	-0.004771	-4.212	5768	6324	116541
Ethiopia_4500BP_published.SG	yak024.SG	Yakutia_LNBA	N4b2.SG	Yakutia_LNBA	brn001.SG	Transbaikal_EMN	-0.00477	-3.612	3549	3894	72323
Ethiopia_4500BP_published.SG	brn012.SG	Transbaikal_EMN	yak022.SG	Yakutia_LNBA	I23448	Syalakh-Belkachi	-0.004766	-3.898	4308	4724	87280
Ethiopia_4500BP_published.SG	I20528	Yakutia_LNBA	kra001.SG	Yakutia_LNBA	cta016.SG	Transbaikal_EMN	-0.004765	-5.775	17923	19670	366669
Ethiopia_4500BP_published.SG	cta016.SG	Transbaikal_EMN	brn001.SG	Transbaikal_EMN	Dzhilinda-1_M_N.SG.SG	Dzhilinda-1_M_N.SG	-0.004759	-3.127	2399	2631	48745
Ethiopia_4500BP_published.SG	N4a1.SG	Yakutia_LNBA	I10855	Yakutia_LNBA (Chukotka_IA)	brn002.SG	Transbaikal_EMN	-0.004757	-1.065	225	248	4835
Ethiopia_4500BP_published.SG	cta016.SG	Transbaikal_EMN	brn003.SG	Transbaikal_EMN	I23448	Syalakh-Belkachi	-0.004755	-6.956	28702	31494	587220
Ethiopia_4500BP_published.SG	I10855	Yakutia_LNBA (Chukotka_IA)	yak021.SG	Yakutia_LNBA	kra001.SG	Yakutia_LNBA	-0.004755	-3.175	2695	2967	57208
Ethiopia_4500BP_published.SG	brn002.SG	Transbaikal_EMN	yak022.SG	Yakutia_LNBA	Dzhilinda-1_M_N.SG.SG	Dzhilinda-1_M_N.SG	-0.004753	-5.129	8096	8890	167057
Ethiopia_4500BP_published.SG	I20528	Yakutia_LNBA	yak024.SG	Yakutia_LNBA	cta016.SG	Transbaikal_EMN	-0.004753	-6.044	17598	19330	364383
Ethiopia_4500BP_published.SG	yak021.SG	Yakutia_LNBA	I20528	Yakutia_LNBA	brn012.SG	Transbaikal_EMN	-0.004751	-2.235	1299	1427	26944
Ethiopia_4500BP_published.SG	cta016.SG	Transbaikal_EMN	I10855	Yakutia_LNBA (Chukotka_IA)	N4a1.SG	Yakutia_LNBA	-0.004746	-2.075	983	1082	20859
Ethiopia_4500BP_published.SG	I23448	Syalakh-Belkachi	N2a.SG	Syalakh-Belkachi	brn002.SG	Transbaikal_EMN	-0.004743	-1.167	310	341	6536
Ethiopia_4500BP_published.SG	Dzhilinda-1_M_N.SG.SG	Dzhilinda-1_M_N.SG	N4b2.SG	Yakutia_LNBA	brn001.SG	Transbaikal_EMN	-0.004742	-3.161	2267	2496	48291
Ethiopia_4500BP_published.SG	cta016.SG	Transbaikal_EMN	irk007.SG	Transbaikal_EMN	N5a.SG	Syalakh-Belkachi	-0.004741	-5.971	19408	21280	394828
Ethiopia_4500BP_published.SG	cta016.SG	Transbaikal_EMN	I20528	Yakutia_LNBA	N5a.SG	Syalakh-Belkachi	-0.004738	-4.695	7167	7879	150285
Ethiopia_4500BP_published.SG	kra001.SG	Yakutia_LNBA	I20528	Yakutia_LNBA	brn003.SG	Transbaikal_EMN	-0.004737	-5.642	17047	18719	352987
Ethiopia_4500BP_published.SG	yak022.SG	Yakutia_LNBA	I20528	Yakutia_LNBA	KhatyrstyrCave_M	KhatyrstyrCave_M	-0.004737	-2.693	1983	2173	40111
Ethiopia_4500BP_published.SG	brn002.SG	Transbaikal_EMN	brn003.SG	Transbaikal_EMN	yak023.SG	Yakutia_LNBA (Relative of another individual in this group)	-0.004727	-3.768	4255	4666	86940
Ethiopia_4500BP_published.SG	I15934	Syalakh-Belkachi	I10855	Yakutia_LNBA (Chukotka_IA)	cta016.SG	Transbaikal_EMN	-0.004722	-3.611	3600	3947	73479
Ethiopia_4500BP_published.SG	I10855	Yakutia_LNBA (Chukotka_IA)	N2a.SG	Syalakh-Belkachi	N4a1.SG	Yakutia_LNBA	-0.004721	-0.473	58	63	1059
Ethiopia_4500BP_published.SG	yak021.SG	Yakutia_LNBA	yak024.SG	Yakutia_LNBA	N4b2.SG	Yakutia_LNBA	-0.004718	-5.742	26617	29241	556154
Ethiopia_4500BP_published.SG	N4b2.SG	Yakutia_LNBA	yak022.SG	Yakutia_LNBA	KhatyrstyrCave_M	KhatyrstyrCave_M	-0.004715	-3.494	3850	4215	77412
Ethiopia_4500BP_published.SG	yak024.SG	Yakutia_LNBA	kra001.SG	Yakutia_LNBA	N5a.SG	Syalakh-Belkachi	-0.004714	-5.498	23605	25859	478159
Ethiopia_4500BP_published.SG	irk007.SG	Transbaikal_EMN	brn012.SG	Transbaikal_EMN	I10855	Yakutia_LNBA (Chukotka_IA)	-0.004707	-1.653	622	685	13383
Ethiopia_4500BP_published.SG	N4a1.SG	Yakutia_LNBA	I10855	Yakutia_LNBA (Chukotka_IA)	kra001.SG	Yakutia_LNBA	-0.004697	-2.146	958	1058	21289
Ethiopia_4500BP_published.SG	kra001.SG	Yakutia_LNBA	I20528	Yakutia_LNBA	I23448	Syalakh-Belkachi	-0.004695	-5.42	13598	14930	283696
Ethiopia_4500BP_published.SG	brn012.SG	Transbaikal_EMN	brn003.SG	Transbaikal_EMN	N4b2.SG	Yakutia_LNBA	-0.004692	-4.414	7081	7766	145988
Ethiopia_4500BP_published.SG	brn001.SG	Transbaikal_EMN	brn002.SG	Transbaikal_EMN	I23448	Syalakh-Belkachi	-0.004688	-1.449	447	491	9385
Ethiopia_4500BP_published.SG	yak024.SG	Yakutia_LNBA	I20528	Yakutia_LNBA	brn003.SG	Transbaikal_EMN	-0.004683	-5.75	16919	18562	350808
Ethiopia_4500BP_published.SG	brn003.SG	Transbaikal_EMN	cta016.SG	Transbaikal_EMN	N5a.SG	Syalakh-Belkachi	-0.004678	-6.175	22032	24097	441466
Ethiopia_4500BP_published.SG	N2a.SG	Syalakh-Belkachi	irk007.SG	Transbaikal_EMN	brn012.SG	Transbaikal_EMN	-0.004676	-1.151	327	358	6629
Ethiopia_4500BP_published.SG	yak023.SG	Yakutia_LNBA (Relative of another individual in this group)	N2a.SG	Syalakh-Belkachi	KhatyrstyrCave_M	KhatyrstyrCave_M	-0.004673	-0.491	72	78	1284
Ethiopia_4500BP_published.SG	I15934	Syalakh-Belkachi	I23448	Syalakh-Belkachi	Dzhilinda-1_M_N.SG.SG	Dzhilinda-1_M_N.SG	-0.004672	-5.333	15966	17454	318475
Ethiopia_4500BP_published.SG	Dzhilinda-1_M_N.SG.SG	Dzhilinda-1_M_N.SG	N4a1.SG	Yakutia_LNBA	brn001.SG	Transbaikal_EMN	-0.004667	-1.593	457	506	10500
Ethiopia_4500BP_published.SG	irk007.SG	Transbaikal_EMN	brn008.SG	Transbaikal_EMN	N5a.SG	Syalakh-Belkachi	-0.004666	-6.072	17628	19283	354685
Ethiopia_4500BP_published.SG	I15934	Syalakh-Belkachi	I10855	Yakutia_LNBA (Chukotka_IA)	KhatyrstyrCave_M	KhatyrstyrCave_M	-0.004665	-1.502	583	638	11790
Ethiopia_4500BP_published.SG	I23448	Syalakh-Belkachi	brn001.SG	Transbaikal_EMN	N2a.SG	Syalakh-Belkachi	-0.004663	-0.64	91	100	1930
Ethiopia_4500BP_published.SG	yak022.SG	Yakutia_LNBA	I10855	Yakutia_LNBA (Chukotka_IA)	N4b2.SG	Yakutia_LNBA	-0.004661	-3.949	5116	5620	108121
Ethiopia_4500BP_published.SG	I20528	Yakutia_LNBA	yak024.SG	Yakutia_LNBA	I15934	Syalakh-Belkachi	-0.00466	-4.856	11007	12052	224254
Ethiopia_4500BP_published.SG	kra001.SG	Yakutia_LNBA	I10855	Yakutia_LNBA (Chukotka_IA)	I23448	Syalakh-Belkachi	-0.004659	-3.763	4353	4776	90785
Ethiopia_4500BP_published.SG	cta016.SG	Transbaikal_EMN	N2a.SG	Syalakh-Belkachi	N4a1.SG	Yakutia_LNBA	-0.004653	-1.536	577	630	11391
Ethiopia_4500BP_published.SG	N4a1.SG	Yakutia_LNBA	N2a.SG	Syalakh-Belkachi	KhatyrstyrCave_M	KhatyrstyrCave_M	-0.004651	-0.358	33	36	645
Ethiopia_4500BP_published.SG	I23448	Syalakh-Belkachi	I15934	Syalakh-Belkachi	brn008.SG	Transbaikal_EMN	-0.004651	-5.73	17490	19134	353447
Ethiopia_4500BP_published.SG	I20528	Yakutia_LNBA	N4b2.SG	Yakutia_LNBA	brn001.SG	Transbaikal_EMN	-0.004651	-2.172	1147	1259	24079
Ethiopia_4500BP_published.SG	brn001.SG	Transbaikal_EMN	N5a.SG	Syalakh-Belkachi	I15934	Syalakh-Belkachi	-0.00465	-1.602	628	691	13549
Ethiopia_4500BP_published.SG	brn001.SG	Transbaikal_EMN	yak024.SG	Yakutia_LNBA	N5a.SG	Syalakh-Belkachi	-0.00465	-2.374	1525	1674	32042
Ethiopia_4500BP_published.SG	yak021.SG	Yakutia_LNBA	N2a.SG	Syalakh-Belkachi	N4a1.SG	Yakutia_LNBA	-0.004647	-1.163	295	323	6026
Ethiopia_4500BP_published.SG	yak023.SG	Yakutia_LNBA (Relative of another individual in this group)	I20528	Yakutia_LNBA	cta016.SG	Transbaikal_EMN	-0.004645	-4.403	6361	6976	132405
Ethiopia_4500BP_published.SG	yak021.SG	Yakutia_LNBA	N4b2.SG	Yakutia_LNBA	N5a.SG	Syalakh-Belkachi	-0.004644	-5.063	11678	12777	236649
Ethiopia_4500BP_published.SG	brn012.SG	Transbaikal_EMN	KhatyrstyrCave_M	KhatyrstyrCave_M	N4a1.SG	Yakutia_LNBA	-0.004632	-0.605	95	104	1943
Ethiopia_4500BP_published.SG	Dzhilinda-1_M_N.SG.SG	Dzhilinda-1_M_N.SG	yak024.SG	Yakutia_LNBA	brn001.SG	Transbaikal_EMN	-0.004631	-3.06	2326	2555	49454
Ethiopia_4500BP_published.SG	I23448	Syalakh-Belkachi	yak021.SG	Yakutia_LNBA	brn012.SG	Transbaikal_EMN	-0.004629	-3.008	2144	2353	45146
Ethiopia_4500BP_published.SG	brn002.SG	Transbaikal_EMN	N4a1.SG	Yakutia_LNBA	N2a.SG	Syalakh-Belkachi	-0.004624	-0.723	132	144	2595
Ethiopia_4500BP_published.SG	I10855	Yakutia_LNBA (Chukotka_IA)	kra001.SG	Yakutia_LNBA	cta016.SG	Transbaikal_EMN	-0.004616	-3.926	5377	5880	108967
Ethiopia_4500BP_published.SG	yak024.SG	Yakutia_LNBA	N4b2.SG	Yakutia_LNBA	cta016.SG	Transbaikal_EMN	-0.004612	-6.391	53800	58765	1076454
Ethiopia_4500BP_published.SG	brn002.SG	Transbaikal_EMN	I20528	Yakutia_LNBA	I15934	Syalakh-Belkachi	-0.004611	-3.178	2333	2562	49663
Ethiopia_4500BP_published.SG	brn012.SG	Transbaikal_EMN	I20528	Yakutia_LNBA	I23448	Syalakh-Belkachi	-0.00461	-2.618	1860	2038	38614
Ethiopia_4500BP_published.SG	yak022.SG	Yakutia_LNBA	yak021.SG	Yakutia_LNBA	N4b2.SG	Yakutia_LNBA	-0.00461	-5.845	27124	29699	558578
Ethiopia_4500BP_published.SG	brn012.SG	Transbaikal_EMN	N4b2.SG	Yakutia_LNBA	N2a.SG	Syalakh-Belkachi	-0.004608	-1.268	371	406	7596
Ethiopia_4500BP_published.SG	brn003.SG	Transbaikal_EMN	brn002.SG	Transbaikal_EMN	kra001.SG	Yakutia_LNBA	-0.004607	-5.274	11555	12654	238530
Ethiopia_4500BP_published.SG	N4b2.SG	Yakutia_LNBA	I20528	Yakutia_LNBA	brn002.SG	Transbaikal_EMN	-0.004606	-3.641	3847	4220	80973
Ethiopia_4500BP_published.SG	brn001.SG	Transbaikal_EMN	N4a1.SG	Yakutia_LNBA	yak021.SG	Yakutia_LNBA	-0.004605	-1.326	378	415	8035
Ethiopia_4500BP_published.SG	N4b2.SG	Yakutia_LNBA	yak022.SG	Yakutia_LNBA	I23448	Syalakh-Belkachi	-0.004603	-6.129	30280	33140	621372
Ethiopia_4500BP_published.SG	N4b2.SG	Yakutia_LNBA	yak024.SG	Yakutia_LNBA	brn008.SG	Transbaikal_EMN	-0.004601	-6.162	47297	51713	959830
Ethiopia_4500BP_published.SG	N4a1.SG	Yakutia_LNBA	I20528	Yakutia_LNBA	N5a.SG	Syalakh-Belkachi	-0.004598	-2.381	1465	1606	30668
Ethiopia_4500BP_published.SG	brn001.SG	Transbaikal_EMN	yak024.SG	Yakutia_LNBA	I15934	Syalakh-Belkachi	-0.004585	-2.465	1576	1726	32713
Ethiopia_4500BP_published.SG	brn012.SG	Transbaikal_EMN	KhatyrstyrCave_M	KhatyrstyrCave_M	cta016.SG	Transbaikal_EMN	-0.004585	-1.526	508	556	10468
Ethiopia_4500BP_published.SG	cta016.SG	Transbaikal_EMN	brn008.SG	Transbaikal_EMN	N5a.SG	Syalakh-Belkachi	-0.004584	-5.753	20656	22562	415800
Ethiopia_4500BP_published.SG	N4b2.SG	Yakutia_LNBA	I10855	Yakutia_LNBA (Chukotka_IA)	I23448	Syalakh-Belkachi	-0.004583	-3.515	4322	4727	88366
Ethiopia_4500BP_published.SG	kra001.SG	Yakutia_LNBA	I10855	Yakutia_LNBA (Chukotka_IA)	I15934	Syalakh-Belkachi	-0.00458	-3.282	3700	4045	75325
Ethiopia_4500BP_published.SG	kra001.SG	Yakutia_LNBA	yak022.SG	Yakutia_LNBA	brn001.SG	Transbaikal_EMN	-0.004579	-3.565	3559	3903	75118
Ethiopia_4500BP_published.SG	kra001.SG	Yakutia_LNBA	I20528	Yakutia_LNBA	irk007.SG	Transbaikal_EMN	-0.004579	-5.261	15407	16869	319257
Ethiopia_4500BP_published.SG	yak023.SG	Yakutia_LNBA (Relative of another individual in this group)	I20528	Yakutia_LNBA	brn002.SG	Transbaikal_EMN	-0.004578	-2.453	1417	1555	30144
Ethiopia_4500BP_published.SG	kra001.SG	Yakutia_LNBA	yak023.SG	Yakutia_LNBA (Relative of another individual in this group)	N5a.SG	Syalakh-Belkachi	-0.00457	-4.366	8625	9427	175503
Ethiopia_4500BP_published.SG	I15934	Syalakh-Belkachi	I23448	Syalakh-Belkachi	brn003.SG	Transbaikal_EMN	-0.004564	-5.479	19601	21394	392861
Ethiopia_4500BP_published.SG	N4b2.SG	Yakutia_LNBA	yak023.SG	Yakutia_LNBA (Relative of another individual in this group)	brn001.SG	Transbaikal_EMN	-0.004562	-2.207	1255	1375	26303
Ethiopia_4500BP_published.SG	yak024.SG	Yakutia_LNBA	I20528	Yakutia_LNBA	brn012.SG	Transbaikal_EMN	-0.004562	-3.031	2477	2713	51729
Ethiopia_4500BP_published.SG	I23448	Syalakh-Belkachi	I15934	Syalakh-Belkachi	Dzhilinda-1_M_N.SG.SG	Dzhilinda-1_M_N.SG	-0.004562	-5.353	16001	17454	318475
Ethiopia_4500BP_published.SG	N5a.SG	Syalakh-Belkachi	I20528	Yakutia_LNBA	brn012.SG	Transbaikal_EMN	-0.004559	-2.081	988	1087	21715
Ethiopia_4500BP_published.SG	yak022.SG	Yakutia_LNBA	I20528	Yakutia_LNBA	brn008.SG	Transbaikal_EMN	-0.004556	-5.45	15610	17080	322659
Ethiopia_4500BP_published.SG	yak023.SG	Yakutia_LNBA (Relative of another individual in this group)	N2a.SG	Syalakh-Belkachi	brn001.SG	Transbaikal_EMN	-0.004552	-0.506	69	75	1318
Ethiopia_4500BP_published.SG	I23448	Syalakh-Belkachi	I20528	Yakutia_LNBA	cta016.SG	Transbaikal_EMN	-0.004552	-5.523	13397	14655	276339
Ethiopia_4500BP_published.SG	brn012.SG	Transbaikal_EMN	yak021.SG	Yakutia_LNBA	N5a.SG	Syalakh-Belkachi	-0.004548	-2.618	1695	1855	35179
Ethiopia_4500BP_published.SG	yak022.SG	Yakutia_LNBA	I20528	Yakutia_LNBA	cta016.SG	Transbaikal_EMN	-0.004548	-5.516	17910	19574	365909
Ethiopia_4500BP_published.SG	Dzhilinda-1_M_N.SG.SG	Dzhilinda-1_M_N.SG	N2a.SG	Syalakh-Belkachi	cta016.SG	Transbaikal_EMN	-0.004546	-2.693	1723	1884	35413
Ethiopia_4500BP_published.SG	brn002.SG	Transbaikal_EMN	N4b2.SG	Yakutia_LNBA	Dzhilinda-1_M_N.SG.SG	Dzhilinda-1_M_N.SG	-0.004543	-4.6	7951	8689	162459
Ethiopia_4500BP_published.SG	kra001.SG	Yakutia_LNBA	yak021.SG	Yakutia_LNBA	N5a.SG	Syalakh-Belkachi	-0.004542	-5.09	12001	13112	244623
Ethiopia_4500BP_published.SG	brn012.SG	Transbaikal_EMN	brn003.SG	Transbaikal_EMN	I15934	Syalakh-Belkachi	-0.004536	-3.229	3187	3482	65039
Ethiopia_4500BP_published.SG	I20528	Yakutia_LNBA	kra001.SG	Yakutia_LNBA	brn001.SG	Transbaikal_EMN	-0.004534	-2.129	1178	1290	24704
Ethiopia_4500BP_published.SG	brn012.SG	Transbaikal_EMN	KhatyrstyrCave_M	KhatyrstyrCave_M	N5a.SG	Syalakh-Belkachi	-0.00453	-0.934	203	222	4194
Ethiopia_4500BP_published.SG	cta016.SG	Transbaikal_EMN	brn003.SG	Transbaikal_EMN	Dzhilinda-1_M_N.SG.SG	Dzhilinda-1_M_N.SG	-0.004528	-6.447	34144	37273	690974
Ethiopia_4500BP_published.SG	kra001.SG	Yakutia_LNBA	N4a1.SG	Yakutia_LNBA	KhatyrstyrCave_M	KhatyrstyrCave_M	-0.004528	-1.708	669	733	14135
Ethiopia_4500BP_published.SG	brn002.SG	Transbaikal_EMN	I20528	Yakutia_LNBA	brn001.SG	Transbaikal_EMN	-0.004526	-1.079	251	276	5524
Ethiopia_4500BP_published.SG	N4a1.SG	Yakutia_LNBA	yak021.SG	Yakutia_LNBA	I15934	Syalakh-Belkachi	-0.004526	-2.969	2337	2559	49055
Ethiopia_4500BP_published.SG	yak021.SG	Yakutia_LNBA	I20528	Yakutia_LNBA	cta016.SG	Transbaikal_EMN	-0.004523	-4.68	9179	10031	188362
Ethiopia_4500BP_published.SG	brn001.SG	Transbaikal_EMN	kra001.SG	Yakutia_LNBA	Dzhilinda-1_M_N.SG.SG	Dzhilinda-1_M_N.SG	-0.004522	-3.035	2376	2601	49760
Ethiopia_4500BP_published.SG	Dzhilinda-1_M_N.SG.SG	Dzhilinda-1_M_N.SG	KhatyrstyrCave_M	KhatyrstyrCave_M	brn002.SG	Transbaikal_EMN	-0.004519	-1.608	646	707	13500
Ethiopia_4500BP_published.SG	yak022.SG	Yakutia_LNBA	N4b2.SG	Yakutia_LNBA	I23448	Syalakh-Belkachi	-0.004517	-6.265	30333	33140	621372
Ethiopia_4500BP_published.SG	brn003.SG	Transbaikal_EMN	irk007.SG	Transbaikal_EMN	N5a.SG	Syalakh-Belkachi	-0.004513	-5.772	18508	20209	376884
Ethiopia_4500BP_published.SG	I20528	Yakutia_LNBA	yak022.SG	Yakutia_LNBA	cta016.SG	Transbaikal_EMN	-0.004509	-5.516	17924	19574	365909
Ethiopia_4500BP_published.SG	kra001.SG	Yakutia_LNBA	yak022.SG	Yakutia_LNBA	cta016.SG	Transbaikal_EMN	-0.004508	-6.482	54814	59860	1119426
Ethiopia_4500BP_published.SG	brn002.SG	Transbaikal_EMN	brn003.SG	Transbaikal_EMN	kra001.SG	Yakutia_LNBA	-0.004507	-5.021	11579	12654	238530
Ethiopia_4500BP_published.SG	N4a1.SG	Yakutia_LNBA	brn001.SG	Transbaikal_EMN	cta016.SG	Transbaikal_EMN	-0.004507	-1.737	725	795	15530
Ethiopia_4500BP_published.SG	N4b2.SG	Yakutia_LNBA	N4a1.SG	Yakutia_LNBA	N5a.SG	Syalakh-Belkachi	-0.004502	-3.919	4740	5184	98617
Ethiopia_4500BP_published.SG	brn008.SG	Transbaikal_EMN	brn001.SG	Transbaikal_EMN	kra001.SG	Yakutia_LNBA	-0.004497	-3.118	3250	3547	66049
Ethiopia_4500BP_published.SG	I15934	Syalakh-Belkachi	brn001.SG	Transbaikal_EMN	N2a.SG	Syalakh-Belkachi	-0.004496	-0.566	68	75	1557
Ethiopia_4500BP_published.SG	I15934	Syalakh-Belkachi	yak024.SG	Yakutia_LNBA	brn001.SG	Transbaikal_EMN	-0.004494	-2.32	1576	1723	32713
Ethiopia_4500BP_published.SG	brn003.SG	Transbaikal_EMN	brn008.SG	Transbaikal_EMN	yak023.SG	Yakutia_LNBA (Relative of another individual in this group)	-0.004488	-5.443	16776	18302	340032
Ethiopia_4500BP_published.SG	N2a.SG	Syalakh-Belkachi	cta016.SG	Transbaikal_EMN	I10855	Yakutia_LNBA (Chukotka_IA)	-0.004485	-1.007	233	256	5128
Ethiopia_4500BP_published.SG	yak023.SG	Yakutia_LNBA (Relative of another individual in this group)	N4b2.SG	Yakutia_LNBA	KhatyrstyrCave_M	KhatyrstyrCave_M	-0.004485	-2.296	1398	1522	27648
Ethiopia_4500BP_published.SG	N2a.SG	Syalakh-Belkachi	brn002.SG	Transbaikal_EMN	brn012.SG	Transbaikal_EMN	-0.004484	-0.65	78	86	1784
Ethiopia_4500BP_published.SG	N2a.SG	Syalakh-Belkachi	KhatyrstyrCave_M	KhatyrstyrCave_M	brn001.SG	Transbaikal_EMN	-0.004484	-0.22	10	11	223
Ethiopia_4500BP_published.SG	N4a1.SG	Yakutia_LNBA	N4b2.SG	Yakutia_LNBA	irk007.SG	Transbaikal_EMN	-0.004483	-4.563	9271	10120	189383
Ethiopia_4500BP_published.SG	yak023.SG	Yakutia_LNBA (Relative of another individual in this group)	I20528	Yakutia_LNBA	irk007.SG	Transbaikal_EMN	-0.004482	-4.172	5523	6040	115360
Ethiopia_4500BP_published.SG	brn012.SG	Transbaikal_EMN	I20528	Yakutia_LNBA	yak023.SG	Yakutia_LNBA (Relative of another individual in this group)	-0.004478	-1.858	875	959	18758
Ethiopia_4500BP_published.SG	KhatyrstyrCave_M	KhatyrstyrCave_M	I10855	Yakutia_LNBA (Chukotka_IA)	yak023.SG	Yakutia_LNBA (Relative of another individual in this group)	-0.004478	-0.983	253	275	4913
Ethiopia_4500BP_published.SG	N2a.SG	Syalakh-Belkachi	I20528	Yakutia_LNBA	KhatyrstyrCave_M	KhatyrstyrCave_M	-0.004472	-0.578	96	104	1789
Ethiopia_4500BP_published.SG	N4b2.SG	Yakutia_LNBA	yak024.SG	Yakutia_LNBA	brn002.SG	Transbaikal_EMN	-0.004467	-5.001	11894	12986	244472
Ethiopia_4500BP_published.SG	brn008.SG	Transbaikal_EMN	brn012.SG	Transbaikal_EMN	kra001.SG	Yakutia_LNBA	-0.004465	-4.177	6965	7598	141767
Ethiopia_4500BP_published.SG	N4a1.SG	Yakutia_LNBA	N5a.SG	Syalakh-Belkachi	Dzhilinda-1_M_N.SG.SG	Dzhilinda-1_M_N.SG	-0.004464	-3.308	3249	3546	66532
Ethiopia_4500BP_published.SG	N4b2.SG	Yakutia_LNBA	yak024.SG	Yakutia_LNBA	I15934	Syalakh-Belkachi	-0.004461	-5.522	23915	26088	487106
Ethiopia_4500BP_published.SG	brn008.SG	Transbaikal_EMN	brn003.SG	Transbaikal_EMN	N4a1.SG	Yakutia_LNBA	-0.004457	-4.691	9506	10369	193614
Ethiopia_4500BP_published.SG	brn008.SG	Transbaikal_EMN	brn003.SG	Transbaikal_EMN	N4b2.SG	Yakutia_LNBA	-0.004456	-5.955	44920	48949	904158
Ethiopia_4500BP_published.SG	N2a.SG	Syalakh-Belkachi	I23448	Syalakh-Belkachi	yak022.SG	Yakutia_LNBA	-0.004453	-2.299	1455	1587	29646
Ethiopia_4500BP_published.SG	I23448	Syalakh-Belkachi	N2a.SG	Syalakh-Belkachi	KhatyrstyrCave_M	KhatyrstyrCave_M	-0.00445	-0.778	162	176	3146
Ethiopia_4500BP_published.SG	N2a.SG	Syalakh-Belkachi	yak021.SG	Yakutia_LNBA	KhatyrstyrCave_M	KhatyrstyrCave_M	-0.004449	-0.54	100	108	1798
Ethiopia_4500BP_published.SG	brn008.SG	Transbaikal_EMN	brn003.SG	Transbaikal_EMN	kra001.SG	Yakutia_LNBA	-0.004447	-6.139	45939	50099	935446
Ethiopia_4500BP_published.SG	brn008.SG	Transbaikal_EMN	irk007.SG	Transbaikal_EMN	N2a.SG	Syalakh-Belkachi	-0.004447	-2.563	2022	2203	40699
Ethiopia_4500BP_published.SG	N5a.SG	Syalakh-Belkachi	N2a.SG	Syalakh-Belkachi	brn001.SG	Transbaikal_EMN	-0.004444	-0.546	79	86	1575
Ethiopia_4500BP_published.SG	yak022.SG	Yakutia_LNBA	kra001.SG	Yakutia_LNBA	N5a.SG	Syalakh-Belkachi	-0.004441	-5.617	23623	25756	480273
Ethiopia_4500BP_published.SG	irk007.SG	Transbaikal_EMN	brn008.SG	Transbaikal_EMN	Dzhilinda-1_M_N.SG.SG	Dzhilinda-1_M_N.SG	-0.004439	-5.84	27633	30082	551655
Ethiopia_4500BP_published.SG	kra001.SG	Yakutia_LNBA	yak022.SG	Yakutia_LNBA	N2a.SG	Syalakh-Belkachi	-0.004439	-2.931	2734	2977	54744
Ethiopia_4500BP_published.SG	brn012.SG	Transbaikal_EMN	kra001.SG	Yakutia_LNBA	I23448	Syalakh-Belkachi	-0.004436	-3.517	4205	4593	87474
Ethiopia_4500BP_published.SG	brn003.SG	Transbaikal_EMN	KhatyrstyrCave_M	KhatyrstyrCave_M	N5a.SG	Syalakh-Belkachi	-0.004432	-2.242	1464	1593	29104
Ethiopia_4500BP_published.SG	brn001.SG	Transbaikal_EMN	yak022.SG	Yakutia_LNBA	Dzhilinda-1_M_N.SG.SG	Dzhilinda-1_M_N.SG	-0.004431	-3.088	2382	2602	49645
Ethiopia_4500BP_published.SG	I23448	Syalakh-Belkachi	Dzhilinda-1_M_N.SG.SG	Dzhilinda-1_M_N.SG	brn001.SG	Transbaikal_EMN	-0.004431	-2.233	1542	1680	31141
Ethiopia_4500BP_published.SG	cta016.SG	Transbaikal_EMN	KhatyrstyrCave_M	KhatyrstyrCave_M	N5a.SG	Syalakh-Belkachi	-0.004428	-2.203	1511	1644	30039
Ethiopia_4500BP_published.SG	I23448	Syalakh-Belkachi	I20528	Yakutia_LNBA	brn012.SG	Transbaikal_EMN	-0.004428	-2.622	1860	2031	38614
Ethiopia_4500BP_published.SG	cta016.SG	Transbaikal_EMN	irk007.SG	Transbaikal_EMN	I23448	Syalakh-Belkachi	-0.004417	-6.117	25818	28167	531794
Ethiopia_4500BP_published.SG	I23448	Syalakh-Belkachi	N2a.SG	Syalakh-Belkachi	Dzhilinda-1_M_N.SG.SG	Dzhilinda-1_M_N.SG	-0.004412	-1.999	1057	1155	22213
Ethiopia_4500BP_published.SG	yak024.SG	Yakutia_LNBA	N4a1.SG	Yakutia_LNBA	KhatyrstyrCave_M	KhatyrstyrCave_M	-0.00441	-1.611	700	762	14058
Ethiopia_4500BP_published.SG	yak024.SG	Yakutia_LNBA	N4b2.SG	Yakutia_LNBA	I23448	Syalakh-Belkachi	-0.004407	-5.695	30434	33162	618952
Ethiopia_4500BP_published.SG	yak022.SG	Yakutia_LNBA	N4a1.SG	Yakutia_LNBA	Dzhilinda-1_M_N.SG.SG	Dzhilinda-1_M_N.SG	-0.004404	-4.186	7649	8324	153282
Ethiopia_4500BP_published.SG	N2a.SG	Syalakh-Belkachi	N4b2.SG	Yakutia_LNBA	brn008.SG	Transbaikal_EMN	-0.004403	-2.768	2297	2503	46782
Ethiopia_4500BP_published.SG	brn003.SG	Transbaikal_EMN	brn008.SG	Transbaikal_EMN	yak021.SG	Yakutia_LNBA	-0.004401	-5.563	23317	25408	475114
Ethiopia_4500BP_published.SG	I15934	Syalakh-Belkachi	N5a.SG	Syalakh-Belkachi	brn012.SG	Transbaikal_EMN	-0.004398	-2.277	1434	1559	28424
Ethiopia_4500BP_published.SG	yak023.SG	Yakutia_LNBA (Relative of another individual in this group)	brn002.SG	Transbaikal_EMN	I23448	Syalakh-Belkachi	-0.004395	-2.8	2510	2734	50969
Ethiopia_4500BP_published.SG	yak021.SG	Yakutia_LNBA	kra001.SG	Yakutia_LNBA	brn002.SG	Transbaikal_EMN	-0.004393	-4.047	6268	6838	129756
Ethiopia_4500BP_published.SG	I10855	Yakutia_LNBA (Chukotka_IA)	brn001.SG	Transbaikal_EMN	brn002.SG	Transbaikal_EMN	-0.004389	-0.558	77	84	1595
Ethiopia_4500BP_published.SG	yak022.SG	Yakutia_LNBA	I20528	Yakutia_LNBA	I15934	Syalakh-Belkachi	-0.004387	-4.773	11013	12001	225189
Ethiopia_4500BP_published.SG	brn001.SG	Transbaikal_EMN	cta016.SG	Transbaikal_EMN	I23448	Syalakh-Belkachi	-0.004385	-2.668	2000	2179	40824
Ethiopia_4500BP_published.SG	cta016.SG	Transbaikal_EMN	brn012.SG	Transbaikal_EMN	N4a1.SG	Yakutia_LNBA	-0.004382	-2.382	1615	1759	32858
Ethiopia_4500BP_published.SG	N4a1.SG	Yakutia_LNBA	I10855	Yakutia_LNBA (Chukotka_IA)	brn003.SG	Transbaikal_EMN	-0.00438	-1.907	951	1039	20093
Ethiopia_4500BP_published.SG	brn002.SG	Transbaikal_EMN	yak023.SG	Yakutia_LNBA (Relative of another individual in this group)	I23448	Syalakh-Belkachi	-0.004375	-2.88	2511	2734	50969
Ethiopia_4500BP_published.SG	I10855	Yakutia_LNBA (Chukotka_IA)	yak024.SG	Yakutia_LNBA	N4b2.SG	Yakutia_LNBA	-0.004374	-3.565	5187	5658	107683
Ethiopia_4500BP_published.SG	brn002.SG	Transbaikal_EMN	cta016.SG	Transbaikal_EMN	N4a1.SG	Yakutia_LNBA	-0.00437	-2.915	2534	2763	52399
Ethiopia_4500BP_published.SG	brn003.SG	Transbaikal_EMN	brn001.SG	Transbaikal_EMN	brn012.SG	Transbaikal_EMN	-0.004368	-1.385	501	548	10759
Ethiopia_4500BP_published.SG	kra001.SG	Yakutia_LNBA	yak024.SG	Yakutia_LNBA	brn012.SG	Transbaikal_EMN	-0.004365	-4.289	7799	8498	160126
Ethiopia_4500BP_published.SG	N4b2.SG	Yakutia_LNBA	yak022.SG	Yakutia_LNBA	brn003.SG	Transbaikal_EMN	-0.004362	-5.982	50474	54978	1032475
Ethiopia_4500BP_published.SG	Dzhilinda-1_M_N.SG.SG	Dzhilinda-1_M_N.SG	yak021.SG	Yakutia_LNBA	brn002.SG	Transbaikal_EMN	-0.004359	-3.521	4152	4528	86253
Ethiopia_4500BP_published.SG	kra001.SG	Yakutia_LNBA	I20528	Yakutia_LNBA	brn012.SG	Transbaikal_EMN	-0.004358	-2.917	2508	2735	52094
Ethiopia_4500BP_published.SG	brn003.SG	Transbaikal_EMN	brn008.SG	Transbaikal_EMN	N4a1.SG	Yakutia_LNBA	-0.004349	-4.511	9527	10369	193614
Ethiopia_4500BP_published.SG	brn008.SG	Transbaikal_EMN	KhatyrstyrCave_M	KhatyrstyrCave_M	N5a.SG	Syalakh-Belkachi	-0.004349	-2.02	1359	1473	26215
Ethiopia_4500BP_published.SG	irk007.SG	Transbaikal_EMN	KhatyrstyrCave_M	KhatyrstyrCave_M	brn001.SG	Transbaikal_EMN	-0.004347	-0.891	221	240	4371
Ethiopia_4500BP_published.SG	I20528	Yakutia_LNBA	brn002.SG	Transbaikal_EMN	brn001.SG	Transbaikal_EMN	-0.004345	-1.046	252	276	5524
Ethiopia_4500BP_published.SG	yak022.SG	Yakutia_LNBA	N4b2.SG	Yakutia_LNBA	brn001.SG	Transbaikal_EMN	-0.004337	-3.188	3525	3840	72631
Ethiopia_4500BP_published.SG	brn012.SG	Transbaikal_EMN	brn008.SG	Transbaikal_EMN	cta016.SG	Transbaikal_EMN	-0.004335	-4.202	6795	7398	139112
Ethiopia_4500BP_published.SG	yak023.SG	Yakutia_LNBA (Relative of another individual in this group)	brn001.SG	Transbaikal_EMN	I15934	Syalakh-Belkachi	-0.004335	-1.426	604	655	11764
Ethiopia_4500BP_published.SG	yak024.SG	Yakutia_LNBA	I20528	Yakutia_LNBA	I23448	Syalakh-Belkachi	-0.004333	-4.97	13690	14912	282054
Ethiopia_4500BP_published.SG	I23448	Syalakh-Belkachi	yak024.SG	Yakutia_LNBA	brn001.SG	Transbaikal_EMN	-0.004328	-2.535	1985	2165	41585
Ethiopia_4500BP_published.SG	N4b2.SG	Yakutia_LNBA	yak023.SG	Yakutia_LNBA (Relative of another individual in this group)	N5a.SG	Syalakh-Belkachi	-0.004325	-4.152	8363	9098	169926
Ethiopia_4500BP_published.SG	yak022.SG	Yakutia_LNBA	N4a1.SG	Yakutia_LNBA	KhatyrstyrCave_M	KhatyrstyrCave_M	-0.004323	-1.586	694	755	14109
Ethiopia_4500BP_published.SG	I10855	Yakutia_LNBA (Chukotka_IA)	N4b2.SG	Yakutia_LNBA	I23448	Syalakh-Belkachi	-0.004323	-3.435	4345	4727	88366
Ethiopia_4500BP_published.SG	I10855	Yakutia_LNBA (Chukotka_IA)	N4b2.SG	Yakutia_LNBA	I15934	Syalakh-Belkachi	-0.004323	-3.22	3575	3892	73335
Ethiopia_4500BP_published.SG	N4b2.SG	Yakutia_LNBA	yak023.SG	Yakutia_LNBA (Relative of another individual in this group)	Dzhilinda-1_M_N.SG.SG	Dzhilinda-1_M_N.SG	-0.004322	-4.985	13013	14158	264914
Ethiopia_4500BP_published.SG	yak023.SG	Yakutia_LNBA (Relative of another individual in this group)	N4a1.SG	Yakutia_LNBA	irk007.SG	Transbaikal_EMN	-0.004321	-3.353	3603	3914	71967
Ethiopia_4500BP_published.SG	N4b2.SG	Yakutia_LNBA	yak021.SG	Yakutia_LNBA	N5a.SG	Syalakh-Belkachi	-0.004319	-4.834	11755	12777	236649
Ethiopia_4500BP_published.SG	I10855	Yakutia_LNBA (Chukotka_IA)	N4a1.SG	Yakutia_LNBA	brn012.SG	Transbaikal_EMN	-0.004318	-0.795	133	146	3011
Ethiopia_4500BP_published.SG	brn008.SG	Transbaikal_EMN	brn003.SG	Transbaikal_EMN	yak023.SG	Yakutia_LNBA (Relative of another individual in this group)	-0.004317	-5.21	16834	18302	340032
Ethiopia_4500BP_published.SG	I23448	Syalakh-Belkachi	I10855	Yakutia_LNBA (Chukotka_IA)	brn002.SG	Transbaikal_EMN	-0.004317	-1.838	923	1009	19923
Ethiopia_4500BP_published.SG	N4a1.SG	Yakutia_LNBA	brn008.SG	Transbaikal_EMN	KhatyrstyrCave_M	KhatyrstyrCave_M	-0.004315	-1.439	602	654	12050
Ethiopia_4500BP_published.SG	brn003.SG	Transbaikal_EMN	brn008.SG	Transbaikal_EMN	kra001.SG	Yakutia_LNBA	-0.004312	-5.881	46065	50099	935446
Ethiopia_4500BP_published.SG	kra001.SG	Yakutia_LNBA	yak024.SG	Yakutia_LNBA	irk007.SG	Transbaikal_EMN	-0.004311	-6.124	46435	50536	951282
Ethiopia_4500BP_published.SG	N4b2.SG	Yakutia_LNBA	I20528	Yakutia_LNBA	irk007.SG	Transbaikal_EMN	-0.004311	-4.986	15128	16467	310623
Ethiopia_4500BP_published.SG	kra001.SG	Yakutia_LNBA	I10855	Yakutia_LNBA (Chukotka_IA)	brn003.SG	Transbaikal_EMN	-0.00431	-3.663	5068	5520	104884
Ethiopia_4500BP_published.SG	irk007.SG	Transbaikal_EMN	N2a.SG	Syalakh-Belkachi	KhatyrstyrCave_M	KhatyrstyrCave_M	-0.004309	-0.701	161	174	3017
Ethiopia_4500BP_published.SG	N2a.SG	Syalakh-Belkachi	brn003.SG	Transbaikal_EMN	brn002.SG	Transbaikal_EMN	-0.004306	-1.417	555	605	11612
Ethiopia_4500BP_published.SG	brn001.SG	Transbaikal_EMN	yak024.SG	Yakutia_LNBA	I23448	Syalakh-Belkachi	-0.004304	-2.644	1985	2164	41585
Ethiopia_4500BP_published.SG	brn001.SG	Transbaikal_EMN	irk007.SG	Transbaikal_EMN	I23448	Syalakh-Belkachi	-0.004302	-2.383	1713	1867	35799
Ethiopia_4500BP_published.SG	yak024.SG	Yakutia_LNBA	I10855	Yakutia_LNBA (Chukotka_IA)	N4b2.SG	Yakutia_LNBA	-0.0043	-3.582	5195	5658	107683
Ethiopia_4500BP_published.SG	I15934	Syalakh-Belkachi	yak022.SG	Yakutia_LNBA	brn001.SG	Transbaikal_EMN	-0.004293	-2.287	1577	1718	32842
Ethiopia_4500BP_published.SG	brn002.SG	Transbaikal_EMN	yak021.SG	Yakutia_LNBA	Dzhilinda-1_M_N.SG.SG	Dzhilinda-1_M_N.SG	-0.00429	-3.506	4152	4522	86253
Ethiopia_4500BP_published.SG	N2a.SG	Syalakh-Belkachi	N4b2.SG	Yakutia_LNBA	N4a1.SG	Yakutia_LNBA	-0.004288	-1.405	544	592	11193
Ethiopia_4500BP_published.SG	kra001.SG	Yakutia_LNBA	yak024.SG	Yakutia_LNBA	I23448	Syalakh-Belkachi	-0.004287	-5.559	30798	33527	636643
Ethiopia_4500BP_published.SG	N2a.SG	Syalakh-Belkachi	N5a.SG	Syalakh-Belkachi	brn008.SG	Transbaikal_EMN	-0.004282	-1.797	1016	1105	20787
Ethiopia_4500BP_published.SG	N4b2.SG	Yakutia_LNBA	I10855	Yakutia_LNBA (Chukotka_IA)	I15934	Syalakh-Belkachi	-0.004282	-3.035	3578	3892	73335
Ethiopia_4500BP_published.SG	yak021.SG	Yakutia_LNBA	kra001.SG	Yakutia_LNBA	I15934	Syalakh-Belkachi	-0.004279	-4.878	12651	13754	257758
Ethiopia_4500BP_published.SG	brn012.SG	Transbaikal_EMN	cta016.SG	Transbaikal_EMN	N5a.SG	Syalakh-Belkachi	-0.004272	-3.053	3351	3640	67655
Ethiopia_4500BP_published.SG	N4a1.SG	Yakutia_LNBA	brn002.SG	Transbaikal_EMN	KhatyrstyrCave_M	KhatyrstyrCave_M	-0.004271	-0.698	158	171	3044
Ethiopia_4500BP_published.SG	KhatyrstyrCave_M	KhatyrstyrCave_M	N4a1.SG	Yakutia_LNBA	brn002.SG	Transbaikal_EMN	-0.004271	-0.752	145	158	3044
Ethiopia_4500BP_published.SG	brn008.SG	Transbaikal_EMN	I20528	Yakutia_LNBA	Dzhilinda-1_M_N.SG.SG	Dzhilinda-1_M_N.SG	-0.004268	-4.839	11477	12472	233134
Ethiopia_4500BP_published.SG	I20528	Yakutia_LNBA	yak021.SG	Yakutia_LNBA	cta016.SG	Transbaikal_EMN	-0.004268	-4.441	9227	10031	188362
Ethiopia_4500BP_published.SG	brn001.SG	Transbaikal_EMN	KhatyrstyrCave_M	KhatyrstyrCave_M	I15934	Syalakh-Belkachi	-0.004267	-0.816	198	215	3984
Ethiopia_4500BP_published.SG	N5a.SG	Syalakh-Belkachi	I15934	Syalakh-Belkachi	cta016.SG	Transbaikal_EMN	-0.004267	-4.53	9748	10597	198982
Ethiopia_4500BP_published.SG	yak024.SG	Yakutia_LNBA	N4b2.SG	Yakutia_LNBA	brn008.SG	Transbaikal_EMN	-0.004266	-6.077	47618	51713	959830
Ethiopia_4500BP_published.SG	I15934	Syalakh-Belkachi	N2a.SG	Syalakh-Belkachi	brn008.SG	Transbaikal_EMN	-0.004264	-1.78	1024	1111	20405
Ethiopia_4500BP_published.SG	yak021.SG	Yakutia_LNBA	N4a1.SG	Yakutia_LNBA	I15934	Syalakh-Belkachi	-0.004261	-2.647	2350	2559	49055
Ethiopia_4500BP_published.SG	yak022.SG	Yakutia_LNBA	yak023.SG	Yakutia_LNBA (Relative of another individual in this group)	I10855	Yakutia_LNBA (Chukotka_IA)	-0.004254	-2.365	1894	2065	40193
Ethiopia_4500BP_published.SG	I10855	Yakutia_LNBA (Chukotka_IA)	I20528	Yakutia_LNBA	brn008.SG	Transbaikal_EMN	-0.004252	-2.528	2074	2255	42572
Ethiopia_4500BP_published.SG	brn001.SG	Transbaikal_EMN	brn002.SG	Transbaikal_EMN	I15934	Syalakh-Belkachi	-0.004242	-1.141	336	367	7308
Ethiopia_4500BP_published.SG	N4b2.SG	Yakutia_LNBA	N4a1.SG	Yakutia_LNBA	irk007.SG	Transbaikal_EMN	-0.00424	-4.331	9317	10120	189383
Ethiopia_4500BP_published.SG	yak021.SG	Yakutia_LNBA	kra001.SG	Yakutia_LNBA	I23448	Syalakh-Belkachi	-0.00424	-5.233	15875	17264	327580
Ethiopia_4500BP_published.SG	brn002.SG	Transbaikal_EMN	brn003.SG	Transbaikal_EMN	yak021.SG	Yakutia_LNBA	-0.004238	-3.687	5942	6458	121768
Ethiopia_4500BP_published.SG	brn003.SG	Transbaikal_EMN	brn001.SG	Transbaikal_EMN	kra001.SG	Yakutia_LNBA	-0.004237	-3.085	3410	3709	70568
Ethiopia_4500BP_published.SG	kra001.SG	Yakutia_LNBA	I10855	Yakutia_LNBA (Chukotka_IA)	brn002.SG	Transbaikal_EMN	-0.004235	-2.105	1157	1261	24560
Ethiopia_4500BP_published.SG	brn002.SG	Transbaikal_EMN	cta016.SG	Transbaikal_EMN	I15934	Syalakh-Belkachi	-0.004231	-3.865	5276	5733	108024
Ethiopia_4500BP_published.SG	N4b2.SG	Yakutia_LNBA	yak024.SG	Yakutia_LNBA	irk007.SG	Transbaikal_EMN	-0.004231	-5.72	45135	49027	919866
Ethiopia_4500BP_published.SG	brn002.SG	Transbaikal_EMN	brn008.SG	Transbaikal_EMN	yak023.SG	Yakutia_LNBA (Relative of another individual in this group)	-0.004225	-3.36	3954	4298	81411
Ethiopia_4500BP_published.SG	yak024.SG	Yakutia_LNBA	yak021.SG	Yakutia_LNBA	kra001.SG	Yakutia_LNBA	-0.004225	-5.026	27828	30258	575108
Ethiopia_4500BP_published.SG	brn003.SG	Transbaikal_EMN	cta016.SG	Transbaikal_EMN	I23448	Syalakh-Belkachi	-0.00422	-5.879	29016	31494	587220
Ethiopia_4500BP_published.SG	N2a.SG	Syalakh-Belkachi	N4b2.SG	Yakutia_LNBA	yak022.SG	Yakutia_LNBA	-0.004218	-2.811	2519	2742	52865
Ethiopia_4500BP_published.SG	N5a.SG	Syalakh-Belkachi	N4a1.SG	Yakutia_LNBA	KhatyrstyrCave_M	KhatyrstyrCave_M	-0.004216	-1.012	279	303	5692
Ethiopia_4500BP_published.SG	yak021.SG	Yakutia_LNBA	I10855	Yakutia_LNBA (Chukotka_IA)	kra001.SG	Yakutia_LNBA	-0.004213	-2.978	2726	2967	57208
Ethiopia_4500BP_published.SG	brn003.SG	Transbaikal_EMN	brn008.SG	Transbaikal_EMN	KhatyrstyrCave_M	KhatyrstyrCave_M	-0.004209	-2.792	3143	3407	62729
Ethiopia_4500BP_published.SG	brn008.SG	Transbaikal_EMN	brn001.SG	Transbaikal_EMN	yak024.SG	Yakutia_LNBA	-0.004206	-2.965	3263	3539	65615
Ethiopia_4500BP_published.SG	yak023.SG	Yakutia_LNBA (Relative of another individual in this group)	N4a1.SG	Yakutia_LNBA	brn001.SG	Transbaikal_EMN	-0.004206	-0.953	279	303	5706
Ethiopia_4500BP_published.SG	I20528	Yakutia_LNBA	N4a1.SG	Yakutia_LNBA	N5a.SG	Syalakh-Belkachi	-0.004206	-2.155	1477	1606	30668
Ethiopia_4500BP_published.SG	yak021.SG	Yakutia_LNBA	N4b2.SG	Yakutia_LNBA	brn003.SG	Transbaikal_EMN	-0.004204	-5.3	25910	28115	524440
Ethiopia_4500BP_published.SG	irk007.SG	Transbaikal_EMN	brn003.SG	Transbaikal_EMN	N5a.SG	Syalakh-Belkachi	-0.004203	-5.481	18625	20209	376884
Ethiopia_4500BP_published.SG	brn001.SG	Transbaikal_EMN	I10855	Yakutia_LNBA (Chukotka_IA)	brn008.SG	Transbaikal_EMN	-0.004202	-0.957	300	326	6187
Ethiopia_4500BP_published.SG	yak024.SG	Yakutia_LNBA	I20528	Yakutia_LNBA	I15934	Syalakh-Belkachi	-0.004201	-4.298	11110	12052	224254
Ethiopia_4500BP_published.SG	kra001.SG	Yakutia_LNBA	yak023.SG	Yakutia_LNBA (Relative of another individual in this group)	brn001.SG	Transbaikal_EMN	-0.004199	-2.079	1289	1403	27148
Ethiopia_4500BP_published.SG	N4b2.SG	Yakutia_LNBA	yak023.SG	Yakutia_LNBA (Relative of another individual in this group)	cta016.SG	Transbaikal_EMN	-0.004199	-4.982	19343	20992	392721
Ethiopia_4500BP_published.SG	I10855	Yakutia_LNBA (Chukotka_IA)	I23448	Syalakh-Belkachi	Dzhilinda-1_M_N.SG.SG	Dzhilinda-1_M_N.SG	-0.004199	-2.956	3453	3742	68833
Ethiopia_4500BP_published.SG	I20528	Yakutia_LNBA	yak024.SG	Yakutia_LNBA	N2a.SG	Syalakh-Belkachi	-0.004198	-1.673	869	943	17627
Ethiopia_4500BP_published.SG	kra001.SG	Yakutia_LNBA	yak021.SG	Yakutia_LNBA	I23448	Syalakh-Belkachi	-0.004197	-5.069	15889	17264	327580
Ethiopia_4500BP_published.SG	brn012.SG	Transbaikal_EMN	brn003.SG	Transbaikal_EMN	yak023.SG	Yakutia_LNBA (Relative of another individual in this group)	-0.004194	-2.669	2650	2880	54842
Ethiopia_4500BP_published.SG	N4a1.SG	Yakutia_LNBA	N4b2.SG	Yakutia_LNBA	brn008.SG	Transbaikal_EMN	-0.004193	-4.259	9715	10554	200081
Ethiopia_4500BP_published.SG	yak022.SG	Yakutia_LNBA	I20528	Yakutia_LNBA	brn002.SG	Transbaikal_EMN	-0.004189	-3.251	3922	4270	83081
Ethiopia_4500BP_published.SG	brn002.SG	Transbaikal_EMN	KhatyrstyrCave_M	KhatyrstyrCave_M	I23448	Syalakh-Belkachi	-0.004187	-1.608	777	842	15523
Ethiopia_4500BP_published.SG	I20528	Yakutia_LNBA	yak021.SG	Yakutia_LNBA	brn001.SG	Transbaikal_EMN	-0.004186	-1.369	641	695	12899
Ethiopia_4500BP_published.SG	N4a1.SG	Yakutia_LNBA	I10855	Yakutia_LNBA (Chukotka_IA)	KhatyrstyrCave_M	KhatyrstyrCave_M	-0.004182	-0.657	109	119	2391
Ethiopia_4500BP_published.SG	yak023.SG	Yakutia_LNBA (Relative of another individual in this group)	kra001.SG	Yakutia_LNBA	N5a.SG	Syalakh-Belkachi	-0.004182	-3.9	8693	9427	175503
Ethiopia_4500BP_published.SG	brn002.SG	Transbaikal_EMN	KhatyrstyrCave_M	KhatyrstyrCave_M	I15934	Syalakh-Belkachi	-0.004177	-1.524	644	700	13408
Ethiopia_4500BP_published.SG	KhatyrstyrCave_M	KhatyrstyrCave_M	I10855	Yakutia_LNBA (Chukotka_IA)	Dzhilinda-1_M_N.SG.SG	Dzhilinda-1_M_N.SG	-0.00417	-1.29	572	618	11032
Ethiopia_4500BP_published.SG	N4a1.SG	Yakutia_LNBA	yak024.SG	Yakutia_LNBA	I15934	Syalakh-Belkachi	-0.004168	-3.594	4563	4956	94301
Ethiopia_4500BP_published.SG	I23448	Syalakh-Belkachi	I20528	Yakutia_LNBA	brn003.SG	Transbaikal_EMN	-0.004164	-5.167	12706	13819	267273
Ethiopia_4500BP_published.SG	brn008.SG	Transbaikal_EMN	brn003.SG	Transbaikal_EMN	yak024.SG	Yakutia_LNBA	-0.004158	-5.769	45832	49694	928833
Ethiopia_4500BP_published.SG	yak023.SG	Yakutia_LNBA (Relative of another individual in this group)	I20528	Yakutia_LNBA	brn003.SG	Transbaikal_EMN	-0.004155	-3.924	6119	6649	127562
Ethiopia_4500BP_published.SG	I20528	Yakutia_LNBA	N2a.SG	Syalakh-Belkachi	irk007.SG	Transbaikal_EMN	-0.00415	-1.578	733	796	15182
Ethiopia_4500BP_published.SG	yak024.SG	Yakutia_LNBA	I20528	Yakutia_LNBA	cta016.SG	Transbaikal_EMN	-0.004149	-4.987	17818	19330	364383
Ethiopia_4500BP_published.SG	brn008.SG	Transbaikal_EMN	brn001.SG	Transbaikal_EMN	N4b2.SG	Yakutia_LNBA	-0.004148	-2.864	3171	3436	63881
Ethiopia_4500BP_published.SG	kra001.SG	Yakutia_LNBA	yak021.SG	Yakutia_LNBA	I15934	Syalakh-Belkachi	-0.004147	-4.627	12685	13754	257758
Ethiopia_4500BP_published.SG	KhatyrstyrCave_M	KhatyrstyrCave_M	brn002.SG	Transbaikal_EMN	N5a.SG	Syalakh-Belkachi	-0.004146	-1.066	326	354	6753
Ethiopia_4500BP_published.SG	N2a.SG	Syalakh-Belkachi	kra001.SG	Yakutia_LNBA	N4a1.SG	Yakutia_LNBA	-0.004143	-1.429	559	607	11586
Ethiopia_4500BP_published.SG	yak024.SG	Yakutia_LNBA	kra001.SG	Yakutia_LNBA	cta016.SG	Transbaikal_EMN	-0.004143	-5.71	55050	59667	1114354
Ethiopia_4500BP_published.SG	brn012.SG	Transbaikal_EMN	yak024.SG	Yakutia_LNBA	N5a.SG	Syalakh-Belkachi	-0.004135	-3.07	3342	3625	68435
Ethiopia_4500BP_published.SG	brn002.SG	Transbaikal_EMN	N5a.SG	Syalakh-Belkachi	N2a.SG	Syalakh-Belkachi	-0.004134	-0.958	249	271	5322
Ethiopia_4500BP_published.SG	I10855	Yakutia_LNBA (Chukotka_IA)	N5a.SG	Syalakh-Belkachi	N2a.SG	Syalakh-Belkachi	-0.004134	-0.604	105	114	2177
Ethiopia_4500BP_published.SG	brn003.SG	Transbaikal_EMN	brn002.SG	Transbaikal_EMN	yak024.SG	Yakutia_LNBA	-0.004133	-4.746	11585	12564	236879
Ethiopia_4500BP_published.SG	brn003.SG	Transbaikal_EMN	cta016.SG	Transbaikal_EMN	Dzhilinda-1_M_N.SG.SG	Dzhilinda-1_M_N.SG	-0.00413	-5.764	34419	37273	690974
Ethiopia_4500BP_published.SG	yak022.SG	Yakutia_LNBA	yak021.SG	Yakutia_LNBA	I20528	Yakutia_LNBA	-0.004129	-4.08	9187	9981	192318
Ethiopia_4500BP_published.SG	yak022.SG	Yakutia_LNBA	I20528	Yakutia_LNBA	brn003.SG	Transbaikal_EMN	-0.004128	-4.91	17159	18613	352264
Ethiopia_4500BP_published.SG	irk007.SG	Transbaikal_EMN	brn008.SG	Transbaikal_EMN	I23448	Syalakh-Belkachi	-0.004127	-5.593	23181	25105	466165
Ethiopia_4500BP_published.SG	Dzhilinda-1_M_N.SG.SG	Dzhilinda-1_M_N.SG	N2a.SG	Syalakh-Belkachi	yak024.SG	Yakutia_LNBA	-0.004127	-2.303	1734	1882	35862
Ethiopia_4500BP_published.SG	kra001.SG	Yakutia_LNBA	yak024.SG	Yakutia_LNBA	brn003.SG	Transbaikal_EMN	-0.004125	-5.735	52386	56774	1063853
Ethiopia_4500BP_published.SG	brn002.SG	Transbaikal_EMN	brn003.SG	Transbaikal_EMN	yak024.SG	Yakutia_LNBA	-0.004124	-4.5	11587	12564	236879
Ethiopia_4500BP_published.SG	N4b2.SG	Yakutia_LNBA	yak021.SG	Yakutia_LNBA	cta016.SG	Transbaikal_EMN	-0.004123	-5.217	27080	29342	548566
Ethiopia_4500BP_published.SG	cta016.SG	Transbaikal_EMN	brn012.SG	Transbaikal_EMN	I23448	Syalakh-Belkachi	-0.004121	-3.371	4218	4570	85413
Ethiopia_4500BP_published.SG	brn003.SG	Transbaikal_EMN	irk007.SG	Transbaikal_EMN	I15934	Syalakh-Belkachi	-0.004118	-5.529	19663	21325	403598
Ethiopia_4500BP_published.SG	N2a.SG	Syalakh-Belkachi	I20528	Yakutia_LNBA	yak022.SG	Yakutia_LNBA	-0.004117	-1.781	833	906	17732
Ethiopia_4500BP_published.SG	brn003.SG	Transbaikal_EMN	KhatyrstyrCave_M	KhatyrstyrCave_M	I23448	Syalakh-Belkachi	-0.004116	-2.903	3424	3703	67791
Ethiopia_4500BP_published.SG	N4b2.SG	Yakutia_LNBA	N4a1.SG	Yakutia_LNBA	brn012.SG	Transbaikal_EMN	-0.004105	-2.247	1562	1695	32399
Ethiopia_4500BP_published.SG	brn003.SG	Transbaikal_EMN	I20528	Yakutia_LNBA	I23448	Syalakh-Belkachi	-0.004104	-5.173	12706	13803	267273
Ethiopia_4500BP_published.SG	I10855	Yakutia_LNBA (Chukotka_IA)	yak021.SG	Yakutia_LNBA	brn008.SG	Transbaikal_EMN	-0.004104	-2.59	2463	2666	49458
Ethiopia_4500BP_published.SG	irk007.SG	Transbaikal_EMN	N2a.SG	Syalakh-Belkachi	N4a1.SG	Yakutia_LNBA	-0.004102	-1.32	481	521	9751
Ethiopia_4500BP_published.SG	N4a1.SG	Yakutia_LNBA	yak024.SG	Yakutia_LNBA	I23448	Syalakh-Belkachi	-0.004102	-3.846	5658	6141	117761
Ethiopia_4500BP_published.SG	I20528	Yakutia_LNBA	brn012.SG	Transbaikal_EMN	N5a.SG	Syalakh-Belkachi	-0.004099	-1.724	1087	1176	21715
Ethiopia_4500BP_published.SG	N4a1.SG	Yakutia_LNBA	yak022.SG	Yakutia_LNBA	cta016.SG	Transbaikal_EMN	-0.004098	-4.491	11130	12066	228389
Ethiopia_4500BP_published.SG	cta016.SG	Transbaikal_EMN	I10855	Yakutia_LNBA (Chukotka_IA)	N2a.SG	Syalakh-Belkachi	-0.004095	-0.89	256	277	5128
Ethiopia_4500BP_published.SG	N2a.SG	Syalakh-Belkachi	N4b2.SG	Yakutia_LNBA	brn002.SG	Transbaikal_EMN	-0.004093	-1.397	569	618	11971
Ethiopia_4500BP_published.SG	yak023.SG	Yakutia_LNBA (Relative of another individual in this group)	I10855	Yakutia_LNBA (Chukotka_IA)	N4a1.SG	Yakutia_LNBA	-0.004093	-1.118	374	406	7819
Ethiopia_4500BP_published.SG	I15934	Syalakh-Belkachi	I23448	Syalakh-Belkachi	brn008.SG	Transbaikal_EMN	-0.004088	-5.016	17689	19134	353447
Ethiopia_4500BP_published.SG	cta016.SG	Transbaikal_EMN	brn008.SG	Transbaikal_EMN	Dzhilinda-1_M_N.SG.SG	Dzhilinda-1_M_N.SG	-0.004085	-5.808	31828	34443	640161
Ethiopia_4500BP_published.SG	N4a1.SG	Yakutia_LNBA	yak023.SG	Yakutia_LNBA (Relative of another individual in this group)	I23448	Syalakh-Belkachi	-0.004085	-2.557	2111	2288	43331
Ethiopia_4500BP_published.SG	N4b2.SG	Yakutia_LNBA	yak021.SG	Yakutia_LNBA	brn003.SG	Transbaikal_EMN	-0.004082	-5.397	25974	28115	524440
Ethiopia_4500BP_published.SG	yak023.SG	Yakutia_LNBA (Relative of another individual in this group)	I20528	Yakutia_LNBA	brn008.SG	Transbaikal_EMN	-0.004081	-3.668	5656	6134	117132
Ethiopia_4500BP_published.SG	I10855	Yakutia_LNBA (Chukotka_IA)	yak022.SG	Yakutia_LNBA	N4b2.SG	Yakutia_LNBA	-0.004079	-3.368	5179	5620	108121
Ethiopia_4500BP_published.SG	brn003.SG	Transbaikal_EMN	brn012.SG	Transbaikal_EMN	I15934	Syalakh-Belkachi	-0.004074	-2.837	3217	3482	65039
Ethiopia_4500BP_published.SG	yak022.SG	Yakutia_LNBA	N4a1.SG	Yakutia_LNBA	N5a.SG	Syalakh-Belkachi	-0.004069	-3.468	4887	5300	101488
Ethiopia_4500BP_published.SG	N4b2.SG	Yakutia_LNBA	yak024.SG	Yakutia_LNBA	N2a.SG	Syalakh-Belkachi	-0.004065	-2.556	2660	2874	52639
Ethiopia_4500BP_published.SG	N2a.SG	Syalakh-Belkachi	kra001.SG	Yakutia_LNBA	yak023.SG	Yakutia_LNBA (Relative of another individual in this group)	-0.004062	-1.707	956	1037	19943
Ethiopia_4500BP_published.SG	cta016.SG	Transbaikal_EMN	brn002.SG	Transbaikal_EMN	I23448	Syalakh-Belkachi	-0.004061	-3.773	6642	7197	136672
Ethiopia_4500BP_published.SG	brn003.SG	Transbaikal_EMN	brn001.SG	Transbaikal_EMN	I15934	Syalakh-Belkachi	-0.00406	-1.992	1561	1687	31038
Ethiopia_4500BP_published.SG	yak024.SG	Yakutia_LNBA	N4a1.SG	Yakutia_LNBA	I23448	Syalakh-Belkachi	-0.004059	-3.689	5663	6141	117761
Ethiopia_4500BP_published.SG	yak024.SG	Yakutia_LNBA	I20528	Yakutia_LNBA	irk007.SG	Transbaikal_EMN	-0.004059	-4.678	15426	16714	317282
Ethiopia_4500BP_published.SG	yak022.SG	Yakutia_LNBA	kra001.SG	Yakutia_LNBA	I23448	Syalakh-Belkachi	-0.004056	-5.434	30821	33413	639117
Ethiopia_4500BP_published.SG	brn012.SG	Transbaikal_EMN	brn003.SG	Transbaikal_EMN	kra001.SG	Yakutia_LNBA	-0.004053	-3.786	7364	7976	150989
Ethiopia_4500BP_published.SG	brn003.SG	Transbaikal_EMN	irk007.SG	Transbaikal_EMN	KhatyrstyrCave_M	KhatyrstyrCave_M	-0.004052	-2.736	3203	3462	63913
Ethiopia_4500BP_published.SG	N4a1.SG	Yakutia_LNBA	N4b2.SG	Yakutia_LNBA	brn003.SG	Transbaikal_EMN	-0.004051	-4.116	10424	11281	211546
Ethiopia_4500BP_published.SG	N4b2.SG	Yakutia_LNBA	I10855	Yakutia_LNBA (Chukotka_IA)	N4a1.SG	Yakutia_LNBA	-0.004051	-1.822	966	1050	20736
Ethiopia_4500BP_published.SG	kra001.SG	Yakutia_LNBA	yak024.SG	Yakutia_LNBA	I15934	Syalakh-Belkachi	-0.00405	-5.018	24572	26602	501232
Ethiopia_4500BP_published.SG	brn002.SG	Transbaikal_EMN	cta016.SG	Transbaikal_EMN	N2a.SG	Syalakh-Belkachi	-0.004043	-1.393	580	629	12119
Ethiopia_4500BP_published.SG	N4a1.SG	Yakutia_LNBA	yak023.SG	Yakutia_LNBA (Relative of another individual in this group)	cta016.SG	Transbaikal_EMN	-0.004043	-3.202	4162	4503	84336
Ethiopia_4500BP_published.SG	irk007.SG	Transbaikal_EMN	brn002.SG	Transbaikal_EMN	N5a.SG	Syalakh-Belkachi	-0.004039	-3.33	4431	4795	90122
Ethiopia_4500BP_published.SG	I20528	Yakutia_LNBA	yak023.SG	Yakutia_LNBA (Relative of another individual in this group)	brn001.SG	Transbaikal_EMN	-0.004038	-1.209	425	461	8916
Ethiopia_4500BP_published.SG	cta016.SG	Transbaikal_EMN	irk007.SG	Transbaikal_EMN	I15934	Syalakh-Belkachi	-0.004035	-5.497	20630	22319	418582
Ethiopia_4500BP_published.SG	brn003.SG	Transbaikal_EMN	I10855	Yakutia_LNBA (Chukotka_IA)	N4a1.SG	Yakutia_LNBA	-0.004031	-1.791	951	1032	20093
Ethiopia_4500BP_published.SG	Dzhilinda-1_M_N.SG.SG	Dzhilinda-1_M_N.SG	brn008.SG	Transbaikal_EMN	brn001.SG	Transbaikal_EMN	-0.004028	-2.564	2017	2192	43442
Ethiopia_4500BP_published.SG	cta016.SG	Transbaikal_EMN	N2a.SG	Syalakh-Belkachi	I23448	Syalakh-Belkachi	-0.004027	-2.194	1392	1509	29057
Ethiopia_4500BP_published.SG	kra001.SG	Yakutia_LNBA	I20528	Yakutia_LNBA	brn002.SG	Transbaikal_EMN	-0.004024	-3.238	3944	4279	83247
Ethiopia_4500BP_published.SG	N4a1.SG	Yakutia_LNBA	yak023.SG	Yakutia_LNBA (Relative of another individual in this group)	Dzhilinda-1_M_N.SG.SG	Dzhilinda-1_M_N.SG	-0.004022	-2.665	2865	3093	56689
Ethiopia_4500BP_published.SG	brn012.SG	Transbaikal_EMN	brn003.SG	Transbaikal_EMN	cta016.SG	Transbaikal_EMN	-0.004021	-3.965	7160	7755	147991
Ethiopia_4500BP_published.SG	brn002.SG	Transbaikal_EMN	brn008.SG	Transbaikal_EMN	N4b2.SG	Yakutia_LNBA	-0.004015	-4.667	10629	11496	215953
Ethiopia_4500BP_published.SG	yak022.SG	Yakutia_LNBA	N4b2.SG	Yakutia_LNBA	cta016.SG	Transbaikal_EMN	-0.004012	-5.63	53976	58314	1081315
Ethiopia_4500BP_published.SG	cta016.SG	Transbaikal_EMN	brn008.SG	Transbaikal_EMN	I15934	Syalakh-Belkachi	-0.004006	-5.265	20988	22676	421367
Ethiopia_4500BP_published.SG	yak021.SG	Yakutia_LNBA	kra001.SG	Yakutia_LNBA	N5a.SG	Syalakh-Belkachi	-0.004006	-4.516	12132	13112	244623
Ethiopia_4500BP_published.SG	I20528	Yakutia_LNBA	yak022.SG	Yakutia_LNBA	I15934	Syalakh-Belkachi	-0.004001	-4.267	11100	12001	225189
Ethiopia_4500BP_published.SG	brn008.SG	Transbaikal_EMN	brn012.SG	Transbaikal_EMN	N4b2.SG	Yakutia_LNBA	-0.003998	-3.638	6842	7390	137055
Ethiopia_4500BP_published.SG	brn002.SG	Transbaikal_EMN	I20528	Yakutia_LNBA	Dzhilinda-1_M_N.SG.SG	Dzhilinda-1_M_N.SG	-0.003997	-2.934	2955	3196	60300
Ethiopia_4500BP_published.SG	brn012.SG	Transbaikal_EMN	yak023.SG	Yakutia_LNBA (Relative of another individual in this group)	N5a.SG	Syalakh-Belkachi	-0.003995	-1.928	1198	1299	25281
Ethiopia_4500BP_published.SG	I20528	Yakutia_LNBA	I10855	Yakutia_LNBA (Chukotka_IA)	irk007.SG	Transbaikal_EMN	-0.00399	-2.374	2108	2278	42605
Ethiopia_4500BP_published.SG	yak024.SG	Yakutia_LNBA	N2a.SG	Syalakh-Belkachi	Dzhilinda-1_M_N.SG.SG	Dzhilinda-1_M_N.SG	-0.003988	-2.23	1734	1877	35862
Ethiopia_4500BP_published.SG	N4a1.SG	Yakutia_LNBA	N5a.SG	Syalakh-Belkachi	brn001.SG	Transbaikal_EMN	-0.003981	-1.057	326	354	7033
Ethiopia_4500BP_published.SG	yak024.SG	Yakutia_LNBA	N4b2.SG	Yakutia_LNBA	brn003.SG	Transbaikal_EMN	-0.003981	-5.625	51233	55325	1027926
Ethiopia_4500BP_published.SG	KhatyrstyrCave_M	KhatyrstyrCave_M	kra001.SG	Yakutia_LNBA	N2a.SG	Syalakh-Belkachi	-0.003981	-0.761	169	183	3517
Ethiopia_4500BP_published.SG	cta016.SG	Transbaikal_EMN	brn002.SG	Transbaikal_EMN	I15934	Syalakh-Belkachi	-0.003971	-3.419	5304	5733	108024
Ethiopia_4500BP_published.SG	I10855	Yakutia_LNBA (Chukotka_IA)	brn008.SG	Transbaikal_EMN	N4a1.SG	Yakutia_LNBA	-0.003971	-1.639	929	1003	18637
Ethiopia_4500BP_published.SG	brn001.SG	Transbaikal_EMN	brn003.SG	Transbaikal_EMN	KhatyrstyrCave_M	KhatyrstyrCave_M	-0.003969	-0.874	231	250	4787
Ethiopia_4500BP_published.SG	N4a1.SG	Yakutia_LNBA	I20528	Yakutia_LNBA	N2a.SG	Syalakh-Belkachi	-0.003969	-0.737	161	175	3527
Ethiopia_4500BP_published.SG	yak024.SG	Yakutia_LNBA	kra001.SG	Yakutia_LNBA	I23448	Syalakh-Belkachi	-0.003969	-5.001	31000	33527	636643
Ethiopia_4500BP_published.SG	KhatyrstyrCave_M	KhatyrstyrCave_M	brn003.SG	Transbaikal_EMN	brn001.SG	Transbaikal_EMN	-0.003969	-0.867	231	250	4787
Ethiopia_4500BP_published.SG	brn001.SG	Transbaikal_EMN	brn003.SG	Transbaikal_EMN	kra001.SG	Yakutia_LNBA	-0.003968	-2.985	3429	3709	70568
Ethiopia_4500BP_published.SG	brn008.SG	Transbaikal_EMN	brn001.SG	Transbaikal_EMN	cta016.SG	Transbaikal_EMN	-0.003968	-2.725	3235	3492	64770
Ethiopia_4500BP_published.SG	brn003.SG	Transbaikal_EMN	brn001.SG	Transbaikal_EMN	yak023.SG	Yakutia_LNBA (Relative of another individual in this group)	-0.003967	-1.923	1233	1334	25459
Ethiopia_4500BP_published.SG	yak023.SG	Yakutia_LNBA (Relative of another individual in this group)	N4b2.SG	Yakutia_LNBA	N5a.SG	Syalakh-Belkachi	-0.003966	-3.81	8424	9098	169926
Ethiopia_4500BP_published.SG	kra001.SG	Yakutia_LNBA	yak021.SG	Yakutia_LNBA	cta016.SG	Transbaikal_EMN	-0.003963	-5.353	27801	30049	567177
Ethiopia_4500BP_published.SG	brn003.SG	Transbaikal_EMN	brn002.SG	Transbaikal_EMN	brn001.SG	Transbaikal_EMN	-0.003961	-1.561	736	799	15905
Ethiopia_4500BP_published.SG	I20528	Yakutia_LNBA	brn002.SG	Transbaikal_EMN	N5a.SG	Syalakh-Belkachi	-0.003961	-2.216	1675	1811	34331
Ethiopia_4500BP_published.SG	N4a1.SG	Yakutia_LNBA	brn003.SG	Transbaikal_EMN	KhatyrstyrCave_M	KhatyrstyrCave_M	-0.003959	-1.372	645	698	13387
Ethiopia_4500BP_published.SG	N4a1.SG	Yakutia_LNBA	yak024.SG	Yakutia_LNBA	cta016.SG	Transbaikal_EMN	-0.003957	-4.394	11100	12000	227468
Ethiopia_4500BP_published.SG	yak021.SG	Yakutia_LNBA	N4b2.SG	Yakutia_LNBA	brn002.SG	Transbaikal_EMN	-0.003955	-3.562	6178	6675	125657
Ethiopia_4500BP_published.SG	I23448	Syalakh-Belkachi	I10855	Yakutia_LNBA (Chukotka_IA)	Dzhilinda-1_M_N.SG.SG	Dzhilinda-1_M_N.SG	-0.003952	-2.949	3470	3742	68833
Ethiopia_4500BP_published.SG	cta016.SG	Transbaikal_EMN	brn002.SG	Transbaikal_EMN	Dzhilinda-1_M_N.SG.SG	Dzhilinda-1_M_N.SG	-0.003951	-3.781	8169	8817	164016
Ethiopia_4500BP_published.SG	kra001.SG	Yakutia_LNBA	N4b2.SG	Yakutia_LNBA	N5a.SG	Syalakh-Belkachi	-0.003951	-4.976	22945	24784	465447
Ethiopia_4500BP_published.SG	brn002.SG	Transbaikal_EMN	irk007.SG	Transbaikal_EMN	N5a.SG	Syalakh-Belkachi	-0.00395	-3.237	4439	4795	90122
Ethiopia_4500BP_published.SG	brn001.SG	Transbaikal_EMN	I20528	Yakutia_LNBA	N5a.SG	Syalakh-Belkachi	-0.003949	-1.288	477	518	10383
Ethiopia_4500BP_published.SG	yak023.SG	Yakutia_LNBA (Relative of another individual in this group)	N2a.SG	Syalakh-Belkachi	brn002.SG	Transbaikal_EMN	-0.003945	-0.84	217	235	4563
Ethiopia_4500BP_published.SG	brn012.SG	Transbaikal_EMN	kra001.SG	Yakutia_LNBA	N2a.SG	Syalakh-Belkachi	-0.003944	-1.119	401	432	7860
Ethiopia_4500BP_published.SG	yak023.SG	Yakutia_LNBA (Relative of another individual in this group)	I20528	Yakutia_LNBA	KhatyrstyrCave_M	KhatyrstyrCave_M	-0.003943	-1.444	713	769	14204
Ethiopia_4500BP_published.SG	brn001.SG	Transbaikal_EMN	yak023.SG	Yakutia_LNBA (Relative of another individual in this group)	I10855	Yakutia_LNBA (Chukotka_IA)	-0.003942	-0.645	122	132	2537
Ethiopia_4500BP_published.SG	brn002.SG	Transbaikal_EMN	brn008.SG	Transbaikal_EMN	yak021.SG	Yakutia_LNBA	-0.003942	-3.375	5583	6033	114150
Ethiopia_4500BP_published.SG	brn001.SG	Transbaikal_EMN	yak023.SG	Yakutia_LNBA (Relative of another individual in this group)	kra001.SG	Yakutia_LNBA	-0.003941	-2.02	1289	1396	27148
Ethiopia_4500BP_published.SG	yak021.SG	Yakutia_LNBA	N2a.SG	Syalakh-Belkachi	brn012.SG	Transbaikal_EMN	-0.003937	-0.768	213	229	4064
Ethiopia_4500BP_published.SG	brn008.SG	Transbaikal_EMN	brn003.SG	Transbaikal_EMN	yak021.SG	Yakutia_LNBA	-0.003936	-4.865	23538	25408	475114
Ethiopia_4500BP_published.SG	Dzhilinda-1_M_N.SG.SG	Dzhilinda-1_M_N.SG	N2a.SG	Syalakh-Belkachi	N5a.SG	Syalakh-Belkachi	-0.003934	-1.508	729	789	15253
Ethiopia_4500BP_published.SG	brn012.SG	Transbaikal_EMN	brn003.SG	Transbaikal_EMN	I10855	Yakutia_LNBA (Chukotka_IA)	-0.003932	-1.479	688	746	14749
Ethiopia_4500BP_published.SG	yak021.SG	Yakutia_LNBA	yak022.SG	Yakutia_LNBA	I20528	Yakutia_LNBA	-0.003931	-3.882	9225	9981	192318
Ethiopia_4500BP_published.SG	yak021.SG	Yakutia_LNBA	I20528	Yakutia_LNBA	N4a1.SG	Yakutia_LNBA	-0.003929	-2.313	1806	1954	37672
Ethiopia_4500BP_published.SG	brn012.SG	Transbaikal_EMN	cta016.SG	Transbaikal_EMN	N4a1.SG	Yakutia_LNBA	-0.003926	-2.181	1630	1759	32858
Ethiopia_4500BP_published.SG	brn001.SG	Transbaikal_EMN	brn008.SG	Transbaikal_EMN	I20528	Yakutia_LNBA	-0.003925	-1.766	999	1083	21400
Ethiopia_4500BP_published.SG	cta016.SG	Transbaikal_EMN	yak024.SG	Yakutia_LNBA	N5a.SG	Syalakh-Belkachi	-0.003924	-5.125	23132	24971	468705
Ethiopia_4500BP_published.SG	kra001.SG	Yakutia_LNBA	yak024.SG	Yakutia_LNBA	brn008.SG	Transbaikal_EMN	-0.003919	-5.657	49119	53012	993418
Ethiopia_4500BP_published.SG	N2a.SG	Syalakh-Belkachi	cta016.SG	Transbaikal_EMN	brn008.SG	Transbaikal_EMN	-0.003913	-2.534	2301	2487	47529
Ethiopia_4500BP_published.SG	yak021.SG	Yakutia_LNBA	N2a.SG	Syalakh-Belkachi	I15934	Syalakh-Belkachi	-0.003911	-1.245	626	674	12274
Ethiopia_4500BP_published.SG	brn008.SG	Transbaikal_EMN	KhatyrstyrCave_M	KhatyrstyrCave_M	I23448	Syalakh-Belkachi	-0.00391	-2.703	3008	3242	59841
Ethiopia_4500BP_published.SG	N4b2.SG	Yakutia_LNBA	yak023.SG	Yakutia_LNBA (Relative of another individual in this group)	KhatyrstyrCave_M	KhatyrstyrCave_M	-0.003906	-1.946	1414	1522	27648
Ethiopia_4500BP_published.SG	yak021.SG	Yakutia_LNBA	yak023.SG	Yakutia_LNBA (Relative of another individual in this group)	KhatyrstyrCave_M	KhatyrstyrCave_M	-0.003903	-1.452	730	787	14606
Ethiopia_4500BP_published.SG	I23448	Syalakh-Belkachi	I15934	Syalakh-Belkachi	yak023.SG	Yakutia_LNBA (Relative of another individual in this group)	-0.003903	-3.841	7383	7968	149896
Ethiopia_4500BP_published.SG	yak021.SG	Yakutia_LNBA	irk007.SG	Transbaikal_EMN	brn001.SG	Transbaikal_EMN	-0.003901	-2.103	1580	1707	32557
Ethiopia_4500BP_published.SG	brn002.SG	Transbaikal_EMN	brn008.SG	Transbaikal_EMN	N4a1.SG	Yakutia_LNBA	-0.003894	-2.55	2326	2511	47507
Ethiopia_4500BP_published.SG	KhatyrstyrCave_M	KhatyrstyrCave_M	N2a.SG	Syalakh-Belkachi	yak021.SG	Yakutia_LNBA	-0.003893	-0.511	93	100	1798
Ethiopia_4500BP_published.SG	I15934	Syalakh-Belkachi	I23448	Syalakh-Belkachi	N4a1.SG	Yakutia_LNBA	-0.003892	-2.909	3676	3971	75797
Ethiopia_4500BP_published.SG	brn002.SG	Transbaikal_EMN	KhatyrstyrCave_M	KhatyrstyrCave_M	N2a.SG	Syalakh-Belkachi	-0.003891	-0.304	43	46	771
Ethiopia_4500BP_published.SG	yak024.SG	Yakutia_LNBA	N4b2.SG	Yakutia_LNBA	brn012.SG	Transbaikal_EMN	-0.00389	-3.838	7681	8283	154766
Ethiopia_4500BP_published.SG	brn002.SG	Transbaikal_EMN	brn003.SG	Transbaikal_EMN	irk007.SG	Transbaikal_EMN	-0.003889	-4.196	9670	10447	199816
Ethiopia_4500BP_published.SG	I10855	Yakutia_LNBA (Chukotka_IA)	N4b2.SG	Yakutia_LNBA	brn003.SG	Transbaikal_EMN	-0.003886	-3.206	5121	5517	101905
Ethiopia_4500BP_published.SG	kra001.SG	Yakutia_LNBA	N4a1.SG	Yakutia_LNBA	Dzhilinda-1_M_N.SG.SG	Dzhilinda-1_M_N.SG	-0.003885	-3.82	7536	8133	153661
Ethiopia_4500BP_published.SG	I20528	Yakutia_LNBA	N4b2.SG	Yakutia_LNBA	I23448	Syalakh-Belkachi	-0.003878	-4.405	13615	14687	276424
Ethiopia_4500BP_published.SG	N4b2.SG	Yakutia_LNBA	N4a1.SG	Yakutia_LNBA	I15934	Syalakh-Belkachi	-0.003876	-3.088	4522	4880	92353
Ethiopia_4500BP_published.SG	cta016.SG	Transbaikal_EMN	brn003.SG	Transbaikal_EMN	I15934	Syalakh-Belkachi	-0.003874	-5.495	22823	24614	462311
Ethiopia_4500BP_published.SG	N5a.SG	Syalakh-Belkachi	I23448	Syalakh-Belkachi	cta016.SG	Transbaikal_EMN	-0.003869	-4.337	12358	13330	251230
Ethiopia_4500BP_published.SG	brn003.SG	Transbaikal_EMN	brn012.SG	Transbaikal_EMN	kra001.SG	Yakutia_LNBA	-0.003861	-3.659	7393	7976	150989
Ethiopia_4500BP_published.SG	yak021.SG	Yakutia_LNBA	I20528	Yakutia_LNBA	irk007.SG	Transbaikal_EMN	-0.003858	-3.955	8066	8701	164600
Ethiopia_4500BP_published.SG	N5a.SG	Syalakh-Belkachi	N4a1.SG	Yakutia_LNBA	cta016.SG	Transbaikal_EMN	-0.003856	-3.415	4887	5273	100109
Ethiopia_4500BP_published.SG	I20528	Yakutia_LNBA	N2a.SG	Syalakh-Belkachi	I15934	Syalakh-Belkachi	-0.003854	-1.182	522	562	10379
Ethiopia_4500BP_published.SG	N4a1.SG	Yakutia_LNBA	yak022.SG	Yakutia_LNBA	I23448	Syalakh-Belkachi	-0.00385	-3.492	5680	6135	118173
Ethiopia_4500BP_published.SG	N4b2.SG	Yakutia_LNBA	kra001.SG	Yakutia_LNBA	cta016.SG	Transbaikal_EMN	-0.003846	-5.467	53584	57754	1084331
Ethiopia_4500BP_published.SG	brn003.SG	Transbaikal_EMN	brn001.SG	Transbaikal_EMN	N4a1.SG	Yakutia_LNBA	-0.003842	-1.461	677	734	14837
Ethiopia_4500BP_published.SG	N4a1.SG	Yakutia_LNBA	N2a.SG	Syalakh-Belkachi	Dzhilinda-1_M_N.SG.SG	Dzhilinda-1_M_N.SG	-0.003837	-1.045	363	392	7558
Ethiopia_4500BP_published.SG	I10855	Yakutia_LNBA (Chukotka_IA)	brn008.SG	Transbaikal_EMN	brn012.SG	Transbaikal_EMN	-0.003837	-1.42	631	683	13553
Ethiopia_4500BP_published.SG	N4b2.SG	Yakutia_LNBA	yak021.SG	Yakutia_LNBA	I15934	Syalakh-Belkachi	-0.003836	-4.351	12503	13465	250814
Ethiopia_4500BP_published.SG	brn003.SG	Transbaikal_EMN	brn002.SG	Transbaikal_EMN	yak021.SG	Yakutia_LNBA	-0.003835	-3.372	5991	6458	121768
Ethiopia_4500BP_published.SG	brn003.SG	Transbaikal_EMN	brn002.SG	Transbaikal_EMN	KhatyrstyrCave_M	KhatyrstyrCave_M	-0.003833	-1.487	786	848	16177
Ethiopia_4500BP_published.SG	brn003.SG	Transbaikal_EMN	brn008.SG	Transbaikal_EMN	yak024.SG	Yakutia_LNBA	-0.003833	-5.533	46134	49694	928833
Ethiopia_4500BP_published.SG	yak022.SG	Yakutia_LNBA	N4a1.SG	Yakutia_LNBA	I23448	Syalakh-Belkachi	-0.003833	-3.44	5682	6135	118173
Ethiopia_4500BP_published.SG	kra001.SG	Yakutia_LNBA	yak023.SG	Yakutia_LNBA (Relative of another individual in this group)	cta016.SG	Transbaikal_EMN	-0.003831	-4.805	19897	21452	405939
Ethiopia_4500BP_published.SG	brn002.SG	Transbaikal_EMN	N2a.SG	Syalakh-Belkachi	Dzhilinda-1_M_N.SG.SG	Dzhilinda-1_M_N.SG	-0.00383	-1.06	397	428	8094
Ethiopia_4500BP_published.SG	brn012.SG	Transbaikal_EMN	irk007.SG	Transbaikal_EMN	N5a.SG	Syalakh-Belkachi	-0.003826	-2.619	2856	3077	57764
Ethiopia_4500BP_published.SG	brn003.SG	Transbaikal_EMN	I10855	Yakutia_LNBA (Chukotka_IA)	I23448	Syalakh-Belkachi	-0.003823	-3.04	4146	4473	85525
Ethiopia_4500BP_published.SG	I20528	Yakutia_LNBA	N4b2.SG	Yakutia_LNBA	brn003.SG	Transbaikal_EMN	-0.003823	-4.347	17147	18459	343209
Ethiopia_4500BP_published.SG	I15934	Syalakh-Belkachi	yak024.SG	Yakutia_LNBA	cta016.SG	Transbaikal_EMN	-0.00382	-5.215	24035	25902	488686
Ethiopia_4500BP_published.SG	brn012.SG	Transbaikal_EMN	N4b2.SG	Yakutia_LNBA	I23448	Syalakh-Belkachi	-0.003819	-3.112	4143	4468	85106
Ethiopia_4500BP_published.SG	I15934	Syalakh-Belkachi	N4b2.SG	Yakutia_LNBA	brn001.SG	Transbaikal_EMN	-0.003812	-2.101	1572	1694	32007
Ethiopia_4500BP_published.SG	brn003.SG	Transbaikal_EMN	I10855	Yakutia_LNBA (Chukotka_IA)	Dzhilinda-1_M_N.SG.SG	Dzhilinda-1_M_N.SG	-0.003808	-2.908	3837	4128	76425
Ethiopia_4500BP_published.SG	yak022.SG	Yakutia_LNBA	kra001.SG	Yakutia_LNBA	cta016.SG	Transbaikal_EMN	-0.003806	-5.45	55599	59860	1119426
Ethiopia_4500BP_published.SG	irk007.SG	Transbaikal_EMN	brn001.SG	Transbaikal_EMN	Dzhilinda-1_M_N.SG.SG	Dzhilinda-1_M_N.SG	-0.003793	-2.182	2116	2276	42179
Ethiopia_4500BP_published.SG	Dzhilinda-1_M_N.SG.SG	Dzhilinda-1_M_N.SG	N2a.SG	Syalakh-Belkachi	I23448	Syalakh-Belkachi	-0.003782	-1.753	1057	1141	22213
Ethiopia_4500BP_published.SG	brn012.SG	Transbaikal_EMN	brn008.SG	Transbaikal_EMN	yak024.SG	Yakutia_LNBA	-0.003779	-3.597	6922	7454	140769
Ethiopia_4500BP_published.SG	yak021.SG	Yakutia_LNBA	N4b2.SG	Yakutia_LNBA	brn008.SG	Transbaikal_EMN	-0.003774	-4.975	24273	26125	490709
Ethiopia_4500BP_published.SG	irk007.SG	Transbaikal_EMN	brn012.SG	Transbaikal_EMN	N2a.SG	Syalakh-Belkachi	-0.003771	-0.896	358	383	6629
Ethiopia_4500BP_published.SG	N4b2.SG	Yakutia_LNBA	KhatyrstyrCave_M	KhatyrstyrCave_M	N2a.SG	Syalakh-Belkachi	-0.003769	-0.683	181	194	3449
Ethiopia_4500BP_published.SG	I23448	Syalakh-Belkachi	I20528	Yakutia_LNBA	yak023.SG	Yakutia_LNBA (Relative of another individual in this group)	-0.003769	-3.432	4785	5169	101881
Ethiopia_4500BP_published.SG	I20528	Yakutia_LNBA	brn002.SG	Transbaikal_EMN	Dzhilinda-1_M_N.SG.SG	Dzhilinda-1_M_N.SG	-0.003765	-2.576	2969	3196	60300
Ethiopia_4500BP_published.SG	KhatyrstyrCave_M	KhatyrstyrCave_M	I10855	Yakutia_LNBA (Chukotka_IA)	N4a1.SG	Yakutia_LNBA	-0.003764	-0.611	109	118	2391
Ethiopia_4500BP_published.SG	brn001.SG	Transbaikal_EMN	I10855	Yakutia_LNBA (Chukotka_IA)	brn002.SG	Transbaikal_EMN	-0.003762	-0.468	78	84	1595
Ethiopia_4500BP_published.SG	yak021.SG	Yakutia_LNBA	N4b2.SG	Yakutia_LNBA	N2a.SG	Syalakh-Belkachi	-0.003757	-1.878	1334	1436	27150
Ethiopia_4500BP_published.SG	I23448	Syalakh-Belkachi	N4b2.SG	Yakutia_LNBA	brn001.SG	Transbaikal_EMN	-0.003756	-2.211	1958	2111	40731
Ethiopia_4500BP_published.SG	yak021.SG	Yakutia_LNBA	N4b2.SG	Yakutia_LNBA	cta016.SG	Transbaikal_EMN	-0.003755	-4.772	27282	29342	548566
Ethiopia_4500BP_published.SG	kra001.SG	Yakutia_LNBA	yak024.SG	Yakutia_LNBA	brn002.SG	Transbaikal_EMN	-0.003753	-4.423	12317	13266	252851
Ethiopia_4500BP_published.SG	brn003.SG	Transbaikal_EMN	brn001.SG	Transbaikal_EMN	yak021.SG	Yakutia_LNBA	-0.003748	-2.052	1790	1926	36286
Ethiopia_4500BP_published.SG	N5a.SG	Syalakh-Belkachi	KhatyrstyrCave_M	KhatyrstyrCave_M	brn003.SG	Transbaikal_EMN	-0.003745	-1.849	1464	1573	29104
Ethiopia_4500BP_published.SG	I23448	Syalakh-Belkachi	irk007.SG	Transbaikal_EMN	brn001.SG	Transbaikal_EMN	-0.003743	-2.082	1713	1847	35799
Ethiopia_4500BP_published.SG	N2a.SG	Syalakh-Belkachi	brn008.SG	Transbaikal_EMN	brn012.SG	Transbaikal_EMN	-0.00374	-0.97	322	348	6951
Ethiopia_4500BP_published.SG	yak021.SG	Yakutia_LNBA	kra001.SG	Yakutia_LNBA	brn003.SG	Transbaikal_EMN	-0.003739	-5.046	26805	28832	542089
Ethiopia_4500BP_published.SG	cta016.SG	Transbaikal_EMN	brn003.SG	Transbaikal_EMN	N4a1.SG	Yakutia_LNBA	-0.003738	-4.351	10519	11321	214578
Ethiopia_4500BP_published.SG	irk007.SG	Transbaikal_EMN	brn003.SG	Transbaikal_EMN	Dzhilinda-1_M_N.SG.SG	Dzhilinda-1_M_N.SG	-0.003737	-4.988	30054	32282	596171
Ethiopia_4500BP_published.SG	I10855	Yakutia_LNBA (Chukotka_IA)	brn008.SG	Transbaikal_EMN	cta016.SG	Transbaikal_EMN	-0.003732	-3.094	4574	4924	93777
Ethiopia_4500BP_published.SG	brn012.SG	Transbaikal_EMN	I20528	Yakutia_LNBA	brn001.SG	Transbaikal_EMN	-0.003729	-0.725	176	190	3754
Ethiopia_4500BP_published.SG	brn003.SG	Transbaikal_EMN	yak024.SG	Yakutia_LNBA	N5a.SG	Syalakh-Belkachi	-0.003728	-5.147	22000	23667	447149
Ethiopia_4500BP_published.SG	cta016.SG	Transbaikal_EMN	irk007.SG	Transbaikal_EMN	Dzhilinda-1_M_N.SG.SG	Dzhilinda-1_M_N.SG	-0.003727	-5.258	30783	33099	621353
Ethiopia_4500BP_published.SG	yak024.SG	Yakutia_LNBA	kra001.SG	Yakutia_LNBA	brn008.SG	Transbaikal_EMN	-0.003726	-5.196	49311	53012	993418
Ethiopia_4500BP_published.SG	cta016.SG	Transbaikal_EMN	KhatyrstyrCave_M	KhatyrstyrCave_M	I23448	Syalakh-Belkachi	-0.003725	-2.645	3561	3821	69800
Ethiopia_4500BP_published.SG	KhatyrstyrCave_M	KhatyrstyrCave_M	yak024.SG	Yakutia_LNBA	N2a.SG	Syalakh-Belkachi	-0.003723	-0.711	173	186	3492
Ethiopia_4500BP_published.SG	brn002.SG	Transbaikal_EMN	brn008.SG	Transbaikal_EMN	yak022.SG	Yakutia_LNBA	-0.003722	-4.233	10809	11638	222746
Ethiopia_4500BP_published.SG	brn001.SG	Transbaikal_EMN	I10855	Yakutia_LNBA (Chukotka_IA)	I20528	Yakutia_LNBA	-0.00372	-0.659	140	152	3226
Ethiopia_4500BP_published.SG	N5a.SG	Syalakh-Belkachi	I20528	Yakutia_LNBA	cta016.SG	Transbaikal_EMN	-0.00372	-3.793	7167	7726	150285
Ethiopia_4500BP_published.SG	N4b2.SG	Yakutia_LNBA	kra001.SG	Yakutia_LNBA	Dzhilinda-1_M_N.SG.SG	Dzhilinda-1_M_N.SG	-0.003719	-5.13	36656	39371	729961
Ethiopia_4500BP_published.SG	I10855	Yakutia_LNBA (Chukotka_IA)	kra001.SG	Yakutia_LNBA	I15934	Syalakh-Belkachi	-0.003717	-2.663	3765	4045	75325
Ethiopia_4500BP_published.SG	I20528	Yakutia_LNBA	yak024.SG	Yakutia_LNBA	brn008.SG	Transbaikal_EMN	-0.003709	-4.336	16013	17205	321338
Ethiopia_4500BP_published.SG	brn003.SG	Transbaikal_EMN	brn008.SG	Transbaikal_EMN	yak022.SG	Yakutia_LNBA	-0.003701	-5.188	46140	49593	932926
Ethiopia_4500BP_published.SG	N4a1.SG	Yakutia_LNBA	N4b2.SG	Yakutia_LNBA	N5a.SG	Syalakh-Belkachi	-0.003701	-3.089	4819	5184	98617
Ethiopia_4500BP_published.SG	N4b2.SG	Yakutia_LNBA	yak022.SG	Yakutia_LNBA	brn008.SG	Transbaikal_EMN	-0.003697	-5.27	47543	51107	964139
Ethiopia_4500BP_published.SG	N2a.SG	Syalakh-Belkachi	kra001.SG	Yakutia_LNBA	KhatyrstyrCave_M	KhatyrstyrCave_M	-0.003696	-0.681	169	182	3517
Ethiopia_4500BP_published.SG	I15934	Syalakh-Belkachi	I10855	Yakutia_LNBA (Chukotka_IA)	Dzhilinda-1_M_N.SG.SG	Dzhilinda-1_M_N.SG	-0.003693	-2.487	2861	3072	57135
Ethiopia_4500BP_published.SG	brn012.SG	Transbaikal_EMN	yak023.SG	Yakutia_LNBA (Relative of another individual in this group)	Dzhilinda-1_M_N.SG.SG	Dzhilinda-1_M_N.SG	-0.003691	-2.047	1929	2071	38472
Ethiopia_4500BP_published.SG	N5a.SG	Syalakh-Belkachi	N4a1.SG	Yakutia_LNBA	brn003.SG	Transbaikal_EMN	-0.003691	-3.025	4609	4961	95369
Ethiopia_4500BP_published.SG	yak022.SG	Yakutia_LNBA	N4b2.SG	Yakutia_LNBA	I15934	Syalakh-Belkachi	-0.003685	-4.75	24207	26009	489072
Ethiopia_4500BP_published.SG	kra001.SG	Yakutia_LNBA	yak021.SG	Yakutia_LNBA	brn003.SG	Transbaikal_EMN	-0.003682	-4.738	26836	28832	542089
Ethiopia_4500BP_published.SG	N4a1.SG	Yakutia_LNBA	yak023.SG	Yakutia_LNBA (Relative of another individual in this group)	I15934	Syalakh-Belkachi	-0.00368	-2.066	1731	1859	34784
Ethiopia_4500BP_published.SG	N5a.SG	Syalakh-Belkachi	yak023.SG	Yakutia_LNBA (Relative of another individual in this group)	brn012.SG	Transbaikal_EMN	-0.003679	-1.741	1198	1291	25281
Ethiopia_4500BP_published.SG	brn008.SG	Transbaikal_EMN	yak022.SG	Yakutia_LNBA	Dzhilinda-1_M_N.SG.SG	Dzhilinda-1_M_N.SG	-0.003678	-5.037	32612	35009	651731
Ethiopia_4500BP_published.SG	yak023.SG	Yakutia_LNBA (Relative of another individual in this group)	kra001.SG	Yakutia_LNBA	KhatyrstyrCave_M	KhatyrstyrCave_M	-0.003676	-1.781	1410	1514	28288
Ethiopia_4500BP_published.SG	I20528	Yakutia_LNBA	yak021.SG	Yakutia_LNBA	brn003.SG	Transbaikal_EMN	-0.00367	-3.681	9028	9694	181448
Ethiopia_4500BP_published.SG	N4a1.SG	Yakutia_LNBA	yak022.SG	Yakutia_LNBA	I15934	Syalakh-Belkachi	-0.003666	-3.07	4620	4967	94641
Ethiopia_4500BP_published.SG	N5a.SG	Syalakh-Belkachi	I10855	Yakutia_LNBA (Chukotka_IA)	cta016.SG	Transbaikal_EMN	-0.003665	-2.255	2153	2316	44479
Ethiopia_4500BP_published.SG	kra001.SG	Yakutia_LNBA	yak022.SG	Yakutia_LNBA	I23448	Syalakh-Belkachi	-0.003663	-4.785	31072	33413	639117
Ethiopia_4500BP_published.SG	I20528	Yakutia_LNBA	N4a1.SG	Yakutia_LNBA	Dzhilinda-1_M_N.SG.SG	Dzhilinda-1_M_N.SG	-0.003662	-2.343	2606	2799	52706
Ethiopia_4500BP_published.SG	N2a.SG	Syalakh-Belkachi	I20528	Yakutia_LNBA	I15934	Syalakh-Belkachi	-0.003661	-1.149	524	562	10379
Ethiopia_4500BP_published.SG	brn001.SG	Transbaikal_EMN	irk007.SG	Transbaikal_EMN	KhatyrstyrCave_M	KhatyrstyrCave_M	-0.00366	-0.777	205	221	4371
Ethiopia_4500BP_published.SG	yak023.SG	Yakutia_LNBA (Relative of another individual in this group)	I20528	Yakutia_LNBA	N4a1.SG	Yakutia_LNBA	-0.00366	-1.742	1263	1360	26505
Ethiopia_4500BP_published.SG	brn008.SG	Transbaikal_EMN	I10855	Yakutia_LNBA (Chukotka_IA)	I23448	Syalakh-Belkachi	-0.003659	-2.82	3795	4078	77349
Ethiopia_4500BP_published.SG	yak023.SG	Yakutia_LNBA (Relative of another individual in this group)	N2a.SG	Syalakh-Belkachi	Dzhilinda-1_M_N.SG.SG	Dzhilinda-1_M_N.SG	-0.003653	-1.261	651	699	13141
Ethiopia_4500BP_published.SG	Dzhilinda-1_M_N.SG.SG	Dzhilinda-1_M_N.SG	I10855	Yakutia_LNBA (Chukotka_IA)	brn002.SG	Transbaikal_EMN	-0.003652	-1.486	865	930	17798
Ethiopia_4500BP_published.SG	brn012.SG	Transbaikal_EMN	KhatyrstyrCave_M	KhatyrstyrCave_M	yak024.SG	Yakutia_LNBA	-0.003648	-1.178	522	561	10691
Ethiopia_4500BP_published.SG	kra001.SG	Yakutia_LNBA	yak022.SG	Yakutia_LNBA	irk007.SG	Transbaikal_EMN	-0.003647	-5.232	46747	50232	955502
Ethiopia_4500BP_published.SG	kra001.SG	Yakutia_LNBA	I20528	Yakutia_LNBA	N4a1.SG	Yakutia_LNBA	-0.003647	-2.859	3409	3673	72397
Ethiopia_4500BP_published.SG	yak024.SG	Yakutia_LNBA	kra001.SG	Yakutia_LNBA	brn003.SG	Transbaikal_EMN	-0.003647	-5.235	52894	56774	1063853
Ethiopia_4500BP_published.SG	brn008.SG	Transbaikal_EMN	brn003.SG	Transbaikal_EMN	yak022.SG	Yakutia_LNBA	-0.003643	-5.023	46194	49593	932926
Ethiopia_4500BP_published.SG	I23448	Syalakh-Belkachi	I20528	Yakutia_LNBA	brn002.SG	Transbaikal_EMN	-0.003642	-2.73	2970	3197	62333
Ethiopia_4500BP_published.SG	N4a1.SG	Yakutia_LNBA	yak021.SG	Yakutia_LNBA	cta016.SG	Transbaikal_EMN	-0.003639	-3.31	5710	6136	117076
Ethiopia_4500BP_published.SG	yak022.SG	Yakutia_LNBA	I20528	Yakutia_LNBA	irk007.SG	Transbaikal_EMN	-0.003638	-4.34	15597	16756	318600
Ethiopia_4500BP_published.SG	I20528	Yakutia_LNBA	kra001.SG	Yakutia_LNBA	brn003.SG	Transbaikal_EMN	-0.003632	-4.447	17437	18719	352987
Ethiopia_4500BP_published.SG	brn012.SG	Transbaikal_EMN	yak022.SG	Yakutia_LNBA	Dzhilinda-1_M_N.SG.SG	Dzhilinda-1_M_N.SG	-0.003631	-3.112	5240	5622	105210
Ethiopia_4500BP_published.SG	N4b2.SG	Yakutia_LNBA	yak023.SG	Yakutia_LNBA (Relative of another individual in this group)	brn003.SG	Transbaikal_EMN	-0.003631	-4.497	18472	19835	375349
Ethiopia_4500BP_published.SG	N5a.SG	Syalakh-Belkachi	I20528	Yakutia_LNBA	irk007.SG	Transbaikal_EMN	-0.003631	-3.511	6193	6668	130824
Ethiopia_4500BP_published.SG	I23448	Syalakh-Belkachi	yak024.SG	Yakutia_LNBA	cta016.SG	Transbaikal_EMN	-0.003629	-5.267	30219	32471	620525
Ethiopia_4500BP_published.SG	N2a.SG	Syalakh-Belkachi	yak021.SG	Yakutia_LNBA	kra001.SG	Yakutia_LNBA	-0.003628	-1.807	1343	1445	28112
Ethiopia_4500BP_published.SG	I23448	Syalakh-Belkachi	I10855	Yakutia_LNBA (Chukotka_IA)	brn003.SG	Transbaikal_EMN	-0.003625	-3.057	4146	4456	85525
Ethiopia_4500BP_published.SG	I20528	Yakutia_LNBA	kra001.SG	Yakutia_LNBA	irk007.SG	Transbaikal_EMN	-0.003624	-4.304	15712	16869	319257
Ethiopia_4500BP_published.SG	N2a.SG	Syalakh-Belkachi	I20528	Yakutia_LNBA	irk007.SG	Transbaikal_EMN	-0.003623	-1.326	741	796	15182
Ethiopia_4500BP_published.SG	cta016.SG	Transbaikal_EMN	yak021.SG	Yakutia_LNBA	N5a.SG	Syalakh-Belkachi	-0.003622	-4.278	11839	12708	239950
Ethiopia_4500BP_published.SG	N2a.SG	Syalakh-Belkachi	I15934	Syalakh-Belkachi	yak022.SG	Yakutia_LNBA	-0.00362	-1.574	1175	1260	23480
Ethiopia_4500BP_published.SG	brn003.SG	Transbaikal_EMN	I20528	Yakutia_LNBA	I15934	Syalakh-Belkachi	-0.003619	-4.35	10347	11116	212465
Ethiopia_4500BP_published.SG	I15934	Syalakh-Belkachi	irk007.SG	Transbaikal_EMN	brn001.SG	Transbaikal_EMN	-0.003618	-1.831	1354	1456	28191
Ethiopia_4500BP_published.SG	yak022.SG	Yakutia_LNBA	N4a1.SG	Yakutia_LNBA	I15934	Syalakh-Belkachi	-0.003614	-2.982	4625	4967	94641
Ethiopia_4500BP_published.SG	brn012.SG	Transbaikal_EMN	N2a.SG	Syalakh-Belkachi	brn001.SG	Transbaikal_EMN	-0.00361	-0.261	28	30	554
Ethiopia_4500BP_published.SG	N2a.SG	Syalakh-Belkachi	brn012.SG	Transbaikal_EMN	brn001.SG	Transbaikal_EMN	-0.00361	-0.259	28	30	554
Ethiopia_4500BP_published.SG	I15934	Syalakh-Belkachi	N2a.SG	Syalakh-Belkachi	brn003.SG	Transbaikal_EMN	-0.00361	-1.617	1110	1190	22162
Ethiopia_4500BP_published.SG	cta016.SG	Transbaikal_EMN	brn002.SG	Transbaikal_EMN	N4a1.SG	Yakutia_LNBA	-0.003607	-2.277	2574	2763	52399
Ethiopia_4500BP_published.SG	I20528	Yakutia_LNBA	N4b2.SG	Yakutia_LNBA	N4a1.SG	Yakutia_LNBA	-0.003602	-2.6	3343	3597	70519
Ethiopia_4500BP_published.SG	brn012.SG	Transbaikal_EMN	I20528	Yakutia_LNBA	Dzhilinda-1_M_N.SG.SG	Dzhilinda-1_M_N.SG	-0.003601	-2.056	1861	1996	37489
Ethiopia_4500BP_published.SG	N4a1.SG	Yakutia_LNBA	brn003.SG	Transbaikal_EMN	Dzhilinda-1_M_N.SG.SG	Dzhilinda-1_M_N.SG	-0.003596	-3.552	7161	7681	144593
Ethiopia_4500BP_published.SG	cta016.SG	Transbaikal_EMN	brn012.SG	Transbaikal_EMN	N5a.SG	Syalakh-Belkachi	-0.003592	-2.667	3397	3640	67655
Ethiopia_4500BP_published.SG	brn012.SG	Transbaikal_EMN	irk007.SG	Transbaikal_EMN	I10855	Yakutia_LNBA (Chukotka_IA)	-0.003587	-1.308	637	685	13383
Ethiopia_4500BP_published.SG	brn012.SG	Transbaikal_EMN	yak023.SG	Yakutia_LNBA (Relative of another individual in this group)	I23448	Syalakh-Belkachi	-0.003586	-1.879	1513	1626	31512
Ethiopia_4500BP_published.SG	I10855	Yakutia_LNBA (Chukotka_IA)	brn003.SG	Transbaikal_EMN	Dzhilinda-1_M_N.SG.SG	Dzhilinda-1_M_N.SG	-0.003585	-2.78	3854	4128	76425
Ethiopia_4500BP_published.SG	brn012.SG	Transbaikal_EMN	yak024.SG	Yakutia_LNBA	N4a1.SG	Yakutia_LNBA	-0.003583	-1.944	1559	1678	33212
Ethiopia_4500BP_published.SG	I10855	Yakutia_LNBA (Chukotka_IA)	irk007.SG	Transbaikal_EMN	KhatyrstyrCave_M	KhatyrstyrCave_M	-0.003582	-1.13	601	643	11726
Ethiopia_4500BP_published.SG	I20528	Yakutia_LNBA	kra001.SG	Yakutia_LNBA	I23448	Syalakh-Belkachi	-0.003581	-4.15	13914	14930	283696
Ethiopia_4500BP_published.SG	yak023.SG	Yakutia_LNBA (Relative of another individual in this group)	kra001.SG	Yakutia_LNBA	I15934	Syalakh-Belkachi	-0.003579	-3.556	8833	9483	181639
Ethiopia_4500BP_published.SG	brn012.SG	Transbaikal_EMN	yak022.SG	Yakutia_LNBA	N2a.SG	Syalakh-Belkachi	-0.003576	-1.013	401	429	7831
Ethiopia_4500BP_published.SG	kra001.SG	Yakutia_LNBA	yak021.SG	Yakutia_LNBA	brn002.SG	Transbaikal_EMN	-0.003576	-3.27	6374	6838	129756
Ethiopia_4500BP_published.SG	kra001.SG	Yakutia_LNBA	yak022.SG	Yakutia_LNBA	brn012.SG	Transbaikal_EMN	-0.003576	-3.533	7841	8416	160799
Ethiopia_4500BP_published.SG	yak022.SG	Yakutia_LNBA	brn012.SG	Transbaikal_EMN	N2a.SG	Syalakh-Belkachi	-0.003576	-0.999	401	429	7831
Ethiopia_4500BP_published.SG	brn008.SG	Transbaikal_EMN	brn003.SG	Transbaikal_EMN	cta016.SG	Transbaikal_EMN	-0.003574	-4.804	44921	48198	916858
Ethiopia_4500BP_published.SG	brn001.SG	Transbaikal_EMN	I20528	Yakutia_LNBA	yak021.SG	Yakutia_LNBA	-0.003566	-1.263	595	641	12899
Ethiopia_4500BP_published.SG	N2a.SG	Syalakh-Belkachi	irk007.SG	Transbaikal_EMN	I10855	Yakutia_LNBA (Chukotka_IA)	-0.003565	-0.757	224	240	4488
Ethiopia_4500BP_published.SG	brn002.SG	Transbaikal_EMN	yak024.SG	Yakutia_LNBA	I15934	Syalakh-Belkachi	-0.003564	-3.302	5306	5698	109995
Ethiopia_4500BP_published.SG	brn008.SG	Transbaikal_EMN	cta016.SG	Transbaikal_EMN	Dzhilinda-1_M_N.SG.SG	Dzhilinda-1_M_N.SG	-0.003563	-5.074	32162	34443	640161
Ethiopia_4500BP_published.SG	I23448	Syalakh-Belkachi	I20528	Yakutia_LNBA	brn008.SG	Transbaikal_EMN	-0.003563	-4.118	11682	12541	241102
Ethiopia_4500BP_published.SG	brn002.SG	Transbaikal_EMN	I20528	Yakutia_LNBA	I23448	Syalakh-Belkachi	-0.003562	-2.693	2970	3192	62333
Ethiopia_4500BP_published.SG	brn003.SG	Transbaikal_EMN	brn012.SG	Transbaikal_EMN	N4b2.SG	Yakutia_LNBA	-0.003562	-3.4	7246	7766	145988
Ethiopia_4500BP_published.SG	N4a1.SG	Yakutia_LNBA	N4b2.SG	Yakutia_LNBA	yak021.SG	Yakutia_LNBA	-0.003561	-3.162	5474	5885	115406
Ethiopia_4500BP_published.SG	N4a1.SG	Yakutia_LNBA	kra001.SG	Yakutia_LNBA	Dzhilinda-1_M_N.SG.SG	Dzhilinda-1_M_N.SG	-0.00356	-3.394	7586	8133	153661
Ethiopia_4500BP_published.SG	yak021.SG	Yakutia_LNBA	I10855	Yakutia_LNBA (Chukotka_IA)	I20528	Yakutia_LNBA	-0.00356	-1.694	1240	1331	25560
Ethiopia_4500BP_published.SG	yak021.SG	Yakutia_LNBA	N4a1.SG	Yakutia_LNBA	KhatyrstyrCave_M	KhatyrstyrCave_M	-0.003559	-0.965	358	384	7306
Ethiopia_4500BP_published.SG	I10855	Yakutia_LNBA (Chukotka_IA)	kra001.SG	Yakutia_LNBA	irk007.SG	Transbaikal_EMN	-0.003559	-2.861	4596	4933	94682
Ethiopia_4500BP_published.SG	I23448	Syalakh-Belkachi	brn008.SG	Transbaikal_EMN	brn001.SG	Transbaikal_EMN	-0.003558	-2.004	1652	1780	35973
Ethiopia_4500BP_published.SG	yak024.SG	Yakutia_LNBA	I10855	Yakutia_LNBA (Chukotka_IA)	I20528	Yakutia_LNBA	-0.003556	-2.115	2369	2545	49496
Ethiopia_4500BP_published.SG	brn001.SG	Transbaikal_EMN	brn002.SG	Transbaikal_EMN	kra001.SG	Yakutia_LNBA	-0.003553	-1.394	817	877	16885
Ethiopia_4500BP_published.SG	cta016.SG	Transbaikal_EMN	yak021.SG	Yakutia_LNBA	I23448	Syalakh-Belkachi	-0.003553	-4.712	15571	16707	319687
Ethiopia_4500BP_published.SG	I23448	Syalakh-Belkachi	yak024.SG	Yakutia_LNBA	brn012.SG	Transbaikal_EMN	-0.003553	-3.015	4175	4484	86965
Ethiopia_4500BP_published.SG	I15934	Syalakh-Belkachi	I23448	Syalakh-Belkachi	yak023.SG	Yakutia_LNBA (Relative of another individual in this group)	-0.003549	-3.39	7436	7968	149896
Ethiopia_4500BP_published.SG	N4a1.SG	Yakutia_LNBA	I20528	Yakutia_LNBA	Dzhilinda-1_M_N.SG.SG	Dzhilinda-1_M_N.SG	-0.003548	-2.287	2612	2799	52706
Ethiopia_4500BP_published.SG	brn003.SG	Transbaikal_EMN	brn001.SG	Transbaikal_EMN	N4b2.SG	Yakutia_LNBA	-0.003545	-2.541	3339	3581	68262
Ethiopia_4500BP_published.SG	kra001.SG	Yakutia_LNBA	yak022.SG	Yakutia_LNBA	brn003.SG	Transbaikal_EMN	-0.003543	-5.069	52641	56427	1068612
Ethiopia_4500BP_published.SG	yak024.SG	Yakutia_LNBA	kra001.SG	Yakutia_LNBA	N2a.SG	Syalakh-Belkachi	-0.003541	-2.314	2743	2936	54510
Ethiopia_4500BP_published.SG	I20528	Yakutia_LNBA	yak024.SG	Yakutia_LNBA	brn003.SG	Transbaikal_EMN	-0.00354	-4.356	17320	18562	350808
Ethiopia_4500BP_published.SG	Dzhilinda-1_M_N.SG.SG	Dzhilinda-1_M_N.SG	I10855	Yakutia_LNBA (Chukotka_IA)	N4a1.SG	Yakutia_LNBA	-0.003539	-1.391	722	777	15539
Ethiopia_4500BP_published.SG	yak024.SG	Yakutia_LNBA	N4b2.SG	Yakutia_LNBA	I15934	Syalakh-Belkachi	-0.003539	-4.238	24364	26088	487106
Ethiopia_4500BP_published.SG	yak024.SG	Yakutia_LNBA	kra001.SG	Yakutia_LNBA	brn002.SG	Transbaikal_EMN	-0.003536	-3.932	12372	13266	252851
Ethiopia_4500BP_published.SG	brn001.SG	Transbaikal_EMN	N4b2.SG	Yakutia_LNBA	I23448	Syalakh-Belkachi	-0.003535	-2.145	1958	2102	40731
Ethiopia_4500BP_published.SG	kra001.SG	Yakutia_LNBA	N4b2.SG	Yakutia_LNBA	brn001.SG	Transbaikal_EMN	-0.00353	-2.696	3498	3755	72813
Ethiopia_4500BP_published.SG	N4b2.SG	Yakutia_LNBA	kra001.SG	Yakutia_LNBA	KhatyrstyrCave_M	KhatyrstyrCave_M	-0.00352	-2.698	3930	4203	77566
Ethiopia_4500BP_published.SG	I10855	Yakutia_LNBA (Chukotka_IA)	N4b2.SG	Yakutia_LNBA	N4a1.SG	Yakutia_LNBA	-0.00352	-1.517	977	1050	20736
Ethiopia_4500BP_published.SG	brn002.SG	Transbaikal_EMN	brn008.SG	Transbaikal_EMN	KhatyrstyrCave_M	KhatyrstyrCave_M	-0.003518	-1.276	731	782	14496
Ethiopia_4500BP_published.SG	kra001.SG	Yakutia_LNBA	I10855	Yakutia_LNBA (Chukotka_IA)	brn008.SG	Transbaikal_EMN	-0.003515	-2.943	4656	4993	95866
Ethiopia_4500BP_published.SG	brn003.SG	Transbaikal_EMN	brn008.SG	Transbaikal_EMN	I10855	Yakutia_LNBA (Chukotka_IA)	-0.003514	-2.883	4370	4687	90207
Ethiopia_4500BP_published.SG	brn008.SG	Transbaikal_EMN	cta016.SG	Transbaikal_EMN	N2a.SG	Syalakh-Belkachi	-0.003514	-2.227	2301	2468	47529
Ethiopia_4500BP_published.SG	KhatyrstyrCave_M	KhatyrstyrCave_M	brn003.SG	Transbaikal_EMN	N4a1.SG	Yakutia_LNBA	-0.003511	-1.233	645	692	13387
Ethiopia_4500BP_published.SG	I23448	Syalakh-Belkachi	I15934	Syalakh-Belkachi	N4a1.SG	Yakutia_LNBA	-0.003509	-2.692	3705	3971	75797
Ethiopia_4500BP_published.SG	I20528	Yakutia_LNBA	yak022.SG	Yakutia_LNBA	brn003.SG	Transbaikal_EMN	-0.003509	-4.277	17377	18613	352264
Ethiopia_4500BP_published.SG	N5a.SG	Syalakh-Belkachi	yak024.SG	Yakutia_LNBA	brn012.SG	Transbaikal_EMN	-0.003507	-2.667	3342	3582	68435
Ethiopia_4500BP_published.SG	brn002.SG	Transbaikal_EMN	N2a.SG	Syalakh-Belkachi	yak023.SG	Yakutia_LNBA (Relative of another individual in this group)	-0.003506	-0.744	217	233	4563
Ethiopia_4500BP_published.SG	brn008.SG	Transbaikal_EMN	N4b2.SG	Yakutia_LNBA	N2a.SG	Syalakh-Belkachi	-0.003506	-2.152	2297	2461	46782
Ethiopia_4500BP_published.SG	brn001.SG	Transbaikal_EMN	I20528	Yakutia_LNBA	I23448	Syalakh-Belkachi	-0.003502	-1.515	827	892	18561
Ethiopia_4500BP_published.SG	N4b2.SG	Yakutia_LNBA	yak022.SG	Yakutia_LNBA	brn002.SG	Transbaikal_EMN	-0.003502	-3.854	12199	13059	245578
Ethiopia_4500BP_published.SG	N2a.SG	Syalakh-Belkachi	N5a.SG	Syalakh-Belkachi	brn012.SG	Transbaikal_EMN	-0.003499	-0.635	171	183	3430
Ethiopia_4500BP_published.SG	KhatyrstyrCave_M	KhatyrstyrCave_M	cta016.SG	Transbaikal_EMN	N5a.SG	Syalakh-Belkachi	-0.003495	-1.761	1539	1644	30039
Ethiopia_4500BP_published.SG	brn012.SG	Transbaikal_EMN	yak024.SG	Yakutia_LNBA	Dzhilinda-1_M_N.SG.SG	Dzhilinda-1_M_N.SG	-0.003491	-3.07	5191	5557	104830
Ethiopia_4500BP_published.SG	kra001.SG	Yakutia_LNBA	yak023.SG	Yakutia_LNBA (Relative of another individual in this group)	brn012.SG	Transbaikal_EMN	-0.003491	-2.333	2846	3050	58442
Ethiopia_4500BP_published.SG	brn002.SG	Transbaikal_EMN	cta016.SG	Transbaikal_EMN	I23448	Syalakh-Belkachi	-0.00349	-3.379	6720	7197	136672
Ethiopia_4500BP_published.SG	I20528	Yakutia_LNBA	yak021.SG	Yakutia_LNBA	brn012.SG	Transbaikal_EMN	-0.003489	-1.631	1333	1427	26944
Ethiopia_4500BP_published.SG	I23448	Syalakh-Belkachi	I15934	Syalakh-Belkachi	KhatyrstyrCave_M	KhatyrstyrCave_M	-0.003488	-2.375	3026	3234	59640
Ethiopia_4500BP_published.SG	I20528	Yakutia_LNBA	brn008.SG	Transbaikal_EMN	N5a.SG	Syalakh-Belkachi	-0.003486	-3.339	6711	7177	133660
Ethiopia_4500BP_published.SG	N2a.SG	Syalakh-Belkachi	yak021.SG	Yakutia_LNBA	N4a1.SG	Yakutia_LNBA	-0.003485	-0.865	302	323	6026
Ethiopia_4500BP_published.SG	yak023.SG	Yakutia_LNBA (Relative of another individual in this group)	N4a1.SG	Yakutia_LNBA	I23448	Syalakh-Belkachi	-0.003485	-2.077	2137	2288	43331
Ethiopia_4500BP_published.SG	brn002.SG	Transbaikal_EMN	I20528	Yakutia_LNBA	yak023.SG	Yakutia_LNBA (Relative of another individual in this group)	-0.003483	-1.901	1417	1522	30144
Ethiopia_4500BP_published.SG	brn001.SG	Transbaikal_EMN	N5a.SG	Syalakh-Belkachi	I23448	Syalakh-Belkachi	-0.003482	-1.463	802	862	17231
Ethiopia_4500BP_published.SG	I15934	Syalakh-Belkachi	I20528	Yakutia_LNBA	KhatyrstyrCave_M	KhatyrstyrCave_M	-0.003478	-1.867	1677	1793	33349
Ethiopia_4500BP_published.SG	brn008.SG	Transbaikal_EMN	cta016.SG	Transbaikal_EMN	I23448	Syalakh-Belkachi	-0.003477	-4.571	26792	28648	533727
Ethiopia_4500BP_published.SG	I20528	Yakutia_LNBA	N4b2.SG	Yakutia_LNBA	brn012.SG	Transbaikal_EMN	-0.003473	-2.201	2530	2706	50673
Ethiopia_4500BP_published.SG	Dzhilinda-1_M_N.SG.SG	Dzhilinda-1_M_N.SG	I20528	Yakutia_LNBA	yak023.SG	Yakutia_LNBA (Relative of another individual in this group)	-0.003472	-3.014	4622	4963	98202
Ethiopia_4500BP_published.SG	N4a1.SG	Yakutia_LNBA	N5a.SG	Syalakh-Belkachi	brn002.SG	Transbaikal_EMN	-0.003467	-1.593	1172	1253	23361
Ethiopia_4500BP_published.SG	yak024.SG	Yakutia_LNBA	N4b2.SG	Yakutia_LNBA	brn002.SG	Transbaikal_EMN	-0.003465	-3.82	12139	12986	244472
Ethiopia_4500BP_published.SG	kra001.SG	Yakutia_LNBA	I10855	Yakutia_LNBA (Chukotka_IA)	irk007.SG	Transbaikal_EMN	-0.003464	-2.856	4605	4933	94682
Ethiopia_4500BP_published.SG	I20528	Yakutia_LNBA	N4b2.SG	Yakutia_LNBA	brn008.SG	Transbaikal_EMN	-0.003463	-4.031	15666	16755	314452
Ethiopia_4500BP_published.SG	I23448	Syalakh-Belkachi	kra001.SG	Yakutia_LNBA	cta016.SG	Transbaikal_EMN	-0.003462	-4.875	30341	32502	624277
Ethiopia_4500BP_published.SG	brn012.SG	Transbaikal_EMN	brn001.SG	Transbaikal_EMN	brn008.SG	Transbaikal_EMN	-0.003461	-1.059	471	506	10114
Ethiopia_4500BP_published.SG	Dzhilinda-1_M_N.SG.SG	Dzhilinda-1_M_N.SG	brn012.SG	Transbaikal_EMN	I10855	Yakutia_LNBA (Chukotka_IA)	-0.003461	-1.067	552	591	11268
Ethiopia_4500BP_published.SG	I10855	Yakutia_LNBA (Chukotka_IA)	yak022.SG	Yakutia_LNBA	I20528	Yakutia_LNBA	-0.00346	-2.085	2405	2577	49706
Ethiopia_4500BP_published.SG	kra001.SG	Yakutia_LNBA	N4b2.SG	Yakutia_LNBA	KhatyrstyrCave_M	KhatyrstyrCave_M	-0.003455	-2.538	3935	4203	77566
Ethiopia_4500BP_published.SG	brn008.SG	Transbaikal_EMN	brn002.SG	Transbaikal_EMN	yak021.SG	Yakutia_LNBA	-0.003452	-3.038	5639	6033	114150
Ethiopia_4500BP_published.SG	N4b2.SG	Yakutia_LNBA	I20528	Yakutia_LNBA	yak023.SG	Yakutia_LNBA (Relative of another individual in this group)	-0.003452	-3.219	6311	6766	131794
Ethiopia_4500BP_published.SG	I20528	Yakutia_LNBA	kra001.SG	Yakutia_LNBA	brn008.SG	Transbaikal_EMN	-0.003452	-4.054	16058	17174	323327
Ethiopia_4500BP_published.SG	N5a.SG	Syalakh-Belkachi	N4a1.SG	Yakutia_LNBA	kra001.SG	Yakutia_LNBA	-0.003449	-2.883	4889	5240	101757
Ethiopia_4500BP_published.SG	yak022.SG	Yakutia_LNBA	cta016.SG	Transbaikal_EMN	N2a.SG	Syalakh-Belkachi	-0.003446	-2.287	2624	2809	53693
Ethiopia_4500BP_published.SG	yak024.SG	Yakutia_LNBA	N4b2.SG	Yakutia_LNBA	irk007.SG	Transbaikal_EMN	-0.003445	-4.608	45858	49027	919866
Ethiopia_4500BP_published.SG	I10855	Yakutia_LNBA (Chukotka_IA)	yak023.SG	Yakutia_LNBA (Relative of another individual in this group)	N4b2.SG	Yakutia_LNBA	-0.003445	-1.968	1935	2070	39188
Ethiopia_4500BP_published.SG	I10855	Yakutia_LNBA (Chukotka_IA)	brn002.SG	Transbaikal_EMN	irk007.SG	Transbaikal_EMN	-0.003444	-1.503	1016	1088	20903
Ethiopia_4500BP_published.SG	brn001.SG	Transbaikal_EMN	kra001.SG	Yakutia_LNBA	N5a.SG	Syalakh-Belkachi	-0.003441	-1.865	1583	1694	32259
Ethiopia_4500BP_published.SG	brn003.SG	Transbaikal_EMN	I20528	Yakutia_LNBA	Dzhilinda-1_M_N.SG.SG	Dzhilinda-1_M_N.SG	-0.003439	-3.969	12736	13618	256465
Ethiopia_4500BP_published.SG	N4b2.SG	Yakutia_LNBA	N4a1.SG	Yakutia_LNBA	brn008.SG	Transbaikal_EMN	-0.003439	-3.508	9866	10554	200081
Ethiopia_4500BP_published.SG	N2a.SG	Syalakh-Belkachi	kra001.SG	Yakutia_LNBA	brn012.SG	Transbaikal_EMN	-0.003435	-0.957	401	428	7860
Ethiopia_4500BP_published.SG	N4a1.SG	Yakutia_LNBA	I20528	Yakutia_LNBA	I23448	Syalakh-Belkachi	-0.003435	-2.389	2492	2671	52115
Ethiopia_4500BP_published.SG	I23448	Syalakh-Belkachi	I10855	Yakutia_LNBA (Chukotka_IA)	KhatyrstyrCave_M	KhatyrstyrCave_M	-0.003434	-1.165	673	718	13105
Ethiopia_4500BP_published.SG	brn003.SG	Transbaikal_EMN	yak024.SG	Yakutia_LNBA	I23448	Syalakh-Belkachi	-0.003432	-5.023	29127	31182	598744
Ethiopia_4500BP_published.SG	yak024.SG	Yakutia_LNBA	yak021.SG	Yakutia_LNBA	N4b2.SG	Yakutia_LNBA	-0.003431	-3.946	27333	29241	556154
Ethiopia_4500BP_published.SG	I20528	Yakutia_LNBA	I10855	Yakutia_LNBA (Chukotka_IA)	brn008.SG	Transbaikal_EMN	-0.003429	-1.99	2109	2255	42572
Ethiopia_4500BP_published.SG	brn002.SG	Transbaikal_EMN	yak021.SG	Yakutia_LNBA	N2a.SG	Syalakh-Belkachi	-0.003428	-0.832	330	352	6418
Ethiopia_4500BP_published.SG	brn008.SG	Transbaikal_EMN	I10855	Yakutia_LNBA (Chukotka_IA)	KhatyrstyrCave_M	KhatyrstyrCave_M	-0.003426	-1.095	587	626	11385
Ethiopia_4500BP_published.SG	KhatyrstyrCave_M	KhatyrstyrCave_M	brn002.SG	Transbaikal_EMN	brn012.SG	Transbaikal_EMN	-0.003426	-0.561	97	105	2335
Ethiopia_4500BP_published.SG	brn012.SG	Transbaikal_EMN	irk007.SG	Transbaikal_EMN	Dzhilinda-1_M_N.SG.SG	Dzhilinda-1_M_N.SG	-0.003425	-2.836	4441	4746	89063
Ethiopia_4500BP_published.SG	cta016.SG	Transbaikal_EMN	brn012.SG	Transbaikal_EMN	Dzhilinda-1_M_N.SG.SG	Dzhilinda-1_M_N.SG	-0.003425	-2.974	5093	5447	103356
Ethiopia_4500BP_published.SG	brn002.SG	Transbaikal_EMN	kra001.SG	Yakutia_LNBA	N5a.SG	Syalakh-Belkachi	-0.003423	-3.017	5287	5656	107797
Ethiopia_4500BP_published.SG	N2a.SG	Syalakh-Belkachi	yak022.SG	Yakutia_LNBA	KhatyrstyrCave_M	KhatyrstyrCave_M	-0.003418	-0.596	179	191	3511
Ethiopia_4500BP_published.SG	N4a1.SG	Yakutia_LNBA	yak023.SG	Yakutia_LNBA (Relative of another individual in this group)	irk007.SG	Transbaikal_EMN	-0.003418	-2.548	3668	3914	71967
Ethiopia_4500BP_published.SG	I10855	Yakutia_LNBA (Chukotka_IA)	brn003.SG	Transbaikal_EMN	N2a.SG	Syalakh-Belkachi	-0.003418	-0.733	254	271	4974
Ethiopia_4500BP_published.SG	cta016.SG	Transbaikal_EMN	yak024.SG	Yakutia_LNBA	I23448	Syalakh-Belkachi	-0.003415	-5.057	30219	32338	620525
Ethiopia_4500BP_published.SG	kra001.SG	Yakutia_LNBA	yak022.SG	Yakutia_LNBA	brn008.SG	Transbaikal_EMN	-0.003415	-4.968	49288	52696	997892
Ethiopia_4500BP_published.SG	I23448	Syalakh-Belkachi	N5a.SG	Syalakh-Belkachi	cta016.SG	Transbaikal_EMN	-0.003415	-3.917	12472	13330	251230
Ethiopia_4500BP_published.SG	brn003.SG	Transbaikal_EMN	brn002.SG	Transbaikal_EMN	I10855	Yakutia_LNBA (Chukotka_IA)	-0.003409	-1.641	1134	1213	23175
Ethiopia_4500BP_published.SG	yak021.SG	Yakutia_LNBA	yak024.SG	Yakutia_LNBA	I20528	Yakutia_LNBA	-0.003409	-3.39	9249	9902	191555
Ethiopia_4500BP_published.SG	brn002.SG	Transbaikal_EMN	yak024.SG	Yakutia_LNBA	I23448	Syalakh-Belkachi	-0.003405	-3.465	6690	7164	139190
Ethiopia_4500BP_published.SG	N4b2.SG	Yakutia_LNBA	yak021.SG	Yakutia_LNBA	brn008.SG	Transbaikal_EMN	-0.003405	-4.368	24454	26125	490709
Ethiopia_4500BP_published.SG	brn001.SG	Transbaikal_EMN	N4b2.SG	Yakutia_LNBA	N5a.SG	Syalakh-Belkachi	-0.003402	-1.76	1536	1642	31158
Ethiopia_4500BP_published.SG	I20528	Yakutia_LNBA	yak024.SG	Yakutia_LNBA	brn012.SG	Transbaikal_EMN	-0.003402	-2.234	2537	2713	51729
Ethiopia_4500BP_published.SG	I20528	Yakutia_LNBA	yak024.SG	Yakutia_LNBA	irk007.SG	Transbaikal_EMN	-0.003401	-4.074	15635	16714	317282
Ethiopia_4500BP_published.SG	N4b2.SG	Yakutia_LNBA	kra001.SG	Yakutia_LNBA	N5a.SG	Syalakh-Belkachi	-0.003399	-4.418	23202	24784	465447
Ethiopia_4500BP_published.SG	kra001.SG	Yakutia_LNBA	N4b2.SG	Yakutia_LNBA	cta016.SG	Transbaikal_EMN	-0.003397	-4.911	54071	57754	1084331
Ethiopia_4500BP_published.SG	cta016.SG	Transbaikal_EMN	I20528	Yakutia_LNBA	I15934	Syalakh-Belkachi	-0.003396	-4.036	10760	11506	219695
Ethiopia_4500BP_published.SG	cta016.SG	Transbaikal_EMN	brn002.SG	Transbaikal_EMN	brn012.SG	Transbaikal_EMN	-0.003389	-1.999	1533	1654	35700
Ethiopia_4500BP_published.SG	yak023.SG	Yakutia_LNBA (Relative of another individual in this group)	kra001.SG	Yakutia_LNBA	I23448	Syalakh-Belkachi	-0.003389	-3.554	11169	11949	230173
Ethiopia_4500BP_published.SG	I20528	Yakutia_LNBA	N4b2.SG	Yakutia_LNBA	irk007.SG	Transbaikal_EMN	-0.003384	-3.949	15416	16467	310623
Ethiopia_4500BP_published.SG	N4a1.SG	Yakutia_LNBA	N4b2.SG	Yakutia_LNBA	kra001.SG	Yakutia_LNBA	-0.003375	-3.541	10848	11610	225768
Ethiopia_4500BP_published.SG	I20528	Yakutia_LNBA	yak024.SG	Yakutia_LNBA	I23448	Syalakh-Belkachi	-0.003375	-3.83	13960	14912	282054
Ethiopia_4500BP_published.SG	irk007.SG	Transbaikal_EMN	brn003.SG	Transbaikal_EMN	I23448	Syalakh-Belkachi	-0.003373	-4.471	25732	27463	513120
Ethiopia_4500BP_published.SG	brn001.SG	Transbaikal_EMN	kra001.SG	Yakutia_LNBA	I15934	Syalakh-Belkachi	-0.003372	-1.841	1590	1701	32919
Ethiopia_4500BP_published.SG	brn001.SG	Transbaikal_EMN	yak024.SG	Yakutia_LNBA	KhatyrstyrCave_M	KhatyrstyrCave_M	-0.003369	-0.746	250	267	5046
Ethiopia_4500BP_published.SG	brn008.SG	Transbaikal_EMN	I10855	Yakutia_LNBA (Chukotka_IA)	N5a.SG	Syalakh-Belkachi	-0.003368	-1.985	1971	2104	39488
Ethiopia_4500BP_published.SG	brn002.SG	Transbaikal_EMN	N2a.SG	Syalakh-Belkachi	I23448	Syalakh-Belkachi	-0.003366	-0.867	310	332	6536
Ethiopia_4500BP_published.SG	brn008.SG	Transbaikal_EMN	brn002.SG	Transbaikal_EMN	N4b2.SG	Yakutia_LNBA	-0.003366	-3.596	10769	11496	215953
Ethiopia_4500BP_published.SG	N4b2.SG	Yakutia_LNBA	yak022.SG	Yakutia_LNBA	I15934	Syalakh-Belkachi	-0.003364	-4.31	24364	26009	489072
Ethiopia_4500BP_published.SG	kra001.SG	Yakutia_LNBA	yak022.SG	Yakutia_LNBA	I15934	Syalakh-Belkachi	-0.003362	-4.283	24941	26633	503221
Ethiopia_4500BP_published.SG	N2a.SG	Syalakh-Belkachi	Dzhilinda-1_M_N.SG.SG	Dzhilinda-1_M_N.SG	yak022.SG	Yakutia_LNBA	-0.003361	-1.833	1791	1912	36006
Ethiopia_4500BP_published.SG	yak024.SG	Yakutia_LNBA	I20528	Yakutia_LNBA	brn002.SG	Transbaikal_EMN	-0.00336	-2.684	3967	4245	82740
Ethiopia_4500BP_published.SG	brn003.SG	Transbaikal_EMN	brn002.SG	Transbaikal_EMN	yak022.SG	Yakutia_LNBA	-0.003358	-3.704	11861	12660	237937
Ethiopia_4500BP_published.SG	I23448	Syalakh-Belkachi	I15934	Syalakh-Belkachi	irk007.SG	Transbaikal_EMN	-0.003355	-4.089	17719	18915	356472
Ethiopia_4500BP_published.SG	yak023.SG	Yakutia_LNBA (Relative of another individual in this group)	kra001.SG	Yakutia_LNBA	brn012.SG	Transbaikal_EMN	-0.003354	-2.211	2854	3050	58442
Ethiopia_4500BP_published.SG	I10855	Yakutia_LNBA (Chukotka_IA)	yak024.SG	Yakutia_LNBA	I20528	Yakutia_LNBA	-0.003354	-1.967	2379	2545	49496
Ethiopia_4500BP_published.SG	N4b2.SG	Yakutia_LNBA	yak021.SG	Yakutia_LNBA	N2a.SG	Syalakh-Belkachi	-0.003352	-1.689	1345	1436	27150
Ethiopia_4500BP_published.SG	I20528	Yakutia_LNBA	yak021.SG	Yakutia_LNBA	brn002.SG	Transbaikal_EMN	-0.003352	-1.98	2162	2307	43262
Ethiopia_4500BP_published.SG	brn008.SG	Transbaikal_EMN	brn012.SG	Transbaikal_EMN	yak021.SG	Yakutia_LNBA	-0.00335	-2.469	3607	3850	72528
Ethiopia_4500BP_published.SG	yak024.SG	Yakutia_LNBA	kra001.SG	Yakutia_LNBA	irk007.SG	Transbaikal_EMN	-0.003346	-4.686	47353	50536	951282
Ethiopia_4500BP_published.SG	I23448	Syalakh-Belkachi	N4a1.SG	Yakutia_LNBA	KhatyrstyrCave_M	KhatyrstyrCave_M	-0.003346	-1.234	603	645	12554
Ethiopia_4500BP_published.SG	brn001.SG	Transbaikal_EMN	N4b2.SG	Yakutia_LNBA	I15934	Syalakh-Belkachi	-0.003343	-1.834	1572	1679	32007
Ethiopia_4500BP_published.SG	cta016.SG	Transbaikal_EMN	brn001.SG	Transbaikal_EMN	N2a.SG	Syalakh-Belkachi	-0.003343	-0.623	172	184	3590
Ethiopia_4500BP_published.SG	Dzhilinda-1_M_N.SG.SG	Dzhilinda-1_M_N.SG	yak021.SG	Yakutia_LNBA	KhatyrstyrCave_M	KhatyrstyrCave_M	-0.003342	-1.701	1643	1750	32012
Ethiopia_4500BP_published.SG	cta016.SG	Transbaikal_EMN	yak022.SG	Yakutia_LNBA	N5a.SG	Syalakh-Belkachi	-0.003339	-4.552	23304	24876	470749
Ethiopia_4500BP_published.SG	cta016.SG	Transbaikal_EMN	N4a1.SG	Yakutia_LNBA	KhatyrstyrCave_M	KhatyrstyrCave_M	-0.003333	-1.173	689	735	13801
Ethiopia_4500BP_published.SG	brn003.SG	Transbaikal_EMN	yak022.SG	Yakutia_LNBA	Dzhilinda-1_M_N.SG.SG	Dzhilinda-1_M_N.SG	-0.003329	-4.656	35063	37408	704484
Ethiopia_4500BP_published.SG	N4b2.SG	Yakutia_LNBA	kra001.SG	Yakutia_LNBA	I23448	Syalakh-Belkachi	-0.003329	-4.456	30554	32627	622713
Ethiopia_4500BP_published.SG	I20528	Yakutia_LNBA	yak021.SG	Yakutia_LNBA	brn008.SG	Transbaikal_EMN	-0.003329	-3.272	8331	8886	166694
Ethiopia_4500BP_published.SG	brn002.SG	Transbaikal_EMN	irk007.SG	Transbaikal_EMN	I15934	Syalakh-Belkachi	-0.003328	-2.883	4519	4832	94039
Ethiopia_4500BP_published.SG	N5a.SG	Syalakh-Belkachi	N2a.SG	Syalakh-Belkachi	brn003.SG	Transbaikal_EMN	-0.003328	-1.477	1105	1178	21935
Ethiopia_4500BP_published.SG	irk007.SG	Transbaikal_EMN	I10855	Yakutia_LNBA (Chukotka_IA)	KhatyrstyrCave_M	KhatyrstyrCave_M	-0.003326	-1.04	604	643	11726
Ethiopia_4500BP_published.SG	N4b2.SG	Yakutia_LNBA	yak022.SG	Yakutia_LNBA	irk007.SG	Transbaikal_EMN	-0.003326	-4.585	45456	48529	923948
Ethiopia_4500BP_published.SG	irk007.SG	Transbaikal_EMN	I20528	Yakutia_LNBA	brn001.SG	Transbaikal_EMN	-0.003325	-1.454	990	1060	21055
Ethiopia_4500BP_published.SG	N5a.SG	Syalakh-Belkachi	KhatyrstyrCave_M	KhatyrstyrCave_M	yak023.SG	Yakutia_LNBA (Relative of another individual in this group)	-0.003325	-1.064	558	595	11129
Ethiopia_4500BP_published.SG	I10855	Yakutia_LNBA (Chukotka_IA)	I15934	Syalakh-Belkachi	Dzhilinda-1_M_N.SG.SG	Dzhilinda-1_M_N.SG	-0.003325	-2.188	2882	3072	57135
Ethiopia_4500BP_published.SG	I15934	Syalakh-Belkachi	I20528	Yakutia_LNBA	cta016.SG	Transbaikal_EMN	-0.003323	-3.844	10760	11490	219695
Ethiopia_4500BP_published.SG	yak022.SG	Yakutia_LNBA	N4b2.SG	Yakutia_LNBA	brn012.SG	Transbaikal_EMN	-0.003314	-3.284	7798	8313	155424
Ethiopia_4500BP_published.SG	yak021.SG	Yakutia_LNBA	kra001.SG	Yakutia_LNBA	brn008.SG	Transbaikal_EMN	-0.003312	-4.349	25034	26714	507193
Ethiopia_4500BP_published.SG	yak021.SG	Yakutia_LNBA	kra001.SG	Yakutia_LNBA	cta016.SG	Transbaikal_EMN	-0.003311	-4.405	28171	30049	567177
Ethiopia_4500BP_published.SG	brn012.SG	Transbaikal_EMN	brn008.SG	Transbaikal_EMN	yak021.SG	Yakutia_LNBA	-0.003309	-2.568	3610	3850	72528
Ethiopia_4500BP_published.SG	kra001.SG	Yakutia_LNBA	yak023.SG	Yakutia_LNBA (Relative of another individual in this group)	irk007.SG	Transbaikal_EMN	-0.003309	-4.16	17130	18278	346921
Ethiopia_4500BP_published.SG	I15934	Syalakh-Belkachi	I10855	Yakutia_LNBA (Chukotka_IA)	brn001.SG	Transbaikal_EMN	-0.003308	-0.68	243	259	4837
Ethiopia_4500BP_published.SG	brn002.SG	Transbaikal_EMN	brn008.SG	Transbaikal_EMN	brn001.SG	Transbaikal_EMN	-0.003307	-1.308	704	753	14815
Ethiopia_4500BP_published.SG	yak022.SG	Yakutia_LNBA	N4b2.SG	Yakutia_LNBA	KhatyrstyrCave_M	KhatyrstyrCave_M	-0.003307	-2.442	3959	4215	77412
Ethiopia_4500BP_published.SG	brn008.SG	Transbaikal_EMN	kra001.SG	Yakutia_LNBA	N2a.SG	Syalakh-Belkachi	-0.003305	-2.061	2421	2581	48415
Ethiopia_4500BP_published.SG	irk007.SG	Transbaikal_EMN	brn008.SG	Transbaikal_EMN	I10855	Yakutia_LNBA (Chukotka_IA)	-0.003302	-2.577	3955	4224	81472
Ethiopia_4500BP_published.SG	I15934	Syalakh-Belkachi	I20528	Yakutia_LNBA	yak023.SG	Yakutia_LNBA (Relative of another individual in this group)	-0.003299	-2.671	3852	4120	81245
Ethiopia_4500BP_published.SG	brn003.SG	Transbaikal_EMN	yak022.SG	Yakutia_LNBA	I23448	Syalakh-Belkachi	-0.003298	-4.471	29250	31232	601060
Ethiopia_4500BP_published.SG	N2a.SG	Syalakh-Belkachi	cta016.SG	Transbaikal_EMN	yak022.SG	Yakutia_LNBA	-0.003297	-2.103	2624	2801	53693
Ethiopia_4500BP_published.SG	yak022.SG	Yakutia_LNBA	N4b2.SG	Yakutia_LNBA	brn002.SG	Transbaikal_EMN	-0.003294	-3.674	12250	13059	245578
Ethiopia_4500BP_published.SG	brn003.SG	Transbaikal_EMN	cta016.SG	Transbaikal_EMN	N2a.SG	Syalakh-Belkachi	-0.003292	-2.062	2485	2651	50426
Ethiopia_4500BP_published.SG	yak022.SG	Yakutia_LNBA	kra001.SG	Yakutia_LNBA	I15934	Syalakh-Belkachi	-0.003291	-4.241	24977	26633	503221
Ethiopia_4500BP_published.SG	I20528	Yakutia_LNBA	yak022.SG	Yakutia_LNBA	brn008.SG	Transbaikal_EMN	-0.003288	-3.918	16019	17080	322659
Ethiopia_4500BP_published.SG	N2a.SG	Syalakh-Belkachi	N4a1.SG	Yakutia_LNBA	I15934	Syalakh-Belkachi	-0.003279	-0.681	223	238	4574
Ethiopia_4500BP_published.SG	I15934	Syalakh-Belkachi	N4a1.SG	Yakutia_LNBA	N2a.SG	Syalakh-Belkachi	-0.003279	-0.69	223	238	4574
Ethiopia_4500BP_published.SG	N2a.SG	Syalakh-Belkachi	yak021.SG	Yakutia_LNBA	brn002.SG	Transbaikal_EMN	-0.003272	-0.773	330	351	6418
Ethiopia_4500BP_published.SG	I23448	Syalakh-Belkachi	N2a.SG	Syalakh-Belkachi	irk007.SG	Transbaikal_EMN	-0.003272	-1.589	1267	1350	25370
Ethiopia_4500BP_published.SG	brn001.SG	Transbaikal_EMN	brn008.SG	Transbaikal_EMN	N4a1.SG	Yakutia_LNBA	-0.003271	-1.205	648	694	14062
Ethiopia_4500BP_published.SG	kra001.SG	Yakutia_LNBA	I20528	Yakutia_LNBA	yak023.SG	Yakutia_LNBA (Relative of another individual in this group)	-0.003264	-2.997	6452	6894	135398
Ethiopia_4500BP_published.SG	brn001.SG	Transbaikal_EMN	KhatyrstyrCave_M	KhatyrstyrCave_M	Dzhilinda-1_M_N.SG.SG	Dzhilinda-1_M_N.SG	-0.003263	-0.657	184	197	3984
Ethiopia_4500BP_published.SG	N5a.SG	Syalakh-Belkachi	yak024.SG	Yakutia_LNBA	cta016.SG	Transbaikal_EMN	-0.003262	-4.278	23132	24661	468705
Ethiopia_4500BP_published.SG	N5a.SG	Syalakh-Belkachi	brn008.SG	Transbaikal_EMN	brn012.SG	Transbaikal_EMN	-0.003261	-2.409	2836	3035	61016
Ethiopia_4500BP_published.SG	brn002.SG	Transbaikal_EMN	I15934	Syalakh-Belkachi	N2a.SG	Syalakh-Belkachi	-0.003257	-0.735	259	276	5219
Ethiopia_4500BP_published.SG	kra001.SG	Yakutia_LNBA	KhatyrstyrCave_M	KhatyrstyrCave_M	brn012.SG	Transbaikal_EMN	-0.003256	-1.084	535	570	10748
Ethiopia_4500BP_published.SG	brn008.SG	Transbaikal_EMN	yak022.SG	Yakutia_LNBA	N5a.SG	Syalakh-Belkachi	-0.003254	-4.344	21162	22537	422607
Ethiopia_4500BP_published.SG	I10855	Yakutia_LNBA (Chukotka_IA)	brn003.SG	Transbaikal_EMN	brn012.SG	Transbaikal_EMN	-0.003254	-1.232	688	736	14749
Ethiopia_4500BP_published.SG	I23448	Syalakh-Belkachi	N2a.SG	Syalakh-Belkachi	yak023.SG	Yakutia_LNBA (Relative of another individual in this group)	-0.003254	-1.024	528	563	10755
Ethiopia_4500BP_published.SG	brn003.SG	Transbaikal_EMN	N4a1.SG	Yakutia_LNBA	I15934	Syalakh-Belkachi	-0.00325	-2.588	4380	4671	89542
Ethiopia_4500BP_published.SG	I23448	Syalakh-Belkachi	N4a1.SG	Yakutia_LNBA	brn002.SG	Transbaikal_EMN	-0.003249	-1.604	1256	1343	26780
Ethiopia_4500BP_published.SG	yak021.SG	Yakutia_LNBA	cta016.SG	Transbaikal_EMN	KhatyrstyrCave_M	KhatyrstyrCave_M	-0.003248	-1.805	1966	2094	39404
Ethiopia_4500BP_published.SG	I20528	Yakutia_LNBA	yak023.SG	Yakutia_LNBA (Relative of another individual in this group)	Dzhilinda-1_M_N.SG.SG	Dzhilinda-1_M_N.SG	-0.003248	-2.716	4963	5282	98202
Ethiopia_4500BP_published.SG	brn008.SG	Transbaikal_EMN	N4a1.SG	Yakutia_LNBA	Dzhilinda-1_M_N.SG.SG	Dzhilinda-1_M_N.SG	-0.003243	-3.092	6833	7273	135656
Ethiopia_4500BP_published.SG	brn008.SG	Transbaikal_EMN	brn002.SG	Transbaikal_EMN	KhatyrstyrCave_M	KhatyrstyrCave_M	-0.003242	-1.121	735	782	14496
Ethiopia_4500BP_published.SG	I20528	Yakutia_LNBA	yak022.SG	Yakutia_LNBA	irk007.SG	Transbaikal_EMN	-0.003242	-3.88	15723	16756	318600
Ethiopia_4500BP_published.SG	brn012.SG	Transbaikal_EMN	brn003.SG	Transbaikal_EMN	yak021.SG	Yakutia_LNBA	-0.003239	-2.577	3828	4078	77181
Ethiopia_4500BP_published.SG	N4a1.SG	Yakutia_LNBA	yak021.SG	Yakutia_LNBA	I23448	Syalakh-Belkachi	-0.003235	-2.465	2940	3139	61519
Ethiopia_4500BP_published.SG	I10855	Yakutia_LNBA (Chukotka_IA)	brn001.SG	Transbaikal_EMN	brn008.SG	Transbaikal_EMN	-0.003233	-0.778	306	326	6187
Ethiopia_4500BP_published.SG	N5a.SG	Syalakh-Belkachi	N4a1.SG	Yakutia_LNBA	brn008.SG	Transbaikal_EMN	-0.003231	-2.732	4429	4722	90678
Ethiopia_4500BP_published.SG	Dzhilinda-1_M_N.SG.SG	Dzhilinda-1_M_N.SG	N2a.SG	Syalakh-Belkachi	yak021.SG	Yakutia_LNBA	-0.003223	-1.3	910	970	18619
Ethiopia_4500BP_published.SG	brn003.SG	Transbaikal_EMN	brn012.SG	Transbaikal_EMN	yak024.SG	Yakutia_LNBA	-0.003222	-3.26	7406	7889	149920
Ethiopia_4500BP_published.SG	kra001.SG	Yakutia_LNBA	yak023.SG	Yakutia_LNBA (Relative of another individual in this group)	I15934	Syalakh-Belkachi	-0.003221	-3.36	8898	9483	181639
Ethiopia_4500BP_published.SG	I23448	Syalakh-Belkachi	I15934	Syalakh-Belkachi	N4b2.SG	Yakutia_LNBA	-0.003219	-4.06	20156	21464	406284
Ethiopia_4500BP_published.SG	N2a.SG	Syalakh-Belkachi	I10855	Yakutia_LNBA (Chukotka_IA)	brn003.SG	Transbaikal_EMN	-0.003217	-0.723	238	254	4974
Ethiopia_4500BP_published.SG	kra001.SG	Yakutia_LNBA	brn012.SG	Transbaikal_EMN	Dzhilinda-1_M_N.SG.SG	Dzhilinda-1_M_N.SG	-0.003213	-2.808	5202	5541	105493
Ethiopia_4500BP_published.SG	I20528	Yakutia_LNBA	yak021.SG	Yakutia_LNBA	N4a1.SG	Yakutia_LNBA	-0.003212	-1.857	1833	1954	37672
Ethiopia_4500BP_published.SG	kra001.SG	Yakutia_LNBA	I10855	Yakutia_LNBA (Chukotka_IA)	brn001.SG	Transbaikal_EMN	-0.00321	-0.797	342	365	7165
Ethiopia_4500BP_published.SG	I23448	Syalakh-Belkachi	N2a.SG	Syalakh-Belkachi	brn003.SG	Transbaikal_EMN	-0.00321	-1.563	1386	1476	28041
Ethiopia_4500BP_published.SG	I10855	Yakutia_LNBA (Chukotka_IA)	yak021.SG	Yakutia_LNBA	I20528	Yakutia_LNBA	-0.003208	-1.537	1249	1331	25560
Ethiopia_4500BP_published.SG	cta016.SG	Transbaikal_EMN	KhatyrstyrCave_M	KhatyrstyrCave_M	N2a.SG	Syalakh-Belkachi	-0.003205	-0.559	187	198	3432
Ethiopia_4500BP_published.SG	KhatyrstyrCave_M	KhatyrstyrCave_M	cta016.SG	Transbaikal_EMN	N2a.SG	Syalakh-Belkachi	-0.003205	-0.56	187	198	3432
Ethiopia_4500BP_published.SG	KhatyrstyrCave_M	KhatyrstyrCave_M	I15934	Syalakh-Belkachi	N5a.SG	Syalakh-Belkachi	-0.003203	-1.418	1202	1278	23728
Ethiopia_4500BP_published.SG	brn008.SG	Transbaikal_EMN	I20528	Yakutia_LNBA	I15934	Syalakh-Belkachi	-0.003202	-3.653	9438	10052	191779
Ethiopia_4500BP_published.SG	I23448	Syalakh-Belkachi	KhatyrstyrCave_M	KhatyrstyrCave_M	brn003.SG	Transbaikal_EMN	-0.003201	-2.335	3424	3641	67791
Ethiopia_4500BP_published.SG	brn001.SG	Transbaikal_EMN	brn003.SG	Transbaikal_EMN	yak021.SG	Yakutia_LNBA	-0.003197	-1.768	1810	1926	36286
Ethiopia_4500BP_published.SG	irk007.SG	Transbaikal_EMN	brn008.SG	Transbaikal_EMN	N4a1.SG	Yakutia_LNBA	-0.003191	-3.247	8620	9173	173310
Ethiopia_4500BP_published.SG	N2a.SG	Syalakh-Belkachi	brn008.SG	Transbaikal_EMN	N4a1.SG	Yakutia_LNBA	-0.00319	-1.019	493	526	10346
Ethiopia_4500BP_published.SG	yak024.SG	Yakutia_LNBA	yak021.SG	Yakutia_LNBA	I20528	Yakutia_LNBA	-0.00319	-3.222	9291	9902	191555
Ethiopia_4500BP_published.SG	brn003.SG	Transbaikal_EMN	brn012.SG	Transbaikal_EMN	yak021.SG	Yakutia_LNBA	-0.003187	-2.546	3832	4078	77181
Ethiopia_4500BP_published.SG	brn003.SG	Transbaikal_EMN	yak022.SG	Yakutia_LNBA	N5a.SG	Syalakh-Belkachi	-0.003187	-4.126	22281	23712	449078
Ethiopia_4500BP_published.SG	brn008.SG	Transbaikal_EMN	I10855	Yakutia_LNBA (Chukotka_IA)	I15934	Syalakh-Belkachi	-0.003179	-2.248	3185	3389	64168
Ethiopia_4500BP_published.SG	N4a1.SG	Yakutia_LNBA	yak022.SG	Yakutia_LNBA	brn002.SG	Transbaikal_EMN	-0.003179	-2.115	2607	2776	53169
Ethiopia_4500BP_published.SG	N4a1.SG	Yakutia_LNBA	yak024.SG	Yakutia_LNBA	irk007.SG	Transbaikal_EMN	-0.003179	-3.321	9582	10199	194112
Ethiopia_4500BP_published.SG	KhatyrstyrCave_M	KhatyrstyrCave_M	N2a.SG	Syalakh-Belkachi	I23448	Syalakh-Belkachi	-0.003179	-0.539	162	172	3146
Ethiopia_4500BP_published.SG	yak023.SG	Yakutia_LNBA (Relative of another individual in this group)	N4b2.SG	Yakutia_LNBA	I23448	Syalakh-Belkachi	-0.003173	-3.381	11012	11723	224054
Ethiopia_4500BP_published.SG	yak024.SG	Yakutia_LNBA	kra001.SG	Yakutia_LNBA	brn012.SG	Transbaikal_EMN	-0.003173	-3.063	7990	8498	160126
Ethiopia_4500BP_published.SG	I15934	Syalakh-Belkachi	I23448	Syalakh-Belkachi	brn012.SG	Transbaikal_EMN	-0.003173	-2.174	2888	3067	56411
Ethiopia_4500BP_published.SG	brn003.SG	Transbaikal_EMN	brn002.SG	Transbaikal_EMN	irk007.SG	Transbaikal_EMN	-0.003168	-3.343	9814	10447	199816
Ethiopia_4500BP_published.SG	brn001.SG	Transbaikal_EMN	yak022.SG	Yakutia_LNBA	I15934	Syalakh-Belkachi	-0.003167	-1.773	1577	1681	32842
Ethiopia_4500BP_published.SG	brn003.SG	Transbaikal_EMN	N4a1.SG	Yakutia_LNBA	I23448	Syalakh-Belkachi	-0.003165	-3.041	5435	5789	111845
Ethiopia_4500BP_published.SG	brn008.SG	Transbaikal_EMN	cta016.SG	Transbaikal_EMN	N5a.SG	Syalakh-Belkachi	-0.003165	-3.975	21246	22562	415800
Ethiopia_4500BP_published.SG	Dzhilinda-1_M_N.SG.SG	Dzhilinda-1_M_N.SG	yak021.SG	Yakutia_LNBA	brn012.SG	Transbaikal_EMN	-0.003164	-2.086	2657	2829	54363
Ethiopia_4500BP_published.SG	kra001.SG	Yakutia_LNBA	N4a1.SG	Yakutia_LNBA	brn001.SG	Transbaikal_EMN	-0.003164	-1.225	741	791	15801
Ethiopia_4500BP_published.SG	brn002.SG	Transbaikal_EMN	kra001.SG	Yakutia_LNBA	I15934	Syalakh-Belkachi	-0.003163	-2.966	5328	5678	110666
Ethiopia_4500BP_published.SG	brn003.SG	Transbaikal_EMN	I10855	Yakutia_LNBA (Chukotka_IA)	yak023.SG	Yakutia_LNBA (Relative of another individual in this group)	-0.003163	-1.856	1741	1861	37941
Ethiopia_4500BP_published.SG	N4a1.SG	Yakutia_LNBA	yak024.SG	Yakutia_LNBA	brn012.SG	Transbaikal_EMN	-0.003162	-1.684	1559	1664	33212
Ethiopia_4500BP_published.SG	brn001.SG	Transbaikal_EMN	yak023.SG	Yakutia_LNBA (Relative of another individual in this group)	N4b2.SG	Yakutia_LNBA	-0.003156	-1.551	1255	1338	26303
Ethiopia_4500BP_published.SG	N4a1.SG	Yakutia_LNBA	brn008.SG	Transbaikal_EMN	Dzhilinda-1_M_N.SG.SG	Dzhilinda-1_M_N.SG	-0.003155	-2.924	6845	7273	135656
Ethiopia_4500BP_published.SG	N2a.SG	Syalakh-Belkachi	I20528	Yakutia_LNBA	kra001.SG	Yakutia_LNBA	-0.003154	-1.323	834	890	17755
Ethiopia_4500BP_published.SG	N2a.SG	Syalakh-Belkachi	yak021.SG	Yakutia_LNBA	cta016.SG	Transbaikal_EMN	-0.003151	-1.545	1359	1446	27606
Ethiopia_4500BP_published.SG	yak023.SG	Yakutia_LNBA (Relative of another individual in this group)	N4b2.SG	Yakutia_LNBA	cta016.SG	Transbaikal_EMN	-0.003145	-3.758	19757	20992	392721
Ethiopia_4500BP_published.SG	N4b2.SG	Yakutia_LNBA	N2a.SG	Syalakh-Belkachi	I23448	Syalakh-Belkachi	-0.003144	-1.633	1402	1493	28942
Ethiopia_4500BP_published.SG	kra001.SG	Yakutia_LNBA	yak024.SG	Yakutia_LNBA	N4a1.SG	Yakutia_LNBA	-0.003143	-3.454	11147	11875	231615
Ethiopia_4500BP_published.SG	brn008.SG	Transbaikal_EMN	brn012.SG	Transbaikal_EMN	yak024.SG	Yakutia_LNBA	-0.00314	-3.018	7012	7454	140769
Ethiopia_4500BP_published.SG	N5a.SG	Syalakh-Belkachi	yak022.SG	Yakutia_LNBA	brn001.SG	Transbaikal_EMN	-0.003139	-1.644	1540	1641	32178
Ethiopia_4500BP_published.SG	brn012.SG	Transbaikal_EMN	KhatyrstyrCave_M	KhatyrstyrCave_M	irk007.SG	Transbaikal_EMN	-0.003133	-0.947	440	469	9255
Ethiopia_4500BP_published.SG	brn008.SG	Transbaikal_EMN	I20528	Yakutia_LNBA	I23448	Syalakh-Belkachi	-0.003131	-3.767	11682	12437	241102
Ethiopia_4500BP_published.SG	I23448	Syalakh-Belkachi	N5a.SG	Syalakh-Belkachi	brn002.SG	Transbaikal_EMN	-0.003131	-2.217	2729	2907	56846
Ethiopia_4500BP_published.SG	brn012.SG	Transbaikal_EMN	brn008.SG	Transbaikal_EMN	yak022.SG	Yakutia_LNBA	-0.003127	-3.01	6968	7410	141362
Ethiopia_4500BP_published.SG	kra001.SG	Yakutia_LNBA	N4a1.SG	Yakutia_LNBA	N5a.SG	Syalakh-Belkachi	-0.003125	-2.705	4889	5207	101757
Ethiopia_4500BP_published.SG	yak022.SG	Yakutia_LNBA	kra001.SG	Yakutia_LNBA	brn002.SG	Transbaikal_EMN	-0.003118	-3.708	12390	13182	254010
Ethiopia_4500BP_published.SG	I20528	Yakutia_LNBA	yak021.SG	Yakutia_LNBA	irk007.SG	Transbaikal_EMN	-0.003117	-3.102	8188	8701	164600
Ethiopia_4500BP_published.SG	KhatyrstyrCave_M	KhatyrstyrCave_M	N4a1.SG	Yakutia_LNBA	kra001.SG	Yakutia_LNBA	-0.003113	-1.114	669	713	14135
Ethiopia_4500BP_published.SG	brn003.SG	Transbaikal_EMN	I20528	Yakutia_LNBA	N2a.SG	Syalakh-Belkachi	-0.003112	-1.22	805	857	16711
Ethiopia_4500BP_published.SG	N4a1.SG	Yakutia_LNBA	I10855	Yakutia_LNBA (Chukotka_IA)	brn008.SG	Transbaikal_EMN	-0.003112	-1.358	871	929	18637
Ethiopia_4500BP_published.SG	N4b2.SG	Yakutia_LNBA	yak021.SG	Yakutia_LNBA	brn002.SG	Transbaikal_EMN	-0.003112	-2.696	6284	6675	125657
Ethiopia_4500BP_published.SG	yak023.SG	Yakutia_LNBA (Relative of another individual in this group)	kra001.SG	Yakutia_LNBA	cta016.SG	Transbaikal_EMN	-0.003111	-3.772	20189	21452	405939
Ethiopia_4500BP_published.SG	brn012.SG	Transbaikal_EMN	yak021.SG	Yakutia_LNBA	Dzhilinda-1_M_N.SG.SG	Dzhilinda-1_M_N.SG	-0.003109	-2.156	2657	2826	54363
Ethiopia_4500BP_published.SG	KhatyrstyrCave_M	KhatyrstyrCave_M	I20528	Yakutia_LNBA	N5a.SG	Syalakh-Belkachi	-0.003109	-1.124	774	822	15440
Ethiopia_4500BP_published.SG	cta016.SG	Transbaikal_EMN	yak024.SG	Yakutia_LNBA	I15934	Syalakh-Belkachi	-0.003108	-4.277	24035	25554	488686
Ethiopia_4500BP_published.SG	I10855	Yakutia_LNBA (Chukotka_IA)	yak023.SG	Yakutia_LNBA (Relative of another individual in this group)	N2a.SG	Syalakh-Belkachi	-0.003107	-0.41	106	112	1931
Ethiopia_4500BP_published.SG	brn012.SG	Transbaikal_EMN	cta016.SG	Transbaikal_EMN	I23448	Syalakh-Belkachi	-0.003103	-2.55	4305	4570	85413
Ethiopia_4500BP_published.SG	brn002.SG	Transbaikal_EMN	I10855	Yakutia_LNBA (Chukotka_IA)	N4a1.SG	Yakutia_LNBA	-0.003102	-0.74	225	240	4835
Ethiopia_4500BP_published.SG	cta016.SG	Transbaikal_EMN	kra001.SG	Yakutia_LNBA	N5a.SG	Syalakh-Belkachi	-0.003101	-4.344	23333	24797	472062
Ethiopia_4500BP_published.SG	KhatyrstyrCave_M	KhatyrstyrCave_M	I10855	Yakutia_LNBA (Chukotka_IA)	brn003.SG	Transbaikal_EMN	-0.003101	-1.071	644	684	12897
Ethiopia_4500BP_published.SG	brn002.SG	Transbaikal_EMN	I10855	Yakutia_LNBA (Chukotka_IA)	kra001.SG	Yakutia_LNBA	-0.003094	-1.463	1157	1233	24560
Ethiopia_4500BP_published.SG	yak023.SG	Yakutia_LNBA (Relative of another individual in this group)	N4b2.SG	Yakutia_LNBA	I15934	Syalakh-Belkachi	-0.003094	-3.087	8692	9239	176791
Ethiopia_4500BP_published.SG	brn002.SG	Transbaikal_EMN	yak023.SG	Yakutia_LNBA (Relative of another individual in this group)	N5a.SG	Syalakh-Belkachi	-0.003091	-1.893	1955	2077	39466
Ethiopia_4500BP_published.SG	I15934	Syalakh-Belkachi	yak024.SG	Yakutia_LNBA	brn012.SG	Transbaikal_EMN	-0.003089	-2.292	3428	3640	68626
Ethiopia_4500BP_published.SG	KhatyrstyrCave_M	KhatyrstyrCave_M	brn012.SG	Transbaikal_EMN	N4a1.SG	Yakutia_LNBA	-0.003088	-0.405	98	104	1943
Ethiopia_4500BP_published.SG	irk007.SG	Transbaikal_EMN	brn008.SG	Transbaikal_EMN	brn001.SG	Transbaikal_EMN	-0.003086	-2.173	2586	2757	55404
Ethiopia_4500BP_published.SG	yak023.SG	Yakutia_LNBA (Relative of another individual in this group)	brn002.SG	Transbaikal_EMN	brn012.SG	Transbaikal_EMN	-0.003078	-1.199	551	592	13320
Ethiopia_4500BP_published.SG	brn002.SG	Transbaikal_EMN	kra001.SG	Yakutia_LNBA	N2a.SG	Syalakh-Belkachi	-0.003077	-1.009	629	667	12348
Ethiopia_4500BP_published.SG	KhatyrstyrCave_M	KhatyrstyrCave_M	yak021.SG	Yakutia_LNBA	brn012.SG	Transbaikal_EMN	-0.003076	-0.704	271	288	5527
Ethiopia_4500BP_published.SG	I23448	Syalakh-Belkachi	I10855	Yakutia_LNBA (Chukotka_IA)	irk007.SG	Transbaikal_EMN	-0.003075	-2.443	3779	4017	77405
Ethiopia_4500BP_published.SG	brn008.SG	Transbaikal_EMN	brn002.SG	Transbaikal_EMN	cta016.SG	Transbaikal_EMN	-0.003072	-3.44	10691	11364	219060
Ethiopia_4500BP_published.SG	irk007.SG	Transbaikal_EMN	brn008.SG	Transbaikal_EMN	N2a.SG	Syalakh-Belkachi	-0.003071	-1.774	2078	2203	40699
Ethiopia_4500BP_published.SG	brn001.SG	Transbaikal_EMN	I10855	Yakutia_LNBA (Chukotka_IA)	kra001.SG	Yakutia_LNBA	-0.00307	-0.811	342	364	7165
Ethiopia_4500BP_published.SG	I15934	Syalakh-Belkachi	N4a1.SG	Yakutia_LNBA	brn002.SG	Transbaikal_EMN	-0.00307	-1.409	1021	1087	21499
Ethiopia_4500BP_published.SG	brn003.SG	Transbaikal_EMN	yak024.SG	Yakutia_LNBA	Dzhilinda-1_M_N.SG.SG	Dzhilinda-1_M_N.SG	-0.003067	-4.438	35103	37255	701711
Ethiopia_4500BP_published.SG	N4b2.SG	Yakutia_LNBA	kra001.SG	Yakutia_LNBA	brn003.SG	Transbaikal_EMN	-0.003067	-4.371	51298	54473	1035296
Ethiopia_4500BP_published.SG	I23448	Syalakh-Belkachi	yak022.SG	Yakutia_LNBA	brn001.SG	Transbaikal_EMN	-0.003066	-1.822	1973	2101	41752
Ethiopia_4500BP_published.SG	kra001.SG	Yakutia_LNBA	yak021.SG	Yakutia_LNBA	irk007.SG	Transbaikal_EMN	-0.003063	-3.944	24035	25523	485864
Ethiopia_4500BP_published.SG	yak023.SG	Yakutia_LNBA (Relative of another individual in this group)	KhatyrstyrCave_M	KhatyrstyrCave_M	I23448	Syalakh-Belkachi	-0.003061	-1.472	1281	1359	25484
Ethiopia_4500BP_published.SG	I15934	Syalakh-Belkachi	yak023.SG	Yakutia_LNBA (Relative of another individual in this group)	brn001.SG	Transbaikal_EMN	-0.00306	-1.047	568	604	11764
Ethiopia_4500BP_published.SG	brn003.SG	Transbaikal_EMN	irk007.SG	Transbaikal_EMN	N4b2.SG	Yakutia_LNBA	-0.003058	-4.219	43013	45664	866910
Ethiopia_4500BP_published.SG	yak022.SG	Yakutia_LNBA	N4b2.SG	Yakutia_LNBA	brn003.SG	Transbaikal_EMN	-0.003055	-4.375	51824	54978	1032475
Ethiopia_4500BP_published.SG	I20528	Yakutia_LNBA	kra001.SG	Yakutia_LNBA	brn012.SG	Transbaikal_EMN	-0.003052	-1.924	2576	2735	52094
Ethiopia_4500BP_published.SG	I10855	Yakutia_LNBA (Chukotka_IA)	N2a.SG	Syalakh-Belkachi	brn001.SG	Transbaikal_EMN	-0.003049	-0.152	21	22	328
Ethiopia_4500BP_published.SG	N5a.SG	Syalakh-Belkachi	N4a1.SG	Yakutia_LNBA	irk007.SG	Transbaikal_EMN	-0.003048	-2.461	4183	4443	85297
Ethiopia_4500BP_published.SG	N2a.SG	Syalakh-Belkachi	brn003.SG	Transbaikal_EMN	yak023.SG	Yakutia_LNBA (Relative of another individual in this group)	-0.003046	-1.256	948	1005	18710
Ethiopia_4500BP_published.SG	yak021.SG	Yakutia_LNBA	N2a.SG	Syalakh-Belkachi	I23448	Syalakh-Belkachi	-0.003041	-1.226	749	796	15457
Ethiopia_4500BP_published.SG	irk007.SG	Transbaikal_EMN	yak022.SG	Yakutia_LNBA	N5a.SG	Syalakh-Belkachi	-0.00304	-3.929	19912	21133	401587
Ethiopia_4500BP_published.SG	brn008.SG	Transbaikal_EMN	yak022.SG	Yakutia_LNBA	I23448	Syalakh-Belkachi	-0.003036	-4.196	26813	28469	545388
Ethiopia_4500BP_published.SG	brn001.SG	Transbaikal_EMN	I10855	Yakutia_LNBA (Chukotka_IA)	N5a.SG	Syalakh-Belkachi	-0.003035	-0.52	142	151	2965
Ethiopia_4500BP_published.SG	irk007.SG	Transbaikal_EMN	yak024.SG	Yakutia_LNBA	N5a.SG	Syalakh-Belkachi	-0.003031	-4.153	19852	21064	399823
Ethiopia_4500BP_published.SG	cta016.SG	Transbaikal_EMN	brn002.SG	Transbaikal_EMN	N4b2.SG	Yakutia_LNBA	-0.00303	-3.372	11912	12643	241286
Ethiopia_4500BP_published.SG	I20528	Yakutia_LNBA	yak023.SG	Yakutia_LNBA (Relative of another individual in this group)	cta016.SG	Transbaikal_EMN	-0.003029	-2.931	6575	6976	132405
Ethiopia_4500BP_published.SG	KhatyrstyrCave_M	KhatyrstyrCave_M	N2a.SG	Syalakh-Belkachi	brn008.SG	Transbaikal_EMN	-0.003028	-0.502	159	168	2972
Ethiopia_4500BP_published.SG	N4b2.SG	Yakutia_LNBA	yak023.SG	Yakutia_LNBA (Relative of another individual in this group)	I23448	Syalakh-Belkachi	-0.003026	-3.4	11045	11723	224054
Ethiopia_4500BP_published.SG	I15934	Syalakh-Belkachi	kra001.SG	Yakutia_LNBA	KhatyrstyrCave_M	KhatyrstyrCave_M	-0.003025	-2.081	3189	3377	62148
Ethiopia_4500BP_published.SG	irk007.SG	Transbaikal_EMN	brn001.SG	Transbaikal_EMN	N5a.SG	Syalakh-Belkachi	-0.003023	-1.455	1345	1427	27124
Ethiopia_4500BP_published.SG	I23448	Syalakh-Belkachi	N4b2.SG	Yakutia_LNBA	cta016.SG	Transbaikal_EMN	-0.003023	-4.262	29881	31716	607072
Ethiopia_4500BP_published.SG	I23448	Syalakh-Belkachi	I15934	Syalakh-Belkachi	yak022.SG	Yakutia_LNBA	-0.003023	-3.73	20600	21859	416451
Ethiopia_4500BP_published.SG	I23448	Syalakh-Belkachi	yak024.SG	Yakutia_LNBA	brn003.SG	Transbaikal_EMN	-0.003021	-4.27	29127	30936	598744
Ethiopia_4500BP_published.SG	I20528	Yakutia_LNBA	yak022.SG	Yakutia_LNBA	I23448	Syalakh-Belkachi	-0.003019	-3.387	14147	15002	283164
Ethiopia_4500BP_published.SG	N2a.SG	Syalakh-Belkachi	yak024.SG	Yakutia_LNBA	yak022.SG	Yakutia_LNBA	-0.003017	-2.104	2287	2451	54356
Ethiopia_4500BP_published.SG	yak023.SG	Yakutia_LNBA (Relative of another individual in this group)	brn008.SG	Transbaikal_EMN	Dzhilinda-1_M_N.SG.SG	Dzhilinda-1_M_N.SG	-0.003017	-3.518	11940	12657	237667
Ethiopia_4500BP_published.SG	I23448	Syalakh-Belkachi	N5a.SG	Syalakh-Belkachi	brn003.SG	Transbaikal_EMN	-0.003017	-3.495	11889	12620	242290
Ethiopia_4500BP_published.SG	brn012.SG	Transbaikal_EMN	brn003.SG	Transbaikal_EMN	yak024.SG	Yakutia_LNBA	-0.003015	-2.84	7437	7889	149920
Ethiopia_4500BP_published.SG	brn008.SG	Transbaikal_EMN	irk007.SG	Transbaikal_EMN	yak021.SG	Yakutia_LNBA	-0.003014	-3.804	21129	22413	426066
Ethiopia_4500BP_published.SG	yak021.SG	Yakutia_LNBA	N4b2.SG	Yakutia_LNBA	brn012.SG	Transbaikal_EMN	-0.003007	-2.271	4001	4240	79472
Ethiopia_4500BP_published.SG	yak021.SG	Yakutia_LNBA	brn012.SG	Transbaikal_EMN	brn001.SG	Transbaikal_EMN	-0.003006	-0.735	268	286	5989
Ethiopia_4500BP_published.SG	yak024.SG	Yakutia_LNBA	brn002.SG	Transbaikal_EMN	Dzhilinda-1_M_N.SG.SG	Dzhilinda-1_M_N.SG	-0.003006	-2.968	8455	8955	166331
Ethiopia_4500BP_published.SG	KhatyrstyrCave_M	KhatyrstyrCave_M	brn002.SG	Transbaikal_EMN	I10855	Yakutia_LNBA (Chukotka_IA)	-0.003006	-0.522	147	156	2994
Ethiopia_4500BP_published.SG	brn001.SG	Transbaikal_EMN	N4b2.SG	Yakutia_LNBA	KhatyrstyrCave_M	KhatyrstyrCave_M	-0.003005	-0.663	233	248	4991
Ethiopia_4500BP_published.SG	N4b2.SG	Yakutia_LNBA	KhatyrstyrCave_M	KhatyrstyrCave_M	brn001.SG	Transbaikal_EMN	-0.003005	-0.669	248	263	4991
Ethiopia_4500BP_published.SG	brn012.SG	Transbaikal_EMN	kra001.SG	Yakutia_LNBA	N5a.SG	Syalakh-Belkachi	-0.003004	-2.263	3388	3595	68914
Ethiopia_4500BP_published.SG	I20528	Yakutia_LNBA	kra001.SG	Yakutia_LNBA	brn002.SG	Transbaikal_EMN	-0.003003	-2.447	4029	4279	83247
Ethiopia_4500BP_published.SG	yak023.SG	Yakutia_LNBA (Relative of another individual in this group)	N4a1.SG	Yakutia_LNBA	cta016.SG	Transbaikal_EMN	-0.003	-2.477	4250	4503	84336
Ethiopia_4500BP_published.SG	brn001.SG	Transbaikal_EMN	yak024.SG	Yakutia_LNBA	yak021.SG	Yakutia_LNBA	-0.002996	-1.86	1712	1827	38379
Ethiopia_4500BP_published.SG	cta016.SG	Transbaikal_EMN	I10855	Yakutia_LNBA (Chukotka_IA)	brn001.SG	Transbaikal_EMN	-0.002994	-0.788	342	363	7015
Ethiopia_4500BP_published.SG	brn008.SG	Transbaikal_EMN	yak024.SG	Yakutia_LNBA	I23448	Syalakh-Belkachi	-0.002991	-4.266	26761	28386	543333
Ethiopia_4500BP_published.SG	yak021.SG	Yakutia_LNBA	irk007.SG	Transbaikal_EMN	KhatyrstyrCave_M	KhatyrstyrCave_M	-0.002991	-1.538	1769	1873	34773
Ethiopia_4500BP_published.SG	I15934	Syalakh-Belkachi	N2a.SG	Syalakh-Belkachi	irk007.SG	Transbaikal_EMN	-0.002989	-1.217	1018	1078	20073
Ethiopia_4500BP_published.SG	brn002.SG	Transbaikal_EMN	brn008.SG	Transbaikal_EMN	kra001.SG	Yakutia_LNBA	-0.002987	-3.409	10968	11635	223303
Ethiopia_4500BP_published.SG	brn002.SG	Transbaikal_EMN	N2a.SG	Syalakh-Belkachi	irk007.SG	Transbaikal_EMN	-0.002987	-0.959	543	574	10379
Ethiopia_4500BP_published.SG	brn002.SG	Transbaikal_EMN	I10855	Yakutia_LNBA (Chukotka_IA)	yak021.SG	Yakutia_LNBA	-0.002987	-1.095	576	614	12720
Ethiopia_4500BP_published.SG	brn012.SG	Transbaikal_EMN	I15934	Syalakh-Belkachi	Dzhilinda-1_M_N.SG.SG	Dzhilinda-1_M_N.SG	-0.002984	-1.984	2566	2717	50604
Ethiopia_4500BP_published.SG	I23448	Syalakh-Belkachi	yak022.SG	Yakutia_LNBA	cta016.SG	Transbaikal_EMN	-0.002984	-4.438	30379	32238	622917
Ethiopia_4500BP_published.SG	N4a1.SG	Yakutia_LNBA	yak022.SG	Yakutia_LNBA	brn001.SG	Transbaikal_EMN	-0.002983	-1.123	745	792	15758
Ethiopia_4500BP_published.SG	yak024.SG	Yakutia_LNBA	irk007.SG	Transbaikal_EMN	Dzhilinda-1_M_N.SG.SG	Dzhilinda-1_M_N.SG	-0.00298	-4.246	31718	33598	630787
Ethiopia_4500BP_published.SG	brn001.SG	Transbaikal_EMN	irk007.SG	Transbaikal_EMN	yak021.SG	Yakutia_LNBA	-0.002979	-1.597	1580	1677	32557
Ethiopia_4500BP_published.SG	N4b2.SG	Yakutia_LNBA	kra001.SG	Yakutia_LNBA	brn012.SG	Transbaikal_EMN	-0.002977	-2.803	7702	8166	155882
Ethiopia_4500BP_published.SG	I15934	Syalakh-Belkachi	I23448	Syalakh-Belkachi	irk007.SG	Transbaikal_EMN	-0.002976	-3.465	17854	18915	356472
Ethiopia_4500BP_published.SG	brn012.SG	Transbaikal_EMN	yak021.SG	Yakutia_LNBA	I15934	Syalakh-Belkachi	-0.002973	-1.653	1768	1874	35649
Ethiopia_4500BP_published.SG	kra001.SG	Yakutia_LNBA	yak021.SG	Yakutia_LNBA	brn008.SG	Transbaikal_EMN	-0.002973	-3.896	25206	26714	507193
Ethiopia_4500BP_published.SG	KhatyrstyrCave_M	KhatyrstyrCave_M	yak024.SG	Yakutia_LNBA	brn001.SG	Transbaikal_EMN	-0.002973	-0.644	250	265	5046
Ethiopia_4500BP_published.SG	Dzhilinda-1_M_N.SG.SG	Dzhilinda-1_M_N.SG	yak022.SG	Yakutia_LNBA	brn002.SG	Transbaikal_EMN	-0.002969	-3.103	8096	8592	167057
Ethiopia_4500BP_published.SG	brn008.SG	Transbaikal_EMN	cta016.SG	Transbaikal_EMN	I15934	Syalakh-Belkachi	-0.002967	-3.981	21426	22676	421367
Ethiopia_4500BP_published.SG	kra001.SG	Yakutia_LNBA	yak023.SG	Yakutia_LNBA (Relative of another individual in this group)	I23448	Syalakh-Belkachi	-0.002967	-3.111	11266	11949	230173
Ethiopia_4500BP_published.SG	yak022.SG	Yakutia_LNBA	brn012.SG	Transbaikal_EMN	I23448	Syalakh-Belkachi	-0.002967	-2.396	4465	4724	87280
Ethiopia_4500BP_published.SG	yak022.SG	Yakutia_LNBA	brn003.SG	Transbaikal_EMN	N2a.SG	Syalakh-Belkachi	-0.002965	-1.906	2556	2708	51258
Ethiopia_4500BP_published.SG	I15934	Syalakh-Belkachi	brn012.SG	Transbaikal_EMN	Dzhilinda-1_M_N.SG.SG	Dzhilinda-1_M_N.SG	-0.002964	-1.942	2567	2717	50604
Ethiopia_4500BP_published.SG	brn003.SG	Transbaikal_EMN	cta016.SG	Transbaikal_EMN	I15934	Syalakh-Belkachi	-0.002963	-3.926	23244	24614	462311
Ethiopia_4500BP_published.SG	yak022.SG	Yakutia_LNBA	irk007.SG	Transbaikal_EMN	Dzhilinda-1_M_N.SG.SG	Dzhilinda-1_M_N.SG	-0.002962	-4.143	31838	33714	633273
Ethiopia_4500BP_published.SG	brn001.SG	Transbaikal_EMN	brn003.SG	Transbaikal_EMN	N4b2.SG	Yakutia_LNBA	-0.002959	-2.193	3379	3581	68262
Ethiopia_4500BP_published.SG	cta016.SG	Transbaikal_EMN	N4b2.SG	Yakutia_LNBA	N5a.SG	Syalakh-Belkachi	-0.002959	-4.033	22581	23931	456286
Ethiopia_4500BP_published.SG	yak021.SG	Yakutia_LNBA	N5a.SG	Syalakh-Belkachi	KhatyrstyrCave_M	KhatyrstyrCave_M	-0.002959	-1.038	824	871	15886
Ethiopia_4500BP_published.SG	brn002.SG	Transbaikal_EMN	brn003.SG	Transbaikal_EMN	cta016.SG	Transbaikal_EMN	-0.002956	-3.249	11292	11983	233778
Ethiopia_4500BP_published.SG	N4a1.SG	Yakutia_LNBA	kra001.SG	Yakutia_LNBA	I15934	Syalakh-Belkachi	-0.002952	-2.554	4597	4877	94851
Ethiopia_4500BP_published.SG	brn003.SG	Transbaikal_EMN	N4a1.SG	Yakutia_LNBA	N2a.SG	Syalakh-Belkachi	-0.00295	-0.888	578	610	10846
Ethiopia_4500BP_published.SG	yak022.SG	Yakutia_LNBA	N4a1.SG	Yakutia_LNBA	irk007.SG	Transbaikal_EMN	-0.00295	-3.142	9624	10199	194895
Ethiopia_4500BP_published.SG	yak024.SG	Yakutia_LNBA	N2a.SG	Syalakh-Belkachi	brn012.SG	Transbaikal_EMN	-0.002947	-0.829	401	424	7805
Ethiopia_4500BP_published.SG	brn001.SG	Transbaikal_EMN	yak022.SG	Yakutia_LNBA	I23448	Syalakh-Belkachi	-0.002946	-1.837	1973	2096	41752
Ethiopia_4500BP_published.SG	I15934	Syalakh-Belkachi	N4b2.SG	Yakutia_LNBA	cta016.SG	Transbaikal_EMN	-0.002946	-4.011	23882	25290	477942
Ethiopia_4500BP_published.SG	N5a.SG	Syalakh-Belkachi	I20528	Yakutia_LNBA	brn003.SG	Transbaikal_EMN	-0.002945	-2.905	6965	7391	144638
Ethiopia_4500BP_published.SG	I15934	Syalakh-Belkachi	yak024.SG	Yakutia_LNBA	KhatyrstyrCave_M	KhatyrstyrCave_M	-0.002945	-2.001	3160	3342	61805
Ethiopia_4500BP_published.SG	N5a.SG	Syalakh-Belkachi	yak022.SG	Yakutia_LNBA	brn012.SG	Transbaikal_EMN	-0.00294	-2.28	3347	3549	68707
Ethiopia_4500BP_published.SG	brn008.SG	Transbaikal_EMN	brn002.SG	Transbaikal_EMN	kra001.SG	Yakutia_LNBA	-0.002938	-3.413	10979	11635	223303
Ethiopia_4500BP_published.SG	brn008.SG	Transbaikal_EMN	yak024.SG	Yakutia_LNBA	Dzhilinda-1_M_N.SG.SG	Dzhilinda-1_M_N.SG	-0.002938	-4.02	32656	34563	649170
Ethiopia_4500BP_published.SG	N4b2.SG	Yakutia_LNBA	yak023.SG	Yakutia_LNBA (Relative of another individual in this group)	brn008.SG	Transbaikal_EMN	-0.002938	-3.474	17444	18476	351252
Ethiopia_4500BP_published.SG	kra001.SG	Yakutia_LNBA	yak023.SG	Yakutia_LNBA (Relative of another individual in this group)	brn003.SG	Transbaikal_EMN	-0.002937	-3.529	19256	20395	387856
Ethiopia_4500BP_published.SG	kra001.SG	Yakutia_LNBA	yak023.SG	Yakutia_LNBA (Relative of another individual in this group)	brn008.SG	Transbaikal_EMN	-0.002937	-3.602	17909	18975	362936
Ethiopia_4500BP_published.SG	N5a.SG	Syalakh-Belkachi	N2a.SG	Syalakh-Belkachi	brn008.SG	Transbaikal_EMN	-0.002935	-1.257	1044	1105	20787
Ethiopia_4500BP_published.SG	N5a.SG	Syalakh-Belkachi	yak024.SG	Yakutia_LNBA	brn001.SG	Transbaikal_EMN	-0.002934	-1.541	1525	1619	32042
Ethiopia_4500BP_published.SG	I23448	Syalakh-Belkachi	yak021.SG	Yakutia_LNBA	cta016.SG	Transbaikal_EMN	-0.002934	-3.712	15571	16509	319687
Ethiopia_4500BP_published.SG	brn003.SG	Transbaikal_EMN	yak021.SG	Yakutia_LNBA	N5a.SG	Syalakh-Belkachi	-0.002931	-3.438	11370	12042	229235
Ethiopia_4500BP_published.SG	cta016.SG	Transbaikal_EMN	brn003.SG	Transbaikal_EMN	N4b2.SG	Yakutia_LNBA	-0.002931	-4.373	50510	53481	1013475
Ethiopia_4500BP_published.SG	I15934	Syalakh-Belkachi	brn012.SG	Transbaikal_EMN	brn002.SG	Transbaikal_EMN	-0.002929	-1.206	663	708	15365
Ethiopia_4500BP_published.SG	N4a1.SG	Yakutia_LNBA	irk007.SG	Transbaikal_EMN	Dzhilinda-1_M_N.SG.SG	Dzhilinda-1_M_N.SG	-0.002927	-2.822	6494	6874	129847
Ethiopia_4500BP_published.SG	brn002.SG	Transbaikal_EMN	N4b2.SG	Yakutia_LNBA	N2a.SG	Syalakh-Belkachi	-0.002924	-0.966	569	604	11971
Ethiopia_4500BP_published.SG	N4a1.SG	Yakutia_LNBA	I20528	Yakutia_LNBA	I15934	Syalakh-Belkachi	-0.002923	-1.744	2040	2162	41739
Ethiopia_4500BP_published.SG	brn002.SG	Transbaikal_EMN	brn001.SG	Transbaikal_EMN	yak024.SG	Yakutia_LNBA	-0.002922	-1.159	832	881	16769
Ethiopia_4500BP_published.SG	cta016.SG	Transbaikal_EMN	KhatyrstyrCave_M	KhatyrstyrCave_M	I15934	Syalakh-Belkachi	-0.002921	-1.991	3078	3254	60251
Ethiopia_4500BP_published.SG	yak023.SG	Yakutia_LNBA (Relative of another individual in this group)	brn002.SG	Transbaikal_EMN	Dzhilinda-1_M_N.SG.SG	Dzhilinda-1_M_N.SG	-0.00292	-1.926	3125	3304	61310
Ethiopia_4500BP_published.SG	N5a.SG	Syalakh-Belkachi	I15934	Syalakh-Belkachi	yak023.SG	Yakutia_LNBA (Relative of another individual in this group)	-0.002918	-2.304	3660	3876	74012
Ethiopia_4500BP_published.SG	I23448	Syalakh-Belkachi	yak021.SG	Yakutia_LNBA	brn003.SG	Transbaikal_EMN	-0.002917	-3.511	15071	15971	308577
Ethiopia_4500BP_published.SG	brn003.SG	Transbaikal_EMN	brn012.SG	Transbaikal_EMN	yak022.SG	Yakutia_LNBA	-0.002916	-2.806	7528	7967	150545
Ethiopia_4500BP_published.SG	brn002.SG	Transbaikal_EMN	yak024.SG	Yakutia_LNBA	N5a.SG	Syalakh-Belkachi	-0.002915	-2.551	5238	5550	107039
Ethiopia_4500BP_published.SG	yak022.SG	Yakutia_LNBA	kra001.SG	Yakutia_LNBA	brn003.SG	Transbaikal_EMN	-0.002914	-4.223	53313	56427	1068612
Ethiopia_4500BP_published.SG	I15934	Syalakh-Belkachi	yak024.SG	Yakutia_LNBA	brn003.SG	Transbaikal_EMN	-0.002914	-3.978	23269	24642	471181
Ethiopia_4500BP_published.SG	irk007.SG	Transbaikal_EMN	cta016.SG	Transbaikal_EMN	N5a.SG	Syalakh-Belkachi	-0.002913	-3.787	20130	21280	394828
Ethiopia_4500BP_published.SG	brn003.SG	Transbaikal_EMN	kra001.SG	Yakutia_LNBA	N5a.SG	Syalakh-Belkachi	-0.002911	-3.727	22345	23656	450296
Ethiopia_4500BP_published.SG	brn008.SG	Transbaikal_EMN	yak024.SG	Yakutia_LNBA	N5a.SG	Syalakh-Belkachi	-0.00291	-3.857	20930	22154	420690
Ethiopia_4500BP_published.SG	yak022.SG	Yakutia_LNBA	N5a.SG	Syalakh-Belkachi	N2a.SG	Syalakh-Belkachi	-0.00291	-1.352	1121	1189	23364
Ethiopia_4500BP_published.SG	I15934	Syalakh-Belkachi	N2a.SG	Syalakh-Belkachi	cta016.SG	Transbaikal_EMN	-0.00291	-1.283	1135	1202	23021
Ethiopia_4500BP_published.SG	I15934	Syalakh-Belkachi	yak024.SG	Yakutia_LNBA	Dzhilinda-1_M_N.SG.SG	Dzhilinda-1_M_N.SG	-0.00291	-3.525	18661	19734	368666
Ethiopia_4500BP_published.SG	brn003.SG	Transbaikal_EMN	brn002.SG	Transbaikal_EMN	I20528	Yakutia_LNBA	-0.002909	-2.249	3781	4009	78370
Ethiopia_4500BP_published.SG	brn008.SG	Transbaikal_EMN	KhatyrstyrCave_M	KhatyrstyrCave_M	Dzhilinda-1_M_N.SG.SG	Dzhilinda-1_M_N.SG	-0.002902	-1.78	2716	2867	52032
Ethiopia_4500BP_published.SG	kra001.SG	Yakutia_LNBA	brn008.SG	Transbaikal_EMN	Dzhilinda-1_M_N.SG.SG	Dzhilinda-1_M_N.SG	-0.002902	-4.226	32866	34762	653367
Ethiopia_4500BP_published.SG	KhatyrstyrCave_M	KhatyrstyrCave_M	N5a.SG	Syalakh-Belkachi	I23448	Syalakh-Belkachi	-0.0029	-1.398	1387	1467	27587
Ethiopia_4500BP_published.SG	KhatyrstyrCave_M	KhatyrstyrCave_M	yak024.SG	Yakutia_LNBA	brn012.SG	Transbaikal_EMN	-0.0029	-0.853	561	592	10691
Ethiopia_4500BP_published.SG	I15934	Syalakh-Belkachi	I20528	Yakutia_LNBA	brn008.SG	Transbaikal_EMN	-0.002899	-3.146	9438	9994	191779
Ethiopia_4500BP_published.SG	yak023.SG	Yakutia_LNBA (Relative of another individual in this group)	N4b2.SG	Yakutia_LNBA	brn012.SG	Transbaikal_EMN	-0.002898	-1.976	2807	2971	56583
Ethiopia_4500BP_published.SG	I23448	Syalakh-Belkachi	I20528	Yakutia_LNBA	Dzhilinda-1_M_N.SG.SG	Dzhilinda-1_M_N.SG	-0.002898	-3.165	10791	11420	217056
Ethiopia_4500BP_published.SG	irk007.SG	Transbaikal_EMN	N2a.SG	Syalakh-Belkachi	I10855	Yakutia_LNBA (Chukotka_IA)	-0.002897	-0.585	227	240	4488
Ethiopia_4500BP_published.SG	brn003.SG	Transbaikal_EMN	irk007.SG	Transbaikal_EMN	N2a.SG	Syalakh-Belkachi	-0.002895	-1.777	2156	2281	43172
Ethiopia_4500BP_published.SG	Dzhilinda-1_M_N.SG.SG	Dzhilinda-1_M_N.SG	kra001.SG	Yakutia_LNBA	brn001.SG	Transbaikal_EMN	-0.002894	-1.925	2376	2520	49760
Ethiopia_4500BP_published.SG	brn002.SG	Transbaikal_EMN	kra001.SG	Yakutia_LNBA	I23448	Syalakh-Belkachi	-0.002892	-2.88	6769	7174	140029
Ethiopia_4500BP_published.SG	brn002.SG	Transbaikal_EMN	brn003.SG	Transbaikal_EMN	I10855	Yakutia_LNBA (Chukotka_IA)	-0.002891	-1.319	1146	1213	23175
Ethiopia_4500BP_published.SG	N5a.SG	Syalakh-Belkachi	N2a.SG	Syalakh-Belkachi	irk007.SG	Transbaikal_EMN	-0.002891	-1.212	973	1030	19718
Ethiopia_4500BP_published.SG	I15934	Syalakh-Belkachi	N5a.SG	Syalakh-Belkachi	yak023.SG	Yakutia_LNBA (Relative of another individual in this group)	-0.002891	-2.186	3662	3876	74012
Ethiopia_4500BP_published.SG	N4b2.SG	Yakutia_LNBA	yak023.SG	Yakutia_LNBA (Relative of another individual in this group)	irk007.SG	Transbaikal_EMN	-0.00289	-3.409	16651	17622	336025
Ethiopia_4500BP_published.SG	yak023.SG	Yakutia_LNBA (Relative of another individual in this group)	yak021.SG	Yakutia_LNBA	I10855	Yakutia_LNBA (Chukotka_IA)	-0.002889	-1.255	966	1026	20770
Ethiopia_4500BP_published.SG	cta016.SG	Transbaikal_EMN	KhatyrstyrCave_M	KhatyrstyrCave_M	Dzhilinda-1_M_N.SG.SG	Dzhilinda-1_M_N.SG	-0.002888	-1.935	3093	3268	60599
Ethiopia_4500BP_published.SG	N4b2.SG	Yakutia_LNBA	I10855	Yakutia_LNBA (Chukotka_IA)	brn002.SG	Transbaikal_EMN	-0.002888	-1.363	1172	1241	23893
Ethiopia_4500BP_published.SG	yak021.SG	Yakutia_LNBA	N4b2.SG	Yakutia_LNBA	irk007.SG	Transbaikal_EMN	-0.002887	-3.536	23356	24714	470402
Ethiopia_4500BP_published.SG	KhatyrstyrCave_M	KhatyrstyrCave_M	N4b2.SG	Yakutia_LNBA	N5a.SG	Syalakh-Belkachi	-0.002886	-1.496	1508	1595	30142
Ethiopia_4500BP_published.SG	brn003.SG	Transbaikal_EMN	yak021.SG	Yakutia_LNBA	I23448	Syalakh-Belkachi	-0.002884	-3.479	15071	15961	308577
Ethiopia_4500BP_published.SG	N4a1.SG	Yakutia_LNBA	brn001.SG	Transbaikal_EMN	brn012.SG	Transbaikal_EMN	-0.002884	-0.453	106	113	2427
Ethiopia_4500BP_published.SG	yak023.SG	Yakutia_LNBA (Relative of another individual in this group)	irk007.SG	Transbaikal_EMN	Dzhilinda-1_M_N.SG.SG	Dzhilinda-1_M_N.SG	-0.002882	-3.416	11485	12150	230763
Ethiopia_4500BP_published.SG	brn008.SG	Transbaikal_EMN	N4b2.SG	Yakutia_LNBA	Dzhilinda-1_M_N.SG.SG	Dzhilinda-1_M_N.SG	-0.002881	-3.951	31705	33531	633735
Ethiopia_4500BP_published.SG	N5a.SG	Syalakh-Belkachi	N4b2.SG	Yakutia_LNBA	brn012.SG	Transbaikal_EMN	-0.00288	-2.185	3281	3473	66675
Ethiopia_4500BP_published.SG	brn001.SG	Transbaikal_EMN	irk007.SG	Transbaikal_EMN	N5a.SG	Syalakh-Belkachi	-0.002876	-1.486	1349	1427	27124
Ethiopia_4500BP_published.SG	irk007.SG	Transbaikal_EMN	brn012.SG	Transbaikal_EMN	Dzhilinda-1_M_N.SG.SG	Dzhilinda-1_M_N.SG	-0.002874	-2.309	4490	4746	89063
Ethiopia_4500BP_published.SG	cta016.SG	Transbaikal_EMN	N2a.SG	Syalakh-Belkachi	N5a.SG	Syalakh-Belkachi	-0.002872	-1.312	1140	1206	22981
Ethiopia_4500BP_published.SG	brn002.SG	Transbaikal_EMN	brn003.SG	Transbaikal_EMN	I20528	Yakutia_LNBA	-0.002871	-2.294	3784	4009	78370
Ethiopia_4500BP_published.SG	yak022.SG	Yakutia_LNBA	N4b2.SG	Yakutia_LNBA	brn008.SG	Transbaikal_EMN	-0.002871	-4.256	48339	51107	964139
Ethiopia_4500BP_published.SG	cta016.SG	Transbaikal_EMN	yak022.SG	Yakutia_LNBA	I23448	Syalakh-Belkachi	-0.00287	-4.156	30379	32167	622917
Ethiopia_4500BP_published.SG	I23448	Syalakh-Belkachi	irk007.SG	Transbaikal_EMN	brn012.SG	Transbaikal_EMN	-0.002868	-2.286	3563	3777	74610
Ethiopia_4500BP_published.SG	I15934	Syalakh-Belkachi	I23448	Syalakh-Belkachi	KhatyrstyrCave_M	KhatyrstyrCave_M	-0.002867	-1.908	3063	3234	59640
Ethiopia_4500BP_published.SG	I10855	Yakutia_LNBA (Chukotka_IA)	kra001.SG	Yakutia_LNBA	I23448	Syalakh-Belkachi	-0.002864	-2.299	4516	4776	90785
Ethiopia_4500BP_published.SG	cta016.SG	Transbaikal_EMN	I10855	Yakutia_LNBA (Chukotka_IA)	Dzhilinda-1_M_N.SG.SG	Dzhilinda-1_M_N.SG	-0.002863	-2.215	3940	4167	79280
Ethiopia_4500BP_published.SG	brn008.SG	Transbaikal_EMN	yak023.SG	Yakutia_LNBA (Relative of another individual in this group)	N5a.SG	Syalakh-Belkachi	-0.002861	-2.895	7700	8143	154839
Ethiopia_4500BP_published.SG	I15934	Syalakh-Belkachi	I23448	Syalakh-Belkachi	kra001.SG	Yakutia_LNBA	-0.002859	-3.487	20643	21836	417297
Ethiopia_4500BP_published.SG	I23448	Syalakh-Belkachi	KhatyrstyrCave_M	KhatyrstyrCave_M	brn008.SG	Transbaikal_EMN	-0.002858	-1.933	3008	3179	59841
Ethiopia_4500BP_published.SG	brn008.SG	Transbaikal_EMN	yak023.SG	Yakutia_LNBA (Relative of another individual in this group)	Dzhilinda-1_M_N.SG.SG	Dzhilinda-1_M_N.SG	-0.002853	-3.264	11979	12657	237667
Ethiopia_4500BP_published.SG	Dzhilinda-1_M_N.SG.SG	Dzhilinda-1_M_N.SG	N2a.SG	Syalakh-Belkachi	kra001.SG	Yakutia_LNBA	-0.002853	-1.641	1826	1929	36099
Ethiopia_4500BP_published.SG	yak024.SG	Yakutia_LNBA	N4a1.SG	Yakutia_LNBA	I15934	Syalakh-Belkachi	-0.002853	-2.315	4687	4956	94301
Ethiopia_4500BP_published.SG	I10855	Yakutia_LNBA (Chukotka_IA)	I15934	Syalakh-Belkachi	N5a.SG	Syalakh-Belkachi	-0.002851	-1.526	1461	1547	30160
Ethiopia_4500BP_published.SG	brn008.SG	Transbaikal_EMN	irk007.SG	Transbaikal_EMN	N4b2.SG	Yakutia_LNBA	-0.00285	-3.92	40400	42707	809484
Ethiopia_4500BP_published.SG	yak022.SG	Yakutia_LNBA	kra001.SG	Yakutia_LNBA	brn001.SG	Transbaikal_EMN	-0.002849	-2.21	3689	3903	75118
Ethiopia_4500BP_published.SG	N4a1.SG	Yakutia_LNBA	kra001.SG	Yakutia_LNBA	N2a.SG	Syalakh-Belkachi	-0.002848	-0.942	559	592	11586
Ethiopia_4500BP_published.SG	yak024.SG	Yakutia_LNBA	kra001.SG	Yakutia_LNBA	brn001.SG	Transbaikal_EMN	-0.002848	-2.146	3716	3929	74792
Ethiopia_4500BP_published.SG	cta016.SG	Transbaikal_EMN	yak021.SG	Yakutia_LNBA	Dzhilinda-1_M_N.SG.SG	Dzhilinda-1_M_N.SG	-0.002845	-3.727	18770	19840	376121
Ethiopia_4500BP_published.SG	N5a.SG	Syalakh-Belkachi	N4a1.SG	Yakutia_LNBA	brn001.SG	Transbaikal_EMN	-0.002844	-0.738	334	354	7033
Ethiopia_4500BP_published.SG	N2a.SG	Syalakh-Belkachi	I15934	Syalakh-Belkachi	brn003.SG	Transbaikal_EMN	-0.002843	-1.247	1127	1190	22162
Ethiopia_4500BP_published.SG	brn002.SG	Transbaikal_EMN	yak022.SG	Yakutia_LNBA	I23448	Syalakh-Belkachi	-0.002841	-2.787	6870	7267	139754
Ethiopia_4500BP_published.SG	kra001.SG	Yakutia_LNBA	N4b2.SG	Yakutia_LNBA	I23448	Syalakh-Belkachi	-0.002838	-3.795	30860	32627	622713
Ethiopia_4500BP_published.SG	brn008.SG	Transbaikal_EMN	brn002.SG	Transbaikal_EMN	yak024.SG	Yakutia_LNBA	-0.002836	-3.313	10968	11597	221755
Ethiopia_4500BP_published.SG	brn001.SG	Transbaikal_EMN	cta016.SG	Transbaikal_EMN	KhatyrstyrCave_M	KhatyrstyrCave_M	-0.002835	-0.603	249	263	4938
Ethiopia_4500BP_published.SG	brn002.SG	Transbaikal_EMN	brn008.SG	Transbaikal_EMN	yak024.SG	Yakutia_LNBA	-0.002827	-3.212	10970	11597	221755
Ethiopia_4500BP_published.SG	yak021.SG	Yakutia_LNBA	N4b2.SG	Yakutia_LNBA	N4a1.SG	Yakutia_LNBA	-0.002825	-2.55	5474	5800	115406
Ethiopia_4500BP_published.SG	I10855	Yakutia_LNBA (Chukotka_IA)	N4b2.SG	Yakutia_LNBA	brn008.SG	Transbaikal_EMN	-0.002823	-2.247	4677	4940	93172
Ethiopia_4500BP_published.SG	kra001.SG	Yakutia_LNBA	brn002.SG	Transbaikal_EMN	Dzhilinda-1_M_N.SG.SG	Dzhilinda-1_M_N.SG	-0.002819	-2.812	8523	8995	167412
Ethiopia_4500BP_published.SG	brn008.SG	Transbaikal_EMN	N4b2.SG	Yakutia_LNBA	I23448	Syalakh-Belkachi	-0.002818	-3.878	26282	27780	531658
Ethiopia_4500BP_published.SG	cta016.SG	Transbaikal_EMN	I20528	Yakutia_LNBA	N4a1.SG	Yakutia_LNBA	-0.002818	-2.101	3370	3570	70969
Ethiopia_4500BP_published.SG	irk007.SG	Transbaikal_EMN	brn008.SG	Transbaikal_EMN	I15934	Syalakh-Belkachi	-0.002818	-3.53	18649	19685	367609
Ethiopia_4500BP_published.SG	N4a1.SG	Yakutia_LNBA	yak022.SG	Yakutia_LNBA	irk007.SG	Transbaikal_EMN	-0.002817	-2.84	9650	10199	194895
Ethiopia_4500BP_published.SG	I20528	Yakutia_LNBA	kra001.SG	Yakutia_LNBA	N2a.SG	Syalakh-Belkachi	-0.002816	-1.141	890	940	17755
Ethiopia_4500BP_published.SG	I20528	Yakutia_LNBA	yak023.SG	Yakutia_LNBA (Relative of another individual in this group)	KhatyrstyrCave_M	KhatyrstyrCave_M	-0.002816	-1.028	729	769	14204
Ethiopia_4500BP_published.SG	N5a.SG	Syalakh-Belkachi	I23448	Syalakh-Belkachi	brn002.SG	Transbaikal_EMN	-0.002815	-1.889	2747	2907	56846
Ethiopia_4500BP_published.SG	brn002.SG	Transbaikal_EMN	KhatyrstyrCave_M	KhatyrstyrCave_M	N5a.SG	Syalakh-Belkachi	-0.002814	-0.723	335	354	6753
Ethiopia_4500BP_published.SG	I10855	Yakutia_LNBA (Chukotka_IA)	KhatyrstyrCave_M	KhatyrstyrCave_M	Dzhilinda-1_M_N.SG.SG	Dzhilinda-1_M_N.SG	-0.00281	-0.894	587	618	11032
Ethiopia_4500BP_published.SG	cta016.SG	Transbaikal_EMN	I20528	Yakutia_LNBA	I23448	Syalakh-Belkachi	-0.002808	-3.694	13397	14173	276339
Ethiopia_4500BP_published.SG	yak023.SG	Yakutia_LNBA (Relative of another individual in this group)	brn008.SG	Transbaikal_EMN	brn012.SG	Transbaikal_EMN	-0.002808	-1.951	2434	2579	51641
Ethiopia_4500BP_published.SG	yak023.SG	Yakutia_LNBA (Relative of another individual in this group)	kra001.SG	Yakutia_LNBA	irk007.SG	Transbaikal_EMN	-0.002808	-3.281	17304	18278	346921
Ethiopia_4500BP_published.SG	N5a.SG	Syalakh-Belkachi	N4b2.SG	Yakutia_LNBA	cta016.SG	Transbaikal_EMN	-0.002807	-3.744	22581	23862	456286
Ethiopia_4500BP_published.SG	yak022.SG	Yakutia_LNBA	brn012.SG	Transbaikal_EMN	Dzhilinda-1_M_N.SG.SG	Dzhilinda-1_M_N.SG	-0.002804	-2.387	5327	5622	105210
Ethiopia_4500BP_published.SG	KhatyrstyrCave_M	KhatyrstyrCave_M	I20528	Yakutia_LNBA	brn012.SG	Transbaikal_EMN	-0.002802	-0.608	278	293	5353
Ethiopia_4500BP_published.SG	cta016.SG	Transbaikal_EMN	yak023.SG	Yakutia_LNBA (Relative of another individual in this group)	N5a.SG	Syalakh-Belkachi	-0.002799	-2.95	8517	8999	172174
Ethiopia_4500BP_published.SG	yak022.SG	Yakutia_LNBA	KhatyrstyrCave_M	KhatyrstyrCave_M	brn012.SG	Transbaikal_EMN	-0.002797	-0.871	546	576	10724
Ethiopia_4500BP_published.SG	yak024.SG	Yakutia_LNBA	kra001.SG	Yakutia_LNBA	I15934	Syalakh-Belkachi	-0.002797	-3.465	25200	26602	501232
Ethiopia_4500BP_published.SG	brn008.SG	Transbaikal_EMN	I10855	Yakutia_LNBA (Chukotka_IA)	kra001.SG	Yakutia_LNBA	-0.002796	-2.415	4656	4924	95866
Ethiopia_4500BP_published.SG	yak022.SG	Yakutia_LNBA	brn008.SG	Transbaikal_EMN	brn001.SG	Transbaikal_EMN	-0.002793	-2.16	3124	3308	65879
Ethiopia_4500BP_published.SG	N2a.SG	Syalakh-Belkachi	yak021.SG	Yakutia_LNBA	irk007.SG	Transbaikal_EMN	-0.002789	-1.24	1175	1241	23667
Ethiopia_4500BP_published.SG	cta016.SG	Transbaikal_EMN	yak024.SG	Yakutia_LNBA	Dzhilinda-1_M_N.SG.SG	Dzhilinda-1_M_N.SG	-0.002788	-3.94	36604	38644	731680
Ethiopia_4500BP_published.SG	N2a.SG	Syalakh-Belkachi	yak024.SG	Yakutia_LNBA	brn008.SG	Transbaikal_EMN	-0.002787	-1.711	2416	2550	48084
Ethiopia_4500BP_published.SG	I15934	Syalakh-Belkachi	I23448	Syalakh-Belkachi	yak021.SG	Yakutia_LNBA	-0.002786	-2.943	10611	11207	213908
Ethiopia_4500BP_published.SG	brn008.SG	Transbaikal_EMN	brn002.SG	Transbaikal_EMN	N4a1.SG	Yakutia_LNBA	-0.002779	-1.668	2379	2511	47507
Ethiopia_4500BP_published.SG	brn002.SG	Transbaikal_EMN	brn008.SG	Transbaikal_EMN	I10855	Yakutia_LNBA (Chukotka_IA)	-0.002778	-1.264	1024	1083	21239
Ethiopia_4500BP_published.SG	N4b2.SG	Yakutia_LNBA	kra001.SG	Yakutia_LNBA	brn002.SG	Transbaikal_EMN	-0.002778	-3.088	12057	12741	246189
Ethiopia_4500BP_published.SG	I15934	Syalakh-Belkachi	I20528	Yakutia_LNBA	brn003.SG	Transbaikal_EMN	-0.002777	-3.202	10347	10937	212465
Ethiopia_4500BP_published.SG	kra001.SG	Yakutia_LNBA	yak021.SG	Yakutia_LNBA	brn012.SG	Transbaikal_EMN	-0.002776	-2.18	4035	4263	82143
Ethiopia_4500BP_published.SG	brn008.SG	Transbaikal_EMN	yak021.SG	Yakutia_LNBA	Dzhilinda-1_M_N.SG.SG	Dzhilinda-1_M_N.SG	-0.002774	-3.346	16753	17682	334843
Ethiopia_4500BP_published.SG	Dzhilinda-1_M_N.SG.SG	Dzhilinda-1_M_N.SG	irk007.SG	Transbaikal_EMN	brn001.SG	Transbaikal_EMN	-0.002774	-1.693	1999	2116	42179
Ethiopia_4500BP_published.SG	yak024.SG	Yakutia_LNBA	I15934	Syalakh-Belkachi	Dzhilinda-1_M_N.SG.SG	Dzhilinda-1_M_N.SG	-0.002772	-3.358	18712	19734	368666
Ethiopia_4500BP_published.SG	brn002.SG	Transbaikal_EMN	brn001.SG	Transbaikal_EMN	I23448	Syalakh-Belkachi	-0.00277	-0.833	465	491	9385
Ethiopia_4500BP_published.SG	yak022.SG	Yakutia_LNBA	kra001.SG	Yakutia_LNBA	brn008.SG	Transbaikal_EMN	-0.00277	-3.934	49932	52696	997892
Ethiopia_4500BP_published.SG	KhatyrstyrCave_M	KhatyrstyrCave_M	cta016.SG	Transbaikal_EMN	brn012.SG	Transbaikal_EMN	-0.00277	-0.813	556	585	10468
Ethiopia_4500BP_published.SG	brn002.SG	Transbaikal_EMN	N4b2.SG	Yakutia_LNBA	I15934	Syalakh-Belkachi	-0.002769	-2.593	5259	5557	107625
Ethiopia_4500BP_published.SG	brn012.SG	Transbaikal_EMN	irk007.SG	Transbaikal_EMN	I15934	Syalakh-Belkachi	-0.002769	-1.908	2933	3096	58857
Ethiopia_4500BP_published.SG	brn003.SG	Transbaikal_EMN	brn001.SG	Transbaikal_EMN	yak024.SG	Yakutia_LNBA	-0.002768	-1.979	3438	3632	70091
Ethiopia_4500BP_published.SG	N4a1.SG	Yakutia_LNBA	N5a.SG	Syalakh-Belkachi	brn012.SG	Transbaikal_EMN	-0.002768	-1.025	727	768	14810
Ethiopia_4500BP_published.SG	I20528	Yakutia_LNBA	brn012.SG	Transbaikal_EMN	N2a.SG	Syalakh-Belkachi	-0.002767	-0.399	144	151	2530
Ethiopia_4500BP_published.SG	brn008.SG	Transbaikal_EMN	kra001.SG	Yakutia_LNBA	Dzhilinda-1_M_N.SG.SG	Dzhilinda-1_M_N.SG	-0.002766	-4.004	32955	34762	653367
Ethiopia_4500BP_published.SG	brn012.SG	Transbaikal_EMN	I20528	Yakutia_LNBA	cta016.SG	Transbaikal_EMN	-0.002766	-1.852	2561	2702	50981
Ethiopia_4500BP_published.SG	N2a.SG	Syalakh-Belkachi	brn003.SG	Transbaikal_EMN	N4a1.SG	Yakutia_LNBA	-0.002766	-0.87	548	578	10846
Ethiopia_4500BP_published.SG	brn008.SG	Transbaikal_EMN	brn001.SG	Transbaikal_EMN	yak023.SG	Yakutia_LNBA (Relative of another individual in this group)	-0.002764	-1.266	1201	1267	23875
Ethiopia_4500BP_published.SG	N4a1.SG	Yakutia_LNBA	brn001.SG	Transbaikal_EMN	brn003.SG	Transbaikal_EMN	-0.002763	-1.062	677	718	14837
Ethiopia_4500BP_published.SG	brn012.SG	Transbaikal_EMN	brn008.SG	Transbaikal_EMN	irk007.SG	Transbaikal_EMN	-0.002762	-2.474	5822	6150	118768
Ethiopia_4500BP_published.SG	N5a.SG	Syalakh-Belkachi	yak022.SG	Yakutia_LNBA	cta016.SG	Transbaikal_EMN	-0.002762	-3.649	23304	24604	470749
Ethiopia_4500BP_published.SG	N5a.SG	Syalakh-Belkachi	I23448	Syalakh-Belkachi	brn003.SG	Transbaikal_EMN	-0.002761	-3.099	11951	12620	242290
Ethiopia_4500BP_published.SG	brn001.SG	Transbaikal_EMN	brn012.SG	Transbaikal_EMN	I10855	Yakutia_LNBA (Chukotka_IA)	-0.00276	-0.292	50	53	1087
Ethiopia_4500BP_published.SG	brn012.SG	Transbaikal_EMN	brn001.SG	Transbaikal_EMN	I10855	Yakutia_LNBA (Chukotka_IA)	-0.00276	-0.301	50	53	1087
Ethiopia_4500BP_published.SG	Dzhilinda-1_M_N.SG.SG	Dzhilinda-1_M_N.SG	yak022.SG	Yakutia_LNBA	brn001.SG	Transbaikal_EMN	-0.00276	-1.776	2382	2519	49645
Ethiopia_4500BP_published.SG	I10855	Yakutia_LNBA (Chukotka_IA)	brn008.SG	Transbaikal_EMN	N5a.SG	Syalakh-Belkachi	-0.00276	-1.597	1995	2104	39488
Ethiopia_4500BP_published.SG	I10855	Yakutia_LNBA (Chukotka_IA)	irk007.SG	Transbaikal_EMN	Dzhilinda-1_M_N.SG.SG	Dzhilinda-1_M_N.SG	-0.00276	-2.037	3464	3655	69193
Ethiopia_4500BP_published.SG	brn008.SG	Transbaikal_EMN	brn003.SG	Transbaikal_EMN	KhatyrstyrCave_M	KhatyrstyrCave_M	-0.002758	-1.848	3234	3407	62729
Ethiopia_4500BP_published.SG	yak021.SG	Yakutia_LNBA	kra001.SG	Yakutia_LNBA	irk007.SG	Transbaikal_EMN	-0.002758	-3.594	24183	25523	485864
Ethiopia_4500BP_published.SG	kra001.SG	Yakutia_LNBA	yak023.SG	Yakutia_LNBA (Relative of another individual in this group)	KhatyrstyrCave_M	KhatyrstyrCave_M	-0.002757	-1.38	1436	1514	28288
Ethiopia_4500BP_published.SG	yak021.SG	Yakutia_LNBA	N4a1.SG	Yakutia_LNBA	Dzhilinda-1_M_N.SG.SG	Dzhilinda-1_M_N.SG	-0.002757	-2.15	4025	4244	79446
Ethiopia_4500BP_published.SG	I23448	Syalakh-Belkachi	I20528	Yakutia_LNBA	yak021.SG	Yakutia_LNBA	-0.002757	-2.769	6935	7338	146196
Ethiopia_4500BP_published.SG	I15934	Syalakh-Belkachi	yak024.SG	Yakutia_LNBA	brn008.SG	Transbaikal_EMN	-0.002757	-3.645	21307	22489	428792
Ethiopia_4500BP_published.SG	I15934	Syalakh-Belkachi	yak022.SG	Yakutia_LNBA	cta016.SG	Transbaikal_EMN	-0.002756	-3.722	24430	25782	490634
Ethiopia_4500BP_published.SG	brn003.SG	Transbaikal_EMN	yak023.SG	Yakutia_LNBA (Relative of another individual in this group)	N5a.SG	Syalakh-Belkachi	-0.002755	-2.685	8283	8736	164412
Ethiopia_4500BP_published.SG	N2a.SG	Syalakh-Belkachi	I20528	Yakutia_LNBA	I23448	Syalakh-Belkachi	-0.002753	-0.979	647	683	13077
Ethiopia_4500BP_published.SG	brn002.SG	Transbaikal_EMN	N4a1.SG	Yakutia_LNBA	Dzhilinda-1_M_N.SG.SG	Dzhilinda-1_M_N.SG	-0.00275	-1.561	1721	1818	35274
Ethiopia_4500BP_published.SG	brn012.SG	Transbaikal_EMN	brn003.SG	Transbaikal_EMN	yak022.SG	Yakutia_LNBA	-0.00275	-2.57	7553	7967	150545
Ethiopia_4500BP_published.SG	brn012.SG	Transbaikal_EMN	I15934	Syalakh-Belkachi	I23448	Syalakh-Belkachi	-0.002748	-1.997	2733	2888	56411
[truncated: 7,242 more rows]

## Sheet: Siberia, Grouping F4s (Transv)
O	X1	Grouping	X2	Grouping	X3	Grouping	F4	Z	R1	R2	R3
Ethiopia_4500BP_published.SG	brn001.SG	Transbaikal_EMN	brn002.SG	Transbaikal_EMN	brn003.SG	Transbaikal_EMN	-0.00654	-1.19	127	147	3058
Ethiopia_4500BP_published.SG	brn001.SG	Transbaikal_EMN	brn002.SG	Transbaikal_EMN	brn008.SG	Transbaikal_EMN	0.003831	0.622	153	142	2871
Ethiopia_4500BP_published.SG	brn001.SG	Transbaikal_EMN	brn002.SG	Transbaikal_EMN	brn012.SG	Transbaikal_EMN	0.006036	0.459	22	19	497
Ethiopia_4500BP_published.SG	brn001.SG	Transbaikal_EMN	brn002.SG	Transbaikal_EMN	cta016.SG	Transbaikal_EMN	0.002189	0.4	151	144	3198
Ethiopia_4500BP_published.SG	brn001.SG	Transbaikal_EMN	brn002.SG	Transbaikal_EMN	irk007.SG	Transbaikal_EMN	0.001099	0.172	142	139	2730
Ethiopia_4500BP_published.SG	brn001.SG	Transbaikal_EMN	brn002.SG	Transbaikal_EMN	irk00x.SG	#N/A	-0.009722	-1.378	100	121	2160
Ethiopia_4500BP_published.SG	brn001.SG	Transbaikal_EMN	brn002.SG	Transbaikal_EMN	kra001.SG	Yakutia_LNBA	-0.003383	-0.61	146	157	3252
Ethiopia_4500BP_published.SG	brn001.SG	Transbaikal_EMN	brn002.SG	Transbaikal_EMN	N2a.SG	Syalakh-Belkachi	-0.051282	-1.919	5	13	156
Ethiopia_4500BP_published.SG	brn001.SG	Transbaikal_EMN	brn002.SG	Transbaikal_EMN	N4a1.SG	Yakutia_LNBA	0.001433	0.112	36	35	698
Ethiopia_4500BP_published.SG	brn001.SG	Transbaikal_EMN	brn002.SG	Transbaikal_EMN	N4b2.SG	Yakutia_LNBA	-0.005727	-0.936	158	176	3143
Ethiopia_4500BP_published.SG	brn001.SG	Transbaikal_EMN	brn002.SG	Transbaikal_EMN	N5a.SG	Syalakh-Belkachi	-0.006263	-0.692	77	86	1437
Ethiopia_4500BP_published.SG	brn001.SG	Transbaikal_EMN	brn002.SG	Transbaikal_EMN	yak021.SG	Yakutia_LNBA	-0.010766	-1.417	73	91	1672
Ethiopia_4500BP_published.SG	brn001.SG	Transbaikal_EMN	brn002.SG	Transbaikal_EMN	yak022.SG	Yakutia_LNBA	-0.005547	-0.961	160	178	3245
Ethiopia_4500BP_published.SG	brn001.SG	Transbaikal_EMN	brn002.SG	Transbaikal_EMN	yak023.SG	Yakutia_LNBA (Relative of another individual in this group)	-0.003376	-0.328	68	72	1185
Ethiopia_4500BP_published.SG	brn001.SG	Transbaikal_EMN	brn002.SG	Transbaikal_EMN	yak024.SG	Yakutia_LNBA	0.001242	0.216	167	163	3221
Ethiopia_4500BP_published.SG	brn001.SG	Transbaikal_EMN	brn002.SG	Transbaikal_EMN	I10855	Yakutia_LNBA (Chukotka_IA)	0.003571	0.198	13	12	280
Ethiopia_4500BP_published.SG	brn001.SG	Transbaikal_EMN	brn002.SG	Transbaikal_EMN	I23448	Syalakh-Belkachi	-0.0165	-2.211	74	102	1697
Ethiopia_4500BP_published.SG	brn001.SG	Transbaikal_EMN	brn002.SG	Transbaikal_EMN	I20528	Yakutia_LNBA	0.006763	0.697	53	46	1035
Ethiopia_4500BP_published.SG	brn001.SG	Transbaikal_EMN	brn002.SG	Transbaikal_EMN	I20533_d	#N/A	-0.010152	-0.412	11	13	197
Ethiopia_4500BP_published.SG	brn001.SG	Transbaikal_EMN	brn002.SG	Transbaikal_EMN	I15934	Syalakh-Belkachi	-0.004484	-0.555	63	69	1338
Ethiopia_4500BP_published.SG	brn001.SG	Transbaikal_EMN	brn003.SG	Transbaikal_EMN	brn002.SG	Transbaikal_EMN	0.00654	1.19	147	127	3058
Ethiopia_4500BP_published.SG	brn001.SG	Transbaikal_EMN	brn003.SG	Transbaikal_EMN	brn008.SG	Transbaikal_EMN	0.003166	1.079	613	575	12003
Ethiopia_4500BP_published.SG	brn001.SG	Transbaikal_EMN	brn003.SG	Transbaikal_EMN	brn012.SG	Transbaikal_EMN	-0.004314	-0.603	104	113	2086
Ethiopia_4500BP_published.SG	brn001.SG	Transbaikal_EMN	brn003.SG	Transbaikal_EMN	cta016.SG	Transbaikal_EMN	-0.00134	-0.487	648	666	13432
Ethiopia_4500BP_published.SG	brn001.SG	Transbaikal_EMN	brn003.SG	Transbaikal_EMN	irk007.SG	Transbaikal_EMN	-0.000437	-0.146	566	571	11435
Ethiopia_4500BP_published.SG	brn001.SG	Transbaikal_EMN	brn003.SG	Transbaikal_EMN	irk00x.SG	#N/A	-0.006316	-1.852	422	478	8867
Ethiopia_4500BP_published.SG	brn001.SG	Transbaikal_EMN	brn003.SG	Transbaikal_EMN	kra001.SG	Yakutia_LNBA	-0.001242	-0.46	687	704	13689
Ethiopia_4500BP_published.SG	brn001.SG	Transbaikal_EMN	brn003.SG	Transbaikal_EMN	N2a.SG	Syalakh-Belkachi	0.007321	0.611	41	36	683
Ethiopia_4500BP_published.SG	brn001.SG	Transbaikal_EMN	brn003.SG	Transbaikal_EMN	N4a1.SG	Yakutia_LNBA	0.003823	0.67	144	133	2877
Ethiopia_4500BP_published.SG	brn001.SG	Transbaikal_EMN	brn003.SG	Transbaikal_EMN	N4b2.SG	Yakutia_LNBA	-0.004317	-1.504	660	717	13204
Ethiopia_4500BP_published.SG	brn001.SG	Transbaikal_EMN	brn003.SG	Transbaikal_EMN	N5a.SG	Syalakh-Belkachi	-0.006133	-1.442	280	316	5870
Ethiopia_4500BP_published.SG	brn001.SG	Transbaikal_EMN	brn003.SG	Transbaikal_EMN	yak021.SG	Yakutia_LNBA	-0.006627	-1.737	326	372	6941
Ethiopia_4500BP_published.SG	brn001.SG	Transbaikal_EMN	brn003.SG	Transbaikal_EMN	yak022.SG	Yakutia_LNBA	0.000586	0.219	683	675	13656
Ethiopia_4500BP_published.SG	brn001.SG	Transbaikal_EMN	brn003.SG	Transbaikal_EMN	yak023.SG	Yakutia_LNBA (Relative of another individual in this group)	-0.003489	-0.741	247	264	4872
Ethiopia_4500BP_published.SG	brn001.SG	Transbaikal_EMN	brn003.SG	Transbaikal_EMN	yak024.SG	Yakutia_LNBA	0.00265	0.942	706	670	13585
Ethiopia_4500BP_published.SG	brn001.SG	Transbaikal_EMN	brn003.SG	Transbaikal_EMN	I10855	Yakutia_LNBA (Chukotka_IA)	-0.008621	-0.959	52	63	1276
Ethiopia_4500BP_published.SG	brn001.SG	Transbaikal_EMN	brn003.SG	Transbaikal_EMN	I23448	Syalakh-Belkachi	-0.009211	-2.54	321	388	7274
Ethiopia_4500BP_published.SG	brn001.SG	Transbaikal_EMN	brn003.SG	Transbaikal_EMN	I20528	Yakutia_LNBA	-0.00092	-0.185	222	226	4346
Ethiopia_4500BP_published.SG	brn001.SG	Transbaikal_EMN	brn003.SG	Transbaikal_EMN	I20533_d	#N/A	0.009569	0.916	42	34	836
Ethiopia_4500BP_published.SG	brn001.SG	Transbaikal_EMN	brn003.SG	Transbaikal_EMN	I15934	Syalakh-Belkachi	-0.005401	-1.307	281	312	5740
Ethiopia_4500BP_published.SG	brn001.SG	Transbaikal_EMN	brn008.SG	Transbaikal_EMN	brn002.SG	Transbaikal_EMN	-0.003831	-0.622	142	153	2871
Ethiopia_4500BP_published.SG	brn001.SG	Transbaikal_EMN	brn008.SG	Transbaikal_EMN	brn003.SG	Transbaikal_EMN	-0.003166	-1.079	575	613	12003
Ethiopia_4500BP_published.SG	brn001.SG	Transbaikal_EMN	brn008.SG	Transbaikal_EMN	brn012.SG	Transbaikal_EMN	0.008754	1.206	106	89	1942
Ethiopia_4500BP_published.SG	brn001.SG	Transbaikal_EMN	brn008.SG	Transbaikal_EMN	cta016.SG	Transbaikal_EMN	-0.006332	-2.116	598	678	12634
Ethiopia_4500BP_published.SG	brn001.SG	Transbaikal_EMN	brn008.SG	Transbaikal_EMN	irk007.SG	Transbaikal_EMN	-0.003254	-1.007	520	555	10756
Ethiopia_4500BP_published.SG	brn001.SG	Transbaikal_EMN	brn008.SG	Transbaikal_EMN	irk00x.SG	#N/A	-0.007123	-1.925	379	438	8283
Ethiopia_4500BP_published.SG	brn001.SG	Transbaikal_EMN	brn008.SG	Transbaikal_EMN	kra001.SG	Yakutia_LNBA	-0.004974	-1.739	615	679	12866
Ethiopia_4500BP_published.SG	brn001.SG	Transbaikal_EMN	brn008.SG	Transbaikal_EMN	N2a.SG	Syalakh-Belkachi	0.00458	0.36	37	34	655
Ethiopia_4500BP_published.SG	brn001.SG	Transbaikal_EMN	brn008.SG	Transbaikal_EMN	N4a1.SG	Yakutia_LNBA	-0.004368	-0.714	132	144	2747
Ethiopia_4500BP_published.SG	brn001.SG	Transbaikal_EMN	brn008.SG	Transbaikal_EMN	N4b2.SG	Yakutia_LNBA	-0.007814	-2.614	601	698	12414
Ethiopia_4500BP_published.SG	brn001.SG	Transbaikal_EMN	brn008.SG	Transbaikal_EMN	N5a.SG	Syalakh-Belkachi	-0.00739	-1.657	255	296	5548
Ethiopia_4500BP_published.SG	brn001.SG	Transbaikal_EMN	brn008.SG	Transbaikal_EMN	yak021.SG	Yakutia_LNBA	-0.006266	-1.611	318	359	6543
Ethiopia_4500BP_published.SG	brn001.SG	Transbaikal_EMN	brn008.SG	Transbaikal_EMN	yak022.SG	Yakutia_LNBA	-0.003116	-1.101	605	645	12836
Ethiopia_4500BP_published.SG	brn001.SG	Transbaikal_EMN	brn008.SG	Transbaikal_EMN	yak023.SG	Yakutia_LNBA (Relative of another individual in this group)	0.001306	0.267	240	234	4595
Ethiopia_4500BP_published.SG	brn001.SG	Transbaikal_EMN	brn008.SG	Transbaikal_EMN	yak024.SG	Yakutia_LNBA	-0.002112	-0.714	642	669	12783
Ethiopia_4500BP_published.SG	brn001.SG	Transbaikal_EMN	brn008.SG	Transbaikal_EMN	I10855	Yakutia_LNBA (Chukotka_IA)	-0.005093	-0.544	53	59	1178
Ethiopia_4500BP_published.SG	brn001.SG	Transbaikal_EMN	brn008.SG	Transbaikal_EMN	I23448	Syalakh-Belkachi	-0.010078	-2.554	290	357	6648
Ethiopia_4500BP_published.SG	brn001.SG	Transbaikal_EMN	brn008.SG	Transbaikal_EMN	I20528	Yakutia_LNBA	-0.000996	-0.199	196	200	4016
Ethiopia_4500BP_published.SG	brn001.SG	Transbaikal_EMN	brn008.SG	Transbaikal_EMN	I20533_d	#N/A	0.001346	0.115	39	38	743
Ethiopia_4500BP_published.SG	brn001.SG	Transbaikal_EMN	brn008.SG	Transbaikal_EMN	I15934	Syalakh-Belkachi	-0.003228	-0.746	250	267	5267
Ethiopia_4500BP_published.SG	brn001.SG	Transbaikal_EMN	brn012.SG	Transbaikal_EMN	brn002.SG	Transbaikal_EMN	-0.006036	-0.459	19	22	497
Ethiopia_4500BP_published.SG	brn001.SG	Transbaikal_EMN	brn012.SG	Transbaikal_EMN	brn003.SG	Transbaikal_EMN	0.004314	0.603	113	104	2086
Ethiopia_4500BP_published.SG	brn001.SG	Transbaikal_EMN	brn012.SG	Transbaikal_EMN	brn008.SG	Transbaikal_EMN	-0.008754	-1.206	89	106	1942
Ethiopia_4500BP_published.SG	brn001.SG	Transbaikal_EMN	brn012.SG	Transbaikal_EMN	cta016.SG	Transbaikal_EMN	-0.006909	-0.992	108	123	2171
Ethiopia_4500BP_published.SG	brn001.SG	Transbaikal_EMN	brn012.SG	Transbaikal_EMN	irk007.SG	Transbaikal_EMN	-0.015566	-2.027	81	110	1863
Ethiopia_4500BP_published.SG	brn001.SG	Transbaikal_EMN	brn012.SG	Transbaikal_EMN	irk00x.SG	#N/A	-0.016073	-2.021	50	73	1431
Ethiopia_4500BP_published.SG	brn001.SG	Transbaikal_EMN	brn012.SG	Transbaikal_EMN	kra001.SG	Yakutia_LNBA	-0.016194	-2.361	99	135	2223
Ethiopia_4500BP_published.SG	brn001.SG	Transbaikal_EMN	brn012.SG	Transbaikal_EMN	N2a.SG	Syalakh-Belkachi	0.008475	0.341	5	4	118
Ethiopia_4500BP_published.SG	brn001.SG	Transbaikal_EMN	brn012.SG	Transbaikal_EMN	N4a1.SG	Yakutia_LNBA	0.00211	0.154	20	19	474
Ethiopia_4500BP_published.SG	brn001.SG	Transbaikal_EMN	brn012.SG	Transbaikal_EMN	N4b2.SG	Yakutia_LNBA	-0.019043	-2.728	90	131	2153
Ethiopia_4500BP_published.SG	brn001.SG	Transbaikal_EMN	brn012.SG	Transbaikal_EMN	N5a.SG	Syalakh-Belkachi	-0.025934	-2.482	42	67	964
Ethiopia_4500BP_published.SG	brn001.SG	Transbaikal_EMN	brn012.SG	Transbaikal_EMN	yak021.SG	Yakutia_LNBA	-0.014286	-1.451	48	64	1120
Ethiopia_4500BP_published.SG	brn001.SG	Transbaikal_EMN	brn012.SG	Transbaikal_EMN	yak022.SG	Yakutia_LNBA	-0.00813	-1.186	105	123	2214
Ethiopia_4500BP_published.SG	brn001.SG	Transbaikal_EMN	brn012.SG	Transbaikal_EMN	yak023.SG	Yakutia_LNBA (Relative of another individual in this group)	-0.02381	-2.04	32	50	756
Ethiopia_4500BP_published.SG	brn001.SG	Transbaikal_EMN	brn012.SG	Transbaikal_EMN	yak024.SG	Yakutia_LNBA	-0.010879	-1.543	103	127	2206
Ethiopia_4500BP_published.SG	brn001.SG	Transbaikal_EMN	brn012.SG	Transbaikal_EMN	I10855	Yakutia_LNBA (Chukotka_IA)	0.005208	0.222	10	9	192
Ethiopia_4500BP_published.SG	brn001.SG	Transbaikal_EMN	brn012.SG	Transbaikal_EMN	I23448	Syalakh-Belkachi	-0.014952	-1.455	59	76	1137
Ethiopia_4500BP_published.SG	brn001.SG	Transbaikal_EMN	brn012.SG	Transbaikal_EMN	I20528	Yakutia_LNBA	0.002972	0.251	36	34	673
Ethiopia_4500BP_published.SG	brn001.SG	Transbaikal_EMN	brn012.SG	Transbaikal_EMN	I20533_d	#N/A	0.015385	0.619	6	4	130
Ethiopia_4500BP_published.SG	brn001.SG	Transbaikal_EMN	brn012.SG	Transbaikal_EMN	I15934	Syalakh-Belkachi	-0.021158	-1.874	41	60	898
Ethiopia_4500BP_published.SG	brn001.SG	Transbaikal_EMN	cta016.SG	Transbaikal_EMN	brn002.SG	Transbaikal_EMN	-0.002189	-0.4	144	151	3198
Ethiopia_4500BP_published.SG	brn001.SG	Transbaikal_EMN	cta016.SG	Transbaikal_EMN	brn003.SG	Transbaikal_EMN	0.00134	0.487	666	648	13432
Ethiopia_4500BP_published.SG	brn001.SG	Transbaikal_EMN	cta016.SG	Transbaikal_EMN	brn008.SG	Transbaikal_EMN	0.006332	2.116	678	598	12634
Ethiopia_4500BP_published.SG	brn001.SG	Transbaikal_EMN	cta016.SG	Transbaikal_EMN	brn012.SG	Transbaikal_EMN	0.006909	0.992	123	108	2171
Ethiopia_4500BP_published.SG	brn001.SG	Transbaikal_EMN	cta016.SG	Transbaikal_EMN	irk007.SG	Transbaikal_EMN	-0.000166	-0.055	598	600	12026
Ethiopia_4500BP_published.SG	brn001.SG	Transbaikal_EMN	cta016.SG	Transbaikal_EMN	irk00x.SG	#N/A	-0.004832	-1.496	459	504	9313
Ethiopia_4500BP_published.SG	brn001.SG	Transbaikal_EMN	cta016.SG	Transbaikal_EMN	kra001.SG	Yakutia_LNBA	-0.000417	-0.153	706	712	14401
Ethiopia_4500BP_published.SG	brn001.SG	Transbaikal_EMN	cta016.SG	Transbaikal_EMN	N2a.SG	Syalakh-Belkachi	0.020776	1.641	49	34	722
Ethiopia_4500BP_published.SG	brn001.SG	Transbaikal_EMN	cta016.SG	Transbaikal_EMN	N4a1.SG	Yakutia_LNBA	0.009543	1.707	170	141	3039
Ethiopia_4500BP_published.SG	brn001.SG	Transbaikal_EMN	cta016.SG	Transbaikal_EMN	N4b2.SG	Yakutia_LNBA	-0.003024	-1.081	707	749	13888
Ethiopia_4500BP_published.SG	brn001.SG	Transbaikal_EMN	cta016.SG	Transbaikal_EMN	N5a.SG	Syalakh-Belkachi	-0.004228	-1.044	296	322	6150
Ethiopia_4500BP_published.SG	brn001.SG	Transbaikal_EMN	cta016.SG	Transbaikal_EMN	yak021.SG	Yakutia_LNBA	-0.001372	-0.374	362	372	7286
Ethiopia_4500BP_published.SG	brn001.SG	Transbaikal_EMN	cta016.SG	Transbaikal_EMN	yak022.SG	Yakutia_LNBA	0.000975	0.363	725	711	14362
Ethiopia_4500BP_published.SG	brn001.SG	Transbaikal_EMN	cta016.SG	Transbaikal_EMN	yak023.SG	Yakutia_LNBA (Relative of another individual in this group)	-0.002933	-0.631	271	286	5115
Ethiopia_4500BP_published.SG	brn001.SG	Transbaikal_EMN	cta016.SG	Transbaikal_EMN	yak024.SG	Yakutia_LNBA	0.003639	1.375	757	705	14291
Ethiopia_4500BP_published.SG	brn001.SG	Transbaikal_EMN	cta016.SG	Transbaikal_EMN	I10855	Yakutia_LNBA (Chukotka_IA)	-0.011985	-1.35	56	72	1335
Ethiopia_4500BP_published.SG	brn001.SG	Transbaikal_EMN	cta016.SG	Transbaikal_EMN	I23448	Syalakh-Belkachi	-0.005831	-1.559	354	398	7546
Ethiopia_4500BP_published.SG	brn001.SG	Transbaikal_EMN	cta016.SG	Transbaikal_EMN	I20528	Yakutia_LNBA	0.00022	0.046	228	227	4536
Ethiopia_4500BP_published.SG	brn001.SG	Transbaikal_EMN	cta016.SG	Transbaikal_EMN	I20533_d	#N/A	0	0	48	48	864
Ethiopia_4500BP_published.SG	brn001.SG	Transbaikal_EMN	cta016.SG	Transbaikal_EMN	I15934	Syalakh-Belkachi	-0.004538	-1.023	304	331	5950
Ethiopia_4500BP_published.SG	brn001.SG	Transbaikal_EMN	irk007.SG	Transbaikal_EMN	brn002.SG	Transbaikal_EMN	-0.001099	-0.172	139	142	2730
Ethiopia_4500BP_published.SG	brn001.SG	Transbaikal_EMN	irk007.SG	Transbaikal_EMN	brn003.SG	Transbaikal_EMN	0.000437	0.146	571	566	11435
Ethiopia_4500BP_published.SG	brn001.SG	Transbaikal_EMN	irk007.SG	Transbaikal_EMN	brn008.SG	Transbaikal_EMN	0.003254	1.007	555	520	10756
Ethiopia_4500BP_published.SG	brn001.SG	Transbaikal_EMN	irk007.SG	Transbaikal_EMN	brn012.SG	Transbaikal_EMN	0.015566	2.027	110	81	1863
Ethiopia_4500BP_published.SG	brn001.SG	Transbaikal_EMN	irk007.SG	Transbaikal_EMN	cta016.SG	Transbaikal_EMN	0.000166	0.055	600	598	12026
Ethiopia_4500BP_published.SG	brn001.SG	Transbaikal_EMN	irk007.SG	Transbaikal_EMN	irk00x.SG	#N/A	-0.009488	-2.601	359	435	8010
Ethiopia_4500BP_published.SG	brn001.SG	Transbaikal_EMN	irk007.SG	Transbaikal_EMN	kra001.SG	Yakutia_LNBA	-0.000572	-0.197	615	622	12242
Ethiopia_4500BP_published.SG	brn001.SG	Transbaikal_EMN	irk007.SG	Transbaikal_EMN	N2a.SG	Syalakh-Belkachi	-0.006656	-0.486	27	31	601
Ethiopia_4500BP_published.SG	brn001.SG	Transbaikal_EMN	irk007.SG	Transbaikal_EMN	N4a1.SG	Yakutia_LNBA	0.006889	1.105	146	128	2613
Ethiopia_4500BP_published.SG	brn001.SG	Transbaikal_EMN	irk007.SG	Transbaikal_EMN	N4b2.SG	Yakutia_LNBA	-0.003554	-1.153	586	628	11817
Ethiopia_4500BP_published.SG	brn001.SG	Transbaikal_EMN	irk007.SG	Transbaikal_EMN	N5a.SG	Syalakh-Belkachi	0.001899	0.438	265	255	5267
Ethiopia_4500BP_published.SG	brn001.SG	Transbaikal_EMN	irk007.SG	Transbaikal_EMN	yak021.SG	Yakutia_LNBA	-0.002097	-0.497	310	323	6199
Ethiopia_4500BP_published.SG	brn001.SG	Transbaikal_EMN	irk007.SG	Transbaikal_EMN	yak022.SG	Yakutia_LNBA	-0.000901	-0.319	597	608	12214
Ethiopia_4500BP_published.SG	brn001.SG	Transbaikal_EMN	irk007.SG	Transbaikal_EMN	yak023.SG	Yakutia_LNBA (Relative of another individual in this group)	0.000923	0.181	216	212	4333
Ethiopia_4500BP_published.SG	brn001.SG	Transbaikal_EMN	irk007.SG	Transbaikal_EMN	yak024.SG	Yakutia_LNBA	0.002304	0.758	649	621	12155
Ethiopia_4500BP_published.SG	brn001.SG	Transbaikal_EMN	irk007.SG	Transbaikal_EMN	I10855	Yakutia_LNBA (Chukotka_IA)	-0.001751	-0.19	56	58	1142
Ethiopia_4500BP_published.SG	brn001.SG	Transbaikal_EMN	irk007.SG	Transbaikal_EMN	I23448	Syalakh-Belkachi	-0.011091	-2.718	282	355	6582
Ethiopia_4500BP_published.SG	brn001.SG	Transbaikal_EMN	irk007.SG	Transbaikal_EMN	I20528	Yakutia_LNBA	0	0	201	201	3943
Ethiopia_4500BP_published.SG	brn001.SG	Transbaikal_EMN	irk007.SG	Transbaikal_EMN	I20533_d	#N/A	0.001304	0.128	35	34	767
Ethiopia_4500BP_published.SG	brn001.SG	Transbaikal_EMN	irk007.SG	Transbaikal_EMN	I15934	Syalakh-Belkachi	-0.00481	-1.05	247	272	5197
Ethiopia_4500BP_published.SG	brn001.SG	Transbaikal_EMN	irk00x.SG	#N/A	brn002.SG	Transbaikal_EMN	0.009722	1.378	121	100	2160
Ethiopia_4500BP_published.SG	brn001.SG	Transbaikal_EMN	irk00x.SG	#N/A	brn003.SG	Transbaikal_EMN	0.006316	1.852	478	422	8867
Ethiopia_4500BP_published.SG	brn001.SG	Transbaikal_EMN	irk00x.SG	#N/A	brn008.SG	Transbaikal_EMN	0.007123	1.925	438	379	8283
Ethiopia_4500BP_published.SG	brn001.SG	Transbaikal_EMN	irk00x.SG	#N/A	brn012.SG	Transbaikal_EMN	0.016073	2.021	73	50	1431
Ethiopia_4500BP_published.SG	brn001.SG	Transbaikal_EMN	irk00x.SG	#N/A	cta016.SG	Transbaikal_EMN	0.004832	1.496	504	459	9313
Ethiopia_4500BP_published.SG	brn001.SG	Transbaikal_EMN	irk00x.SG	#N/A	irk007.SG	Transbaikal_EMN	0.009488	2.601	435	359	8010
Ethiopia_4500BP_published.SG	brn001.SG	Transbaikal_EMN	irk00x.SG	#N/A	kra001.SG	Yakutia_LNBA	0.006428	1.961	493	432	9490
Ethiopia_4500BP_published.SG	brn001.SG	Transbaikal_EMN	irk00x.SG	#N/A	N2a.SG	Syalakh-Belkachi	-0.020492	-1.49	20	30	488
Ethiopia_4500BP_published.SG	brn001.SG	Transbaikal_EMN	irk00x.SG	#N/A	N4a1.SG	Yakutia_LNBA	0.008915	1.251	108	90	2019
Ethiopia_4500BP_published.SG	brn001.SG	Transbaikal_EMN	irk00x.SG	#N/A	N4b2.SG	Yakutia_LNBA	0.000327	0.099	445	442	9179
Ethiopia_4500BP_published.SG	brn001.SG	Transbaikal_EMN	irk00x.SG	#N/A	N5a.SG	Syalakh-Belkachi	0.000496	0.1	195	193	4036
Ethiopia_4500BP_published.SG	brn001.SG	Transbaikal_EMN	irk00x.SG	#N/A	yak021.SG	Yakutia_LNBA	0.004924	1.107	238	214	4874
Ethiopia_4500BP_published.SG	brn001.SG	Transbaikal_EMN	irk00x.SG	#N/A	yak022.SG	Yakutia_LNBA	0.004857	1.475	500	454	9470
Ethiopia_4500BP_published.SG	brn001.SG	Transbaikal_EMN	irk00x.SG	#N/A	yak023.SG	Yakutia_LNBA (Relative of another individual in this group)	-0.002387	-0.413	166	174	3352
Ethiopia_4500BP_published.SG	brn001.SG	Transbaikal_EMN	irk00x.SG	#N/A	yak024.SG	Yakutia_LNBA	0.006579	2.02	481	419	9424
Ethiopia_4500BP_published.SG	brn001.SG	Transbaikal_EMN	irk00x.SG	#N/A	I10855	Yakutia_LNBA (Chukotka_IA)	-0.013472	-1.279	44	57	965
Ethiopia_4500BP_published.SG	brn001.SG	Transbaikal_EMN	irk00x.SG	#N/A	I23448	Syalakh-Belkachi	-0.002474	-0.585	267	281	5658
Ethiopia_4500BP_published.SG	brn001.SG	Transbaikal_EMN	irk00x.SG	#N/A	I20528	Yakutia_LNBA	0.012582	2.443	183	141	3338
Ethiopia_4500BP_published.SG	brn001.SG	Transbaikal_EMN	irk00x.SG	#N/A	I20533_d	#N/A	0.025185	2.188	39	22	675
Ethiopia_4500BP_published.SG	brn001.SG	Transbaikal_EMN	irk00x.SG	#N/A	I15934	Syalakh-Belkachi	0.005818	1.236	238	212	4469
Ethiopia_4500BP_published.SG	brn001.SG	Transbaikal_EMN	kra001.SG	Yakutia_LNBA	brn002.SG	Transbaikal_EMN	0.003383	0.61	157	146	3252
Ethiopia_4500BP_published.SG	brn001.SG	Transbaikal_EMN	kra001.SG	Yakutia_LNBA	brn003.SG	Transbaikal_EMN	0.001242	0.46	704	687	13689
Ethiopia_4500BP_published.SG	brn001.SG	Transbaikal_EMN	kra001.SG	Yakutia_LNBA	brn008.SG	Transbaikal_EMN	0.004974	1.739	679	615	12866
Ethiopia_4500BP_published.SG	brn001.SG	Transbaikal_EMN	kra001.SG	Yakutia_LNBA	brn012.SG	Transbaikal_EMN	0.016194	2.361	135	99	2223
Ethiopia_4500BP_published.SG	brn001.SG	Transbaikal_EMN	kra001.SG	Yakutia_LNBA	cta016.SG	Transbaikal_EMN	0.000417	0.153	712	706	14401
Ethiopia_4500BP_published.SG	brn001.SG	Transbaikal_EMN	kra001.SG	Yakutia_LNBA	irk007.SG	Transbaikal_EMN	0.000572	0.197	622	615	12242
Ethiopia_4500BP_published.SG	brn001.SG	Transbaikal_EMN	kra001.SG	Yakutia_LNBA	irk00x.SG	#N/A	-0.006428	-1.961	432	493	9490
Ethiopia_4500BP_published.SG	brn001.SG	Transbaikal_EMN	kra001.SG	Yakutia_LNBA	N2a.SG	Syalakh-Belkachi	0.002725	0.26	37	35	734
Ethiopia_4500BP_published.SG	brn001.SG	Transbaikal_EMN	kra001.SG	Yakutia_LNBA	N4a1.SG	Yakutia_LNBA	0.004837	0.867	166	151	3101
Ethiopia_4500BP_published.SG	brn001.SG	Transbaikal_EMN	kra001.SG	Yakutia_LNBA	N4b2.SG	Yakutia_LNBA	-0.002757	-1.036	673	712	14148
Ethiopia_4500BP_published.SG	brn001.SG	Transbaikal_EMN	kra001.SG	Yakutia_LNBA	N5a.SG	Syalakh-Belkachi	-0.003187	-0.787	307	327	6276
Ethiopia_4500BP_published.SG	brn001.SG	Transbaikal_EMN	kra001.SG	Yakutia_LNBA	yak021.SG	Yakutia_LNBA	-0.000135	-0.038	355	356	7422
Ethiopia_4500BP_published.SG	brn001.SG	Transbaikal_EMN	kra001.SG	Yakutia_LNBA	yak022.SG	Yakutia_LNBA	0.001024	0.391	717	702	14643
Ethiopia_4500BP_published.SG	brn001.SG	Transbaikal_EMN	kra001.SG	Yakutia_LNBA	yak023.SG	Yakutia_LNBA (Relative of another individual in this group)	0.004041	0.896	283	262	5197
Ethiopia_4500BP_published.SG	brn001.SG	Transbaikal_EMN	kra001.SG	Yakutia_LNBA	yak024.SG	Yakutia_LNBA	0.003569	1.366	725	673	14568
Ethiopia_4500BP_published.SG	brn001.SG	Transbaikal_EMN	kra001.SG	Yakutia_LNBA	I10855	Yakutia_LNBA (Chukotka_IA)	-0.00885	-1.052	57	69	1356
Ethiopia_4500BP_published.SG	brn001.SG	Transbaikal_EMN	kra001.SG	Yakutia_LNBA	I23448	Syalakh-Belkachi	-0.00595	-1.724	348	394	7731
Ethiopia_4500BP_published.SG	brn001.SG	Transbaikal_EMN	kra001.SG	Yakutia_LNBA	I20528	Yakutia_LNBA	0.000431	0.094	227	225	4642
Ethiopia_4500BP_published.SG	brn001.SG	Transbaikal_EMN	kra001.SG	Yakutia_LNBA	I20533_d	#N/A	0.017998	1.733	51	35	889
Ethiopia_4500BP_published.SG	brn001.SG	Transbaikal_EMN	kra001.SG	Yakutia_LNBA	I15934	Syalakh-Belkachi	-0.000164	-0.039	306	307	6094
Ethiopia_4500BP_published.SG	brn001.SG	Transbaikal_EMN	N2a.SG	Syalakh-Belkachi	brn002.SG	Transbaikal_EMN	0.051282	1.919	13	5	156
Ethiopia_4500BP_published.SG	brn001.SG	Transbaikal_EMN	N2a.SG	Syalakh-Belkachi	brn003.SG	Transbaikal_EMN	-0.007321	-0.611	36	41	683
Ethiopia_4500BP_published.SG	brn001.SG	Transbaikal_EMN	N2a.SG	Syalakh-Belkachi	brn008.SG	Transbaikal_EMN	-0.00458	-0.36	34	37	655
Ethiopia_4500BP_published.SG	brn001.SG	Transbaikal_EMN	N2a.SG	Syalakh-Belkachi	brn012.SG	Transbaikal_EMN	-0.008475	-0.341	4	5	118
Ethiopia_4500BP_published.SG	brn001.SG	Transbaikal_EMN	N2a.SG	Syalakh-Belkachi	cta016.SG	Transbaikal_EMN	-0.020776	-1.641	34	49	722
Ethiopia_4500BP_published.SG	brn001.SG	Transbaikal_EMN	N2a.SG	Syalakh-Belkachi	irk007.SG	Transbaikal_EMN	0.006656	0.486	31	27	601
Ethiopia_4500BP_published.SG	brn001.SG	Transbaikal_EMN	N2a.SG	Syalakh-Belkachi	irk00x.SG	#N/A	0.020492	1.49	30	20	488
Ethiopia_4500BP_published.SG	brn001.SG	Transbaikal_EMN	N2a.SG	Syalakh-Belkachi	kra001.SG	Yakutia_LNBA	-0.002725	-0.26	35	37	734
Ethiopia_4500BP_published.SG	brn001.SG	Transbaikal_EMN	N2a.SG	Syalakh-Belkachi	N4a1.SG	Yakutia_LNBA	0.06	1.853	16	7	150
Ethiopia_4500BP_published.SG	brn001.SG	Transbaikal_EMN	N2a.SG	Syalakh-Belkachi	N4b2.SG	Yakutia_LNBA	0.018258	1.532	45	32	712
Ethiopia_4500BP_published.SG	brn001.SG	Transbaikal_EMN	N2a.SG	Syalakh-Belkachi	N5a.SG	Syalakh-Belkachi	-0.009585	-0.516	16	19	313
Ethiopia_4500BP_published.SG	brn001.SG	Transbaikal_EMN	N2a.SG	Syalakh-Belkachi	yak021.SG	Yakutia_LNBA	-0.010582	-0.632	17	21	378
Ethiopia_4500BP_published.SG	brn001.SG	Transbaikal_EMN	N2a.SG	Syalakh-Belkachi	yak022.SG	Yakutia_LNBA	-0.004098	-0.348	36	39	732
Ethiopia_4500BP_published.SG	brn001.SG	Transbaikal_EMN	N2a.SG	Syalakh-Belkachi	yak023.SG	Yakutia_LNBA (Relative of another individual in this group)	-0.007605	-0.342	16	18	263
Ethiopia_4500BP_published.SG	brn001.SG	Transbaikal_EMN	N2a.SG	Syalakh-Belkachi	yak024.SG	Yakutia_LNBA	0.006859	0.585	40	35	729
Ethiopia_4500BP_published.SG	brn001.SG	Transbaikal_EMN	N2a.SG	Syalakh-Belkachi	I10855	Yakutia_LNBA (Chukotka_IA)	0	0	0	0	0
Ethiopia_4500BP_published.SG	brn001.SG	Transbaikal_EMN	N2a.SG	Syalakh-Belkachi	I23448	Syalakh-Belkachi	-0.013193	-0.78	18	23	379
Ethiopia_4500BP_published.SG	brn001.SG	Transbaikal_EMN	N2a.SG	Syalakh-Belkachi	I20528	Yakutia_LNBA	0	0	13	13	242
Ethiopia_4500BP_published.SG	brn001.SG	Transbaikal_EMN	N2a.SG	Syalakh-Belkachi	I20533_d	#N/A	0.023256	0.37	4	3	43
Ethiopia_4500BP_published.SG	brn001.SG	Transbaikal_EMN	N2a.SG	Syalakh-Belkachi	I15934	Syalakh-Belkachi	-0.010309	-0.6	10	13	291
Ethiopia_4500BP_published.SG	brn001.SG	Transbaikal_EMN	N4a1.SG	Yakutia_LNBA	brn002.SG	Transbaikal_EMN	-0.001433	-0.112	35	36	698
Ethiopia_4500BP_published.SG	brn001.SG	Transbaikal_EMN	N4a1.SG	Yakutia_LNBA	brn003.SG	Transbaikal_EMN	-0.003823	-0.67	133	144	2877
Ethiopia_4500BP_published.SG	brn001.SG	Transbaikal_EMN	N4a1.SG	Yakutia_LNBA	brn008.SG	Transbaikal_EMN	0.004368	0.714	144	132	2747
Ethiopia_4500BP_published.SG	brn001.SG	Transbaikal_EMN	N4a1.SG	Yakutia_LNBA	brn012.SG	Transbaikal_EMN	-0.00211	-0.154	19	20	474
Ethiopia_4500BP_published.SG	brn001.SG	Transbaikal_EMN	N4a1.SG	Yakutia_LNBA	cta016.SG	Transbaikal_EMN	-0.009543	-1.707	141	170	3039
Ethiopia_4500BP_published.SG	brn001.SG	Transbaikal_EMN	N4a1.SG	Yakutia_LNBA	irk007.SG	Transbaikal_EMN	-0.006889	-1.105	128	146	2613
Ethiopia_4500BP_published.SG	brn001.SG	Transbaikal_EMN	N4a1.SG	Yakutia_LNBA	irk00x.SG	#N/A	-0.008915	-1.251	90	108	2019
Ethiopia_4500BP_published.SG	brn001.SG	Transbaikal_EMN	N4a1.SG	Yakutia_LNBA	kra001.SG	Yakutia_LNBA	-0.004837	-0.867	151	166	3101
Ethiopia_4500BP_published.SG	brn001.SG	Transbaikal_EMN	N4a1.SG	Yakutia_LNBA	N2a.SG	Syalakh-Belkachi	-0.06	-1.853	7	16	150
Ethiopia_4500BP_published.SG	brn001.SG	Transbaikal_EMN	N4a1.SG	Yakutia_LNBA	N4b2.SG	Yakutia_LNBA	-0.007324	-1.262	138	160	3004
Ethiopia_4500BP_published.SG	brn001.SG	Transbaikal_EMN	N4a1.SG	Yakutia_LNBA	N5a.SG	Syalakh-Belkachi	0.012195	1.563	75	58	1394
Ethiopia_4500BP_published.SG	brn001.SG	Transbaikal_EMN	N4a1.SG	Yakutia_LNBA	yak021.SG	Yakutia_LNBA	-0.005933	-0.69	66	75	1517
Ethiopia_4500BP_published.SG	brn001.SG	Transbaikal_EMN	N4a1.SG	Yakutia_LNBA	yak022.SG	Yakutia_LNBA	-0.00323	-0.53	154	164	3096
Ethiopia_4500BP_published.SG	brn001.SG	Transbaikal_EMN	N4a1.SG	Yakutia_LNBA	yak023.SG	Yakutia_LNBA (Relative of another individual in this group)	-0.002676	-0.277	54	57	1121
Ethiopia_4500BP_published.SG	brn001.SG	Transbaikal_EMN	N4a1.SG	Yakutia_LNBA	yak024.SG	Yakutia_LNBA	-0.006508	-1.087	147	167	3073
Ethiopia_4500BP_published.SG	brn001.SG	Transbaikal_EMN	N4a1.SG	Yakutia_LNBA	I10855	Yakutia_LNBA (Chukotka_IA)	-0.037801	-1.964	9	20	291
Ethiopia_4500BP_published.SG	brn001.SG	Transbaikal_EMN	N4a1.SG	Yakutia_LNBA	I23448	Syalakh-Belkachi	-0.011612	-1.428	65	82	1464
Ethiopia_4500BP_published.SG	brn001.SG	Transbaikal_EMN	N4a1.SG	Yakutia_LNBA	I20528	Yakutia_LNBA	-0.021834	-2.008	37	57	916
Ethiopia_4500BP_published.SG	brn001.SG	Transbaikal_EMN	N4a1.SG	Yakutia_LNBA	I20533_d	#N/A	-0.006944	-0.258	7	8	144
Ethiopia_4500BP_published.SG	brn001.SG	Transbaikal_EMN	N4a1.SG	Yakutia_LNBA	I15934	Syalakh-Belkachi	-0.013502	-1.459	52	68	1185
Ethiopia_4500BP_published.SG	brn001.SG	Transbaikal_EMN	N4b2.SG	Yakutia_LNBA	brn002.SG	Transbaikal_EMN	0.005727	0.936	176	158	3143
Ethiopia_4500BP_published.SG	brn001.SG	Transbaikal_EMN	N4b2.SG	Yakutia_LNBA	brn003.SG	Transbaikal_EMN	0.004317	1.504	717	660	13204
Ethiopia_4500BP_published.SG	brn001.SG	Transbaikal_EMN	N4b2.SG	Yakutia_LNBA	brn008.SG	Transbaikal_EMN	0.007814	2.614	698	601	12414
Ethiopia_4500BP_published.SG	brn001.SG	Transbaikal_EMN	N4b2.SG	Yakutia_LNBA	brn012.SG	Transbaikal_EMN	0.019043	2.728	131	90	2153
Ethiopia_4500BP_published.SG	brn001.SG	Transbaikal_EMN	N4b2.SG	Yakutia_LNBA	cta016.SG	Transbaikal_EMN	0.003024	1.081	749	707	13888
Ethiopia_4500BP_published.SG	brn001.SG	Transbaikal_EMN	N4b2.SG	Yakutia_LNBA	irk007.SG	Transbaikal_EMN	0.003554	1.153	628	586	11817
Ethiopia_4500BP_published.SG	brn001.SG	Transbaikal_EMN	N4b2.SG	Yakutia_LNBA	irk00x.SG	#N/A	-0.000327	-0.099	442	445	9179
Ethiopia_4500BP_published.SG	brn001.SG	Transbaikal_EMN	N4b2.SG	Yakutia_LNBA	kra001.SG	Yakutia_LNBA	0.002757	1.036	712	673	14148
Ethiopia_4500BP_published.SG	brn001.SG	Transbaikal_EMN	N4b2.SG	Yakutia_LNBA	N2a.SG	Syalakh-Belkachi	-0.018258	-1.532	32	45	712
Ethiopia_4500BP_published.SG	brn001.SG	Transbaikal_EMN	N4b2.SG	Yakutia_LNBA	N4a1.SG	Yakutia_LNBA	0.007324	1.262	160	138	3004
Ethiopia_4500BP_published.SG	brn001.SG	Transbaikal_EMN	N4b2.SG	Yakutia_LNBA	N5a.SG	Syalakh-Belkachi	0.003638	0.848	321	299	6047
Ethiopia_4500BP_published.SG	brn001.SG	Transbaikal_EMN	N4b2.SG	Yakutia_LNBA	yak021.SG	Yakutia_LNBA	0.004055	1.087	371	342	7151
Ethiopia_4500BP_published.SG	brn001.SG	Transbaikal_EMN	N4b2.SG	Yakutia_LNBA	yak022.SG	Yakutia_LNBA	0.003826	1.42	732	678	14115
Ethiopia_4500BP_published.SG	brn001.SG	Transbaikal_EMN	N4b2.SG	Yakutia_LNBA	yak023.SG	Yakutia_LNBA (Relative of another individual in this group)	0.002388	0.513	258	246	5026
Ethiopia_4500BP_published.SG	brn001.SG	Transbaikal_EMN	N4b2.SG	Yakutia_LNBA	yak024.SG	Yakutia_LNBA	0.006834	2.502	726	630	14047
Ethiopia_4500BP_published.SG	brn001.SG	Transbaikal_EMN	N4b2.SG	Yakutia_LNBA	I10855	Yakutia_LNBA (Chukotka_IA)	-0.012204	-1.392	57	73	1311
Ethiopia_4500BP_published.SG	brn001.SG	Transbaikal_EMN	N4b2.SG	Yakutia_LNBA	I23448	Syalakh-Belkachi	-0.003601	-0.961	369	396	7498
Ethiopia_4500BP_published.SG	brn001.SG	Transbaikal_EMN	N4b2.SG	Yakutia_LNBA	I20528	Yakutia_LNBA	0.010184	2.241	236	190	4517
Ethiopia_4500BP_published.SG	brn001.SG	Transbaikal_EMN	N4b2.SG	Yakutia_LNBA	I20533_d	#N/A	0.023945	2.099	60	39	877
Ethiopia_4500BP_published.SG	brn001.SG	Transbaikal_EMN	N4b2.SG	Yakutia_LNBA	I15934	Syalakh-Belkachi	0.003218	0.733	316	297	5905
Ethiopia_4500BP_published.SG	brn001.SG	Transbaikal_EMN	N5a.SG	Syalakh-Belkachi	brn002.SG	Transbaikal_EMN	0.006263	0.692	86	77	1437
Ethiopia_4500BP_published.SG	brn001.SG	Transbaikal_EMN	N5a.SG	Syalakh-Belkachi	brn003.SG	Transbaikal_EMN	0.006133	1.442	316	280	5870
Ethiopia_4500BP_published.SG	brn001.SG	Transbaikal_EMN	N5a.SG	Syalakh-Belkachi	brn008.SG	Transbaikal_EMN	0.00739	1.657	296	255	5548
Ethiopia_4500BP_published.SG	brn001.SG	Transbaikal_EMN	N5a.SG	Syalakh-Belkachi	brn012.SG	Transbaikal_EMN	0.025934	2.482	67	42	964
Ethiopia_4500BP_published.SG	brn001.SG	Transbaikal_EMN	N5a.SG	Syalakh-Belkachi	cta016.SG	Transbaikal_EMN	0.004228	1.044	322	296	6150
Ethiopia_4500BP_published.SG	brn001.SG	Transbaikal_EMN	N5a.SG	Syalakh-Belkachi	irk007.SG	Transbaikal_EMN	-0.001899	-0.438	255	265	5267
Ethiopia_4500BP_published.SG	brn001.SG	Transbaikal_EMN	N5a.SG	Syalakh-Belkachi	irk00x.SG	#N/A	-0.000496	-0.1	193	195	4036
Ethiopia_4500BP_published.SG	brn001.SG	Transbaikal_EMN	N5a.SG	Syalakh-Belkachi	kra001.SG	Yakutia_LNBA	0.003187	0.787	327	307	6276
Ethiopia_4500BP_published.SG	brn001.SG	Transbaikal_EMN	N5a.SG	Syalakh-Belkachi	N2a.SG	Syalakh-Belkachi	0.009585	0.516	19	16	313
Ethiopia_4500BP_published.SG	brn001.SG	Transbaikal_EMN	N5a.SG	Syalakh-Belkachi	N4a1.SG	Yakutia_LNBA	-0.012195	-1.563	58	75	1394
Ethiopia_4500BP_published.SG	brn001.SG	Transbaikal_EMN	N5a.SG	Syalakh-Belkachi	N4b2.SG	Yakutia_LNBA	-0.003638	-0.848	299	321	6047
Ethiopia_4500BP_published.SG	brn001.SG	Transbaikal_EMN	N5a.SG	Syalakh-Belkachi	yak021.SG	Yakutia_LNBA	-0.006923	-1.274	143	165	3178
Ethiopia_4500BP_published.SG	brn001.SG	Transbaikal_EMN	N5a.SG	Syalakh-Belkachi	yak022.SG	Yakutia_LNBA	0.000639	0.16	306	302	6261
Ethiopia_4500BP_published.SG	brn001.SG	Transbaikal_EMN	N5a.SG	Syalakh-Belkachi	yak023.SG	Yakutia_LNBA (Relative of another individual in this group)	-0.00224	-0.348	107	112	2232
Ethiopia_4500BP_published.SG	brn001.SG	Transbaikal_EMN	N5a.SG	Syalakh-Belkachi	yak024.SG	Yakutia_LNBA	0.005616	1.437	316	281	6232
Ethiopia_4500BP_published.SG	brn001.SG	Transbaikal_EMN	N5a.SG	Syalakh-Belkachi	I10855	Yakutia_LNBA (Chukotka_IA)	-0.020183	-1.626	19	30	545
Ethiopia_4500BP_published.SG	brn001.SG	Transbaikal_EMN	N5a.SG	Syalakh-Belkachi	I23448	Syalakh-Belkachi	-0.014626	-2.561	128	174	3145
Ethiopia_4500BP_published.SG	brn001.SG	Transbaikal_EMN	N5a.SG	Syalakh-Belkachi	I20528	Yakutia_LNBA	0.005578	0.825	95	84	1972
Ethiopia_4500BP_published.SG	brn001.SG	Transbaikal_EMN	N5a.SG	Syalakh-Belkachi	I20533_d	#N/A	-0.014164	-0.795	18	23	353
Ethiopia_4500BP_published.SG	brn001.SG	Transbaikal_EMN	N5a.SG	Syalakh-Belkachi	I15934	Syalakh-Belkachi	-0.009612	-1.539	105	129	2497
Ethiopia_4500BP_published.SG	brn001.SG	Transbaikal_EMN	yak021.SG	Yakutia_LNBA	brn002.SG	Transbaikal_EMN	0.010766	1.417	91	73	1672
Ethiopia_4500BP_published.SG	brn001.SG	Transbaikal_EMN	yak021.SG	Yakutia_LNBA	brn003.SG	Transbaikal_EMN	0.006627	1.737	372	326	6941
Ethiopia_4500BP_published.SG	brn001.SG	Transbaikal_EMN	yak021.SG	Yakutia_LNBA	brn008.SG	Transbaikal_EMN	0.006266	1.611	359	318	6543
Ethiopia_4500BP_published.SG	brn001.SG	Transbaikal_EMN	yak021.SG	Yakutia_LNBA	brn012.SG	Transbaikal_EMN	0.014286	1.451	64	48	1120
Ethiopia_4500BP_published.SG	brn001.SG	Transbaikal_EMN	yak021.SG	Yakutia_LNBA	cta016.SG	Transbaikal_EMN	0.001372	0.374	372	362	7286
Ethiopia_4500BP_published.SG	brn001.SG	Transbaikal_EMN	yak021.SG	Yakutia_LNBA	irk007.SG	Transbaikal_EMN	0.002097	0.497	323	310	6199
Ethiopia_4500BP_published.SG	brn001.SG	Transbaikal_EMN	yak021.SG	Yakutia_LNBA	irk00x.SG	#N/A	-0.004924	-1.107	214	238	4874
Ethiopia_4500BP_published.SG	brn001.SG	Transbaikal_EMN	yak021.SG	Yakutia_LNBA	kra001.SG	Yakutia_LNBA	0.000135	0.038	356	355	7422
Ethiopia_4500BP_published.SG	brn001.SG	Transbaikal_EMN	yak021.SG	Yakutia_LNBA	N2a.SG	Syalakh-Belkachi	0.010582	0.632	21	17	378
Ethiopia_4500BP_published.SG	brn001.SG	Transbaikal_EMN	yak021.SG	Yakutia_LNBA	N4a1.SG	Yakutia_LNBA	0.005933	0.69	75	66	1517
Ethiopia_4500BP_published.SG	brn001.SG	Transbaikal_EMN	yak021.SG	Yakutia_LNBA	N4b2.SG	Yakutia_LNBA	-0.004055	-1.087	342	371	7151
Ethiopia_4500BP_published.SG	brn001.SG	Transbaikal_EMN	yak021.SG	Yakutia_LNBA	N5a.SG	Syalakh-Belkachi	0.006923	1.274	165	143	3178
Ethiopia_4500BP_published.SG	brn001.SG	Transbaikal_EMN	yak021.SG	Yakutia_LNBA	yak022.SG	Yakutia_LNBA	0.002837	0.801	357	336	7402
Ethiopia_4500BP_published.SG	brn001.SG	Transbaikal_EMN	yak021.SG	Yakutia_LNBA	yak023.SG	Yakutia_LNBA (Relative of another individual in this group)	0.003048	0.515	124	116	2625
Ethiopia_4500BP_published.SG	brn001.SG	Transbaikal_EMN	yak021.SG	Yakutia_LNBA	yak024.SG	Yakutia_LNBA	0.007865	2.182	378	320	7374
Ethiopia_4500BP_published.SG	brn001.SG	Transbaikal_EMN	yak021.SG	Yakutia_LNBA	I10855	Yakutia_LNBA (Chukotka_IA)	0.006983	0.556	40	35	716
Ethiopia_4500BP_published.SG	brn001.SG	Transbaikal_EMN	yak021.SG	Yakutia_LNBA	I23448	Syalakh-Belkachi	-0.006567	-1.392	167	193	3959
Ethiopia_4500BP_published.SG	brn001.SG	Transbaikal_EMN	yak021.SG	Yakutia_LNBA	I20528	Yakutia_LNBA	0.007516	1.173	124	106	2395
Ethiopia_4500BP_published.SG	brn001.SG	Transbaikal_EMN	yak021.SG	Yakutia_LNBA	I20533_d	#N/A	0.015487	0.904	31	24	452
Ethiopia_4500BP_published.SG	brn001.SG	Transbaikal_EMN	yak021.SG	Yakutia_LNBA	I15934	Syalakh-Belkachi	-0.005118	-0.874	156	172	3126
Ethiopia_4500BP_published.SG	brn001.SG	Transbaikal_EMN	yak022.SG	Yakutia_LNBA	brn002.SG	Transbaikal_EMN	0.005547	0.961	178	160	3245
Ethiopia_4500BP_published.SG	brn001.SG	Transbaikal_EMN	yak022.SG	Yakutia_LNBA	brn003.SG	Transbaikal_EMN	-0.000586	-0.219	675	683	13656
Ethiopia_4500BP_published.SG	brn001.SG	Transbaikal_EMN	yak022.SG	Yakutia_LNBA	brn008.SG	Transbaikal_EMN	0.003116	1.101	645	605	12836
Ethiopia_4500BP_published.SG	brn001.SG	Transbaikal_EMN	yak022.SG	Yakutia_LNBA	brn012.SG	Transbaikal_EMN	0.00813	1.186	123	105	2214
Ethiopia_4500BP_published.SG	brn001.SG	Transbaikal_EMN	yak022.SG	Yakutia_LNBA	cta016.SG	Transbaikal_EMN	-0.000975	-0.363	711	725	14362
Ethiopia_4500BP_published.SG	brn001.SG	Transbaikal_EMN	yak022.SG	Yakutia_LNBA	irk007.SG	Transbaikal_EMN	0.000901	0.319	608	597	12214
Ethiopia_4500BP_published.SG	brn001.SG	Transbaikal_EMN	yak022.SG	Yakutia_LNBA	irk00x.SG	#N/A	-0.004857	-1.475	454	500	9470
Ethiopia_4500BP_published.SG	brn001.SG	Transbaikal_EMN	yak022.SG	Yakutia_LNBA	kra001.SG	Yakutia_LNBA	-0.001024	-0.391	702	717	14643
Ethiopia_4500BP_published.SG	brn001.SG	Transbaikal_EMN	yak022.SG	Yakutia_LNBA	N2a.SG	Syalakh-Belkachi	0.004098	0.348	39	36	732
Ethiopia_4500BP_published.SG	brn001.SG	Transbaikal_EMN	yak022.SG	Yakutia_LNBA	N4a1.SG	Yakutia_LNBA	0.00323	0.53	164	154	3096
Ethiopia_4500BP_published.SG	brn001.SG	Transbaikal_EMN	yak022.SG	Yakutia_LNBA	N4b2.SG	Yakutia_LNBA	-0.003826	-1.42	678	732	14115
Ethiopia_4500BP_published.SG	brn001.SG	Transbaikal_EMN	yak022.SG	Yakutia_LNBA	N5a.SG	Syalakh-Belkachi	-0.000639	-0.16	302	306	6261
Ethiopia_4500BP_published.SG	brn001.SG	Transbaikal_EMN	yak022.SG	Yakutia_LNBA	yak021.SG	Yakutia_LNBA	-0.002837	-0.801	336	357	7402
Ethiopia_4500BP_published.SG	brn001.SG	Transbaikal_EMN	yak022.SG	Yakutia_LNBA	yak023.SG	Yakutia_LNBA (Relative of another individual in this group)	0	0	223	223	5188
Ethiopia_4500BP_published.SG	brn001.SG	Transbaikal_EMN	yak022.SG	Yakutia_LNBA	yak024.SG	Yakutia_LNBA	0.002546	0.994	633	596	14534
Ethiopia_4500BP_published.SG	brn001.SG	Transbaikal_EMN	yak022.SG	Yakutia_LNBA	I10855	Yakutia_LNBA (Chukotka_IA)	-0.004431	-0.479	65	71	1354
Ethiopia_4500BP_published.SG	brn001.SG	Transbaikal_EMN	yak022.SG	Yakutia_LNBA	I23448	Syalakh-Belkachi	-0.007909	-2.179	341	402	7713
Ethiopia_4500BP_published.SG	brn001.SG	Transbaikal_EMN	yak022.SG	Yakutia_LNBA	I20528	Yakutia_LNBA	-0.001294	-0.295	216	222	4638
Ethiopia_4500BP_published.SG	brn001.SG	Transbaikal_EMN	yak022.SG	Yakutia_LNBA	I20533_d	#N/A	0.002257	0.2	49	47	886
Ethiopia_4500BP_published.SG	brn001.SG	Transbaikal_EMN	yak022.SG	Yakutia_LNBA	I15934	Syalakh-Belkachi	-0.001811	-0.449	300	311	6074
Ethiopia_4500BP_published.SG	brn001.SG	Transbaikal_EMN	yak023.SG	Yakutia_LNBA (Relative of another individual in this group)	brn002.SG	Transbaikal_EMN	0.003376	0.328	72	68	1185
Ethiopia_4500BP_published.SG	brn001.SG	Transbaikal_EMN	yak023.SG	Yakutia_LNBA (Relative of another individual in this group)	brn003.SG	Transbaikal_EMN	0.003489	0.741	264	247	4872
Ethiopia_4500BP_published.SG	brn001.SG	Transbaikal_EMN	yak023.SG	Yakutia_LNBA (Relative of another individual in this group)	brn008.SG	Transbaikal_EMN	-0.001306	-0.267	234	240	4595
Ethiopia_4500BP_published.SG	brn001.SG	Transbaikal_EMN	yak023.SG	Yakutia_LNBA (Relative of another individual in this group)	brn012.SG	Transbaikal_EMN	0.02381	2.04	50	32	756
Ethiopia_4500BP_published.SG	brn001.SG	Transbaikal_EMN	yak023.SG	Yakutia_LNBA (Relative of another individual in this group)	cta016.SG	Transbaikal_EMN	0.002933	0.631	286	271	5115
Ethiopia_4500BP_published.SG	brn001.SG	Transbaikal_EMN	yak023.SG	Yakutia_LNBA (Relative of another individual in this group)	irk007.SG	Transbaikal_EMN	-0.000923	-0.181	212	216	4333
Ethiopia_4500BP_published.SG	brn001.SG	Transbaikal_EMN	yak023.SG	Yakutia_LNBA (Relative of another individual in this group)	irk00x.SG	#N/A	0.002387	0.413	174	166	3352
Ethiopia_4500BP_published.SG	brn001.SG	Transbaikal_EMN	yak023.SG	Yakutia_LNBA (Relative of another individual in this group)	kra001.SG	Yakutia_LNBA	-0.004041	-0.896	262	283	5197
Ethiopia_4500BP_published.SG	brn001.SG	Transbaikal_EMN	yak023.SG	Yakutia_LNBA (Relative of another individual in this group)	N2a.SG	Syalakh-Belkachi	0.007605	0.342	18	16	263
Ethiopia_4500BP_published.SG	brn001.SG	Transbaikal_EMN	yak023.SG	Yakutia_LNBA (Relative of another individual in this group)	N4a1.SG	Yakutia_LNBA	0.002676	0.277	57	54	1121
Ethiopia_4500BP_published.SG	brn001.SG	Transbaikal_EMN	yak023.SG	Yakutia_LNBA (Relative of another individual in this group)	N4b2.SG	Yakutia_LNBA	-0.002388	-0.513	246	258	5026
Ethiopia_4500BP_published.SG	brn001.SG	Transbaikal_EMN	yak023.SG	Yakutia_LNBA (Relative of another individual in this group)	N5a.SG	Syalakh-Belkachi	0.00224	0.348	112	107	2232
Ethiopia_4500BP_published.SG	brn001.SG	Transbaikal_EMN	yak023.SG	Yakutia_LNBA (Relative of another individual in this group)	yak021.SG	Yakutia_LNBA	-0.003048	-0.515	116	124	2625
Ethiopia_4500BP_published.SG	brn001.SG	Transbaikal_EMN	yak023.SG	Yakutia_LNBA (Relative of another individual in this group)	yak022.SG	Yakutia_LNBA	0	0	223	223	5188
Ethiopia_4500BP_published.SG	brn001.SG	Transbaikal_EMN	yak023.SG	Yakutia_LNBA (Relative of another individual in this group)	yak024.SG	Yakutia_LNBA	0.000774	0.21	182	178	5167
Ethiopia_4500BP_published.SG	brn001.SG	Transbaikal_EMN	yak023.SG	Yakutia_LNBA (Relative of another individual in this group)	I10855	Yakutia_LNBA (Chukotka_IA)	-0.010823	-0.713	21	26	462
Ethiopia_4500BP_published.SG	brn001.SG	Transbaikal_EMN	yak023.SG	Yakutia_LNBA (Relative of another individual in this group)	I23448	Syalakh-Belkachi	-0.00037	-0.063	137	138	2701
Ethiopia_4500BP_published.SG	brn001.SG	Transbaikal_EMN	yak023.SG	Yakutia_LNBA (Relative of another individual in this group)	I20528	Yakutia_LNBA	0.002364	0.305	89	85	1692
Ethiopia_4500BP_published.SG	brn001.SG	Transbaikal_EMN	yak023.SG	Yakutia_LNBA (Relative of another individual in this group)	I20533_d	#N/A	0.010381	0.597	15	12	289
Ethiopia_4500BP_published.SG	brn001.SG	Transbaikal_EMN	yak023.SG	Yakutia_LNBA (Relative of another individual in this group)	I15934	Syalakh-Belkachi	0	0	119	119	2168
Ethiopia_4500BP_published.SG	brn001.SG	Transbaikal_EMN	yak024.SG	Yakutia_LNBA	brn002.SG	Transbaikal_EMN	-0.001242	-0.216	163	167	3221
Ethiopia_4500BP_published.SG	brn001.SG	Transbaikal_EMN	yak024.SG	Yakutia_LNBA	brn003.SG	Transbaikal_EMN	-0.00265	-0.942	670	706	13585
Ethiopia_4500BP_published.SG	brn001.SG	Transbaikal_EMN	yak024.SG	Yakutia_LNBA	brn008.SG	Transbaikal_EMN	0.002112	0.714	669	642	12783
Ethiopia_4500BP_published.SG	brn001.SG	Transbaikal_EMN	yak024.SG	Yakutia_LNBA	brn012.SG	Transbaikal_EMN	0.010879	1.543	127	103	2206
Ethiopia_4500BP_published.SG	brn001.SG	Transbaikal_EMN	yak024.SG	Yakutia_LNBA	cta016.SG	Transbaikal_EMN	-0.003639	-1.375	705	757	14291
Ethiopia_4500BP_published.SG	brn001.SG	Transbaikal_EMN	yak024.SG	Yakutia_LNBA	irk007.SG	Transbaikal_EMN	-0.002304	-0.758	621	649	12155
Ethiopia_4500BP_published.SG	brn001.SG	Transbaikal_EMN	yak024.SG	Yakutia_LNBA	irk00x.SG	#N/A	-0.006579	-2.02	419	481	9424
Ethiopia_4500BP_published.SG	brn001.SG	Transbaikal_EMN	yak024.SG	Yakutia_LNBA	kra001.SG	Yakutia_LNBA	-0.003569	-1.366	673	725	14568
Ethiopia_4500BP_published.SG	brn001.SG	Transbaikal_EMN	yak024.SG	Yakutia_LNBA	N2a.SG	Syalakh-Belkachi	-0.006859	-0.585	35	40	729
Ethiopia_4500BP_published.SG	brn001.SG	Transbaikal_EMN	yak024.SG	Yakutia_LNBA	N4a1.SG	Yakutia_LNBA	0.006508	1.087	167	147	3073
Ethiopia_4500BP_published.SG	brn001.SG	Transbaikal_EMN	yak024.SG	Yakutia_LNBA	N4b2.SG	Yakutia_LNBA	-0.006834	-2.502	630	726	14047
Ethiopia_4500BP_published.SG	brn001.SG	Transbaikal_EMN	yak024.SG	Yakutia_LNBA	N5a.SG	Syalakh-Belkachi	-0.005616	-1.437	281	316	6232
Ethiopia_4500BP_published.SG	brn001.SG	Transbaikal_EMN	yak024.SG	Yakutia_LNBA	yak021.SG	Yakutia_LNBA	-0.007865	-2.182	320	378	7374
Ethiopia_4500BP_published.SG	brn001.SG	Transbaikal_EMN	yak024.SG	Yakutia_LNBA	yak022.SG	Yakutia_LNBA	-0.002546	-0.994	596	633	14534
Ethiopia_4500BP_published.SG	brn001.SG	Transbaikal_EMN	yak024.SG	Yakutia_LNBA	yak023.SG	Yakutia_LNBA (Relative of another individual in this group)	-0.000774	-0.21	178	182	5167
Ethiopia_4500BP_published.SG	brn001.SG	Transbaikal_EMN	yak024.SG	Yakutia_LNBA	I10855	Yakutia_LNBA (Chukotka_IA)	-0.011852	-1.414	51	67	1350
Ethiopia_4500BP_published.SG	brn001.SG	Transbaikal_EMN	yak024.SG	Yakutia_LNBA	I23448	Syalakh-Belkachi	-0.008599	-2.358	336	402	7675
Ethiopia_4500BP_published.SG	brn001.SG	Transbaikal_EMN	yak024.SG	Yakutia_LNBA	I20528	Yakutia_LNBA	0.000867	0.195	211	207	4615
Ethiopia_4500BP_published.SG	brn001.SG	Transbaikal_EMN	yak024.SG	Yakutia_LNBA	I20533_d	#N/A	0.00681	0.637	48	42	881
Ethiopia_4500BP_published.SG	brn001.SG	Transbaikal_EMN	yak024.SG	Yakutia_LNBA	I15934	Syalakh-Belkachi	-0.001487	-0.371	288	297	6053
Ethiopia_4500BP_published.SG	brn001.SG	Transbaikal_EMN	I10855	Yakutia_LNBA (Chukotka_IA)	brn002.SG	Transbaikal_EMN	-0.003571	-0.198	12	13	280
Ethiopia_4500BP_published.SG	brn001.SG	Transbaikal_EMN	I10855	Yakutia_LNBA (Chukotka_IA)	brn003.SG	Transbaikal_EMN	0.008621	0.959	63	52	1276
Ethiopia_4500BP_published.SG	brn001.SG	Transbaikal_EMN	I10855	Yakutia_LNBA (Chukotka_IA)	brn008.SG	Transbaikal_EMN	0.005093	0.544	59	53	1178
Ethiopia_4500BP_published.SG	brn001.SG	Transbaikal_EMN	I10855	Yakutia_LNBA (Chukotka_IA)	brn012.SG	Transbaikal_EMN	-0.005208	-0.222	9	10	192
Ethiopia_4500BP_published.SG	brn001.SG	Transbaikal_EMN	I10855	Yakutia_LNBA (Chukotka_IA)	cta016.SG	Transbaikal_EMN	0.011985	1.35	72	56	1335
Ethiopia_4500BP_published.SG	brn001.SG	Transbaikal_EMN	I10855	Yakutia_LNBA (Chukotka_IA)	irk007.SG	Transbaikal_EMN	0.001751	0.19	58	56	1142
Ethiopia_4500BP_published.SG	brn001.SG	Transbaikal_EMN	I10855	Yakutia_LNBA (Chukotka_IA)	irk00x.SG	#N/A	0.013472	1.279	57	44	965
Ethiopia_4500BP_published.SG	brn001.SG	Transbaikal_EMN	I10855	Yakutia_LNBA (Chukotka_IA)	kra001.SG	Yakutia_LNBA	0.00885	1.052	69	57	1356
Ethiopia_4500BP_published.SG	brn001.SG	Transbaikal_EMN	I10855	Yakutia_LNBA (Chukotka_IA)	N2a.SG	Syalakh-Belkachi	0	0	0	0	0
Ethiopia_4500BP_published.SG	brn001.SG	Transbaikal_EMN	I10855	Yakutia_LNBA (Chukotka_IA)	N4a1.SG	Yakutia_LNBA	0.037801	1.964	20	9	291
Ethiopia_4500BP_published.SG	brn001.SG	Transbaikal_EMN	I10855	Yakutia_LNBA (Chukotka_IA)	N4b2.SG	Yakutia_LNBA	0.012204	1.392	73	57	1311
Ethiopia_4500BP_published.SG	brn001.SG	Transbaikal_EMN	I10855	Yakutia_LNBA (Chukotka_IA)	N5a.SG	Syalakh-Belkachi	0.020183	1.626	30	19	545
Ethiopia_4500BP_published.SG	brn001.SG	Transbaikal_EMN	I10855	Yakutia_LNBA (Chukotka_IA)	yak021.SG	Yakutia_LNBA	-0.006983	-0.556	35	40	716
Ethiopia_4500BP_published.SG	brn001.SG	Transbaikal_EMN	I10855	Yakutia_LNBA (Chukotka_IA)	yak022.SG	Yakutia_LNBA	0.004431	0.479	71	65	1354
Ethiopia_4500BP_published.SG	brn001.SG	Transbaikal_EMN	I10855	Yakutia_LNBA (Chukotka_IA)	yak023.SG	Yakutia_LNBA (Relative of another individual in this group)	0.010823	0.713	26	21	462
Ethiopia_4500BP_published.SG	brn001.SG	Transbaikal_EMN	I10855	Yakutia_LNBA (Chukotka_IA)	yak024.SG	Yakutia_LNBA	0.011852	1.414	67	51	1350
Ethiopia_4500BP_published.SG	brn001.SG	Transbaikal_EMN	I10855	Yakutia_LNBA (Chukotka_IA)	I23448	Syalakh-Belkachi	-0.001789	-0.193	50	52	1118
Ethiopia_4500BP_published.SG	brn001.SG	Transbaikal_EMN	I10855	Yakutia_LNBA (Chukotka_IA)	I20528	Yakutia_LNBA	0.008143	0.622	34	29	614
Ethiopia_4500BP_published.SG	brn001.SG	Transbaikal_EMN	I10855	Yakutia_LNBA (Chukotka_IA)	I20533_d	#N/A	-0.03268	-1.117	8	13	153
Ethiopia_4500BP_published.SG	brn001.SG	Transbaikal_EMN	I10855	Yakutia_LNBA (Chukotka_IA)	I15934	Syalakh-Belkachi	0	0	49	49	903
Ethiopia_4500BP_published.SG	brn001.SG	Transbaikal_EMN	I23448	Syalakh-Belkachi	brn002.SG	Transbaikal_EMN	0.0165	2.211	102	74	1697
Ethiopia_4500BP_published.SG	brn001.SG	Transbaikal_EMN	I23448	Syalakh-Belkachi	brn003.SG	Transbaikal_EMN	0.009211	2.54	388	321	7274
Ethiopia_4500BP_published.SG	brn001.SG	Transbaikal_EMN	I23448	Syalakh-Belkachi	brn008.SG	Transbaikal_EMN	0.010078	2.554	357	290	6648
Ethiopia_4500BP_published.SG	brn001.SG	Transbaikal_EMN	I23448	Syalakh-Belkachi	brn012.SG	Transbaikal_EMN	0.014952	1.455	76	59	1137
Ethiopia_4500BP_published.SG	brn001.SG	Transbaikal_EMN	I23448	Syalakh-Belkachi	cta016.SG	Transbaikal_EMN	0.005831	1.559	398	354	7546
Ethiopia_4500BP_published.SG	brn001.SG	Transbaikal_EMN	I23448	Syalakh-Belkachi	irk007.SG	Transbaikal_EMN	0.011091	2.718	355	282	6582
Ethiopia_4500BP_published.SG	brn001.SG	Transbaikal_EMN	I23448	Syalakh-Belkachi	irk00x.SG	#N/A	0.002474	0.585	281	267	5658
Ethiopia_4500BP_published.SG	brn001.SG	Transbaikal_EMN	I23448	Syalakh-Belkachi	kra001.SG	Yakutia_LNBA	0.00595	1.724	394	348	7731
Ethiopia_4500BP_published.SG	brn001.SG	Transbaikal_EMN	I23448	Syalakh-Belkachi	N2a.SG	Syalakh-Belkachi	0.013193	0.78	23	18	379
Ethiopia_4500BP_published.SG	brn001.SG	Transbaikal_EMN	I23448	Syalakh-Belkachi	N4a1.SG	Yakutia_LNBA	0.011612	1.428	82	65	1464
Ethiopia_4500BP_published.SG	brn001.SG	Transbaikal_EMN	I23448	Syalakh-Belkachi	N4b2.SG	Yakutia_LNBA	0.003601	0.961	396	369	7498
Ethiopia_4500BP_published.SG	brn001.SG	Transbaikal_EMN	I23448	Syalakh-Belkachi	N5a.SG	Syalakh-Belkachi	0.014626	2.561	174	128	3145
Ethiopia_4500BP_published.SG	brn001.SG	Transbaikal_EMN	I23448	Syalakh-Belkachi	yak021.SG	Yakutia_LNBA	0.006567	1.392	193	167	3959
Ethiopia_4500BP_published.SG	brn001.SG	Transbaikal_EMN	I23448	Syalakh-Belkachi	yak022.SG	Yakutia_LNBA	0.007909	2.179	402	341	7713
Ethiopia_4500BP_published.SG	brn001.SG	Transbaikal_EMN	I23448	Syalakh-Belkachi	yak023.SG	Yakutia_LNBA (Relative of another individual in this group)	0.00037	0.063	138	137	2701
Ethiopia_4500BP_published.SG	brn001.SG	Transbaikal_EMN	I23448	Syalakh-Belkachi	yak024.SG	Yakutia_LNBA	0.008599	2.358	402	336	7675
Ethiopia_4500BP_published.SG	brn001.SG	Transbaikal_EMN	I23448	Syalakh-Belkachi	I10855	Yakutia_LNBA (Chukotka_IA)	0.001789	0.193	52	50	1118
Ethiopia_4500BP_published.SG	brn001.SG	Transbaikal_EMN	I23448	Syalakh-Belkachi	I20528	Yakutia_LNBA	0.00915	1.718	181	150	3388
Ethiopia_4500BP_published.SG	brn001.SG	Transbaikal_EMN	I23448	Syalakh-Belkachi	I20533_d	#N/A	0.013802	1.212	44	33	797
Ethiopia_4500BP_published.SG	brn001.SG	Transbaikal_EMN	I23448	Syalakh-Belkachi	I15934	Syalakh-Belkachi	0.006239	1.349	267	236	4969
Ethiopia_4500BP_published.SG	brn001.SG	Transbaikal_EMN	I20528	Yakutia_LNBA	brn002.SG	Transbaikal_EMN	-0.006763	-0.697	46	53	1035
Ethiopia_4500BP_published.SG	brn001.SG	Transbaikal_EMN	I20528	Yakutia_LNBA	brn003.SG	Transbaikal_EMN	0.00092	0.185	226	222	4346
Ethiopia_4500BP_published.SG	brn001.SG	Transbaikal_EMN	I20528	Yakutia_LNBA	brn008.SG	Transbaikal_EMN	0.000996	0.199	200	196	4016
Ethiopia_4500BP_published.SG	brn001.SG	Transbaikal_EMN	I20528	Yakutia_LNBA	brn012.SG	Transbaikal_EMN	-0.002972	-0.251	34	36	673
Ethiopia_4500BP_published.SG	brn001.SG	Transbaikal_EMN	I20528	Yakutia_LNBA	cta016.SG	Transbaikal_EMN	-0.00022	-0.046	227	228	4536
Ethiopia_4500BP_published.SG	brn001.SG	Transbaikal_EMN	I20528	Yakutia_LNBA	irk007.SG	Transbaikal_EMN	0	0	201	201	3943
Ethiopia_4500BP_published.SG	brn001.SG	Transbaikal_EMN	I20528	Yakutia_LNBA	irk00x.SG	#N/A	-0.012582	-2.443	141	183	3338
Ethiopia_4500BP_published.SG	brn001.SG	Transbaikal_EMN	I20528	Yakutia_LNBA	kra001.SG	Yakutia_LNBA	-0.000431	-0.094	225	227	4642
Ethiopia_4500BP_published.SG	brn001.SG	Transbaikal_EMN	I20528	Yakutia_LNBA	N2a.SG	Syalakh-Belkachi	0	0	13	13	242
Ethiopia_4500BP_published.SG	brn001.SG	Transbaikal_EMN	I20528	Yakutia_LNBA	N4a1.SG	Yakutia_LNBA	0.021834	2.008	57	37	916
Ethiopia_4500BP_published.SG	brn001.SG	Transbaikal_EMN	I20528	Yakutia_LNBA	N4b2.SG	Yakutia_LNBA	-0.010184	-2.241	190	236	4517
Ethiopia_4500BP_published.SG	brn001.SG	Transbaikal_EMN	I20528	Yakutia_LNBA	N5a.SG	Syalakh-Belkachi	-0.005578	-0.825	84	95	1972
Ethiopia_4500BP_published.SG	brn001.SG	Transbaikal_EMN	I20528	Yakutia_LNBA	yak021.SG	Yakutia_LNBA	-0.007516	-1.173	106	124	2395
Ethiopia_4500BP_published.SG	brn001.SG	Transbaikal_EMN	I20528	Yakutia_LNBA	yak022.SG	Yakutia_LNBA	0.001294	0.295	222	216	4638
Ethiopia_4500BP_published.SG	brn001.SG	Transbaikal_EMN	I20528	Yakutia_LNBA	yak023.SG	Yakutia_LNBA (Relative of another individual in this group)	-0.002364	-0.305	85	89	1692
Ethiopia_4500BP_published.SG	brn001.SG	Transbaikal_EMN	I20528	Yakutia_LNBA	yak024.SG	Yakutia_LNBA	-0.000867	-0.195	207	211	4615
Ethiopia_4500BP_published.SG	brn001.SG	Transbaikal_EMN	I20528	Yakutia_LNBA	I10855	Yakutia_LNBA (Chukotka_IA)	-0.008143	-0.622	29	34	614
Ethiopia_4500BP_published.SG	brn001.SG	Transbaikal_EMN	I20528	Yakutia_LNBA	I23448	Syalakh-Belkachi	-0.00915	-1.718	150	181	3388
Ethiopia_4500BP_published.SG	brn001.SG	Transbaikal_EMN	I20528	Yakutia_LNBA	I20533_d	#N/A	0	0	24	24	454
Ethiopia_4500BP_published.SG	brn001.SG	Transbaikal_EMN	I20528	Yakutia_LNBA	I15934	Syalakh-Belkachi	-0.008264	-1.409	124	146	2662
Ethiopia_4500BP_published.SG	brn001.SG	Transbaikal_EMN	I20533_d	#N/A	brn002.SG	Transbaikal_EMN	0.010152	0.412	13	11	197
Ethiopia_4500BP_published.SG	brn001.SG	Transbaikal_EMN	I20533_d	#N/A	brn003.SG	Transbaikal_EMN	-0.009569	-0.916	34	42	836
Ethiopia_4500BP_published.SG	brn001.SG	Transbaikal_EMN	I20533_d	#N/A	brn008.SG	Transbaikal_EMN	-0.001346	-0.115	38	39	743
Ethiopia_4500BP_published.SG	brn001.SG	Transbaikal_EMN	I20533_d	#N/A	brn012.SG	Transbaikal_EMN	-0.015385	-0.619	4	6	130
Ethiopia_4500BP_published.SG	brn001.SG	Transbaikal_EMN	I20533_d	#N/A	cta016.SG	Transbaikal_EMN	0	0	48	48	864
Ethiopia_4500BP_published.SG	brn001.SG	Transbaikal_EMN	I20533_d	#N/A	irk007.SG	Transbaikal_EMN	-0.001304	-0.128	34	35	767
Ethiopia_4500BP_published.SG	brn001.SG	Transbaikal_EMN	I20533_d	#N/A	irk00x.SG	#N/A	-0.025185	-2.188	22	39	675
Ethiopia_4500BP_published.SG	brn001.SG	Transbaikal_EMN	I20533_d	#N/A	kra001.SG	Yakutia_LNBA	-0.017998	-1.733	35	51	889
Ethiopia_4500BP_published.SG	brn001.SG	Transbaikal_EMN	I20533_d	#N/A	N2a.SG	Syalakh-Belkachi	-0.023256	-0.37	3	4	43
Ethiopia_4500BP_published.SG	brn001.SG	Transbaikal_EMN	I20533_d	#N/A	N4a1.SG	Yakutia_LNBA	0.006944	0.258	8	7	144
Ethiopia_4500BP_published.SG	brn001.SG	Transbaikal_EMN	I20533_d	#N/A	N4b2.SG	Yakutia_LNBA	-0.023945	-2.099	39	60	877
Ethiopia_4500BP_published.SG	brn001.SG	Transbaikal_EMN	I20533_d	#N/A	N5a.SG	Syalakh-Belkachi	0.014164	0.795	23	18	353
Ethiopia_4500BP_published.SG	brn001.SG	Transbaikal_EMN	I20533_d	#N/A	yak021.SG	Yakutia_LNBA	-0.015487	-0.904	24	31	452
Ethiopia_4500BP_published.SG	brn001.SG	Transbaikal_EMN	I20533_d	#N/A	yak022.SG	Yakutia_LNBA	-0.002257	-0.2	47	49	886
Ethiopia_4500BP_published.SG	brn001.SG	Transbaikal_EMN	I20533_d	#N/A	yak023.SG	Yakutia_LNBA (Relative of another individual in this group)	-0.010381	-0.597	12	15	289
Ethiopia_4500BP_published.SG	brn001.SG	Transbaikal_EMN	I20533_d	#N/A	yak024.SG	Yakutia_LNBA	-0.00681	-0.637	42	48	881
Ethiopia_4500BP_published.SG	brn001.SG	Transbaikal_EMN	I20533_d	#N/A	I10855	Yakutia_LNBA (Chukotka_IA)	0.03268	1.117	13	8	153
Ethiopia_4500BP_published.SG	brn001.SG	Transbaikal_EMN	I20533_d	#N/A	I23448	Syalakh-Belkachi	-0.013802	-1.212	33	44	797
Ethiopia_4500BP_published.SG	brn001.SG	Transbaikal_EMN	I20533_d	#N/A	I20528	Yakutia_LNBA	0	0	24	24	454
Ethiopia_4500BP_published.SG	brn001.SG	Transbaikal_EMN	I20533_d	#N/A	I15934	Syalakh-Belkachi	0.007257	0.59	40	35	689
Ethiopia_4500BP_published.SG	brn001.SG	Transbaikal_EMN	I15934	Syalakh-Belkachi	brn002.SG	Transbaikal_EMN	0.004484	0.555	69	63	1338
Ethiopia_4500BP_published.SG	brn001.SG	Transbaikal_EMN	I15934	Syalakh-Belkachi	brn003.SG	Transbaikal_EMN	0.005401	1.307	312	281	5740
Ethiopia_4500BP_published.SG	brn001.SG	Transbaikal_EMN	I15934	Syalakh-Belkachi	brn008.SG	Transbaikal_EMN	0.003228	0.746	267	250	5267
Ethiopia_4500BP_published.SG	brn001.SG	Transbaikal_EMN	I15934	Syalakh-Belkachi	brn012.SG	Transbaikal_EMN	0.021158	1.874	60	41	898
Ethiopia_4500BP_published.SG	brn001.SG	Transbaikal_EMN	I15934	Syalakh-Belkachi	cta016.SG	Transbaikal_EMN	0.004538	1.023	331	304	5950
Ethiopia_4500BP_published.SG	brn001.SG	Transbaikal_EMN	I15934	Syalakh-Belkachi	irk007.SG	Transbaikal_EMN	0.00481	1.05	272	247	5197
Ethiopia_4500BP_published.SG	brn001.SG	Transbaikal_EMN	I15934	Syalakh-Belkachi	irk00x.SG	#N/A	-0.005818	-1.236	212	238	4469
Ethiopia_4500BP_published.SG	brn001.SG	Transbaikal_EMN	I15934	Syalakh-Belkachi	kra001.SG	Yakutia_LNBA	0.000164	0.039	307	306	6094
Ethiopia_4500BP_published.SG	brn001.SG	Transbaikal_EMN	I15934	Syalakh-Belkachi	N2a.SG	Syalakh-Belkachi	0.010309	0.6	13	10	291
Ethiopia_4500BP_published.SG	brn001.SG	Transbaikal_EMN	I15934	Syalakh-Belkachi	N4a1.SG	Yakutia_LNBA	0.013502	1.459	68	52	1185
Ethiopia_4500BP_published.SG	brn001.SG	Transbaikal_EMN	I15934	Syalakh-Belkachi	N4b2.SG	Yakutia_LNBA	-0.003218	-0.733	297	316	5905
Ethiopia_4500BP_published.SG	brn001.SG	Transbaikal_EMN	I15934	Syalakh-Belkachi	N5a.SG	Syalakh-Belkachi	0.009612	1.539	129	105	2497
Ethiopia_4500BP_published.SG	brn001.SG	Transbaikal_EMN	I15934	Syalakh-Belkachi	yak021.SG	Yakutia_LNBA	0.005118	0.874	172	156	3126
Ethiopia_4500BP_published.SG	brn001.SG	Transbaikal_EMN	I15934	Syalakh-Belkachi	yak022.SG	Yakutia_LNBA	0.001811	0.449	311	300	6074
Ethiopia_4500BP_published.SG	brn001.SG	Transbaikal_EMN	I15934	Syalakh-Belkachi	yak023.SG	Yakutia_LNBA (Relative of another individual in this group)	0	0	119	119	2168
Ethiopia_4500BP_published.SG	brn001.SG	Transbaikal_EMN	I15934	Syalakh-Belkachi	yak024.SG	Yakutia_LNBA	0.001487	0.371	297	288	6053
Ethiopia_4500BP_published.SG	brn001.SG	Transbaikal_EMN	I15934	Syalakh-Belkachi	I10855	Yakutia_LNBA (Chukotka_IA)	0	0	49	49	903
Ethiopia_4500BP_published.SG	brn001.SG	Transbaikal_EMN	I15934	Syalakh-Belkachi	I23448	Syalakh-Belkachi	-0.006239	-1.349	236	267	4969
Ethiopia_4500BP_published.SG	brn001.SG	Transbaikal_EMN	I15934	Syalakh-Belkachi	I20528	Yakutia_LNBA	0.008264	1.409	146	124	2662
Ethiopia_4500BP_published.SG	brn001.SG	Transbaikal_EMN	I15934	Syalakh-Belkachi	I20533_d	#N/A	-0.007257	-0.59	35	40	689
Ethiopia_4500BP_published.SG	brn002.SG	Transbaikal_EMN	brn001.SG	Transbaikal_EMN	brn003.SG	Transbaikal_EMN	-0.003924	-0.696	135	147	3058
Ethiopia_4500BP_published.SG	brn002.SG	Transbaikal_EMN	brn001.SG	Transbaikal_EMN	brn008.SG	Transbaikal_EMN	-0.005225	-0.919	127	142	2871
Ethiopia_4500BP_published.SG	brn002.SG	Transbaikal_EMN	brn001.SG	Transbaikal_EMN	brn012.SG	Transbaikal_EMN	0.006036	0.453	22	19	497
Ethiopia_4500BP_published.SG	brn002.SG	Transbaikal_EMN	brn001.SG	Transbaikal_EMN	cta016.SG	Transbaikal_EMN	0.001251	0.227	148	144	3198
Ethiopia_4500BP_published.SG	brn002.SG	Transbaikal_EMN	brn001.SG	Transbaikal_EMN	irk007.SG	Transbaikal_EMN	-0.006227	-1.008	122	139	2730
Ethiopia_4500BP_published.SG	brn002.SG	Transbaikal_EMN	brn001.SG	Transbaikal_EMN	irk00x.SG	#N/A	-0.008333	-1.193	103	121	2160
Ethiopia_4500BP_published.SG	brn002.SG	Transbaikal_EMN	brn001.SG	Transbaikal_EMN	kra001.SG	Yakutia_LNBA	-0.004305	-0.763	143	157	3252
Ethiopia_4500BP_published.SG	brn002.SG	Transbaikal_EMN	brn001.SG	Transbaikal_EMN	N2a.SG	Syalakh-Belkachi	-0.051282	-1.919	5	13	156
Ethiopia_4500BP_published.SG	brn002.SG	Transbaikal_EMN	brn001.SG	Transbaikal_EMN	N4a1.SG	Yakutia_LNBA	-0.007163	-0.591	30	35	698
Ethiopia_4500BP_published.SG	brn002.SG	Transbaikal_EMN	brn001.SG	Transbaikal_EMN	N4b2.SG	Yakutia_LNBA	-0.010818	-1.816	142	176	3143
Ethiopia_4500BP_published.SG	brn002.SG	Transbaikal_EMN	brn001.SG	Transbaikal_EMN	N5a.SG	Syalakh-Belkachi	-0.020181	-2.247	57	86	1437
Ethiopia_4500BP_published.SG	brn002.SG	Transbaikal_EMN	brn001.SG	Transbaikal_EMN	yak021.SG	Yakutia_LNBA	-0.014952	-1.957	66	91	1672
Ethiopia_4500BP_published.SG	brn002.SG	Transbaikal_EMN	brn001.SG	Transbaikal_EMN	yak022.SG	Yakutia_LNBA	-0.009861	-1.806	146	178	3245
Ethiopia_4500BP_published.SG	brn002.SG	Transbaikal_EMN	brn001.SG	Transbaikal_EMN	yak023.SG	Yakutia_LNBA (Relative of another individual in this group)	-0.014346	-1.58	55	72	1185
Ethiopia_4500BP_published.SG	brn002.SG	Transbaikal_EMN	brn001.SG	Transbaikal_EMN	yak024.SG	Yakutia_LNBA	-0.011487	-2.123	126	163	3221
Ethiopia_4500BP_published.SG	brn002.SG	Transbaikal_EMN	brn001.SG	Transbaikal_EMN	I10855	Yakutia_LNBA (Chukotka_IA)	-0.017857	-1.199	7	12	280
Ethiopia_4500BP_published.SG	brn002.SG	Transbaikal_EMN	brn001.SG	Transbaikal_EMN	I23448	Syalakh-Belkachi	-0.00825	-1.009	88	102	1697
Ethiopia_4500BP_published.SG	brn002.SG	Transbaikal_EMN	brn001.SG	Transbaikal_EMN	I20528	Yakutia_LNBA	-0.004831	-0.55	41	46	1035
Ethiopia_4500BP_published.SG	brn002.SG	Transbaikal_EMN	brn001.SG	Transbaikal_EMN	I20533_d	#N/A	-0.025381	-1.085	8	13	197
Ethiopia_4500BP_published.SG	brn002.SG	Transbaikal_EMN	brn001.SG	Transbaikal_EMN	I15934	Syalakh-Belkachi	-0.009716	-1.193	56	69	1338
Ethiopia_4500BP_published.SG	brn002.SG	Transbaikal_EMN	brn003.SG	Transbaikal_EMN	brn001.SG	Transbaikal_EMN	0.003924	0.696	147	135	3058
Ethiopia_4500BP_published.SG	brn002.SG	Transbaikal_EMN	brn003.SG	Transbaikal_EMN	brn008.SG	Transbaikal_EMN	-0.002251	-1.364	1968	2060	40875
Ethiopia_4500BP_published.SG	brn002.SG	Transbaikal_EMN	brn003.SG	Transbaikal_EMN	brn012.SG	Transbaikal_EMN	0.013437	3.345	381	293	6549
Ethiopia_4500BP_published.SG	brn002.SG	Transbaikal_EMN	brn003.SG	Transbaikal_EMN	cta016.SG	Transbaikal_EMN	-0.003365	-2.161	2207	2361	45771
Ethiopia_4500BP_published.SG	brn002.SG	Transbaikal_EMN	brn003.SG	Transbaikal_EMN	irk007.SG	Transbaikal_EMN	-0.00403	-2.388	1936	2093	38961
Ethiopia_4500BP_published.SG	brn002.SG	Transbaikal_EMN	brn003.SG	Transbaikal_EMN	irk00x.SG	#N/A	-0.010499	-5.515	1386	1703	30194
Ethiopia_4500BP_published.SG	brn002.SG	Transbaikal_EMN	brn003.SG	Transbaikal_EMN	kra001.SG	Yakutia_LNBA	-0.003321	-1.987	2338	2493	46671
Ethiopia_4500BP_published.SG	brn002.SG	Transbaikal_EMN	brn003.SG	Transbaikal_EMN	N2a.SG	Syalakh-Belkachi	-0.006766	-0.942	115	130	2217
Ethiopia_4500BP_published.SG	brn002.SG	Transbaikal_EMN	brn003.SG	Transbaikal_EMN	N4a1.SG	Yakutia_LNBA	-0.010658	-3.223	454	559	9852
Ethiopia_4500BP_published.SG	brn002.SG	Transbaikal_EMN	brn003.SG	Transbaikal_EMN	N4b2.SG	Yakutia_LNBA	-0.007231	-4.254	2204	2530	45083
Ethiopia_4500BP_published.SG	brn002.SG	Transbaikal_EMN	brn003.SG	Transbaikal_EMN	N5a.SG	Syalakh-Belkachi	-0.007067	-2.919	952	1092	19810
Ethiopia_4500BP_published.SG	brn002.SG	Transbaikal_EMN	brn003.SG	Transbaikal_EMN	yak021.SG	Yakutia_LNBA	-0.007465	-3.199	1166	1342	23578
Ethiopia_4500BP_published.SG	brn002.SG	Transbaikal_EMN	brn003.SG	Transbaikal_EMN	yak022.SG	Yakutia_LNBA	-0.005498	-3.265	2329	2585	46565
Ethiopia_4500BP_published.SG	brn002.SG	Transbaikal_EMN	brn003.SG	Transbaikal_EMN	yak023.SG	Yakutia_LNBA (Relative of another individual in this group)	-0.003983	-1.468	851	918	16821
Ethiopia_4500BP_published.SG	brn002.SG	Transbaikal_EMN	brn003.SG	Transbaikal_EMN	yak024.SG	Yakutia_LNBA	-0.004728	-2.841	2264	2483	46322
Ethiopia_4500BP_published.SG	brn002.SG	Transbaikal_EMN	brn003.SG	Transbaikal_EMN	I10855	Yakutia_LNBA (Chukotka_IA)	0.000929	0.187	216	212	4308
Ethiopia_4500BP_published.SG	brn002.SG	Transbaikal_EMN	brn003.SG	Transbaikal_EMN	I23448	Syalakh-Belkachi	-0.0077	-3.541	1197	1385	24415
Ethiopia_4500BP_published.SG	brn002.SG	Transbaikal_EMN	brn003.SG	Transbaikal_EMN	I20528	Yakutia_LNBA	-0.002377	-0.868	722	757	14724
Ethiopia_4500BP_published.SG	brn002.SG	Transbaikal_EMN	brn003.SG	Transbaikal_EMN	I20533_d	#N/A	-0.009191	-1.552	131	157	2829
Ethiopia_4500BP_published.SG	brn002.SG	Transbaikal_EMN	brn003.SG	Transbaikal_EMN	I15934	Syalakh-Belkachi	-0.010138	-4.232	900	1095	19234
Ethiopia_4500BP_published.SG	brn002.SG	Transbaikal_EMN	brn008.SG	Transbaikal_EMN	brn001.SG	Transbaikal_EMN	0.005225	0.919	142	127	2871
Ethiopia_4500BP_published.SG	brn002.SG	Transbaikal_EMN	brn008.SG	Transbaikal_EMN	brn003.SG	Transbaikal_EMN	0.002251	1.364	2060	1968	40875
Ethiopia_4500BP_published.SG	brn002.SG	Transbaikal_EMN	brn008.SG	Transbaikal_EMN	brn012.SG	Transbaikal_EMN	0.012906	3.35	339	260	6121
Ethiopia_4500BP_published.SG	brn002.SG	Transbaikal_EMN	brn008.SG	Transbaikal_EMN	cta016.SG	Transbaikal_EMN	-0.002798	-1.662	2147	2267	42887
Ethiopia_4500BP_published.SG	brn002.SG	Transbaikal_EMN	brn008.SG	Transbaikal_EMN	irk007.SG	Transbaikal_EMN	-0.002993	-1.715	1775	1884	36415
Ethiopia_4500BP_published.SG	brn002.SG	Transbaikal_EMN	brn008.SG	Transbaikal_EMN	irk00x.SG	#N/A	-0.010433	-5.02	1332	1624	27989
Ethiopia_4500BP_published.SG	brn002.SG	Transbaikal_EMN	brn008.SG	Transbaikal_EMN	kra001.SG	Yakutia_LNBA	-0.002359	-1.399	2183	2286	43669
Ethiopia_4500BP_published.SG	brn002.SG	Transbaikal_EMN	brn008.SG	Transbaikal_EMN	N2a.SG	Syalakh-Belkachi	-0.008696	-1.217	103	121	2070
Ethiopia_4500BP_published.SG	brn002.SG	Transbaikal_EMN	brn008.SG	Transbaikal_EMN	N4a1.SG	Yakutia_LNBA	-0.005342	-1.56	448	498	9360
Ethiopia_4500BP_published.SG	brn002.SG	Transbaikal_EMN	brn008.SG	Transbaikal_EMN	N4b2.SG	Yakutia_LNBA	-0.006048	-3.603	2073	2328	42166
Ethiopia_4500BP_published.SG	brn002.SG	Transbaikal_EMN	brn008.SG	Transbaikal_EMN	N5a.SG	Syalakh-Belkachi	-0.00729	-3.128	893	1029	18655
Ethiopia_4500BP_published.SG	brn002.SG	Transbaikal_EMN	brn008.SG	Transbaikal_EMN	yak021.SG	Yakutia_LNBA	-0.006631	-2.849	1105	1251	22018
Ethiopia_4500BP_published.SG	brn002.SG	Transbaikal_EMN	brn008.SG	Transbaikal_EMN	yak022.SG	Yakutia_LNBA	-0.004613	-2.871	2128	2329	43568
Ethiopia_4500BP_published.SG	brn002.SG	Transbaikal_EMN	brn008.SG	Transbaikal_EMN	yak023.SG	Yakutia_LNBA (Relative of another individual in this group)	-0.00606	-2.292	760	855	15677
Ethiopia_4500BP_published.SG	brn002.SG	Transbaikal_EMN	brn008.SG	Transbaikal_EMN	yak024.SG	Yakutia_LNBA	-0.003693	-2.218	2177	2337	43326
Ethiopia_4500BP_published.SG	brn002.SG	Transbaikal_EMN	brn008.SG	Transbaikal_EMN	I10855	Yakutia_LNBA (Chukotka_IA)	0.001516	0.322	205	199	3958
Ethiopia_4500BP_published.SG	brn002.SG	Transbaikal_EMN	brn008.SG	Transbaikal_EMN	I23448	Syalakh-Belkachi	-0.007135	-3.148	1058	1216	22145
Ethiopia_4500BP_published.SG	brn002.SG	Transbaikal_EMN	brn008.SG	Transbaikal_EMN	I20528	Yakutia_LNBA	-0.001485	-0.56	642	662	13464
Ethiopia_4500BP_published.SG	brn002.SG	Transbaikal_EMN	brn008.SG	Transbaikal_EMN	I20533_d	#N/A	-0.00318	-0.465	140	148	2516
Ethiopia_4500BP_published.SG	brn002.SG	Transbaikal_EMN	brn008.SG	Transbaikal_EMN	I15934	Syalakh-Belkachi	-0.006482	-2.537	867	981	17587
Ethiopia_4500BP_published.SG	brn002.SG	Transbaikal_EMN	brn012.SG	Transbaikal_EMN	brn001.SG	Transbaikal_EMN	-0.006036	-0.453	19	22	497
Ethiopia_4500BP_published.SG	brn002.SG	Transbaikal_EMN	brn012.SG	Transbaikal_EMN	brn003.SG	Transbaikal_EMN	-0.013437	-3.345	293	381	6549
Ethiopia_4500BP_published.SG	brn002.SG	Transbaikal_EMN	brn012.SG	Transbaikal_EMN	brn008.SG	Transbaikal_EMN	-0.012906	-3.35	260	339	6121
Ethiopia_4500BP_published.SG	brn002.SG	Transbaikal_EMN	brn012.SG	Transbaikal_EMN	cta016.SG	Transbaikal_EMN	-0.013263	-3.377	304	395	6861
Ethiopia_4500BP_published.SG	brn002.SG	Transbaikal_EMN	brn012.SG	Transbaikal_EMN	irk007.SG	Transbaikal_EMN	-0.014696	-3.463	256	342	5852
Ethiopia_4500BP_published.SG	brn002.SG	Transbaikal_EMN	brn012.SG	Transbaikal_EMN	irk00x.SG	#N/A	-0.02362	-4.986	176	283	4530
Ethiopia_4500BP_published.SG	brn002.SG	Transbaikal_EMN	brn012.SG	Transbaikal_EMN	kra001.SG	Yakutia_LNBA	-0.019173	-4.787	295	429	6989
Ethiopia_4500BP_published.SG	brn002.SG	Transbaikal_EMN	brn012.SG	Transbaikal_EMN	N2a.SG	Syalakh-Belkachi	-0.017241	-0.98	15	21	348
Ethiopia_4500BP_published.SG	brn002.SG	Transbaikal_EMN	brn012.SG	Transbaikal_EMN	N4a1.SG	Yakutia_LNBA	-0.024683	-2.988	58	95	1499
Ethiopia_4500BP_published.SG	brn002.SG	Transbaikal_EMN	brn012.SG	Transbaikal_EMN	N4b2.SG	Yakutia_LNBA	-0.014804	-3.683	304	404	6755
Ethiopia_4500BP_published.SG	brn002.SG	Transbaikal_EMN	brn012.SG	Transbaikal_EMN	N5a.SG	Syalakh-Belkachi	-0.014945	-2.636	121	166	3011
Ethiopia_4500BP_published.SG	brn002.SG	Transbaikal_EMN	brn012.SG	Transbaikal_EMN	yak021.SG	Yakutia_LNBA	-0.007338	-1.275	171	197	3543
Ethiopia_4500BP_published.SG	brn002.SG	Transbaikal_EMN	brn012.SG	Transbaikal_EMN	yak022.SG	Yakutia_LNBA	-0.016502	-4.272	296	411	6969
Ethiopia_4500BP_published.SG	brn002.SG	Transbaikal_EMN	brn012.SG	Transbaikal_EMN	yak023.SG	Yakutia_LNBA (Relative of another individual in this group)	-0.00936	-1.42	117	141	2564
Ethiopia_4500BP_published.SG	brn002.SG	Transbaikal_EMN	brn012.SG	Transbaikal_EMN	yak024.SG	Yakutia_LNBA	-0.012549	-3.263	311	398	6933
Ethiopia_4500BP_published.SG	brn002.SG	Transbaikal_EMN	brn012.SG	Transbaikal_EMN	I10855	Yakutia_LNBA (Chukotka_IA)	0.009346	0.81	30	24	642
Ethiopia_4500BP_published.SG	brn002.SG	Transbaikal_EMN	brn012.SG	Transbaikal_EMN	I23448	Syalakh-Belkachi	-0.017197	-3.308	144	204	3489
Ethiopia_4500BP_published.SG	brn002.SG	Transbaikal_EMN	brn012.SG	Transbaikal_EMN	I20528	Yakutia_LNBA	-0.018579	-2.621	87	127	2153
Ethiopia_4500BP_published.SG	brn002.SG	Transbaikal_EMN	brn012.SG	Transbaikal_EMN	I20533_d	#N/A	-0.010444	-0.547	21	25	383
Ethiopia_4500BP_published.SG	brn002.SG	Transbaikal_EMN	brn012.SG	Transbaikal_EMN	I15934	Syalakh-Belkachi	-0.017702	-3.105	113	162	2768
Ethiopia_4500BP_published.SG	brn002.SG	Transbaikal_EMN	cta016.SG	Transbaikal_EMN	brn001.SG	Transbaikal_EMN	-0.001251	-0.227	144	148	3198
Ethiopia_4500BP_published.SG	brn002.SG	Transbaikal_EMN	cta016.SG	Transbaikal_EMN	brn003.SG	Transbaikal_EMN	0.003365	2.161	2361	2207	45771
Ethiopia_4500BP_published.SG	brn002.SG	Transbaikal_EMN	cta016.SG	Transbaikal_EMN	brn008.SG	Transbaikal_EMN	0.002798	1.662	2267	2147	42887
Ethiopia_4500BP_published.SG	brn002.SG	Transbaikal_EMN	cta016.SG	Transbaikal_EMN	brn012.SG	Transbaikal_EMN	0.013263	3.377	395	304	6861
Ethiopia_4500BP_published.SG	brn002.SG	Transbaikal_EMN	cta016.SG	Transbaikal_EMN	irk007.SG	Transbaikal_EMN	-0.000245	-0.145	2072	2082	40776
Ethiopia_4500BP_published.SG	brn002.SG	Transbaikal_EMN	cta016.SG	Transbaikal_EMN	irk00x.SG	#N/A	-0.005052	-2.657	1536	1695	31472
Ethiopia_4500BP_published.SG	brn002.SG	Transbaikal_EMN	cta016.SG	Transbaikal_EMN	kra001.SG	Yakutia_LNBA	0.000307	0.19	2465	2450	48914
Ethiopia_4500BP_published.SG	brn002.SG	Transbaikal_EMN	cta016.SG	Transbaikal_EMN	N2a.SG	Syalakh-Belkachi	0	0	117	117	2299
Ethiopia_4500BP_published.SG	brn002.SG	Transbaikal_EMN	cta016.SG	Transbaikal_EMN	N4a1.SG	Yakutia_LNBA	-0.005434	-1.668	488	544	10306
Ethiopia_4500BP_published.SG	brn002.SG	Transbaikal_EMN	cta016.SG	Transbaikal_EMN	N4b2.SG	Yakutia_LNBA	-0.003113	-1.952	2401	2548	47228
Ethiopia_4500BP_published.SG	brn002.SG	Transbaikal_EMN	cta016.SG	Transbaikal_EMN	N5a.SG	Syalakh-Belkachi	-0.006608	-3	1008	1145	20734
Ethiopia_4500BP_published.SG	brn002.SG	Transbaikal_EMN	cta016.SG	Transbaikal_EMN	yak021.SG	Yakutia_LNBA	-0.003602	-1.679	1205	1294	24709
Ethiopia_4500BP_published.SG	brn002.SG	Transbaikal_EMN	cta016.SG	Transbaikal_EMN	yak022.SG	Yakutia_LNBA	-0.00166	-1.055	2417	2498	48802
Ethiopia_4500BP_published.SG	brn002.SG	Transbaikal_EMN	cta016.SG	Transbaikal_EMN	yak023.SG	Yakutia_LNBA (Relative of another individual in this group)	-0.000455	-0.183	876	884	17599
Ethiopia_4500BP_published.SG	brn002.SG	Transbaikal_EMN	cta016.SG	Transbaikal_EMN	yak024.SG	Yakutia_LNBA	-0.000907	-0.562	2408	2452	48538
Ethiopia_4500BP_published.SG	brn002.SG	Transbaikal_EMN	cta016.SG	Transbaikal_EMN	I10855	Yakutia_LNBA (Chukotka_IA)	-0.00535	-1.107	228	252	4486
Ethiopia_4500BP_published.SG	brn002.SG	Transbaikal_EMN	cta016.SG	Transbaikal_EMN	I23448	Syalakh-Belkachi	-0.00245	-1.173	1280	1342	25302
Ethiopia_4500BP_published.SG	brn002.SG	Transbaikal_EMN	cta016.SG	Transbaikal_EMN	I20528	Yakutia_LNBA	0.002616	0.946	799	759	15288
Ethiopia_4500BP_published.SG	brn002.SG	Transbaikal_EMN	cta016.SG	Transbaikal_EMN	I20533_d	#N/A	0	0	148	148	2921
Ethiopia_4500BP_published.SG	brn002.SG	Transbaikal_EMN	cta016.SG	Transbaikal_EMN	I15934	Syalakh-Belkachi	-0.004253	-1.783	996	1081	19985
Ethiopia_4500BP_published.SG	brn002.SG	Transbaikal_EMN	irk007.SG	Transbaikal_EMN	brn001.SG	Transbaikal_EMN	0.006227	1.008	139	122	2730
Ethiopia_4500BP_published.SG	brn002.SG	Transbaikal_EMN	irk007.SG	Transbaikal_EMN	brn003.SG	Transbaikal_EMN	0.00403	2.388	2093	1936	38961
Ethiopia_4500BP_published.SG	brn002.SG	Transbaikal_EMN	irk007.SG	Transbaikal_EMN	brn008.SG	Transbaikal_EMN	0.002993	1.715	1884	1775	36415
Ethiopia_4500BP_published.SG	brn002.SG	Transbaikal_EMN	irk007.SG	Transbaikal_EMN	brn012.SG	Transbaikal_EMN	0.014696	3.463	342	256	5852
Ethiopia_4500BP_published.SG	brn002.SG	Transbaikal_EMN	irk007.SG	Transbaikal_EMN	cta016.SG	Transbaikal_EMN	0.000245	0.145	2082	2072	40776
Ethiopia_4500BP_published.SG	brn002.SG	Transbaikal_EMN	irk007.SG	Transbaikal_EMN	irk00x.SG	#N/A	-0.005946	-2.989	1298	1459	27075
Ethiopia_4500BP_published.SG	brn002.SG	Transbaikal_EMN	irk007.SG	Transbaikal_EMN	kra001.SG	Yakutia_LNBA	0.000505	0.298	2156	2135	41581
Ethiopia_4500BP_published.SG	brn002.SG	Transbaikal_EMN	irk007.SG	Transbaikal_EMN	N2a.SG	Syalakh-Belkachi	0.003564	0.453	117	110	1964
Ethiopia_4500BP_published.SG	brn002.SG	Transbaikal_EMN	irk007.SG	Transbaikal_EMN	N4a1.SG	Yakutia_LNBA	-0.004766	-1.404	398	440	8813
Ethiopia_4500BP_published.SG	brn002.SG	Transbaikal_EMN	irk007.SG	Transbaikal_EMN	N4b2.SG	Yakutia_LNBA	-0.00244	-1.345	2024	2122	40158
Ethiopia_4500BP_published.SG	brn002.SG	Transbaikal_EMN	irk007.SG	Transbaikal_EMN	N5a.SG	Syalakh-Belkachi	-0.006354	-2.475	864	976	17626
Ethiopia_4500BP_published.SG	brn002.SG	Transbaikal_EMN	irk007.SG	Transbaikal_EMN	yak021.SG	Yakutia_LNBA	-0.002474	-1.06	1055	1107	21020
Ethiopia_4500BP_published.SG	brn002.SG	Transbaikal_EMN	irk007.SG	Transbaikal_EMN	yak022.SG	Yakutia_LNBA	-0.000892	-0.528	2095	2132	41495
Ethiopia_4500BP_published.SG	brn002.SG	Transbaikal_EMN	irk007.SG	Transbaikal_EMN	yak023.SG	Yakutia_LNBA (Relative of another individual in this group)	0.000797	0.307	770	758	15062
Ethiopia_4500BP_published.SG	brn002.SG	Transbaikal_EMN	irk007.SG	Transbaikal_EMN	yak024.SG	Yakutia_LNBA	-0.000533	-0.31	2091	2113	41279
Ethiopia_4500BP_published.SG	brn002.SG	Transbaikal_EMN	irk007.SG	Transbaikal_EMN	I10855	Yakutia_LNBA (Chukotka_IA)	0.004879	0.949	213	194	3894
Ethiopia_4500BP_published.SG	brn002.SG	Transbaikal_EMN	irk007.SG	Transbaikal_EMN	I23448	Syalakh-Belkachi	-0.002315	-1.041	1140	1191	22033
Ethiopia_4500BP_published.SG	brn002.SG	Transbaikal_EMN	irk007.SG	Transbaikal_EMN	I20528	Yakutia_LNBA	0.000452	0.159	673	667	13267
Ethiopia_4500BP_published.SG	brn002.SG	Transbaikal_EMN	irk007.SG	Transbaikal_EMN	I20533_d	#N/A	-0.0086	-1.323	130	152	2558
Ethiopia_4500BP_published.SG	brn002.SG	Transbaikal_EMN	irk007.SG	Transbaikal_EMN	I15934	Syalakh-Belkachi	-0.001555	-0.611	843	870	17365
Ethiopia_4500BP_published.SG	brn002.SG	Transbaikal_EMN	irk00x.SG	#N/A	brn001.SG	Transbaikal_EMN	0.008333	1.193	121	103	2160
Ethiopia_4500BP_published.SG	brn002.SG	Transbaikal_EMN	irk00x.SG	#N/A	brn003.SG	Transbaikal_EMN	0.010499	5.515	1703	1386	30194
Ethiopia_4500BP_published.SG	brn002.SG	Transbaikal_EMN	irk00x.SG	#N/A	brn008.SG	Transbaikal_EMN	0.010433	5.02	1624	1332	27989
Ethiopia_4500BP_published.SG	brn002.SG	Transbaikal_EMN	irk00x.SG	#N/A	brn012.SG	Transbaikal_EMN	0.02362	4.986	283	176	4530
Ethiopia_4500BP_published.SG	brn002.SG	Transbaikal_EMN	irk00x.SG	#N/A	cta016.SG	Transbaikal_EMN	0.005052	2.657	1695	1536	31472
Ethiopia_4500BP_published.SG	brn002.SG	Transbaikal_EMN	irk00x.SG	#N/A	irk007.SG	Transbaikal_EMN	0.005946	2.989	1459	1298	27075
Ethiopia_4500BP_published.SG	brn002.SG	Transbaikal_EMN	irk00x.SG	#N/A	kra001.SG	Yakutia_LNBA	0.005171	2.686	1718	1552	32103
Ethiopia_4500BP_published.SG	brn002.SG	Transbaikal_EMN	irk00x.SG	#N/A	N2a.SG	Syalakh-Belkachi	0.008832	0.982	92	79	1472
Ethiopia_4500BP_published.SG	brn002.SG	Transbaikal_EMN	irk00x.SG	#N/A	N4a1.SG	Yakutia_LNBA	0.003107	0.805	345	324	6758
Ethiopia_4500BP_published.SG	brn002.SG	Transbaikal_EMN	irk00x.SG	#N/A	N4b2.SG	Yakutia_LNBA	0.002154	1.115	1628	1561	31103
Ethiopia_4500BP_published.SG	brn002.SG	Transbaikal_EMN	irk00x.SG	#N/A	N5a.SG	Syalakh-Belkachi	-0.000595	-0.213	662	670	13440
Ethiopia_4500BP_published.SG	brn002.SG	Transbaikal_EMN	irk00x.SG	#N/A	yak021.SG	Yakutia_LNBA	0.00333	1.299	867	812	16518
Ethiopia_4500BP_published.SG	brn002.SG	Transbaikal_EMN	irk00x.SG	#N/A	yak022.SG	Yakutia_LNBA	0.004995	2.763	1715	1555	32034
Ethiopia_4500BP_published.SG	brn002.SG	Transbaikal_EMN	irk00x.SG	#N/A	yak023.SG	Yakutia_LNBA (Relative of another individual in this group)	0.007622	2.429	639	550	11677
Ethiopia_4500BP_published.SG	brn002.SG	Transbaikal_EMN	irk00x.SG	#N/A	yak024.SG	Yakutia_LNBA	0.003889	2.123	1691	1567	31884
Ethiopia_4500BP_published.SG	brn002.SG	Transbaikal_EMN	irk00x.SG	#N/A	I10855	Yakutia_LNBA (Chukotka_IA)	0.009417	1.628	189	158	3292
Ethiopia_4500BP_published.SG	brn002.SG	Transbaikal_EMN	irk00x.SG	#N/A	I23448	Syalakh-Belkachi	0.001046	0.44	979	959	19115
Ethiopia_4500BP_published.SG	brn002.SG	Transbaikal_EMN	irk00x.SG	#N/A	I20528	Yakutia_LNBA	0.004827	1.509	604	550	11187
Ethiopia_4500BP_published.SG	brn002.SG	Transbaikal_EMN	irk00x.SG	#N/A	I20533_d	#N/A	0.000847	0.13	122	120	2361
Ethiopia_4500BP_published.SG	brn002.SG	Transbaikal_EMN	irk00x.SG	#N/A	I15934	Syalakh-Belkachi	0.002821	1.017	770	728	14889
Ethiopia_4500BP_published.SG	brn002.SG	Transbaikal_EMN	kra001.SG	Yakutia_LNBA	brn001.SG	Transbaikal_EMN	0.004305	0.763	157	143	3252
Ethiopia_4500BP_published.SG	brn002.SG	Transbaikal_EMN	kra001.SG	Yakutia_LNBA	brn003.SG	Transbaikal_EMN	0.003321	1.987	2493	2338	46671
Ethiopia_4500BP_published.SG	brn002.SG	Transbaikal_EMN	kra001.SG	Yakutia_LNBA	brn008.SG	Transbaikal_EMN	0.002359	1.399	2286	2183	43669
Ethiopia_4500BP_published.SG	brn002.SG	Transbaikal_EMN	kra001.SG	Yakutia_LNBA	brn012.SG	Transbaikal_EMN	0.019173	4.787	429	295	6989
Ethiopia_4500BP_published.SG	brn002.SG	Transbaikal_EMN	kra001.SG	Yakutia_LNBA	cta016.SG	Transbaikal_EMN	-0.000307	-0.19	2450	2465	48914
Ethiopia_4500BP_published.SG	brn002.SG	Transbaikal_EMN	kra001.SG	Yakutia_LNBA	irk007.SG	Transbaikal_EMN	-0.000505	-0.298	2135	2156	41581
Ethiopia_4500BP_published.SG	brn002.SG	Transbaikal_EMN	kra001.SG	Yakutia_LNBA	irk00x.SG	#N/A	-0.005171	-2.686	1552	1718	32103
Ethiopia_4500BP_published.SG	brn002.SG	Transbaikal_EMN	kra001.SG	Yakutia_LNBA	N2a.SG	Syalakh-Belkachi	-0.006835	-1.053	108	124	2341
Ethiopia_4500BP_published.SG	brn002.SG	Transbaikal_EMN	kra001.SG	Yakutia_LNBA	N4a1.SG	Yakutia_LNBA	-0.003334	-1.004	519	554	10497
Ethiopia_4500BP_published.SG	brn002.SG	Transbaikal_EMN	kra001.SG	Yakutia_LNBA	N4b2.SG	Yakutia_LNBA	-0.003573	-2.273	2317	2489	48136
Ethiopia_4500BP_published.SG	brn002.SG	Transbaikal_EMN	kra001.SG	Yakutia_LNBA	N5a.SG	Syalakh-Belkachi	-0.006158	-2.628	1004	1134	21112
Ethiopia_4500BP_published.SG	brn002.SG	Transbaikal_EMN	kra001.SG	Yakutia_LNBA	yak021.SG	Yakutia_LNBA	-0.002821	-1.34	1231	1302	25170
Ethiopia_4500BP_published.SG	brn002.SG	Transbaikal_EMN	kra001.SG	Yakutia_LNBA	yak022.SG	Yakutia_LNBA	-0.001989	-1.26	2409	2508	49764
Ethiopia_4500BP_published.SG	brn002.SG	Transbaikal_EMN	kra001.SG	Yakutia_LNBA	yak023.SG	Yakutia_LNBA (Relative of another individual in this group)	-0.000279	-0.109	878	883	17938
Ethiopia_4500BP_published.SG	brn002.SG	Transbaikal_EMN	kra001.SG	Yakutia_LNBA	yak024.SG	Yakutia_LNBA	-0.001273	-0.784	2386	2449	49490
Ethiopia_4500BP_published.SG	brn002.SG	Transbaikal_EMN	kra001.SG	Yakutia_LNBA	I10855	Yakutia_LNBA (Chukotka_IA)	0.006552	1.507	230	200	4579
Ethiopia_4500BP_published.SG	brn002.SG	Transbaikal_EMN	kra001.SG	Yakutia_LNBA	I23448	Syalakh-Belkachi	-0.004054	-2.073	1250	1355	25902
Ethiopia_4500BP_published.SG	brn002.SG	Transbaikal_EMN	kra001.SG	Yakutia_LNBA	I20528	Yakutia_LNBA	0.000448	0.166	771	764	15638
Ethiopia_4500BP_published.SG	brn002.SG	Transbaikal_EMN	kra001.SG	Yakutia_LNBA	I20533_d	#N/A	0.000668	0.108	167	165	2996
Ethiopia_4500BP_published.SG	brn002.SG	Transbaikal_EMN	kra001.SG	Yakutia_LNBA	I15934	Syalakh-Belkachi	-0.00479	-2.022	973	1071	20461
Ethiopia_4500BP_published.SG	brn002.SG	Transbaikal_EMN	N2a.SG	Syalakh-Belkachi	brn001.SG	Transbaikal_EMN	0.051282	1.919	13	5	156
Ethiopia_4500BP_published.SG	brn002.SG	Transbaikal_EMN	N2a.SG	Syalakh-Belkachi	brn003.SG	Transbaikal_EMN	0.006766	0.942	130	115	2217
Ethiopia_4500BP_published.SG	brn002.SG	Transbaikal_EMN	N2a.SG	Syalakh-Belkachi	brn008.SG	Transbaikal_EMN	0.008696	1.217	121	103	2070
Ethiopia_4500BP_published.SG	brn002.SG	Transbaikal_EMN	N2a.SG	Syalakh-Belkachi	brn012.SG	Transbaikal_EMN	0.017241	0.98	21	15	348
Ethiopia_4500BP_published.SG	brn002.SG	Transbaikal_EMN	N2a.SG	Syalakh-Belkachi	cta016.SG	Transbaikal_EMN	0	0	117	117	2299
Ethiopia_4500BP_published.SG	brn002.SG	Transbaikal_EMN	N2a.SG	Syalakh-Belkachi	irk007.SG	Transbaikal_EMN	-0.003564	-0.453	110	117	1964
Ethiopia_4500BP_published.SG	brn002.SG	Transbaikal_EMN	N2a.SG	Syalakh-Belkachi	irk00x.SG	#N/A	-0.008832	-0.982	79	92	1472
Ethiopia_4500BP_published.SG	brn002.SG	Transbaikal_EMN	N2a.SG	Syalakh-Belkachi	kra001.SG	Yakutia_LNBA	0.006835	1.053	124	108	2341
Ethiopia_4500BP_published.SG	brn002.SG	Transbaikal_EMN	N2a.SG	Syalakh-Belkachi	N4a1.SG	Yakutia_LNBA	-0.002062	-0.149	22	23	485
Ethiopia_4500BP_published.SG	brn002.SG	Transbaikal_EMN	N2a.SG	Syalakh-Belkachi	N4b2.SG	Yakutia_LNBA	0.004852	0.725	116	105	2267
Ethiopia_4500BP_published.SG	brn002.SG	Transbaikal_EMN	N2a.SG	Syalakh-Belkachi	N5a.SG	Syalakh-Belkachi	0.002962	0.287	57	54	1013
Ethiopia_4500BP_published.SG	brn002.SG	Transbaikal_EMN	N2a.SG	Syalakh-Belkachi	yak021.SG	Yakutia_LNBA	0.008271	0.922	66	56	1209
Ethiopia_4500BP_published.SG	brn002.SG	Transbaikal_EMN	N2a.SG	Syalakh-Belkachi	yak022.SG	Yakutia_LNBA	0.002564	0.402	114	108	2340
Ethiopia_4500BP_published.SG	brn002.SG	Transbaikal_EMN	N2a.SG	Syalakh-Belkachi	yak023.SG	Yakutia_LNBA (Relative of another individual in this group)	-0.017689	-1.685	34	49	848
Ethiopia_4500BP_published.SG	brn002.SG	Transbaikal_EMN	N2a.SG	Syalakh-Belkachi	yak024.SG	Yakutia_LNBA	-0.003432	-0.52	117	125	2331
Ethiopia_4500BP_published.SG	brn002.SG	Transbaikal_EMN	N2a.SG	Syalakh-Belkachi	I10855	Yakutia_LNBA (Chukotka_IA)	0.018349	0.931	11	7	218
Ethiopia_4500BP_published.SG	brn002.SG	Transbaikal_EMN	N2a.SG	Syalakh-Belkachi	I23448	Syalakh-Belkachi	-0.00614	-0.652	51	58	1140
Ethiopia_4500BP_published.SG	brn002.SG	Transbaikal_EMN	N2a.SG	Syalakh-Belkachi	I20528	Yakutia_LNBA	-0.002667	-0.228	37	39	750
Ethiopia_4500BP_published.SG	brn002.SG	Transbaikal_EMN	N2a.SG	Syalakh-Belkachi	I20533_d	#N/A	-0.021127	-0.627	9	12	142
Ethiopia_4500BP_published.SG	brn002.SG	Transbaikal_EMN	N2a.SG	Syalakh-Belkachi	I15934	Syalakh-Belkachi	0.013143	1.16	55	43	913
Ethiopia_4500BP_published.SG	brn002.SG	Transbaikal_EMN	N4a1.SG	Yakutia_LNBA	brn001.SG	Transbaikal_EMN	0.007163	0.591	35	30	698
Ethiopia_4500BP_published.SG	brn002.SG	Transbaikal_EMN	N4a1.SG	Yakutia_LNBA	brn003.SG	Transbaikal_EMN	0.010658	3.223	559	454	9852
Ethiopia_4500BP_published.SG	brn002.SG	Transbaikal_EMN	N4a1.SG	Yakutia_LNBA	brn008.SG	Transbaikal_EMN	0.005342	1.56	498	448	9360
Ethiopia_4500BP_published.SG	brn002.SG	Transbaikal_EMN	N4a1.SG	Yakutia_LNBA	brn012.SG	Transbaikal_EMN	0.024683	2.988	95	58	1499
Ethiopia_4500BP_published.SG	brn002.SG	Transbaikal_EMN	N4a1.SG	Yakutia_LNBA	cta016.SG	Transbaikal_EMN	0.005434	1.668	544	488	10306
Ethiopia_4500BP_published.SG	brn002.SG	Transbaikal_EMN	N4a1.SG	Yakutia_LNBA	irk007.SG	Transbaikal_EMN	0.004766	1.404	440	398	8813
Ethiopia_4500BP_published.SG	brn002.SG	Transbaikal_EMN	N4a1.SG	Yakutia_LNBA	irk00x.SG	#N/A	-0.003107	-0.805	324	345	6758
Ethiopia_4500BP_published.SG	brn002.SG	Transbaikal_EMN	N4a1.SG	Yakutia_LNBA	kra001.SG	Yakutia_LNBA	0.003334	1.004	554	519	10497
Ethiopia_4500BP_published.SG	brn002.SG	Transbaikal_EMN	N4a1.SG	Yakutia_LNBA	N2a.SG	Syalakh-Belkachi	0.002062	0.149	23	22	485
Ethiopia_4500BP_published.SG	brn002.SG	Transbaikal_EMN	N4a1.SG	Yakutia_LNBA	N4b2.SG	Yakutia_LNBA	-0.00069	-0.215	489	496	10146
Ethiopia_4500BP_published.SG	brn002.SG	Transbaikal_EMN	N4a1.SG	Yakutia_LNBA	N5a.SG	Syalakh-Belkachi	-0.003462	-0.745	222	238	4622
Ethiopia_4500BP_published.SG	brn002.SG	Transbaikal_EMN	N4a1.SG	Yakutia_LNBA	yak021.SG	Yakutia_LNBA	0.000188	0.042	268	267	5310
Ethiopia_4500BP_published.SG	brn002.SG	Transbaikal_EMN	N4a1.SG	Yakutia_LNBA	yak022.SG	Yakutia_LNBA	0.001242	0.39	519	506	10471
Ethiopia_4500BP_published.SG	brn002.SG	Transbaikal_EMN	N4a1.SG	Yakutia_LNBA	yak023.SG	Yakutia_LNBA (Relative of another individual in this group)	0.007228	1.371	202	174	3874
Ethiopia_4500BP_published.SG	brn002.SG	Transbaikal_EMN	N4a1.SG	Yakutia_LNBA	yak024.SG	Yakutia_LNBA	0.005284	1.665	545	490	10409
Ethiopia_4500BP_published.SG	brn002.SG	Transbaikal_EMN	N4a1.SG	Yakutia_LNBA	I10855	Yakutia_LNBA (Chukotka_IA)	-0.012332	-1.306	34	45	892
Ethiopia_4500BP_published.SG	brn002.SG	Transbaikal_EMN	N4a1.SG	Yakutia_LNBA	I23448	Syalakh-Belkachi	-0.009208	-2.1	202	247	4887
Ethiopia_4500BP_published.SG	brn002.SG	Transbaikal_EMN	N4a1.SG	Yakutia_LNBA	I20528	Yakutia_LNBA	0.003535	0.624	152	141	3112
Ethiopia_4500BP_published.SG	brn002.SG	Transbaikal_EMN	N4a1.SG	Yakutia_LNBA	I20533_d	#N/A	-0.016698	-1.315	20	29	539
Ethiopia_4500BP_published.SG	brn002.SG	Transbaikal_EMN	N4a1.SG	Yakutia_LNBA	I15934	Syalakh-Belkachi	-0.011297	-2.193	168	212	3895
Ethiopia_4500BP_published.SG	brn002.SG	Transbaikal_EMN	N4b2.SG	Yakutia_LNBA	brn001.SG	Transbaikal_EMN	0.010818	1.816	176	142	3143
Ethiopia_4500BP_published.SG	brn002.SG	Transbaikal_EMN	N4b2.SG	Yakutia_LNBA	brn003.SG	Transbaikal_EMN	0.007231	4.254	2530	2204	45083
Ethiopia_4500BP_published.SG	brn002.SG	Transbaikal_EMN	N4b2.SG	Yakutia_LNBA	brn008.SG	Transbaikal_EMN	0.006048	3.603	2328	2073	42166
Ethiopia_4500BP_published.SG	brn002.SG	Transbaikal_EMN	N4b2.SG	Yakutia_LNBA	brn012.SG	Transbaikal_EMN	0.014804	3.683	404	304	6755
Ethiopia_4500BP_published.SG	brn002.SG	Transbaikal_EMN	N4b2.SG	Yakutia_LNBA	cta016.SG	Transbaikal_EMN	0.003113	1.952	2548	2401	47228
Ethiopia_4500BP_published.SG	brn002.SG	Transbaikal_EMN	N4b2.SG	Yakutia_LNBA	irk007.SG	Transbaikal_EMN	0.00244	1.345	2122	2024	40158
Ethiopia_4500BP_published.SG	brn002.SG	Transbaikal_EMN	N4b2.SG	Yakutia_LNBA	irk00x.SG	#N/A	-0.002154	-1.115	1561	1628	31103
Ethiopia_4500BP_published.SG	brn002.SG	Transbaikal_EMN	N4b2.SG	Yakutia_LNBA	kra001.SG	Yakutia_LNBA	0.003573	2.273	2489	2317	48136
Ethiopia_4500BP_published.SG	brn002.SG	Transbaikal_EMN	N4b2.SG	Yakutia_LNBA	N2a.SG	Syalakh-Belkachi	-0.004852	-0.725	105	116	2267
Ethiopia_4500BP_published.SG	brn002.SG	Transbaikal_EMN	N4b2.SG	Yakutia_LNBA	N4a1.SG	Yakutia_LNBA	0.00069	0.215	496	489	10146
Ethiopia_4500BP_published.SG	brn002.SG	Transbaikal_EMN	N4b2.SG	Yakutia_LNBA	N5a.SG	Syalakh-Belkachi	-0.001519	-0.677	1026	1057	20402
Ethiopia_4500BP_published.SG	brn002.SG	Transbaikal_EMN	N4b2.SG	Yakutia_LNBA	yak021.SG	Yakutia_LNBA	-0.001438	-0.642	1213	1248	24345
Ethiopia_4500BP_published.SG	brn002.SG	Transbaikal_EMN	N4b2.SG	Yakutia_LNBA	yak022.SG	Yakutia_LNBA	0.00152	0.957	2455	2382	48029
Ethiopia_4500BP_published.SG	brn002.SG	Transbaikal_EMN	N4b2.SG	Yakutia_LNBA	yak023.SG	Yakutia_LNBA (Relative of another individual in this group)	0.001442	0.593	882	857	17336
Ethiopia_4500BP_published.SG	brn002.SG	Transbaikal_EMN	N4b2.SG	Yakutia_LNBA	yak024.SG	Yakutia_LNBA	0.002597	1.604	2412	2288	47754
Ethiopia_4500BP_published.SG	brn002.SG	Transbaikal_EMN	N4b2.SG	Yakutia_LNBA	I10855	Yakutia_LNBA (Chukotka_IA)	0.006969	1.498	236	205	4448
Ethiopia_4500BP_published.SG	brn002.SG	Transbaikal_EMN	N4b2.SG	Yakutia_LNBA	I23448	Syalakh-Belkachi	-0.000794	-0.39	1267	1287	25181
Ethiopia_4500BP_published.SG	brn002.SG	Transbaikal_EMN	N4b2.SG	Yakutia_LNBA	I20528	Yakutia_LNBA	0.004344	1.665	793	727	15194
Ethiopia_4500BP_published.SG	brn002.SG	Transbaikal_EMN	N4b2.SG	Yakutia_LNBA	I20533_d	#N/A	0.004444	0.753	156	143	2925
Ethiopia_4500BP_published.SG	brn002.SG	Transbaikal_EMN	N4b2.SG	Yakutia_LNBA	I15934	Syalakh-Belkachi	0.001409	0.604	1026	998	19876
Ethiopia_4500BP_published.SG	brn002.SG	Transbaikal_EMN	N5a.SG	Syalakh-Belkachi	brn001.SG	Transbaikal_EMN	0.020181	2.247	86	57	1437
Ethiopia_4500BP_published.SG	brn002.SG	Transbaikal_EMN	N5a.SG	Syalakh-Belkachi	brn003.SG	Transbaikal_EMN	0.007067	2.919	1092	952	19810
Ethiopia_4500BP_published.SG	brn002.SG	Transbaikal_EMN	N5a.SG	Syalakh-Belkachi	brn008.SG	Transbaikal_EMN	0.00729	3.128	1029	893	18655
Ethiopia_4500BP_published.SG	brn002.SG	Transbaikal_EMN	N5a.SG	Syalakh-Belkachi	brn012.SG	Transbaikal_EMN	0.014945	2.636	166	121	3011
Ethiopia_4500BP_published.SG	brn002.SG	Transbaikal_EMN	N5a.SG	Syalakh-Belkachi	cta016.SG	Transbaikal_EMN	0.006608	3	1145	1008	20734
Ethiopia_4500BP_published.SG	brn002.SG	Transbaikal_EMN	N5a.SG	Syalakh-Belkachi	irk007.SG	Transbaikal_EMN	0.006354	2.475	976	864	17626
Ethiopia_4500BP_published.SG	brn002.SG	Transbaikal_EMN	N5a.SG	Syalakh-Belkachi	irk00x.SG	#N/A	0.000595	0.213	670	662	13440
Ethiopia_4500BP_published.SG	brn002.SG	Transbaikal_EMN	N5a.SG	Syalakh-Belkachi	kra001.SG	Yakutia_LNBA	0.006158	2.628	1134	1004	21112
Ethiopia_4500BP_published.SG	brn002.SG	Transbaikal_EMN	N5a.SG	Syalakh-Belkachi	N2a.SG	Syalakh-Belkachi	-0.002962	-0.287	54	57	1013
Ethiopia_4500BP_published.SG	brn002.SG	Transbaikal_EMN	N5a.SG	Syalakh-Belkachi	N4a1.SG	Yakutia_LNBA	0.003462	0.745	238	222	4622
Ethiopia_4500BP_published.SG	brn002.SG	Transbaikal_EMN	N5a.SG	Syalakh-Belkachi	N4b2.SG	Yakutia_LNBA	0.001519	0.677	1057	1026	20402
Ethiopia_4500BP_published.SG	brn002.SG	Transbaikal_EMN	N5a.SG	Syalakh-Belkachi	yak021.SG	Yakutia_LNBA	-0.000939	-0.294	542	552	10654
Ethiopia_4500BP_published.SG	brn002.SG	Transbaikal_EMN	N5a.SG	Syalakh-Belkachi	yak022.SG	Yakutia_LNBA	0.002516	1.084	1099	1046	21066
Ethiopia_4500BP_published.SG	brn002.SG	Transbaikal_EMN	N5a.SG	Syalakh-Belkachi	yak023.SG	Yakutia_LNBA (Relative of another individual in this group)	0.005262	1.501	400	360	7602
Ethiopia_4500BP_published.SG	brn002.SG	Transbaikal_EMN	N5a.SG	Syalakh-Belkachi	yak024.SG	Yakutia_LNBA	0.005247	2.292	1133	1023	20966
Ethiopia_4500BP_published.SG	brn002.SG	Transbaikal_EMN	N5a.SG	Syalakh-Belkachi	I10855	Yakutia_LNBA (Chukotka_IA)	0.004182	0.62	94	86	1913
Ethiopia_4500BP_published.SG	brn002.SG	Transbaikal_EMN	N5a.SG	Syalakh-Belkachi	I23448	Syalakh-Belkachi	0.001143	0.37	512	500	10500
Ethiopia_4500BP_published.SG	brn002.SG	Transbaikal_EMN	N5a.SG	Syalakh-Belkachi	I20528	Yakutia_LNBA	0.006797	1.629	343	299	6473
Ethiopia_4500BP_published.SG	brn002.SG	Transbaikal_EMN	N5a.SG	Syalakh-Belkachi	I20533_d	#N/A	-0.00256	-0.282	59	62	1172
Ethiopia_4500BP_published.SG	brn002.SG	Transbaikal_EMN	N5a.SG	Syalakh-Belkachi	I15934	Syalakh-Belkachi	-0.001438	-0.413	383	395	8347
Ethiopia_4500BP_published.SG	brn002.SG	Transbaikal_EMN	yak021.SG	Yakutia_LNBA	brn001.SG	Transbaikal_EMN	0.014952	1.957	91	66	1672
Ethiopia_4500BP_published.SG	brn002.SG	Transbaikal_EMN	yak021.SG	Yakutia_LNBA	brn003.SG	Transbaikal_EMN	0.007465	3.199	1342	1166	23578
Ethiopia_4500BP_published.SG	brn002.SG	Transbaikal_EMN	yak021.SG	Yakutia_LNBA	brn008.SG	Transbaikal_EMN	0.006631	2.849	1251	1105	22018
Ethiopia_4500BP_published.SG	brn002.SG	Transbaikal_EMN	yak021.SG	Yakutia_LNBA	brn012.SG	Transbaikal_EMN	0.007338	1.275	197	171	3543
Ethiopia_4500BP_published.SG	brn002.SG	Transbaikal_EMN	yak021.SG	Yakutia_LNBA	cta016.SG	Transbaikal_EMN	0.003602	1.679	1294	1205	24709
Ethiopia_4500BP_published.SG	brn002.SG	Transbaikal_EMN	yak021.SG	Yakutia_LNBA	irk007.SG	Transbaikal_EMN	0.002474	1.06	1107	1055	21020
Ethiopia_4500BP_published.SG	brn002.SG	Transbaikal_EMN	yak021.SG	Yakutia_LNBA	irk00x.SG	#N/A	-0.00333	-1.299	812	867	16518
Ethiopia_4500BP_published.SG	brn002.SG	Transbaikal_EMN	yak021.SG	Yakutia_LNBA	kra001.SG	Yakutia_LNBA	0.002821	1.34	1302	1231	25170
Ethiopia_4500BP_published.SG	brn002.SG	Transbaikal_EMN	yak021.SG	Yakutia_LNBA	N2a.SG	Syalakh-Belkachi	-0.008271	-0.922	56	66	1209
Ethiopia_4500BP_published.SG	brn002.SG	Transbaikal_EMN	yak021.SG	Yakutia_LNBA	N4a1.SG	Yakutia_LNBA	-0.000188	-0.042	267	268	5310
Ethiopia_4500BP_published.SG	brn002.SG	Transbaikal_EMN	yak021.SG	Yakutia_LNBA	N4b2.SG	Yakutia_LNBA	0.001438	0.642	1248	1213	24345
Ethiopia_4500BP_published.SG	brn002.SG	Transbaikal_EMN	yak021.SG	Yakutia_LNBA	N5a.SG	Syalakh-Belkachi	0.000939	0.294	552	542	10654
Ethiopia_4500BP_published.SG	brn002.SG	Transbaikal_EMN	yak021.SG	Yakutia_LNBA	yak022.SG	Yakutia_LNBA	0.001194	0.577	1231	1201	25118
Ethiopia_4500BP_published.SG	brn002.SG	Transbaikal_EMN	yak021.SG	Yakutia_LNBA	yak023.SG	Yakutia_LNBA (Relative of another individual in this group)	0.008726	2.553	488	409	9053
Ethiopia_4500BP_published.SG	brn002.SG	Transbaikal_EMN	yak021.SG	Yakutia_LNBA	yak024.SG	Yakutia_LNBA	0.000841	0.401	1224	1203	24976
Ethiopia_4500BP_published.SG	brn002.SG	Transbaikal_EMN	yak021.SG	Yakutia_LNBA	I10855	Yakutia_LNBA (Chukotka_IA)	0.007246	1.136	115	98	2346
Ethiopia_4500BP_published.SG	brn002.SG	Transbaikal_EMN	yak021.SG	Yakutia_LNBA	I23448	Syalakh-Belkachi	0.003685	1.309	679	630	13297
Ethiopia_4500BP_published.SG	brn002.SG	Transbaikal_EMN	yak021.SG	Yakutia_LNBA	I20528	Yakutia_LNBA	0.002706	0.758	396	374	8129
Ethiopia_4500BP_published.SG	brn002.SG	Transbaikal_EMN	yak021.SG	Yakutia_LNBA	I20533_d	#N/A	-0.002596	-0.311	83	87	1541
Ethiopia_4500BP_published.SG	brn002.SG	Transbaikal_EMN	yak021.SG	Yakutia_LNBA	I15934	Syalakh-Belkachi	0.001141	0.349	549	537	10515
Ethiopia_4500BP_published.SG	brn002.SG	Transbaikal_EMN	yak022.SG	Yakutia_LNBA	brn001.SG	Transbaikal_EMN	0.009861	1.806	178	146	3245
Ethiopia_4500BP_published.SG	brn002.SG	Transbaikal_EMN	yak022.SG	Yakutia_LNBA	brn003.SG	Transbaikal_EMN	0.005498	3.265	2585	2329	46565
Ethiopia_4500BP_published.SG	brn002.SG	Transbaikal_EMN	yak022.SG	Yakutia_LNBA	brn008.SG	Transbaikal_EMN	0.004613	2.871	2329	2128	43568
Ethiopia_4500BP_published.SG	brn002.SG	Transbaikal_EMN	yak022.SG	Yakutia_LNBA	brn012.SG	Transbaikal_EMN	0.016502	4.272	411	296	6969
Ethiopia_4500BP_published.SG	brn002.SG	Transbaikal_EMN	yak022.SG	Yakutia_LNBA	cta016.SG	Transbaikal_EMN	0.00166	1.055	2498	2417	48802
Ethiopia_4500BP_published.SG	brn002.SG	Transbaikal_EMN	yak022.SG	Yakutia_LNBA	irk007.SG	Transbaikal_EMN	0.000892	0.528	2132	2095	41495
Ethiopia_4500BP_published.SG	brn002.SG	Transbaikal_EMN	yak022.SG	Yakutia_LNBA	irk00x.SG	#N/A	-0.004995	-2.763	1555	1715	32034
Ethiopia_4500BP_published.SG	brn002.SG	Transbaikal_EMN	yak022.SG	Yakutia_LNBA	kra001.SG	Yakutia_LNBA	0.001989	1.26	2508	2409	49764
Ethiopia_4500BP_published.SG	brn002.SG	Transbaikal_EMN	yak022.SG	Yakutia_LNBA	N2a.SG	Syalakh-Belkachi	-0.002564	-0.402	108	114	2340
Ethiopia_4500BP_published.SG	brn002.SG	Transbaikal_EMN	yak022.SG	Yakutia_LNBA	N4a1.SG	Yakutia_LNBA	-0.001242	-0.39	506	519	10471
Ethiopia_4500BP_published.SG	brn002.SG	Transbaikal_EMN	yak022.SG	Yakutia_LNBA	N4b2.SG	Yakutia_LNBA	-0.00152	-0.957	2382	2455	48029
Ethiopia_4500BP_published.SG	brn002.SG	Transbaikal_EMN	yak022.SG	Yakutia_LNBA	N5a.SG	Syalakh-Belkachi	-0.002516	-1.084	1046	1099	21066
Ethiopia_4500BP_published.SG	brn002.SG	Transbaikal_EMN	yak022.SG	Yakutia_LNBA	yak021.SG	Yakutia_LNBA	-0.001194	-0.577	1201	1231	25118
Ethiopia_4500BP_published.SG	brn002.SG	Transbaikal_EMN	yak022.SG	Yakutia_LNBA	yak023.SG	Yakutia_LNBA (Relative of another individual in this group)	0.001844	0.81	807	774	17900
Ethiopia_4500BP_published.SG	brn002.SG	Transbaikal_EMN	yak022.SG	Yakutia_LNBA	yak024.SG	Yakutia_LNBA	0.000709	0.482	2203	2168	49379
Ethiopia_4500BP_published.SG	brn002.SG	Transbaikal_EMN	yak022.SG	Yakutia_LNBA	I10855	Yakutia_LNBA (Chukotka_IA)	0.004161	0.899	235	216	4566
Ethiopia_4500BP_published.SG	brn002.SG	Transbaikal_EMN	yak022.SG	Yakutia_LNBA	I23448	Syalakh-Belkachi	-0.004138	-1.972	1284	1391	25858
Ethiopia_4500BP_published.SG	brn002.SG	Transbaikal_EMN	yak022.SG	Yakutia_LNBA	I20528	Yakutia_LNBA	0.003971	1.546	790	728	15615
Ethiopia_4500BP_published.SG	brn002.SG	Transbaikal_EMN	yak022.SG	Yakutia_LNBA	I20533_d	#N/A	-0.005013	-0.83	153	168	2992
Ethiopia_4500BP_published.SG	brn002.SG	Transbaikal_EMN	yak022.SG	Yakutia_LNBA	I15934	Syalakh-Belkachi	-0.001714	-0.754	1025	1060	20419
Ethiopia_4500BP_published.SG	brn002.SG	Transbaikal_EMN	yak023.SG	Yakutia_LNBA (Relative of another individual in this group)	brn001.SG	Transbaikal_EMN	0.014346	1.58	72	55	1185
Ethiopia_4500BP_published.SG	brn002.SG	Transbaikal_EMN	yak023.SG	Yakutia_LNBA (Relative of another individual in this group)	brn003.SG	Transbaikal_EMN	0.003983	1.468	918	851	16821
Ethiopia_4500BP_published.SG	brn002.SG	Transbaikal_EMN	yak023.SG	Yakutia_LNBA (Relative of another individual in this group)	brn008.SG	Transbaikal_EMN	0.00606	2.292	855	760	15677
Ethiopia_4500BP_published.SG	brn002.SG	Transbaikal_EMN	yak023.SG	Yakutia_LNBA (Relative of another individual in this group)	brn012.SG	Transbaikal_EMN	0.00936	1.42	141	117	2564
Ethiopia_4500BP_published.SG	brn002.SG	Transbaikal_EMN	yak023.SG	Yakutia_LNBA (Relative of another individual in this group)	cta016.SG	Transbaikal_EMN	0.000455	0.183	884	876	17599
Ethiopia_4500BP_published.SG	brn002.SG	Transbaikal_EMN	yak023.SG	Yakutia_LNBA (Relative of another individual in this group)	irk007.SG	Transbaikal_EMN	-0.000797	-0.307	758	770	15062
Ethiopia_4500BP_published.SG	brn002.SG	Transbaikal_EMN	yak023.SG	Yakutia_LNBA (Relative of another individual in this group)	irk00x.SG	#N/A	-0.007622	-2.429	550	639	11677
Ethiopia_4500BP_published.SG	brn002.SG	Transbaikal_EMN	yak023.SG	Yakutia_LNBA (Relative of another individual in this group)	kra001.SG	Yakutia_LNBA	0.000279	0.109	883	878	17938
Ethiopia_4500BP_published.SG	brn002.SG	Transbaikal_EMN	yak023.SG	Yakutia_LNBA (Relative of another individual in this group)	N2a.SG	Syalakh-Belkachi	0.017689	1.685	49	34	848
Ethiopia_4500BP_published.SG	brn002.SG	Transbaikal_EMN	yak023.SG	Yakutia_LNBA (Relative of another individual in this group)	N4a1.SG	Yakutia_LNBA	-0.007228	-1.371	174	202	3874
Ethiopia_4500BP_published.SG	brn002.SG	Transbaikal_EMN	yak023.SG	Yakutia_LNBA (Relative of another individual in this group)	N4b2.SG	Yakutia_LNBA	-0.001442	-0.593	857	882	17336
Ethiopia_4500BP_published.SG	brn002.SG	Transbaikal_EMN	yak023.SG	Yakutia_LNBA (Relative of another individual in this group)	N5a.SG	Syalakh-Belkachi	-0.005262	-1.501	360	400	7602
Ethiopia_4500BP_published.SG	brn002.SG	Transbaikal_EMN	yak023.SG	Yakutia_LNBA (Relative of another individual in this group)	yak021.SG	Yakutia_LNBA	-0.008726	-2.553	409	488	9053
Ethiopia_4500BP_published.SG	brn002.SG	Transbaikal_EMN	yak023.SG	Yakutia_LNBA (Relative of another individual in this group)	yak022.SG	Yakutia_LNBA	-0.001844	-0.81	774	807	17900
Ethiopia_4500BP_published.SG	brn002.SG	Transbaikal_EMN	yak023.SG	Yakutia_LNBA (Relative of another individual in this group)	yak024.SG	Yakutia_LNBA	-5.6e-05	-0.029	583	584	17803
Ethiopia_4500BP_published.SG	brn002.SG	Transbaikal_EMN	yak023.SG	Yakutia_LNBA (Relative of another individual in this group)	I10855	Yakutia_LNBA (Chukotka_IA)	0.002952	0.394	84	79	1694
Ethiopia_4500BP_published.SG	brn002.SG	Transbaikal_EMN	yak023.SG	Yakutia_LNBA (Relative of another individual in this group)	I23448	Syalakh-Belkachi	-0.004588	-1.415	462	505	9373
Ethiopia_4500BP_published.SG	brn002.SG	Transbaikal_EMN	yak023.SG	Yakutia_LNBA (Relative of another individual in this group)	I20528	Yakutia_LNBA	0.001077	0.246	283	277	5569
Ethiopia_4500BP_published.SG	brn002.SG	Transbaikal_EMN	yak023.SG	Yakutia_LNBA (Relative of another individual in this group)	I20533_d	#N/A	-0.012891	-1.474	42	56	1086
Ethiopia_4500BP_published.SG	brn002.SG	Transbaikal_EMN	yak023.SG	Yakutia_LNBA (Relative of another individual in this group)	I15934	Syalakh-Belkachi	-0.000676	-0.175	371	376	7396
Ethiopia_4500BP_published.SG	brn002.SG	Transbaikal_EMN	yak024.SG	Yakutia_LNBA	brn001.SG	Transbaikal_EMN	0.011487	2.123	163	126	3221
Ethiopia_4500BP_published.SG	brn002.SG	Transbaikal_EMN	yak024.SG	Yakutia_LNBA	brn003.SG	Transbaikal_EMN	0.004728	2.841	2483	2264	46322
Ethiopia_4500BP_published.SG	brn002.SG	Transbaikal_EMN	yak024.SG	Yakutia_LNBA	brn008.SG	Transbaikal_EMN	0.003693	2.218	2337	2177	43326
Ethiopia_4500BP_published.SG	brn002.SG	Transbaikal_EMN	yak024.SG	Yakutia_LNBA	brn012.SG	Transbaikal_EMN	0.012549	3.263	398	311	6933
Ethiopia_4500BP_published.SG	brn002.SG	Transbaikal_EMN	yak024.SG	Yakutia_LNBA	cta016.SG	Transbaikal_EMN	0.000907	0.562	2452	2408	48538
Ethiopia_4500BP_published.SG	brn002.SG	Transbaikal_EMN	yak024.SG	Yakutia_LNBA	irk007.SG	Transbaikal_EMN	0.000533	0.31	2113	2091	41279
Ethiopia_4500BP_published.SG	brn002.SG	Transbaikal_EMN	yak024.SG	Yakutia_LNBA	irk00x.SG	#N/A	-0.003889	-2.123	1567	1691	31884
Ethiopia_4500BP_published.SG	brn002.SG	Transbaikal_EMN	yak024.SG	Yakutia_LNBA	kra001.SG	Yakutia_LNBA	0.001273	0.784	2449	2386	49490
Ethiopia_4500BP_published.SG	brn002.SG	Transbaikal_EMN	yak024.SG	Yakutia_LNBA	N2a.SG	Syalakh-Belkachi	0.003432	0.52	125	117	2331
Ethiopia_4500BP_published.SG	brn002.SG	Transbaikal_EMN	yak024.SG	Yakutia_LNBA	N4a1.SG	Yakutia_LNBA	-0.005284	-1.665	490	545	10409
Ethiopia_4500BP_published.SG	brn002.SG	Transbaikal_EMN	yak024.SG	Yakutia_LNBA	N4b2.SG	Yakutia_LNBA	-0.002597	-1.604	2288	2412	47754
Ethiopia_4500BP_published.SG	brn002.SG	Transbaikal_EMN	yak024.SG	Yakutia_LNBA	N5a.SG	Syalakh-Belkachi	-0.005247	-2.292	1023	1133	20966
Ethiopia_4500BP_published.SG	brn002.SG	Transbaikal_EMN	yak024.SG	Yakutia_LNBA	yak021.SG	Yakutia_LNBA	-0.000841	-0.401	1203	1224	24976
Ethiopia_4500BP_published.SG	brn002.SG	Transbaikal_EMN	yak024.SG	Yakutia_LNBA	yak022.SG	Yakutia_LNBA	-0.000709	-0.482	2168	2203	49379
Ethiopia_4500BP_published.SG	brn002.SG	Transbaikal_EMN	yak024.SG	Yakutia_LNBA	yak023.SG	Yakutia_LNBA (Relative of another individual in this group)	5.6e-05	0.029	584	583	17803
Ethiopia_4500BP_published.SG	brn002.SG	Transbaikal_EMN	yak024.SG	Yakutia_LNBA	I10855	Yakutia_LNBA (Chukotka_IA)	0.002417	0.552	216	205	4552
Ethiopia_4500BP_published.SG	brn002.SG	Transbaikal_EMN	yak024.SG	Yakutia_LNBA	I23448	Syalakh-Belkachi	-0.001904	-0.916	1302	1351	25730
Ethiopia_4500BP_published.SG	brn002.SG	Transbaikal_EMN	yak024.SG	Yakutia_LNBA	I20528	Yakutia_LNBA	0.002122	0.783	787	754	15548
Ethiopia_4500BP_published.SG	brn002.SG	Transbaikal_EMN	yak024.SG	Yakutia_LNBA	I20533_d	#N/A	0.001007	0.168	154	151	2980
Ethiopia_4500BP_published.SG	brn002.SG	Transbaikal_EMN	yak024.SG	Yakutia_LNBA	I15934	Syalakh-Belkachi	-0.001181	-0.496	1012	1036	20324
Ethiopia_4500BP_published.SG	brn002.SG	Transbaikal_EMN	I10855	Yakutia_LNBA (Chukotka_IA)	brn001.SG	Transbaikal_EMN	0.017857	1.199	12	7	280
Ethiopia_4500BP_published.SG	brn002.SG	Transbaikal_EMN	I10855	Yakutia_LNBA (Chukotka_IA)	brn003.SG	Transbaikal_EMN	-0.000929	-0.187	212	216	4308
Ethiopia_4500BP_published.SG	brn002.SG	Transbaikal_EMN	I10855	Yakutia_LNBA (Chukotka_IA)	brn008.SG	Transbaikal_EMN	-0.001516	-0.322	199	205	3958
Ethiopia_4500BP_published.SG	brn002.SG	Transbaikal_EMN	I10855	Yakutia_LNBA (Chukotka_IA)	brn012.SG	Transbaikal_EMN	-0.009346	-0.81	24	30	642
Ethiopia_4500BP_published.SG	brn002.SG	Transbaikal_EMN	I10855	Yakutia_LNBA (Chukotka_IA)	cta016.SG	Transbaikal_EMN	0.00535	1.107	252	228	4486
Ethiopia_4500BP_published.SG	brn002.SG	Transbaikal_EMN	I10855	Yakutia_LNBA (Chukotka_IA)	irk007.SG	Transbaikal_EMN	-0.004879	-0.949	194	213	3894
Ethiopia_4500BP_published.SG	brn002.SG	Transbaikal_EMN	I10855	Yakutia_LNBA (Chukotka_IA)	irk00x.SG	#N/A	-0.009417	-1.628	158	189	3292
Ethiopia_4500BP_published.SG	brn002.SG	Transbaikal_EMN	I10855	Yakutia_LNBA (Chukotka_IA)	kra001.SG	Yakutia_LNBA	-0.006552	-1.507	200	230	4579
Ethiopia_4500BP_published.SG	brn002.SG	Transbaikal_EMN	I10855	Yakutia_LNBA (Chukotka_IA)	N2a.SG	Syalakh-Belkachi	-0.018349	-0.931	7	11	218
[truncated: 8,491 more rows]

## Sheet: Cisbaikal, Grouping F4s
O	X1	Grouping (X1)	X2	Grouping (X2)	X3	Grouping (X3)	F4	Z	R1	R2	R3
[truncated: 519,636+ more rows]

## Sheet: Cisbaikal,Grouping F4s (Transv)
O	X1	Grouping (X1)	X2	Grouping (X2)	X3	Grouping (X3)	F4	Z	R1	R2	R3
[truncated: 545,474+ more rows]

[truncated: 1 more sheets: Group Homogeneity qpAdms]
