# Supplementary material for: Ancient DNA reveals the prehistory of the Uralic and Yeniseian peoples
Source: Nature. Author manuscript; Available in PMC 2025 Aug 12. (PMC12342343; doi:10.1038/s41586-025-09189-3)
Supplement: Supplementary Data 5 [file NIHMS2095973-supplement-Supplementary_Data_5.xlsx]

## Sheet: Individuals Involved
Version ID	Sex	Group ID
CK-09.SG	F	NNA_10000-400BP.SG
CK-10.SG	F	NNA_10000-400BP.SG
CK-13.SG	F	NNA_10000-400BP.SG
LU-06.SG	F	NNA_10000-400BP.SG
shukaKaa.SG	M	NNA_10000-400BP.SG
MARC1492.SG	M	NNA_10000-400BP.SG
kennewick.SG	M	NNA_10000-400BP.SG
Anzick_realigned.SG	M	SNA_12000-400BP
Ala1.SG	F	SNA_12000-400BP
CR-01.SG	F	SNA_12000-400BP
CT-01.SG	M	SNA_12000-400BP
CT-02.SG	F	SNA_12000-400BP
NC.SG	M	SNA_12000-400BP
PS-02.SG	F	SNA_12000-400BP
PS-03.SG	M	SNA_12000-400BP
PS-06.SG	M	SNA_12000-400BP
PS-07.SG	M	SNA_12000-400BP
PS-17.SG	F	SNA_12000-400BP
PS-18.SG	F	SNA_12000-400BP
PS-23.SG	F	SNA_12000-400BP
SC-01.SG	F	SNA_12000-400BP
SC-03.SG	F	SNA_12000-400BP
SC-04.SG	F	SNA_12000-400BP
SC-05.SG	F	SNA_12000-400BP
SC-06.SG	M	SNA_12000-400BP
SC-07.SG	F	SNA_12000-400BP
SM-01.SG	M	SNA_12000-400BP
SM-02.SG	F	SNA_12000-400BP
SN-03.SG	F	SNA_12000-400BP
SN-04.SG	M	SNA_12000-400BP
SN-09.SG	M	SNA_12000-400BP
SN-11.SG	M	SNA_12000-400BP
SN-13.SG	F	SNA_12000-400BP
SN-15.SG	F	SNA_12000-400BP
SN-16.SG	F	SNA_12000-400BP
SN-17.SG	M	SNA_12000-400BP
SN-20.SG	M	SNA_12000-400BP
SN-25.SG	M	SNA_12000-400BP
SN-32.SG	M	SNA_12000-400BP
SN-38.SG	M	SNA_12000-400BP
SN-40.SG	F	SNA_12000-400BP
SN-44.SG	M	SNA_12000-400BP
SN-48.SG	F	SNA_12000-400BP
SN-50.SG	F	SNA_12000-400BP
SN-52.SG	F	SNA_12000-400BP
SN-53.SG	F	SNA_12000-400BP
SN-54.SG	M	SNA_12000-400BP
SN-57.SG	M	SNA_12000-400BP
SN-58.SG	M	SNA_12000-400BP
SN-59.SG	M	SNA_12000-400BP
I0041	F	SNA_12000-400BP
I0039	M	SNA_12000-400BP
I0040	M	SNA_12000-400BP
I1357	M	SNA_12000-400BP
I1484	M	SNA_12000-400BP
I0238	M	SNA_12000-400BP
I1485	M	SNA_12000-400BP
I1742	F	SNA_12000-400BP
I0237	M	SNA_12000-400BP
I0038	M	SNA_12000-400BP
I2261	M	SNA_12000-400BP
I2551	F	SNA_12000-400BP
CP29	F	SNA_12000-400BP
CP8	M	SNA_12000-400BP
CUN008	M	SNA_12000-400BP
yak030-b1e1l2p1.SG	M	Russia_CentralYakutia_IA.SG
I11280	F	Russia_Magadan_BA
I11278	F	Russia_Magadan_BA
XIV_C_748.SG	M	Canada_Thule.SG
LateDorset-XIV-H_126.SG	M	Canada_LateDorset.SG
MARC1491.SG	M	Canada_MDorset.SG
MARC481.SG	M	Canada_MDorset.SG
I7333	F	Russia_OldBeringSea_Ekven
I7347	F	Russia_OldBeringSea_Ekven
I7349	F	Russia_OldBeringSea_Ekven
I7621	F	Russia_OldBeringSea_Ekven
I7348	M	Russia_OldBeringSea_Ekven
I7331	M	Russia_OldBeringSea_Ekven
I7339	M	Russia_OldBeringSea_Ekven
I7340	M	Russia_OldBeringSea_Ekven
I7338	M	Russia_OldBeringSea_Ekven
I7343	M	Russia_OldBeringSea_Ekven
I7344	F	Russia_OldBeringSea_Ekven
I7337	M	Russia_OldBeringSea_Ekven
I20756	M	Russia_Ekven_OldBeringSea
I7341	M	Russia_OldBeringSea_Ekven
I7332	M	Russia_OldBeringSea_Ekven
I7346	M	Russia_OldBeringSea_Ekven
I1525	F	Russia_OldBeringSea_Uelen
I8294_published	F	Russia_OldBeringSea_Uelen
I1524	M	Russia_OldBeringSea_Uelen
I7757	F	Russia_OldBeringSea_Uelen
I5319 M USA_AK_Ancient_Athabaskan_1100BP
I5320 M USA_AK_Ancient_Athabaskan_1100BP_father.or.son.I5319
I5321 F USA_AK_Ancient_Athabaskan_1100BP
I1123_published	M	USA_AK_NeoAleut
I1124_published	M	USA_AK_NeoAleut
I1128	F	USA_AK_NeoAleut
I1129	M	USA_AK_NeoAleut
I1125	M	USA_AK_NeoAleut
I1127	F	USA_AK_NeoAleut
I1118	F	USA_AK_NeoAleut
I0721_published	M	USA_AK_PaleoAleut
I0712	F	USA_AK_PaleoAleut
I0719	M	USA_AK_PaleoAleut
I1126_published	M	USA_AK_PaleoAleut
Inuk.SG M Greenland_Saqqaq.SG
UKY001_real M Ust_Kyakhta
L5209 M Tarim_EMBA1
L5213 M Tarim_EMBA1
L4964 F Tarim_EMBA1
L6101 F Tarim_EMBA1
L6103 F Tarim_EMBA1
L6105 F Tarim_EMBA1
L6106 F Tarim_EMBA1
11KBM1 M Tarim_EMBA2
AYIM22BN F Dzungaria_EBA1
AYIM22BY M Dzungaria_EBA1
G218M5-2 M Dzungaria_EBA2
G218M5-3N M Dzungaria_EBA2
GMGM1 F Tarim_EMBA1
SSGM16 F Dzungaria_EBA1
XHM100 F Tarim_EMBA1
XHM110 F Tarim_EMBA1
XHM135 F Tarim_EMBA1
XHM75 F Tarim_EMBA1
I2137	F	Altai_N_9kya
I13098	M	Altai_N_9kya
I2074	M	Altai_N_7.5-6kya
I2075	M	Altai_N_7.5-6kya
I2076	M	Altai_N_7.5-6kya
I0996	M	Altai_N_7.5-6kya
I0997_d	M	Altai_N_7.5-6kya
WQM4	F	China_AR_EN
ZLNR-2	F	China_AR_EN
Xiaogao	F	China_NEastAsia_Coastal_EN
XJS1309_M4	M	China_NEastAsia_Coastal_EN
XJS1311_M16	F	China_NEastAsia_Coastal_EN
BS	M	China_NEastAsia_Coastal_EN
Bianbian	M	China_NEastAsia_Coastal_EN
Yumin	F	China_NEastAsia_Inland_EN
Qihe2_d	F	China_SEastAsia_Coastal_EN
LD1	M	China_SEastAsia_Island_EN
LD2	F	China_SEastAsia_Island_EN
Tianyuan	M	China_Paleolithic
I0211	M	EHG
I0061	M	EHG
UzOO77	F	EHG
I20533_d	M	I20533_d
irk00x.SG	M	irk00x.SG
yak025.SG	F	Khaiyrgas
Kolyma_River.SG	M	Kolyma_M.SG
MA1.SG	M	MA1_HG.SG
I13179	F	Mongolia_N_North
I11697	M	Mongolia_N_North
I11696	M	Mongolia_N_North
I11698	M	Mongolia_N_North
I14000	F	Mongolia_N_North
I13698	M	Mongolia_N_North
mota.SG	M	Ethiopia_4500BP.SG
I2534	F	Romania_IronGates_Mesolithic
I5408	M	Romania_IronGates_Mesolithic
I5411	M	Romania_IronGates_Mesolithic
I4582	F	Romania_IronGates_Mesolithic
AfontovaGora3_d	F	Russia_AfontovaGora3
I1193	M	Russia_MN_Boisman
I1190	F	Russia_MN_Boisman
I1196	F	Russia_MN_Boisman
I1198	F	Russia_MN_Boisman
I1206	F	Russia_MN_Boisman
I3354	F	Russia_MN_Boisman
I3356	M	Russia_MN_Boisman
I3355	M	Russia_MN_Boisman
I1194	F	Russia_MN_Boisman
I14308	M	Russia_MN_Boisman
I14819	F	Russia_MN_Boisman
I19050	M	Russia_MN_Boisman
I19055	F	Russia_MN_Boisman
I1190.SG	F	Russia_MN_Boisman
I1960	F	Tyumen_HG
I5766	F	Tyumen_HG
I12696	F	Tyumen_HG
UKY001	M	Ust_Kyakhta
I10871_published	M	Cameroon_SMA_published
I10872_published	M	Cameroon_SMA_published
I10873_published	M	Cameroon_SMA_published
I10874_published	F	Cameroon_SMA_published
I13883	M	Japan_HG_Jomon
I13884	F	Japan_HG_Jomon
I13885	F	Japan_HG_Jomon
I13882	F	Japan_HG_Jomon
I13886	M	Japan_HG_Jomon
I6341	M	Japan_HG_Jomon
brn001.SG	F	Transbaikal_N_HG
brn002.SG	M	Transbaikal_N_HG
brn003.SG	M	Transbaikal_N_HG
brn008.SG	M	Transbaikal_N_HG
brn012.SG	F	Transbaikal_N_HG
cta016.SG	F	Transbaikal_N_HG_old
irk007.SG	M	Transbaikal_N_HG_old
kra001.SG	M	Yakutia_N
N2a.SG	F	Syalakh-Belkachi
N4a1.SG	M	Yakutia_N
N4b2.SG	M	Yakutia_N
N5a.SG	M	Syalakh-Belkachi
yak021.SG	F	Yakutia_N
yak022.SG	F	Yakutia_N
yak024.SG	F	Yakutia_N
I23448	M	Syalakh-Belkachi
I20528	F	Yakutia_N
I15934	M	Syalakh-Belkachi
NE20	F	China_Paleolithic
NE56	M	China_AmurRiver_LPaleolithic_19K
NE34	M	China_AmurRiver_LPaleolithic_14K
NE5	M	China_AmurRiver_LPaleolithic_14K
NE1	F	China_AmurRiver_Mesolithic
NE8	M	China_AmurRiver_Mesolithic
NE3	M	China_AmurRiver_Mesolithic
NE4	M	China_AmurRiver_Mesolithic
NE35	F	China_AmurRiver_EarlyN
NE16	F	China_AmurRiver_EarlyN
NE49	F	China_AmurRiver_EarlyN
NE39	M	China_AmurRiver_EarlyN
NE19	M	China_AmurRiver_N
NE29	F	China_AmurRiver_N
NE22	M	China_AmurRiver_N
NE9	F	China_AmurRiver_N
NE2	M	China_AmurRiver_N
DA343.SG	U	Cisbaikal_LNBA
DA353.SG	U	Cisbaikal_LNBA
DA356.SG	U	Cisbaikal_LNBA
DA361.SG	U	Cisbaikal_LNBA
DA358.SG	F	Cisbaikal_LNBA
DA360.SG	F	Cisbaikal_LNBA
DA340.SG	M	Cisbaikal_EN
DA341.SG	F	Cisbaikal_EN
DA357.SG	M	Cisbaikal_EN
DA359.SG	M	Cisbaikal_EN
DA334.SG	M	Cisbaikal_LNBA
DA336.SG	M	Cisbaikal_LNBA
DA337.SG	M	Cisbaikal_LNBA
DA339.SG	M	Cisbaikal_LNBA
DA245.SG	M	Cisbaikal_EN
DA246.SG	F	Cisbaikal_EN
DA247.SG	M	Cisbaikal_EN
DA248.SG	M	Cisbaikal_EN
DA249.SG	F	Cisbaikal_EN
DA250.SG	M	Cisbaikal_EN
DA251.SG	M	Cisbaikal_EN
DA252.SG	F	Cisbaikal_EN
DA253.SG	F	Cisbaikal_EN
DA362.SG	M	Cisbaikal_EN
I1526	M	Cisbaikal_LNBA
I7759	M	Cisbaikal_EN
I7779	M	Cisbaikal_LNBA
I7782	F	Cisbaikal_LNBA
I7335	M	Cisbaikal_LNBA
I8295_published	F	Cisbaikal_LNBA
I8296_published	F	Cisbaikal_LNBA
I7780	M	Cisbaikal_LNBA
irk025.SG	M	Cisbaikal_LNBA
irk051.SG	F	Cisbaikal_EN
irk017.SG	F	Cisbaikal_LNBA
irk022.SG	M	Cisbaikal_LNBA
irk033.SG	M	Cisbaikal_LNBA
irk036.SG	M	Cisbaikal_LNBA
irk061.SG	M	Cisbaikal_LNBA
irk068.SG	M	Cisbaikal_LNBA
irk071.SG	M	Cisbaikal_LNBA
irk075.SG	M	Cisbaikal_LNBA
irk034.SG	M	Cisbaikal_LNBA
irk040.SG	M	Cisbaikal_LNBA
irk057.SG	M	Cisbaikal_LNBA
irk008.SG	F	Cisbaikal_LNBA
mak026.SG	F	Cisbaikal_LNBA
I1001	M	Cisbaikal_LNBA
I1000	M	Cisbaikal_LNBA
I2135	M	Cisbaikal_LNBA
I0998	M	Cisbaikal_LNBA
I0999	M	Cisbaikal_EN
KAG002	M	Cisbaikal_LNBA
KPT001	F	Cisbaikal_LNBA
KPT002_petrous	M	Cisbaikal_LNBA
KPT003	M	Cisbaikal_LNBA
KPT004	M	Cisbaikal_LNBA
KPT006	F	Cisbaikal_LNBA
STB001	M	Cisbaikal_LNBA
ZPL001	F	Cisbaikal_LNBA
ZPL002	M	Cisbaikal_LNBA
IUO001	M	Cisbaikal_EN
KAG001	M	Cisbaikal_EN
STB002	F	Cisbaikal_EN

## Sheet: Saqqaq qpAdms
Targets	Model	P	Source	Prop	SE	Z	Pass?	Num_Sources	All_Positive?
Greenland_Saqqaq.SG	Yakutia_pop_orig_qpAdms_5b_Saqqaq+Athabask:Greenland_Saqqaq.SG=Kolyma_M.SG+Syalakh-Belkachi+Cisbaikal_EN	0.14411	Kolyma_M.SG	0.182892	0.0673161	2.71691	TRUE	3	TRUE
Greenland_Saqqaq.SG	Yakutia_pop_orig_qpAdms_5b_Saqqaq+Athabask:Greenland_Saqqaq.SG=Kolyma_M.SG+Syalakh-Belkachi+Cisbaikal_EN	0.14411	Syalakh-Belkachi	0.639594	0.105013	6.09064	TRUE	3	TRUE
Greenland_Saqqaq.SG	Yakutia_pop_orig_qpAdms_5b_Saqqaq+Athabask:Greenland_Saqqaq.SG=Kolyma_M.SG+Syalakh-Belkachi+Cisbaikal_EN	0.14411	Cisbaikal_EN	0.177514	0.0634036	2.79975	TRUE	3	TRUE
Greenland_Saqqaq.SG	Yakutia_pop_orig_qpAdms_5b_Saqqaq+Athabask:Greenland_Saqqaq.SG=Kolyma_M.SG+Syalakh-Belkachi+Mongolia_N_North	0.133538	Kolyma_M.SG	0.188211	0.0670576	2.80671	TRUE	3	TRUE
Greenland_Saqqaq.SG	Yakutia_pop_orig_qpAdms_5b_Saqqaq+Athabask:Greenland_Saqqaq.SG=Kolyma_M.SG+Syalakh-Belkachi+Mongolia_N_North	0.133538	Syalakh-Belkachi	0.653338	0.0967408	6.75348	TRUE	3	TRUE
Greenland_Saqqaq.SG	Yakutia_pop_orig_qpAdms_5b_Saqqaq+Athabask:Greenland_Saqqaq.SG=Kolyma_M.SG+Syalakh-Belkachi+Mongolia_N_North	0.133538	Mongolia_N_North	0.158452	0.0499036	3.17515	TRUE	3	TRUE
Greenland_Saqqaq.SG	Yakutia_pop_orig_qpAdms_5b_Saqqaq+Athabask:Greenland_Saqqaq.SG=Kolyma_M.SG+Syalakh-Belkachi+Transbaikal_EMN_7.5-6kya	0.12143	Kolyma_M.SG	0.21066	0.0717309	2.93681	TRUE	3	TRUE
Greenland_Saqqaq.SG	Yakutia_pop_orig_qpAdms_5b_Saqqaq+Athabask:Greenland_Saqqaq.SG=Kolyma_M.SG+Syalakh-Belkachi+Transbaikal_EMN_7.5-6kya	0.12143	Syalakh-Belkachi	0.620825	0.115332	5.38293	TRUE	3	TRUE
Greenland_Saqqaq.SG	Yakutia_pop_orig_qpAdms_5b_Saqqaq+Athabask:Greenland_Saqqaq.SG=Kolyma_M.SG+Syalakh-Belkachi+Transbaikal_EMN_7.5-6kya	0.12143	Transbaikal_EMN_7.5-6kya	0.168515	0.0592974	2.84186	TRUE	3	TRUE
Greenland_Saqqaq.SG	Yakutia_pop_orig_qpAdms_5b_Saqqaq+Athabask:Greenland_Saqqaq.SG=Kolyma_M.SG+Syalakh-Belkachi+Cisbaikal_LNBA	0.104453	Kolyma_M.SG	0.0118974	0.0751649	0.158284	TRUE	3	TRUE
Greenland_Saqqaq.SG	Yakutia_pop_orig_qpAdms_5b_Saqqaq+Athabask:Greenland_Saqqaq.SG=Kolyma_M.SG+Syalakh-Belkachi+Cisbaikal_LNBA	0.104453	Syalakh-Belkachi	0.783089	0.0694526	11.2752	TRUE	3	TRUE
Greenland_Saqqaq.SG	Yakutia_pop_orig_qpAdms_5b_Saqqaq+Athabask:Greenland_Saqqaq.SG=Kolyma_M.SG+Syalakh-Belkachi+Cisbaikal_LNBA	0.104453	Cisbaikal_LNBA	0.205014	0.072517	2.82711	TRUE	3	TRUE
Greenland_Saqqaq.SG	Yakutia_pop_orig_qpAdms_5b_Saqqaq+Athabask:Greenland_Saqqaq.SG=China_NEastAsia_Inland_EN+Kolyma_M.SG+Syalakh-Belkachi	0.0958465	China_NEastAsia_Inland_EN	0.0940729	0.0473552	1.98654	TRUE	3	TRUE
Greenland_Saqqaq.SG	Yakutia_pop_orig_qpAdms_5b_Saqqaq+Athabask:Greenland_Saqqaq.SG=China_NEastAsia_Inland_EN+Kolyma_M.SG+Syalakh-Belkachi	0.0958465	Kolyma_M.SG	0.109363	0.0639909	1.70905	TRUE	3	TRUE
Greenland_Saqqaq.SG	Yakutia_pop_orig_qpAdms_5b_Saqqaq+Athabask:Greenland_Saqqaq.SG=China_NEastAsia_Inland_EN+Kolyma_M.SG+Syalakh-Belkachi	0.0958465	Syalakh-Belkachi	0.796564	0.0827351	9.62787	TRUE	3	TRUE
Greenland_Saqqaq.SG	Yakutia_pop_orig_qpAdms_5b_Saqqaq+Athabask:Greenland_Saqqaq.SG=Kolyma_M.SG+Transbaikal_EMN_9-8kya+Syalakh-Belkachi	0.0647196	Kolyma_M.SG	0.187338	0.0740249	2.53074	TRUE	3	TRUE
Greenland_Saqqaq.SG	Yakutia_pop_orig_qpAdms_5b_Saqqaq+Athabask:Greenland_Saqqaq.SG=Kolyma_M.SG+Transbaikal_EMN_9-8kya+Syalakh-Belkachi	0.0647196	Transbaikal_EMN_9-8kya	0.124791	0.0557272	2.23933	TRUE	3	TRUE
Greenland_Saqqaq.SG	Yakutia_pop_orig_qpAdms_5b_Saqqaq+Athabask:Greenland_Saqqaq.SG=Kolyma_M.SG+Transbaikal_EMN_9-8kya+Syalakh-Belkachi	0.0647196	Syalakh-Belkachi	0.687871	0.113027	6.08589	TRUE	3	TRUE
Greenland_Saqqaq.SG	Yakutia_pop_orig_qpAdms_5b_Saqqaq+Athabask:Greenland_Saqqaq.SG=Ust_Kyakhta+Kolyma_M.SG+Syalakh-Belkachi	0.0488354	Ust_Kyakhta	0.0464065	0.0443273	1.04691	FALSE	3	TRUE
Greenland_Saqqaq.SG	Yakutia_pop_orig_qpAdms_5b_Saqqaq+Athabask:Greenland_Saqqaq.SG=Ust_Kyakhta+Kolyma_M.SG+Syalakh-Belkachi	0.0488354	Kolyma_M.SG	0.0485707	0.0786892	0.617248	FALSE	3	TRUE
Greenland_Saqqaq.SG	Yakutia_pop_orig_qpAdms_5b_Saqqaq+Athabask:Greenland_Saqqaq.SG=Ust_Kyakhta+Kolyma_M.SG+Syalakh-Belkachi	0.0488354	Syalakh-Belkachi	0.905023	0.0660769	13.6965	FALSE	3	TRUE
Greenland_Saqqaq.SG	Yakutia_pop_orig_qpAdms_5b_Saqqaq+Athabask:Greenland_Saqqaq.SG=KhatyrstyrCave_M+Kolyma_M.SG+Syalakh-Belkachi	0.0369549	KhatyrstyrCave_M	0.00138254	0.0980691	0.0140976	FALSE	3	TRUE
Greenland_Saqqaq.SG	Yakutia_pop_orig_qpAdms_5b_Saqqaq+Athabask:Greenland_Saqqaq.SG=KhatyrstyrCave_M+Kolyma_M.SG+Syalakh-Belkachi	0.0369549	Kolyma_M.SG	0.096417	0.105079	0.917569	FALSE	3	TRUE
Greenland_Saqqaq.SG	Yakutia_pop_orig_qpAdms_5b_Saqqaq+Athabask:Greenland_Saqqaq.SG=KhatyrstyrCave_M+Kolyma_M.SG+Syalakh-Belkachi	0.0369549	Syalakh-Belkachi	0.9022	0.191094	4.72124	FALSE	3	TRUE
Greenland_Saqqaq.SG	Yakutia_pop_orig_qpAdms_5b_Saqqaq+Athabask:Greenland_Saqqaq.SG=Kolyma_M.SG+Syalakh-Belkachi+China_AmurRiver_N	0.017496	Kolyma_M.SG	0.108243	0.0678883	1.59443	FALSE	3	TRUE
Greenland_Saqqaq.SG	Yakutia_pop_orig_qpAdms_5b_Saqqaq+Athabask:Greenland_Saqqaq.SG=Kolyma_M.SG+Syalakh-Belkachi+China_AmurRiver_N	0.017496	Syalakh-Belkachi	0.842378	0.0783156	10.7562	FALSE	3	TRUE
Greenland_Saqqaq.SG	Yakutia_pop_orig_qpAdms_5b_Saqqaq+Athabask:Greenland_Saqqaq.SG=Kolyma_M.SG+Syalakh-Belkachi+China_AmurRiver_N	0.017496	China_AmurRiver_N	0.0493793	0.0348609	1.41647	FALSE	3	TRUE
Greenland_Saqqaq.SG	Yakutia_pop_orig_qpAdms_5b_Saqqaq+Athabask:Greenland_Saqqaq.SG=China_AmurRiver_EarlyN+Kolyma_M.SG+Syalakh-Belkachi	0.013726	China_AmurRiver_EarlyN	0.023157	0.031232	0.741452	FALSE	3	TRUE
Greenland_Saqqaq.SG	Yakutia_pop_orig_qpAdms_5b_Saqqaq+Athabask:Greenland_Saqqaq.SG=China_AmurRiver_EarlyN+Kolyma_M.SG+Syalakh-Belkachi	0.013726	Kolyma_M.SG	0.102232	0.0672479	1.52022	FALSE	3	TRUE
Greenland_Saqqaq.SG	Yakutia_pop_orig_qpAdms_5b_Saqqaq+Athabask:Greenland_Saqqaq.SG=China_AmurRiver_EarlyN+Kolyma_M.SG+Syalakh-Belkachi	0.013726	Syalakh-Belkachi	0.874611	0.0744508	11.7475	FALSE	3	TRUE
Greenland_Saqqaq.SG	Yakutia_pop_orig_qpAdms_5b_Saqqaq+Athabask:Greenland_Saqqaq.SG=China_AmurRiver_LPaleolithic_14K+Kolyma_M.SG+Syalakh-Belkachi	0.0113713	China_AmurRiver_LPaleolithic_14K	0.033689	0.0308999	1.09026	FALSE	3	TRUE
Greenland_Saqqaq.SG	Yakutia_pop_orig_qpAdms_5b_Saqqaq+Athabask:Greenland_Saqqaq.SG=China_AmurRiver_LPaleolithic_14K+Kolyma_M.SG+Syalakh-Belkachi	0.0113713	Kolyma_M.SG	0.097937	0.0683745	1.43236	FALSE	3	TRUE
Greenland_Saqqaq.SG	Yakutia_pop_orig_qpAdms_5b_Saqqaq+Athabask:Greenland_Saqqaq.SG=China_AmurRiver_LPaleolithic_14K+Kolyma_M.SG+Syalakh-Belkachi	0.0113713	Syalakh-Belkachi	0.868374	0.0720661	12.0497	FALSE	3	TRUE
Greenland_Saqqaq.SG	Yakutia_pop_orig_qpAdms_5b_Saqqaq+Athabask:Greenland_Saqqaq.SG=China_NEastAsia_Coastal_EN+Kolyma_M.SG+Syalakh-Belkachi	0.0105144	China_NEastAsia_Coastal_EN	0.0487322	0.039192	1.24342	FALSE	3	TRUE
Greenland_Saqqaq.SG	Yakutia_pop_orig_qpAdms_5b_Saqqaq+Athabask:Greenland_Saqqaq.SG=China_NEastAsia_Coastal_EN+Kolyma_M.SG+Syalakh-Belkachi	0.0105144	Kolyma_M.SG	0.100034	0.0733584	1.36364	FALSE	3	TRUE
Greenland_Saqqaq.SG	Yakutia_pop_orig_qpAdms_5b_Saqqaq+Athabask:Greenland_Saqqaq.SG=China_NEastAsia_Coastal_EN+Kolyma_M.SG+Syalakh-Belkachi	0.0105144	Syalakh-Belkachi	0.851234	0.0811536	10.4892	FALSE	3	TRUE
Greenland_Saqqaq.SG	Yakutia_pop_orig_qpAdms_5b_Saqqaq+Athabask:Greenland_Saqqaq.SG=China_AmurRiver_Mesolithic+Kolyma_M.SG+Syalakh-Belkachi	0.00973134	China_AmurRiver_Mesolithic	0.0245048	0.031478	0.778473	FALSE	3	TRUE
Greenland_Saqqaq.SG	Yakutia_pop_orig_qpAdms_5b_Saqqaq+Athabask:Greenland_Saqqaq.SG=China_AmurRiver_Mesolithic+Kolyma_M.SG+Syalakh-Belkachi	0.00973134	Kolyma_M.SG	0.0998204	0.0683003	1.46149	FALSE	3	TRUE
Greenland_Saqqaq.SG	Yakutia_pop_orig_qpAdms_5b_Saqqaq+Athabask:Greenland_Saqqaq.SG=China_AmurRiver_Mesolithic+Kolyma_M.SG+Syalakh-Belkachi	0.00973134	Syalakh-Belkachi	0.875675	0.0746028	11.7378	FALSE	3	TRUE
Greenland_Saqqaq.SG	Yakutia_pop_orig_qpAdms_5b_Saqqaq+Athabask:Greenland_Saqqaq.SG=China_AmurRiver_LPaleolithic_19K+Kolyma_M.SG+Syalakh-Belkachi	0.00682123	China_AmurRiver_LPaleolithic_19K	0.0187081	0.0403874	0.463216	FALSE	3	TRUE
Greenland_Saqqaq.SG	Yakutia_pop_orig_qpAdms_5b_Saqqaq+Athabask:Greenland_Saqqaq.SG=China_AmurRiver_LPaleolithic_19K+Kolyma_M.SG+Syalakh-Belkachi	0.00682123	Kolyma_M.SG	0.101321	0.0721272	1.40476	FALSE	3	TRUE
Greenland_Saqqaq.SG	Yakutia_pop_orig_qpAdms_5b_Saqqaq+Athabask:Greenland_Saqqaq.SG=China_AmurRiver_LPaleolithic_19K+Kolyma_M.SG+Syalakh-Belkachi	0.00682123	Syalakh-Belkachi	0.87997	0.071716	12.2702	FALSE	3	TRUE
Greenland_Saqqaq.SG	Yakutia_pop_orig_qpAdms_5b_Saqqaq+Athabask:Greenland_Saqqaq.SG=Ust_Kyakhta+China_NEastAsia_Inland_EN+Syalakh-Belkachi	0.00403798	Ust_Kyakhta	0.0310135	0.0398098	0.779042	FALSE	3	TRUE
Greenland_Saqqaq.SG	Yakutia_pop_orig_qpAdms_5b_Saqqaq+Athabask:Greenland_Saqqaq.SG=Ust_Kyakhta+China_NEastAsia_Inland_EN+Syalakh-Belkachi	0.00403798	China_NEastAsia_Inland_EN	0.050297	0.0480689	1.04635	FALSE	3	TRUE
Greenland_Saqqaq.SG	Yakutia_pop_orig_qpAdms_5b_Saqqaq+Athabask:Greenland_Saqqaq.SG=Ust_Kyakhta+China_NEastAsia_Inland_EN+Syalakh-Belkachi	0.00403798	Syalakh-Belkachi	0.91869	0.0597651	15.3717	FALSE	3	TRUE
Greenland_Saqqaq.SG	Yakutia_pop_orig_qpAdms_5b_Saqqaq+Athabask:Greenland_Saqqaq.SG=China_NEastAsia_Inland_EN+Syalakh-Belkachi+Cisbaikal_LNBA	0.00213475	China_NEastAsia_Inland_EN	0.027666	0.0503437	0.549543	FALSE	3	TRUE
Greenland_Saqqaq.SG	Yakutia_pop_orig_qpAdms_5b_Saqqaq+Athabask:Greenland_Saqqaq.SG=China_NEastAsia_Inland_EN+Syalakh-Belkachi+Cisbaikal_LNBA	0.00213475	Syalakh-Belkachi	0.854608	0.0690352	12.3793	FALSE	3	TRUE
Greenland_Saqqaq.SG	Yakutia_pop_orig_qpAdms_5b_Saqqaq+Athabask:Greenland_Saqqaq.SG=China_NEastAsia_Inland_EN+Syalakh-Belkachi+Cisbaikal_LNBA	0.00213475	Cisbaikal_LNBA	0.117726	0.0664472	1.77172	FALSE	3	TRUE
Greenland_Saqqaq.SG	Yakutia_pop_orig_qpAdms_5b_Saqqaq+Athabask:Greenland_Saqqaq.SG=Ust_Kyakhta+Syalakh-Belkachi+Cisbaikal_EN	0.00157717	Ust_Kyakhta	0.0506848	0.0419434	1.20841	FALSE	3	TRUE
Greenland_Saqqaq.SG	Yakutia_pop_orig_qpAdms_5b_Saqqaq+Athabask:Greenland_Saqqaq.SG=Ust_Kyakhta+Syalakh-Belkachi+Cisbaikal_EN	0.00157717	Syalakh-Belkachi	0.905275	0.0729496	12.4096	FALSE	3	TRUE
Greenland_Saqqaq.SG	Yakutia_pop_orig_qpAdms_5b_Saqqaq+Athabask:Greenland_Saqqaq.SG=Ust_Kyakhta+Syalakh-Belkachi+Cisbaikal_EN	0.00157717	Cisbaikal_EN	0.0440404	0.0647128	0.680552	FALSE	3	TRUE
Greenland_Saqqaq.SG	Yakutia_pop_orig_qpAdms_5b_Saqqaq+Athabask:Greenland_Saqqaq.SG=Khaiyrgas.SG+China_NEastAsia_Inland_EN+Syalakh-Belkachi	0.00150263	Khaiyrgas.SG	0.0676901	0.0479063	1.41297	FALSE	3	TRUE
Greenland_Saqqaq.SG	Yakutia_pop_orig_qpAdms_5b_Saqqaq+Athabask:Greenland_Saqqaq.SG=Khaiyrgas.SG+China_NEastAsia_Inland_EN+Syalakh-Belkachi	0.00150263	China_NEastAsia_Inland_EN	0.0699581	0.051649	1.35449	FALSE	3	TRUE
Greenland_Saqqaq.SG	Yakutia_pop_orig_qpAdms_5b_Saqqaq+Athabask:Greenland_Saqqaq.SG=Khaiyrgas.SG+China_NEastAsia_Inland_EN+Syalakh-Belkachi	0.00150263	Syalakh-Belkachi	0.862352	0.0805732	10.7027	FALSE	3	TRUE
Greenland_Saqqaq.SG	Yakutia_pop_orig_qpAdms_5b_Saqqaq+Athabask:Greenland_Saqqaq.SG=Khaiyrgas.SG+Ust_Kyakhta+Syalakh-Belkachi	0.00150109	Khaiyrgas.SG	0.0589692	0.0605875	0.973289	FALSE	3	TRUE
Greenland_Saqqaq.SG	Yakutia_pop_orig_qpAdms_5b_Saqqaq+Athabask:Greenland_Saqqaq.SG=Khaiyrgas.SG+Ust_Kyakhta+Syalakh-Belkachi	0.00150109	Ust_Kyakhta	0.00820394	0.0534357	0.153529	FALSE	3	TRUE
Greenland_Saqqaq.SG	Yakutia_pop_orig_qpAdms_5b_Saqqaq+Athabask:Greenland_Saqqaq.SG=Khaiyrgas.SG+Ust_Kyakhta+Syalakh-Belkachi	0.00150109	Syalakh-Belkachi	0.932827	0.0463348	20.1323	FALSE	3	TRUE
Greenland_Saqqaq.SG	Yakutia_pop_orig_qpAdms_5b_Saqqaq+Athabask:Greenland_Saqqaq.SG=China_NEastAsia_Inland_EN+Dzhilinda-1_M_N.SG+Syalakh-Belkachi	0.00145024	China_NEastAsia_Inland_EN	0.0694908	0.0551211	1.26069	FALSE	3	TRUE
Greenland_Saqqaq.SG	Yakutia_pop_orig_qpAdms_5b_Saqqaq+Athabask:Greenland_Saqqaq.SG=China_NEastAsia_Inland_EN+Dzhilinda-1_M_N.SG+Syalakh-Belkachi	0.00145024	Dzhilinda-1_M_N.SG	0.0815079	0.352871	0.230985	FALSE	3	TRUE
Greenland_Saqqaq.SG	Yakutia_pop_orig_qpAdms_5b_Saqqaq+Athabask:Greenland_Saqqaq.SG=China_NEastAsia_Inland_EN+Dzhilinda-1_M_N.SG+Syalakh-Belkachi	0.00145024	Syalakh-Belkachi	0.849001	0.379892	2.23485	FALSE	3	TRUE
Greenland_Saqqaq.SG	Yakutia_pop_orig_qpAdms_5b_Saqqaq+Athabask:Greenland_Saqqaq.SG=Ust_Kyakhta+Transbaikal_EMN_9-8kya+Syalakh-Belkachi	0.00131315	Ust_Kyakhta	0.0543565	0.0420749	1.2919	FALSE	3	TRUE
Greenland_Saqqaq.SG	Yakutia_pop_orig_qpAdms_5b_Saqqaq+Athabask:Greenland_Saqqaq.SG=Ust_Kyakhta+Transbaikal_EMN_9-8kya+Syalakh-Belkachi	0.00131315	Transbaikal_EMN_9-8kya	0.0388059	0.0541755	0.7163	FALSE	3	TRUE
Greenland_Saqqaq.SG	Yakutia_pop_orig_qpAdms_5b_Saqqaq+Athabask:Greenland_Saqqaq.SG=Ust_Kyakhta+Transbaikal_EMN_9-8kya+Syalakh-Belkachi	0.00131315	Syalakh-Belkachi	0.906838	0.0772555	11.7382	FALSE	3	TRUE
Greenland_Saqqaq.SG	Yakutia_pop_orig_qpAdms_5b_Saqqaq+Athabask:Greenland_Saqqaq.SG=Dzhilinda-1_M_N.SG+Syalakh-Belkachi+Cisbaikal_EN	0.00129351	Dzhilinda-1_M_N.SG	0.787309	6.06178	0.129881	FALSE	3	TRUE
Greenland_Saqqaq.SG	Yakutia_pop_orig_qpAdms_5b_Saqqaq+Athabask:Greenland_Saqqaq.SG=Dzhilinda-1_M_N.SG+Syalakh-Belkachi+Cisbaikal_EN	0.00129351	Syalakh-Belkachi	0.0401107	6.8936	0.00581854	FALSE	3	TRUE
Greenland_Saqqaq.SG	Yakutia_pop_orig_qpAdms_5b_Saqqaq+Athabask:Greenland_Saqqaq.SG=Dzhilinda-1_M_N.SG+Syalakh-Belkachi+Cisbaikal_EN	0.00129351	Cisbaikal_EN	0.172581	0.83534	0.206599	FALSE	3	TRUE
Greenland_Saqqaq.SG	Yakutia_pop_orig_qpAdms_5b_Saqqaq+Athabask:Greenland_Saqqaq.SG=Khaiyrgas.SG+Syalakh-Belkachi+Transbaikal_EMN_7.5-6kya	0.00126771	Khaiyrgas.SG	0.13024	0.0621487	2.09562	FALSE	3	TRUE
Greenland_Saqqaq.SG	Yakutia_pop_orig_qpAdms_5b_Saqqaq+Athabask:Greenland_Saqqaq.SG=Khaiyrgas.SG+Syalakh-Belkachi+Transbaikal_EMN_7.5-6kya	0.00126771	Syalakh-Belkachi	0.741578	0.128165	5.78612	FALSE	3	TRUE
Greenland_Saqqaq.SG	Yakutia_pop_orig_qpAdms_5b_Saqqaq+Athabask:Greenland_Saqqaq.SG=Khaiyrgas.SG+Syalakh-Belkachi+Transbaikal_EMN_7.5-6kya	0.00126771	Transbaikal_EMN_7.5-6kya	0.128182	0.0759688	1.6873	FALSE	3	TRUE
Greenland_Saqqaq.SG	Yakutia_pop_orig_qpAdms_5b_Saqqaq+Athabask:Greenland_Saqqaq.SG=Peru_Laramate_900BP+China_NEastAsia_Inland_EN+Syalakh-Belkachi	0.00124178	Peru_Laramate_900BP	0.0715063	0.0437837	1.63317	FALSE	3	TRUE
Greenland_Saqqaq.SG	Yakutia_pop_orig_qpAdms_5b_Saqqaq+Athabask:Greenland_Saqqaq.SG=Peru_Laramate_900BP+China_NEastAsia_Inland_EN+Syalakh-Belkachi	0.00124178	China_NEastAsia_Inland_EN	0.0713236	0.0502832	1.41844	FALSE	3	TRUE
Greenland_Saqqaq.SG	Yakutia_pop_orig_qpAdms_5b_Saqqaq+Athabask:Greenland_Saqqaq.SG=Peru_Laramate_900BP+China_NEastAsia_Inland_EN+Syalakh-Belkachi	0.00124178	Syalakh-Belkachi	0.85717	0.0742554	11.5435	FALSE	3	TRUE
Greenland_Saqqaq.SG	Yakutia_pop_orig_qpAdms_5b_Saqqaq+Athabask:Greenland_Saqqaq.SG=Syalakh-Belkachi+Transbaikal_EMN_7.5-6kya+Cisbaikal_LNBA	0.00117746	Syalakh-Belkachi	0.826584	0.0792752	10.4268	FALSE	3	TRUE
Greenland_Saqqaq.SG	Yakutia_pop_orig_qpAdms_5b_Saqqaq+Athabask:Greenland_Saqqaq.SG=Syalakh-Belkachi+Transbaikal_EMN_7.5-6kya+Cisbaikal_LNBA	0.00117746	Transbaikal_EMN_7.5-6kya	0.0234358	0.0516422	0.453811	FALSE	3	TRUE
Greenland_Saqqaq.SG	Yakutia_pop_orig_qpAdms_5b_Saqqaq+Athabask:Greenland_Saqqaq.SG=Syalakh-Belkachi+Transbaikal_EMN_7.5-6kya+Cisbaikal_LNBA	0.00117746	Cisbaikal_LNBA	0.14998	0.0635278	2.36086	FALSE	3	TRUE
Greenland_Saqqaq.SG	Yakutia_pop_orig_qpAdms_5b_Saqqaq+Athabask:Greenland_Saqqaq.SG=Peru_Laramate_900BP+Ust_Kyakhta+Syalakh-Belkachi	0.00109726	Peru_Laramate_900BP	0.0570963	0.0501182	1.13923	FALSE	3	TRUE
Greenland_Saqqaq.SG	Yakutia_pop_orig_qpAdms_5b_Saqqaq+Athabask:Greenland_Saqqaq.SG=Peru_Laramate_900BP+Ust_Kyakhta+Syalakh-Belkachi	0.00109726	Ust_Kyakhta	0.0140714	0.0452365	0.311064	FALSE	3	TRUE
Greenland_Saqqaq.SG	Yakutia_pop_orig_qpAdms_5b_Saqqaq+Athabask:Greenland_Saqqaq.SG=Peru_Laramate_900BP+Ust_Kyakhta+Syalakh-Belkachi	0.00109726	Syalakh-Belkachi	0.928832	0.0474049	19.5936	FALSE	3	TRUE
Greenland_Saqqaq.SG	Yakutia_pop_orig_qpAdms_5b_Saqqaq+Athabask:Greenland_Saqqaq.SG=Peru_Laramate_900BP+Syalakh-Belkachi+Transbaikal_EMN_7.5-6kya	0.00109662	Peru_Laramate_900BP	0.125733	0.0543533	2.31325	FALSE	3	TRUE
Greenland_Saqqaq.SG	Yakutia_pop_orig_qpAdms_5b_Saqqaq+Athabask:Greenland_Saqqaq.SG=Peru_Laramate_900BP+Syalakh-Belkachi+Transbaikal_EMN_7.5-6kya	0.00109662	Syalakh-Belkachi	0.75323	0.112505	6.69508	FALSE	3	TRUE
Greenland_Saqqaq.SG	Yakutia_pop_orig_qpAdms_5b_Saqqaq+Athabask:Greenland_Saqqaq.SG=Peru_Laramate_900BP+Syalakh-Belkachi+Transbaikal_EMN_7.5-6kya	0.00109662	Transbaikal_EMN_7.5-6kya	0.121037	0.0689625	1.75511	FALSE	3	TRUE
Greenland_Saqqaq.SG	Yakutia_pop_orig_qpAdms_5b_Saqqaq+Athabask:Greenland_Saqqaq.SG=Khaiyrgas.SG+Syalakh-Belkachi+Cisbaikal_LNBA	0.00107535	Khaiyrgas.SG	0.0381919	0.0513279	0.744078	FALSE	3	TRUE
Greenland_Saqqaq.SG	Yakutia_pop_orig_qpAdms_5b_Saqqaq+Athabask:Greenland_Saqqaq.SG=Khaiyrgas.SG+Syalakh-Belkachi+Cisbaikal_LNBA	0.00107535	Syalakh-Belkachi	0.840275	0.0656377	12.8017	FALSE	3	TRUE
Greenland_Saqqaq.SG	Yakutia_pop_orig_qpAdms_5b_Saqqaq+Athabask:Greenland_Saqqaq.SG=Khaiyrgas.SG+Syalakh-Belkachi+Cisbaikal_LNBA	0.00107535	Cisbaikal_LNBA	0.121533	0.0704698	1.72461	FALSE	3	TRUE
Greenland_Saqqaq.SG	Yakutia_pop_orig_qpAdms_5b_Saqqaq+Athabask:Greenland_Saqqaq.SG=Ust_Kyakhta+Syalakh-Belkachi+Transbaikal_EMN_7.5-6kya	0.00104517	Ust_Kyakhta	0.0405794	0.0395784	1.02529	FALSE	3	TRUE
Greenland_Saqqaq.SG	Yakutia_pop_orig_qpAdms_5b_Saqqaq+Athabask:Greenland_Saqqaq.SG=Ust_Kyakhta+Syalakh-Belkachi+Transbaikal_EMN_7.5-6kya	0.00104517	Syalakh-Belkachi	0.919496	0.0701818	13.1016	FALSE	3	TRUE
Greenland_Saqqaq.SG	Yakutia_pop_orig_qpAdms_5b_Saqqaq+Athabask:Greenland_Saqqaq.SG=Ust_Kyakhta+Syalakh-Belkachi+Transbaikal_EMN_7.5-6kya	0.00104517	Transbaikal_EMN_7.5-6kya	0.0399244	0.0529732	0.753672	FALSE	3	TRUE
Greenland_Saqqaq.SG	Yakutia_pop_orig_qpAdms_5b_Saqqaq+Athabask:Greenland_Saqqaq.SG=Peru_Laramate_900BP+Transbaikal_EMN_9-8kya+Syalakh-Belkachi	0.00103785	Peru_Laramate_900BP	0.125193	0.0532347	2.35171	FALSE	3	TRUE
Greenland_Saqqaq.SG	Yakutia_pop_orig_qpAdms_5b_Saqqaq+Athabask:Greenland_Saqqaq.SG=Peru_Laramate_900BP+Transbaikal_EMN_9-8kya+Syalakh-Belkachi	0.00103785	Transbaikal_EMN_9-8kya	0.104632	0.063703	1.6425	FALSE	3	TRUE
Greenland_Saqqaq.SG	Yakutia_pop_orig_qpAdms_5b_Saqqaq+Athabask:Greenland_Saqqaq.SG=Peru_Laramate_900BP+Transbaikal_EMN_9-8kya+Syalakh-Belkachi	0.00103785	Syalakh-Belkachi	0.770175	0.105211	7.32029	FALSE	3	TRUE
Greenland_Saqqaq.SG	Yakutia_pop_orig_qpAdms_5b_Saqqaq+Athabask:Greenland_Saqqaq.SG=Ust_Kyakhta+Syalakh-Belkachi+Mongolia_N_North	0.00100009	Ust_Kyakhta	0.0306655	0.0401672	0.763445	FALSE	3	TRUE
Greenland_Saqqaq.SG	Yakutia_pop_orig_qpAdms_5b_Saqqaq+Athabask:Greenland_Saqqaq.SG=Ust_Kyakhta+Syalakh-Belkachi+Mongolia_N_North	0.00100009	Syalakh-Belkachi	0.90457	0.0608493	14.8657	FALSE	3	TRUE
Greenland_Saqqaq.SG	Yakutia_pop_orig_qpAdms_5b_Saqqaq+Athabask:Greenland_Saqqaq.SG=Ust_Kyakhta+Syalakh-Belkachi+Mongolia_N_North	0.00100009	Mongolia_N_North	0.0647649	0.0490229	1.32112	FALSE	3	TRUE
Greenland_Saqqaq.SG	Yakutia_pop_orig_qpAdms_5b_Saqqaq+Athabask:Greenland_Saqqaq.SG=Peru_Laramate_900BP+Syalakh-Belkachi+Cisbaikal_EN	0.000961996	Peru_Laramate_900BP	0.10385	0.0464609	2.23521	FALSE	3	TRUE
Greenland_Saqqaq.SG	Yakutia_pop_orig_qpAdms_5b_Saqqaq+Athabask:Greenland_Saqqaq.SG=Peru_Laramate_900BP+Syalakh-Belkachi+Cisbaikal_EN	0.000961996	Syalakh-Belkachi	0.796099	0.0970803	8.20042	FALSE	3	TRUE
Greenland_Saqqaq.SG	Yakutia_pop_orig_qpAdms_5b_Saqqaq+Athabask:Greenland_Saqqaq.SG=Peru_Laramate_900BP+Syalakh-Belkachi+Cisbaikal_EN	0.000961996	Cisbaikal_EN	0.100051	0.0692748	1.44426	FALSE	3	TRUE
Greenland_Saqqaq.SG	Yakutia_pop_orig_qpAdms_5b_Saqqaq+Athabask:Greenland_Saqqaq.SG=Transbaikal_EMN_9-8kya+Syalakh-Belkachi+Cisbaikal_LNBA	0.00089493	Transbaikal_EMN_9-8kya	0.00884144	0.0519178	0.170297	FALSE	3	TRUE
Greenland_Saqqaq.SG	Yakutia_pop_orig_qpAdms_5b_Saqqaq+Athabask:Greenland_Saqqaq.SG=Transbaikal_EMN_9-8kya+Syalakh-Belkachi+Cisbaikal_LNBA	0.00089493	Syalakh-Belkachi	0.844916	0.0778602	10.8517	FALSE	3	TRUE
Greenland_Saqqaq.SG	Yakutia_pop_orig_qpAdms_5b_Saqqaq+Athabask:Greenland_Saqqaq.SG=Transbaikal_EMN_9-8kya+Syalakh-Belkachi+Cisbaikal_LNBA	0.00089493	Cisbaikal_LNBA	0.146243	0.0632884	2.31074	FALSE	3	TRUE
Greenland_Saqqaq.SG	Yakutia_pop_orig_qpAdms_5b_Saqqaq+Athabask:Greenland_Saqqaq.SG=Ust_Kyakhta+Syalakh-Belkachi+China_AmurRiver_N	0.000865801	Ust_Kyakhta	0.0364261	0.0396621	0.91841	FALSE	3	TRUE
Greenland_Saqqaq.SG	Yakutia_pop_orig_qpAdms_5b_Saqqaq+Athabask:Greenland_Saqqaq.SG=Ust_Kyakhta+Syalakh-Belkachi+China_AmurRiver_N	0.000865801	Syalakh-Belkachi	0.926353	0.0531357	17.4337	FALSE	3	TRUE
Greenland_Saqqaq.SG	Yakutia_pop_orig_qpAdms_5b_Saqqaq+Athabask:Greenland_Saqqaq.SG=Ust_Kyakhta+Syalakh-Belkachi+China_AmurRiver_N	0.000865801	China_AmurRiver_N	0.0372207	0.0354702	1.04935	FALSE	3	TRUE
Greenland_Saqqaq.SG	Yakutia_pop_orig_qpAdms_5b_Saqqaq+Athabask:Greenland_Saqqaq.SG=Khaiyrgas.SG+Transbaikal_EMN_9-8kya+Syalakh-Belkachi	0.000856249	Khaiyrgas.SG	0.118736	0.0632721	1.87659	FALSE	3	TRUE
Greenland_Saqqaq.SG	Yakutia_pop_orig_qpAdms_5b_Saqqaq+Athabask:Greenland_Saqqaq.SG=Khaiyrgas.SG+Transbaikal_EMN_9-8kya+Syalakh-Belkachi	0.000856249	Transbaikal_EMN_9-8kya	0.104616	0.073326	1.42673	FALSE	3	TRUE
Greenland_Saqqaq.SG	Yakutia_pop_orig_qpAdms_5b_Saqqaq+Athabask:Greenland_Saqqaq.SG=Khaiyrgas.SG+Transbaikal_EMN_9-8kya+Syalakh-Belkachi	0.000856249	Syalakh-Belkachi	0.776648	0.12624	6.15217	FALSE	3	TRUE
Greenland_Saqqaq.SG	Yakutia_pop_orig_qpAdms_5b_Saqqaq+Athabask:Greenland_Saqqaq.SG=Syalakh-Belkachi+China_AmurRiver_N+Cisbaikal_LNBA	0.000839658	Syalakh-Belkachi	0.823399	0.0702355	11.7234	FALSE	3	TRUE
Greenland_Saqqaq.SG	Yakutia_pop_orig_qpAdms_5b_Saqqaq+Athabask:Greenland_Saqqaq.SG=Syalakh-Belkachi+China_AmurRiver_N+Cisbaikal_LNBA	0.000839658	China_AmurRiver_N	0.0366233	0.0344516	1.06304	FALSE	3	TRUE
Greenland_Saqqaq.SG	Yakutia_pop_orig_qpAdms_5b_Saqqaq+Athabask:Greenland_Saqqaq.SG=Syalakh-Belkachi+China_AmurRiver_N+Cisbaikal_LNBA	0.000839658	Cisbaikal_LNBA	0.139978	0.0612713	2.28455	FALSE	3	TRUE
Greenland_Saqqaq.SG	Yakutia_pop_orig_qpAdms_5b_Saqqaq+Athabask:Greenland_Saqqaq.SG=Peru_Laramate_900BP+Syalakh-Belkachi+Mongolia_N_North	0.000784523	Peru_Laramate_900BP	0.108001	0.0470272	2.29656	FALSE	3	TRUE
Greenland_Saqqaq.SG	Yakutia_pop_orig_qpAdms_5b_Saqqaq+Athabask:Greenland_Saqqaq.SG=Peru_Laramate_900BP+Syalakh-Belkachi+Mongolia_N_North	0.000784523	Syalakh-Belkachi	0.781853	0.0863083	9.05884	FALSE	3	TRUE
Greenland_Saqqaq.SG	Yakutia_pop_orig_qpAdms_5b_Saqqaq+Athabask:Greenland_Saqqaq.SG=Peru_Laramate_900BP+Syalakh-Belkachi+Mongolia_N_North	0.000784523	Mongolia_N_North	0.110146	0.0540068	2.03949	FALSE	3	TRUE
Greenland_Saqqaq.SG	Yakutia_pop_orig_qpAdms_5b_Saqqaq+Athabask:Greenland_Saqqaq.SG=Khaiyrgas.SG+Syalakh-Belkachi+Cisbaikal_EN	0.000782192	Khaiyrgas.SG	0.0888076	0.0495566	1.79204	FALSE	3	TRUE
Greenland_Saqqaq.SG	Yakutia_pop_orig_qpAdms_5b_Saqqaq+Athabask:Greenland_Saqqaq.SG=Khaiyrgas.SG+Syalakh-Belkachi+Cisbaikal_EN	0.000782192	Syalakh-Belkachi	0.81958	0.101537	8.07175	FALSE	3	TRUE
Greenland_Saqqaq.SG	Yakutia_pop_orig_qpAdms_5b_Saqqaq+Athabask:Greenland_Saqqaq.SG=Khaiyrgas.SG+Syalakh-Belkachi+Cisbaikal_EN	0.000782192	Cisbaikal_EN	0.0916128	0.071016	1.29003	FALSE	3	TRUE
Greenland_Saqqaq.SG	Yakutia_pop_orig_qpAdms_5b_Saqqaq+Athabask:Greenland_Saqqaq.SG=Syalakh-Belkachi+Cisbaikal_EN+Cisbaikal_LNBA	0.00072171	Syalakh-Belkachi	0.855792	0.0762941	11.217	FALSE	3	TRUE
Greenland_Saqqaq.SG	Yakutia_pop_orig_qpAdms_5b_Saqqaq+Athabask:Greenland_Saqqaq.SG=Syalakh-Belkachi+Cisbaikal_EN+Cisbaikal_LNBA	0.00072171	Cisbaikal_EN	0.0109552	0.069059	0.158635	FALSE	3	TRUE
Greenland_Saqqaq.SG	Yakutia_pop_orig_qpAdms_5b_Saqqaq+Athabask:Greenland_Saqqaq.SG=Syalakh-Belkachi+Cisbaikal_EN+Cisbaikal_LNBA	0.00072171	Cisbaikal_LNBA	0.133252	0.0671055	1.98571	FALSE	3	TRUE
Greenland_Saqqaq.SG	Yakutia_pop_orig_qpAdms_5b_Saqqaq+Athabask:Greenland_Saqqaq.SG=Syalakh-Belkachi+Mongolia_N_North+Cisbaikal_LNBA	0.000709055	Syalakh-Belkachi	0.829294	0.0706332	11.7408	FALSE	3	TRUE
Greenland_Saqqaq.SG	Yakutia_pop_orig_qpAdms_5b_Saqqaq+Athabask:Greenland_Saqqaq.SG=Syalakh-Belkachi+Mongolia_N_North+Cisbaikal_LNBA	0.000709055	Mongolia_N_North	0.0396009	0.0499681	0.792524	FALSE	3	TRUE
Greenland_Saqqaq.SG	Yakutia_pop_orig_qpAdms_5b_Saqqaq+Athabask:Greenland_Saqqaq.SG=Syalakh-Belkachi+Mongolia_N_North+Cisbaikal_LNBA	0.000709055	Cisbaikal_LNBA	0.131105	0.0644056	2.03562	FALSE	3	TRUE
Greenland_Saqqaq.SG	Yakutia_pop_orig_qpAdms_5b_Saqqaq+Athabask:Greenland_Saqqaq.SG=China_AmurRiver_EarlyN+Syalakh-Belkachi+Cisbaikal_LNBA	0.000702699	China_AmurRiver_EarlyN	0.00947494	0.030768	0.307948	FALSE	3	TRUE
Greenland_Saqqaq.SG	Yakutia_pop_orig_qpAdms_5b_Saqqaq+Athabask:Greenland_Saqqaq.SG=China_AmurRiver_EarlyN+Syalakh-Belkachi+Cisbaikal_LNBA	0.000702699	Syalakh-Belkachi	0.846152	0.0676791	12.5024	FALSE	3	TRUE
Greenland_Saqqaq.SG	Yakutia_pop_orig_qpAdms_5b_Saqqaq+Athabask:Greenland_Saqqaq.SG=China_AmurRiver_EarlyN+Syalakh-Belkachi+Cisbaikal_LNBA	0.000702699	Cisbaikal_LNBA	0.144373	0.0620907	2.32519	FALSE	3	TRUE
Greenland_Saqqaq.SG	Yakutia_pop_orig_qpAdms_5b_Saqqaq+Athabask:Greenland_Saqqaq.SG=Peru_Laramate_900BP+Syalakh-Belkachi+Cisbaikal_LNBA	0.00069553	Peru_Laramate_900BP	0.0371872	0.0473541	0.785301	FALSE	3	TRUE
Greenland_Saqqaq.SG	Yakutia_pop_orig_qpAdms_5b_Saqqaq+Athabask:Greenland_Saqqaq.SG=Peru_Laramate_900BP+Syalakh-Belkachi+Cisbaikal_LNBA	0.00069553	Syalakh-Belkachi	0.849187	0.0648641	13.0918	FALSE	3	TRUE
Greenland_Saqqaq.SG	Yakutia_pop_orig_qpAdms_5b_Saqqaq+Athabask:Greenland_Saqqaq.SG=Peru_Laramate_900BP+Syalakh-Belkachi+Cisbaikal_LNBA	0.00069553	Cisbaikal_LNBA	0.113625	0.0704439	1.61299	FALSE	3	TRUE
Greenland_Saqqaq.SG	Yakutia_pop_orig_qpAdms_5b_Saqqaq+Athabask:Greenland_Saqqaq.SG=China_AmurRiver_LPaleolithic_14K+China_NEastAsia_Inland_EN+Syalakh-Belkachi	0.000687379	China_AmurRiver_LPaleolithic_14K	0.0104096	0.0483243	0.215412	FALSE	3	TRUE
Greenland_Saqqaq.SG	Yakutia_pop_orig_qpAdms_5b_Saqqaq+Athabask:Greenland_Saqqaq.SG=China_AmurRiver_LPaleolithic_14K+China_NEastAsia_Inland_EN+Syalakh-Belkachi	0.000687379	China_NEastAsia_Inland_EN	0.044618	0.0757343	0.589138	FALSE	3	TRUE
Greenland_Saqqaq.SG	Yakutia_pop_orig_qpAdms_5b_Saqqaq+Athabask:Greenland_Saqqaq.SG=China_AmurRiver_LPaleolithic_14K+China_NEastAsia_Inland_EN+Syalakh-Belkachi	0.000687379	Syalakh-Belkachi	0.944972	0.0497256	19.0037	FALSE	3	TRUE
Greenland_Saqqaq.SG	Yakutia_pop_orig_qpAdms_5b_Saqqaq+Athabask:Greenland_Saqqaq.SG=Ust_Kyakhta+China_AmurRiver_LPaleolithic_14K+Syalakh-Belkachi	0.000661376	Ust_Kyakhta	0.0362648	0.0396756	0.914032	FALSE	3	TRUE
Greenland_Saqqaq.SG	Yakutia_pop_orig_qpAdms_5b_Saqqaq+Athabask:Greenland_Saqqaq.SG=Ust_Kyakhta+China_AmurRiver_LPaleolithic_14K+Syalakh-Belkachi	0.000661376	China_AmurRiver_LPaleolithic_14K	0.0312966	0.0310892	1.00667	FALSE	3	TRUE
Greenland_Saqqaq.SG	Yakutia_pop_orig_qpAdms_5b_Saqqaq+Athabask:Greenland_Saqqaq.SG=Ust_Kyakhta+China_AmurRiver_LPaleolithic_14K+Syalakh-Belkachi	0.000661376	Syalakh-Belkachi	0.932439	0.0487415	19.1303	FALSE	3	TRUE
Greenland_Saqqaq.SG	Yakutia_pop_orig_qpAdms_5b_Saqqaq+Athabask:Greenland_Saqqaq.SG=Ust_Kyakhta+China_AmurRiver_EarlyN+Syalakh-Belkachi	0.000644068	Ust_Kyakhta	0.038402	0.0395307	0.971447	FALSE	3	TRUE
Greenland_Saqqaq.SG	Yakutia_pop_orig_qpAdms_5b_Saqqaq+Athabask:Greenland_Saqqaq.SG=Ust_Kyakhta+China_AmurRiver_EarlyN+Syalakh-Belkachi	0.000644068	China_AmurRiver_EarlyN	0.0132553	0.0316965	0.418195	FALSE	3	TRUE
Greenland_Saqqaq.SG	Yakutia_pop_orig_qpAdms_5b_Saqqaq+Athabask:Greenland_Saqqaq.SG=Ust_Kyakhta+China_AmurRiver_EarlyN+Syalakh-Belkachi	0.000644068	Syalakh-Belkachi	0.948343	0.0511769	18.5307	FALSE	3	TRUE
Greenland_Saqqaq.SG	Yakutia_pop_orig_qpAdms_5b_Saqqaq+Athabask:Greenland_Saqqaq.SG=China_AmurRiver_LPaleolithic_14K+Syalakh-Belkachi+Cisbaikal_LNBA	0.000638681	China_AmurRiver_LPaleolithic_14K	0.0271336	0.0303395	0.89433	FALSE	3	TRUE
Greenland_Saqqaq.SG	Yakutia_pop_orig_qpAdms_5b_Saqqaq+Athabask:Greenland_Saqqaq.SG=China_AmurRiver_LPaleolithic_14K+Syalakh-Belkachi+Cisbaikal_LNBA	0.000638681	Syalakh-Belkachi	0.83704	0.0661698	12.6499	FALSE	3	TRUE
Greenland_Saqqaq.SG	Yakutia_pop_orig_qpAdms_5b_Saqqaq+Athabask:Greenland_Saqqaq.SG=China_AmurRiver_LPaleolithic_14K+Syalakh-Belkachi+Cisbaikal_LNBA	0.000638681	Cisbaikal_LNBA	0.135826	0.0620537	2.18885	FALSE	3	TRUE
Greenland_Saqqaq.SG	Yakutia_pop_orig_qpAdms_5b_Saqqaq+Athabask:Greenland_Saqqaq.SG=Khaiyrgas.SG+Syalakh-Belkachi+Mongolia_N_North	0.000626983	Khaiyrgas.SG	0.0951835	0.0512032	1.85894	FALSE	3	TRUE
Greenland_Saqqaq.SG	Yakutia_pop_orig_qpAdms_5b_Saqqaq+Athabask:Greenland_Saqqaq.SG=Khaiyrgas.SG+Syalakh-Belkachi+Mongolia_N_North	0.000626983	Syalakh-Belkachi	0.808105	0.0902214	8.95691	FALSE	3	TRUE
Greenland_Saqqaq.SG	Yakutia_pop_orig_qpAdms_5b_Saqqaq+Athabask:Greenland_Saqqaq.SG=Khaiyrgas.SG+Syalakh-Belkachi+Mongolia_N_North	0.000626983	Mongolia_N_North	0.0967113	0.0551574	1.75337	FALSE	3	TRUE
Greenland_Saqqaq.SG	Yakutia_pop_orig_qpAdms_5b_Saqqaq+Athabask:Greenland_Saqqaq.SG=Altai_N_9kya+Ust_Kyakhta+Syalakh-Belkachi	0.000582025	Altai_N_9kya	0.0077598	0.0289563	0.267983	FALSE	3	TRUE
Greenland_Saqqaq.SG	Yakutia_pop_orig_qpAdms_5b_Saqqaq+Athabask:Greenland_Saqqaq.SG=Altai_N_9kya+Ust_Kyakhta+Syalakh-Belkachi	0.000582025	Ust_Kyakhta	0.0338579	0.0450925	0.750854	FALSE	3	TRUE
Greenland_Saqqaq.SG	Yakutia_pop_orig_qpAdms_5b_Saqqaq+Athabask:Greenland_Saqqaq.SG=Altai_N_9kya+Ust_Kyakhta+Syalakh-Belkachi	0.000582025	Syalakh-Belkachi	0.958382	0.0404822	23.6742	FALSE	3	TRUE
Greenland_Saqqaq.SG	Yakutia_pop_orig_qpAdms_5b_Saqqaq+Athabask:Greenland_Saqqaq.SG=China_AmurRiver_Mesolithic+Syalakh-Belkachi+Cisbaikal_LNBA	0.000574306	China_AmurRiver_Mesolithic	0.0128778	0.0304178	0.423366	FALSE	3	TRUE
Greenland_Saqqaq.SG	Yakutia_pop_orig_qpAdms_5b_Saqqaq+Athabask:Greenland_Saqqaq.SG=China_AmurRiver_Mesolithic+Syalakh-Belkachi+Cisbaikal_LNBA	0.000574306	Syalakh-Belkachi	0.846589	0.0682672	12.4011	FALSE	3	TRUE
Greenland_Saqqaq.SG	Yakutia_pop_orig_qpAdms_5b_Saqqaq+Athabask:Greenland_Saqqaq.SG=China_AmurRiver_Mesolithic+Syalakh-Belkachi+Cisbaikal_LNBA	0.000574306	Cisbaikal_LNBA	0.140533	0.0620394	2.26522	FALSE	3	TRUE
Greenland_Saqqaq.SG	Yakutia_pop_orig_qpAdms_5b_Saqqaq+Athabask:Greenland_Saqqaq.SG=Russia_AfontovaGora3+China_NEastAsia_Inland_EN+Syalakh-Belkachi	0.00055362	Russia_AfontovaGora3	0.00735115	0.0164016	0.448198	FALSE	3	TRUE
Greenland_Saqqaq.SG	Yakutia_pop_orig_qpAdms_5b_Saqqaq+Athabask:Greenland_Saqqaq.SG=Russia_AfontovaGora3+China_NEastAsia_Inland_EN+Syalakh-Belkachi	0.00055362	China_NEastAsia_Inland_EN	0.0742602	0.0603984	1.22951	FALSE	3	TRUE
Greenland_Saqqaq.SG	Yakutia_pop_orig_qpAdms_5b_Saqqaq+Athabask:Greenland_Saqqaq.SG=Russia_AfontovaGora3+China_NEastAsia_Inland_EN+Syalakh-Belkachi	0.00055362	Syalakh-Belkachi	0.918389	0.0711849	12.9015	FALSE	3	TRUE
Greenland_Saqqaq.SG	Yakutia_pop_orig_qpAdms_5b_Saqqaq+Athabask:Greenland_Saqqaq.SG=Ust_Kyakhta+China_AmurRiver_Mesolithic+Syalakh-Belkachi	0.000538348	Ust_Kyakhta	0.0379219	0.0396045	0.957515	FALSE	3	TRUE
Greenland_Saqqaq.SG	Yakutia_pop_orig_qpAdms_5b_Saqqaq+Athabask:Greenland_Saqqaq.SG=Ust_Kyakhta+China_AmurRiver_Mesolithic+Syalakh-Belkachi	0.000538348	China_AmurRiver_Mesolithic	0.0146415	0.0313158	0.467545	FALSE	3	TRUE
Greenland_Saqqaq.SG	Yakutia_pop_orig_qpAdms_5b_Saqqaq+Athabask:Greenland_Saqqaq.SG=Ust_Kyakhta+China_AmurRiver_Mesolithic+Syalakh-Belkachi	0.000538348	Syalakh-Belkachi	0.947437	0.0507757	18.6593	FALSE	3	TRUE
Greenland_Saqqaq.SG	Yakutia_pop_orig_qpAdms_5b_Saqqaq+Athabask:Greenland_Saqqaq.SG=Ust_Kyakhta+China_NEastAsia_Coastal_EN+Syalakh-Belkachi	0.000512236	Ust_Kyakhta	0.0306106	0.0399118	0.766957	FALSE	3	TRUE
Greenland_Saqqaq.SG	Yakutia_pop_orig_qpAdms_5b_Saqqaq+Athabask:Greenland_Saqqaq.SG=Ust_Kyakhta+China_NEastAsia_Coastal_EN+Syalakh-Belkachi	0.000512236	China_NEastAsia_Coastal_EN	0.0418958	0.0394571	1.06181	FALSE	3	TRUE
Greenland_Saqqaq.SG	Yakutia_pop_orig_qpAdms_5b_Saqqaq+Athabask:Greenland_Saqqaq.SG=Ust_Kyakhta+China_NEastAsia_Coastal_EN+Syalakh-Belkachi	0.000512236	Syalakh-Belkachi	0.927494	0.052417	17.6945	FALSE	3	TRUE
Greenland_Saqqaq.SG	Yakutia_pop_orig_qpAdms_5b_Saqqaq+Athabask:Greenland_Saqqaq.SG=China_NEastAsia_Coastal_EN+Syalakh-Belkachi+Cisbaikal_LNBA	0.000507187	China_NEastAsia_Coastal_EN	0.0290424	0.0385901	0.752586	FALSE	3	TRUE
Greenland_Saqqaq.SG	Yakutia_pop_orig_qpAdms_5b_Saqqaq+Athabask:Greenland_Saqqaq.SG=China_NEastAsia_Coastal_EN+Syalakh-Belkachi+Cisbaikal_LNBA	0.000507187	Syalakh-Belkachi	0.83769	0.0682506	12.2737	FALSE	3	TRUE
Greenland_Saqqaq.SG	Yakutia_pop_orig_qpAdms_5b_Saqqaq+Athabask:Greenland_Saqqaq.SG=China_NEastAsia_Coastal_EN+Syalakh-Belkachi+Cisbaikal_LNBA	0.000507187	Cisbaikal_LNBA	0.133268	0.0623702	2.13672	FALSE	3	TRUE
Greenland_Saqqaq.SG	Yakutia_pop_orig_qpAdms_5b_Saqqaq+Athabask:Greenland_Saqqaq.SG=Ust_Kyakhta+China_AmurRiver_LPaleolithic_19K+Syalakh-Belkachi	0.000497015	Ust_Kyakhta	0.0325184	0.0405354	0.802223	FALSE	3	TRUE
Greenland_Saqqaq.SG	Yakutia_pop_orig_qpAdms_5b_Saqqaq+Athabask:Greenland_Saqqaq.SG=Ust_Kyakhta+China_AmurRiver_LPaleolithic_19K+Syalakh-Belkachi	0.000497015	China_AmurRiver_LPaleolithic_19K	0.0264351	0.0409171	0.646064	FALSE	3	TRUE
Greenland_Saqqaq.SG	Yakutia_pop_orig_qpAdms_5b_Saqqaq+Athabask:Greenland_Saqqaq.SG=Ust_Kyakhta+China_AmurRiver_LPaleolithic_19K+Syalakh-Belkachi	0.000497015	Syalakh-Belkachi	0.941047	0.0508439	18.5086	FALSE	3	TRUE
Greenland_Saqqaq.SG	Yakutia_pop_orig_qpAdms_5b_Saqqaq+Athabask:Greenland_Saqqaq.SG=Altai_N_9kya+China_NEastAsia_Inland_EN+Syalakh-Belkachi	0.000476028	Altai_N_9kya	0.0305964	0.0291539	1.04948	FALSE	3	TRUE
Greenland_Saqqaq.SG	Yakutia_pop_orig_qpAdms_5b_Saqqaq+Athabask:Greenland_Saqqaq.SG=Altai_N_9kya+China_NEastAsia_Inland_EN+Syalakh-Belkachi	0.000476028	China_NEastAsia_Inland_EN	0.0778594	0.0575841	1.3521	FALSE	3	TRUE
Greenland_Saqqaq.SG	Yakutia_pop_orig_qpAdms_5b_Saqqaq+Athabask:Greenland_Saqqaq.SG=Altai_N_9kya+China_NEastAsia_Inland_EN+Syalakh-Belkachi	0.000476028	Syalakh-Belkachi	0.891544	0.0762365	11.6945	FALSE	3	TRUE
Greenland_Saqqaq.SG	Yakutia_pop_orig_qpAdms_5b_Saqqaq+Athabask:Greenland_Saqqaq.SG=China_AmurRiver_LPaleolithic_19K+Syalakh-Belkachi+Cisbaikal_LNBA	0.000472906	China_AmurRiver_LPaleolithic_19K	0.0106189	0.0403571	0.263124	FALSE	3	TRUE
Greenland_Saqqaq.SG	Yakutia_pop_orig_qpAdms_5b_Saqqaq+Athabask:Greenland_Saqqaq.SG=China_AmurRiver_LPaleolithic_19K+Syalakh-Belkachi+Cisbaikal_LNBA	0.000472906	Syalakh-Belkachi	0.849586	0.0674639	12.5932	FALSE	3	TRUE
Greenland_Saqqaq.SG	Yakutia_pop_orig_qpAdms_5b_Saqqaq+Athabask:Greenland_Saqqaq.SG=China_AmurRiver_LPaleolithic_19K+Syalakh-Belkachi+Cisbaikal_LNBA	0.000472906	Cisbaikal_LNBA	0.139795	0.0635181	2.20087	FALSE	3	TRUE
Greenland_Saqqaq.SG	Yakutia_pop_orig_qpAdms_5b_Saqqaq+Athabask:Greenland_Saqqaq.SG=Dzhilinda-1_M_N.SG+Syalakh-Belkachi+China_AmurRiver_N	0.000442485	Dzhilinda-1_M_N.SG	0.244614	2.67433	0.0914672	FALSE	3	TRUE
Greenland_Saqqaq.SG	Yakutia_pop_orig_qpAdms_5b_Saqqaq+Athabask:Greenland_Saqqaq.SG=Dzhilinda-1_M_N.SG+Syalakh-Belkachi+China_AmurRiver_N	0.000442485	Syalakh-Belkachi	0.70373	2.83725	0.248032	FALSE	3	TRUE
Greenland_Saqqaq.SG	Yakutia_pop_orig_qpAdms_5b_Saqqaq+Athabask:Greenland_Saqqaq.SG=Dzhilinda-1_M_N.SG+Syalakh-Belkachi+China_AmurRiver_N	0.000442485	China_AmurRiver_N	0.0516561	0.166617	0.31003	FALSE	3	TRUE
Greenland_Saqqaq.SG	Yakutia_pop_orig_qpAdms_5b_Saqqaq+Athabask:Greenland_Saqqaq.SG=Khaiyrgas.SG+Syalakh-Belkachi+China_AmurRiver_N	0.000409715	Khaiyrgas.SG	0.082902	0.0493698	1.6792	FALSE	3	TRUE
Greenland_Saqqaq.SG	Yakutia_pop_orig_qpAdms_5b_Saqqaq+Athabask:Greenland_Saqqaq.SG=Khaiyrgas.SG+Syalakh-Belkachi+China_AmurRiver_N	0.000409715	Syalakh-Belkachi	0.86023	0.0731159	11.7653	FALSE	3	TRUE
Greenland_Saqqaq.SG	Yakutia_pop_orig_qpAdms_5b_Saqqaq+Athabask:Greenland_Saqqaq.SG=Khaiyrgas.SG+Syalakh-Belkachi+China_AmurRiver_N	0.000409715	China_AmurRiver_N	0.0568676	0.0384905	1.47745	FALSE	3	TRUE
Greenland_Saqqaq.SG	Yakutia_pop_orig_qpAdms_5b_Saqqaq+Athabask:Greenland_Saqqaq.SG=China_NEastAsia_Inland_EN+Syalakh-Belkachi+Altai_N_7.5-6kya	0.000384311	China_NEastAsia_Inland_EN	0.0786833	0.0577311	1.36293	FALSE	3	TRUE
Greenland_Saqqaq.SG	Yakutia_pop_orig_qpAdms_5b_Saqqaq+Athabask:Greenland_Saqqaq.SG=China_NEastAsia_Inland_EN+Syalakh-Belkachi+Altai_N_7.5-6kya	0.000384311	Syalakh-Belkachi	0.896344	0.0781647	11.4674	FALSE	3	TRUE
Greenland_Saqqaq.SG	Yakutia_pop_orig_qpAdms_5b_Saqqaq+Athabask:Greenland_Saqqaq.SG=China_NEastAsia_Inland_EN+Syalakh-Belkachi+Altai_N_7.5-6kya	0.000384311	Altai_N_7.5-6kya	0.0249728	0.03104	0.804535	FALSE	3	TRUE
Greenland_Saqqaq.SG	Yakutia_pop_orig_qpAdms_5b_Saqqaq+Athabask:Greenland_Saqqaq.SG=Ust_Kyakhta+China_SEastAsia_Coastal_EN+Syalakh-Belkachi	0.000360574	Ust_Kyakhta	0.0333953	0.0412747	0.809099	FALSE	3	TRUE
Greenland_Saqqaq.SG	Yakutia_pop_orig_qpAdms_5b_Saqqaq+Athabask:Greenland_Saqqaq.SG=Ust_Kyakhta+China_SEastAsia_Coastal_EN+Syalakh-Belkachi	0.000360574	China_SEastAsia_Coastal_EN	0.0107807	0.0319301	0.337636	FALSE	3	TRUE
Greenland_Saqqaq.SG	Yakutia_pop_orig_qpAdms_5b_Saqqaq+Athabask:Greenland_Saqqaq.SG=Ust_Kyakhta+China_SEastAsia_Coastal_EN+Syalakh-Belkachi	0.000360574	Syalakh-Belkachi	0.955824	0.0449009	21.2874	FALSE	3	TRUE
Greenland_Saqqaq.SG	Yakutia_pop_orig_qpAdms_5b_Saqqaq+Athabask:Greenland_Saqqaq.SG=Peru_Laramate_900BP+Khaiyrgas.SG+Syalakh-Belkachi	0.000349846	Peru_Laramate_900BP	0.0636589	0.281423	0.226203	FALSE	3	TRUE
Greenland_Saqqaq.SG	Yakutia_pop_orig_qpAdms_5b_Saqqaq+Athabask:Greenland_Saqqaq.SG=Peru_Laramate_900BP+Khaiyrgas.SG+Syalakh-Belkachi	0.000349846	Khaiyrgas.SG	0.00872898	0.278862	0.0313022	FALSE	3	TRUE
Greenland_Saqqaq.SG	Yakutia_pop_orig_qpAdms_5b_Saqqaq+Athabask:Greenland_Saqqaq.SG=Peru_Laramate_900BP+Khaiyrgas.SG+Syalakh-Belkachi	0.000349846	Syalakh-Belkachi	0.927612	0.0440017	21.0813	FALSE	3	TRUE
Greenland_Saqqaq.SG	Yakutia_pop_orig_qpAdms_5b_Saqqaq+Athabask:Greenland_Saqqaq.SG=Peru_Laramate_900BP+Syalakh-Belkachi+China_AmurRiver_N	0.000342908	Peru_Laramate_900BP	0.0758607	0.0431724	1.75716	FALSE	3	TRUE
Greenland_Saqqaq.SG	Yakutia_pop_orig_qpAdms_5b_Saqqaq+Athabask:Greenland_Saqqaq.SG=Peru_Laramate_900BP+Syalakh-Belkachi+China_AmurRiver_N	0.000342908	Syalakh-Belkachi	0.880075	0.0597331	14.7335	FALSE	3	TRUE
Greenland_Saqqaq.SG	Yakutia_pop_orig_qpAdms_5b_Saqqaq+Athabask:Greenland_Saqqaq.SG=Peru_Laramate_900BP+Syalakh-Belkachi+China_AmurRiver_N	0.000342908	China_AmurRiver_N	0.0440642	0.035365	1.24598	FALSE	3	TRUE
Greenland_Saqqaq.SG	Yakutia_pop_orig_qpAdms_5b_Saqqaq+Athabask:Greenland_Saqqaq.SG=Khaiyrgas.SG+China_AmurRiver_LPaleolithic_14K+Syalakh-Belkachi	0.000331789	Khaiyrgas.SG	0.0781154	0.0474786	1.64528	FALSE	3	TRUE
Greenland_Saqqaq.SG	Yakutia_pop_orig_qpAdms_5b_Saqqaq+Athabask:Greenland_Saqqaq.SG=Khaiyrgas.SG+China_AmurRiver_LPaleolithic_14K+Syalakh-Belkachi	0.000331789	China_AmurRiver_LPaleolithic_14K	0.0436795	0.0326651	1.33719	FALSE	3	TRUE
Greenland_Saqqaq.SG	Yakutia_pop_orig_qpAdms_5b_Saqqaq+Athabask:Greenland_Saqqaq.SG=Khaiyrgas.SG+China_AmurRiver_LPaleolithic_14K+Syalakh-Belkachi	0.000331789	Syalakh-Belkachi	0.878205	0.0643778	13.6414	FALSE	3	TRUE
Greenland_Saqqaq.SG	Yakutia_pop_orig_qpAdms_5b_Saqqaq+Athabask:Greenland_Saqqaq.SG=Syalakh-Belkachi+China_AmurRiver_N+Cisbaikal_EN	0.000310119	Syalakh-Belkachi	0.932696	0.0672629	13.8664	FALSE	3	TRUE
Greenland_Saqqaq.SG	Yakutia_pop_orig_qpAdms_5b_Saqqaq+Athabask:Greenland_Saqqaq.SG=Syalakh-Belkachi+China_AmurRiver_N+Cisbaikal_EN	0.000310119	China_AmurRiver_N	0.0368154	0.0402494	0.91468	FALSE	3	TRUE
Greenland_Saqqaq.SG	Yakutia_pop_orig_qpAdms_5b_Saqqaq+Athabask:Greenland_Saqqaq.SG=Syalakh-Belkachi+China_AmurRiver_N+Cisbaikal_EN	0.000310119	Cisbaikal_EN	0.0304886	0.0729255	0.418079	FALSE	3	TRUE
Greenland_Saqqaq.SG	Yakutia_pop_orig_qpAdms_5b_Saqqaq+Athabask:Greenland_Saqqaq.SG=Khaiyrgas.SG+China_AmurRiver_EarlyN+Syalakh-Belkachi	0.000301966	Khaiyrgas.SG	0.0802228	0.0497892	1.61125	FALSE	3	TRUE
Greenland_Saqqaq.SG	Yakutia_pop_orig_qpAdms_5b_Saqqaq+Athabask:Greenland_Saqqaq.SG=Khaiyrgas.SG+China_AmurRiver_EarlyN+Syalakh-Belkachi	0.000301966	China_AmurRiver_EarlyN	0.0304587	0.0347091	0.877543	FALSE	3	TRUE
Greenland_Saqqaq.SG	Yakutia_pop_orig_qpAdms_5b_Saqqaq+Athabask:Greenland_Saqqaq.SG=Khaiyrgas.SG+China_AmurRiver_EarlyN+Syalakh-Belkachi	0.000301966	Syalakh-Belkachi	0.889319	0.0709193	12.5399	FALSE	3	TRUE
Greenland_Saqqaq.SG	Yakutia_pop_orig_qpAdms_5b_Saqqaq+Athabask:Greenland_Saqqaq.SG=China_AmurRiver_EarlyN+Syalakh-Belkachi+Cisbaikal_EN	0.000270507	China_AmurRiver_EarlyN	0.00599214	0.0355967	0.168334	FALSE	3	TRUE
Greenland_Saqqaq.SG	Yakutia_pop_orig_qpAdms_5b_Saqqaq+Athabask:Greenland_Saqqaq.SG=China_AmurRiver_EarlyN+Syalakh-Belkachi+Cisbaikal_EN	0.000270507	Syalakh-Belkachi	0.938139	0.0667947	14.0451	FALSE	3	TRUE
Greenland_Saqqaq.SG	Yakutia_pop_orig_qpAdms_5b_Saqqaq+Athabask:Greenland_Saqqaq.SG=China_AmurRiver_EarlyN+Syalakh-Belkachi+Cisbaikal_EN	0.000270507	Cisbaikal_EN	0.0558689	0.0745494	0.749421	FALSE	3	TRUE
Greenland_Saqqaq.SG	Yakutia_pop_orig_qpAdms_5b_Saqqaq+Athabask:Greenland_Saqqaq.SG=China_AmurRiver_LPaleolithic_14K+Dzhilinda-1_M_N.SG+Syalakh-Belkachi	0.000258631	China_AmurRiver_LPaleolithic_14K	0.0383849	0.0314918	1.21889	FALSE	3	TRUE
Greenland_Saqqaq.SG	Yakutia_pop_orig_qpAdms_5b_Saqqaq+Athabask:Greenland_Saqqaq.SG=China_AmurRiver_LPaleolithic_14K+Dzhilinda-1_M_N.SG+Syalakh-Belkachi	0.000258631	Dzhilinda-1_M_N.SG	0.057452	0.454748	0.126338	FALSE	3	TRUE
Greenland_Saqqaq.SG	Yakutia_pop_orig_qpAdms_5b_Saqqaq+Athabask:Greenland_Saqqaq.SG=China_AmurRiver_LPaleolithic_14K+Dzhilinda-1_M_N.SG+Syalakh-Belkachi	0.000258631	Syalakh-Belkachi	0.904163	0.458992	1.96989	FALSE	3	TRUE
Greenland_Saqqaq.SG	Yakutia_pop_orig_qpAdms_5b_Saqqaq+Athabask:Greenland_Saqqaq.SG=Syalakh-Belkachi+Transbaikal_EMN_7.5-6kya+China_AmurRiver_N	0.000255228	Syalakh-Belkachi	0.959836	0.0546896	17.5506	FALSE	3	TRUE
Greenland_Saqqaq.SG	Yakutia_pop_orig_qpAdms_5b_Saqqaq+Athabask:Greenland_Saqqaq.SG=Syalakh-Belkachi+Transbaikal_EMN_7.5-6kya+China_AmurRiver_N	0.000255228	Transbaikal_EMN_7.5-6kya	0.00929045	0.0670812	0.138496	FALSE	3	TRUE
Greenland_Saqqaq.SG	Yakutia_pop_orig_qpAdms_5b_Saqqaq+Athabask:Greenland_Saqqaq.SG=Syalakh-Belkachi+Transbaikal_EMN_7.5-6kya+China_AmurRiver_N	0.000255228	China_AmurRiver_N	0.0308733	0.0447825	0.689404	FALSE	3	TRUE
Greenland_Saqqaq.SG	Yakutia_pop_orig_qpAdms_5b_Saqqaq+Athabask:Greenland_Saqqaq.SG=China_AmurRiver_LPaleolithic_14K+Syalakh-Belkachi+Cisbaikal_EN	0.000253895	China_AmurRiver_LPaleolithic_14K	0.0351679	0.0343145	1.02487	FALSE	3	TRUE
Greenland_Saqqaq.SG	Yakutia_pop_orig_qpAdms_5b_Saqqaq+Athabask:Greenland_Saqqaq.SG=China_AmurRiver_LPaleolithic_14K+Syalakh-Belkachi+Cisbaikal_EN	0.000253895	Syalakh-Belkachi	0.932541	0.0663615	14.0524	FALSE	3	TRUE
Greenland_Saqqaq.SG	Yakutia_pop_orig_qpAdms_5b_Saqqaq+Athabask:Greenland_Saqqaq.SG=China_AmurRiver_LPaleolithic_14K+Syalakh-Belkachi+Cisbaikal_EN	0.000253895	Cisbaikal_EN	0.0322914	0.0722027	0.447232	FALSE	3	TRUE
Greenland_Saqqaq.SG	Yakutia_pop_orig_qpAdms_5b_Saqqaq+Athabask:Greenland_Saqqaq.SG=China_NEastAsia_Coastal_EN+Dzhilinda-1_M_N.SG+Syalakh-Belkachi	0.000237803	China_NEastAsia_Coastal_EN	0.0539185	0.0447571	1.20469	FALSE	3	TRUE
Greenland_Saqqaq.SG	Yakutia_pop_orig_qpAdms_5b_Saqqaq+Athabask:Greenland_Saqqaq.SG=China_NEastAsia_Coastal_EN+Dzhilinda-1_M_N.SG+Syalakh-Belkachi	0.000237803	Dzhilinda-1_M_N.SG	0.0990838	0.409145	0.242173	FALSE	3	TRUE
Greenland_Saqqaq.SG	Yakutia_pop_orig_qpAdms_5b_Saqqaq+Athabask:Greenland_Saqqaq.SG=China_NEastAsia_Coastal_EN+Dzhilinda-1_M_N.SG+Syalakh-Belkachi	0.000237803	Syalakh-Belkachi	0.846998	0.431869	1.96124	FALSE	3	TRUE
Greenland_Saqqaq.SG	Yakutia_pop_orig_qpAdms_5b_Saqqaq+Athabask:Greenland_Saqqaq.SG=Khaiyrgas.SG+China_NEastAsia_Coastal_EN+Syalakh-Belkachi	0.00023688	Khaiyrgas.SG	0.0714425	0.047333	1.50936	FALSE	3	TRUE
Greenland_Saqqaq.SG	Yakutia_pop_orig_qpAdms_5b_Saqqaq+Athabask:Greenland_Saqqaq.SG=Khaiyrgas.SG+China_NEastAsia_Coastal_EN+Syalakh-Belkachi	0.00023688	China_NEastAsia_Coastal_EN	0.0463475	0.0407697	1.13681	FALSE	3	TRUE
Greenland_Saqqaq.SG	Yakutia_pop_orig_qpAdms_5b_Saqqaq+Athabask:Greenland_Saqqaq.SG=Khaiyrgas.SG+China_NEastAsia_Coastal_EN+Syalakh-Belkachi	0.00023688	Syalakh-Belkachi	0.88221	0.0673984	13.0895	FALSE	3	TRUE
Greenland_Saqqaq.SG	Yakutia_pop_orig_qpAdms_5b_Saqqaq+Athabask:Greenland_Saqqaq.SG=Khaiyrgas.SG+China_AmurRiver_Mesolithic+Syalakh-Belkachi	0.000232707	Khaiyrgas.SG	0.0770073	0.0488034	1.57791	FALSE	3	TRUE
Greenland_Saqqaq.SG	Yakutia_pop_orig_qpAdms_5b_Saqqaq+Athabask:Greenland_Saqqaq.SG=Khaiyrgas.SG+China_AmurRiver_Mesolithic+Syalakh-Belkachi	0.000232707	China_AmurRiver_Mesolithic	0.0282024	0.0340308	0.828732	FALSE	3	TRUE
Greenland_Saqqaq.SG	Yakutia_pop_orig_qpAdms_5b_Saqqaq+Athabask:Greenland_Saqqaq.SG=Khaiyrgas.SG+China_AmurRiver_Mesolithic+Syalakh-Belkachi	0.000232707	Syalakh-Belkachi	0.89479	0.0681607	13.1277	FALSE	3	TRUE
Greenland_Saqqaq.SG	Yakutia_pop_orig_qpAdms_5b_Saqqaq+Athabask:Greenland_Saqqaq.SG=Russia_AfontovaGora3+Syalakh-Belkachi+Transbaikal_EMN_7.5-6kya	0.0002277	Russia_AfontovaGora3	0.0124274	0.0236556	0.525347	FALSE	3	TRUE
Greenland_Saqqaq.SG	Yakutia_pop_orig_qpAdms_5b_Saqqaq+Athabask:Greenland_Saqqaq.SG=Russia_AfontovaGora3+Syalakh-Belkachi+Transbaikal_EMN_7.5-6kya	0.0002277	Syalakh-Belkachi	0.915209	0.116352	7.8659	FALSE	3	TRUE
Greenland_Saqqaq.SG	Yakutia_pop_orig_qpAdms_5b_Saqqaq+Athabask:Greenland_Saqqaq.SG=Russia_AfontovaGora3+Syalakh-Belkachi+Transbaikal_EMN_7.5-6kya	0.0002277	Transbaikal_EMN_7.5-6kya	0.0723632	0.0960846	0.75312	FALSE	3	TRUE
Greenland_Saqqaq.SG	Yakutia_pop_orig_qpAdms_5b_Saqqaq+Athabask:Greenland_Saqqaq.SG=China_AmurRiver_Mesolithic+Syalakh-Belkachi+Cisbaikal_EN	0.000225597	China_AmurRiver_Mesolithic	0.0137804	0.0344285	0.400262	FALSE	3	TRUE
Greenland_Saqqaq.SG	Yakutia_pop_orig_qpAdms_5b_Saqqaq+Athabask:Greenland_Saqqaq.SG=China_AmurRiver_Mesolithic+Syalakh-Belkachi+Cisbaikal_EN	0.000225597	Syalakh-Belkachi	0.937818	0.0670091	13.9954	FALSE	3	TRUE
Greenland_Saqqaq.SG	Yakutia_pop_orig_qpAdms_5b_Saqqaq+Athabask:Greenland_Saqqaq.SG=China_AmurRiver_Mesolithic+Syalakh-Belkachi+Cisbaikal_EN	0.000225597	Cisbaikal_EN	0.0484018	0.0718885	0.67329	FALSE	3	TRUE
Greenland_Saqqaq.SG	Yakutia_pop_orig_qpAdms_5b_Saqqaq+Athabask:Greenland_Saqqaq.SG=Transbaikal_EMN_9-8kya+Syalakh-Belkachi+China_AmurRiver_N	0.000223978	Transbaikal_EMN_9-8kya	0.00305261	0.0672563	0.0453878	FALSE	3	TRUE
Greenland_Saqqaq.SG	Yakutia_pop_orig_qpAdms_5b_Saqqaq+Athabask:Greenland_Saqqaq.SG=Transbaikal_EMN_9-8kya+Syalakh-Belkachi+China_AmurRiver_N	0.000223978	Syalakh-Belkachi	0.961704	0.0556314	17.2871	FALSE	3	TRUE
Greenland_Saqqaq.SG	Yakutia_pop_orig_qpAdms_5b_Saqqaq+Athabask:Greenland_Saqqaq.SG=Transbaikal_EMN_9-8kya+Syalakh-Belkachi+China_AmurRiver_N	0.000223978	China_AmurRiver_N	0.0352437	0.044369	0.794331	FALSE	3	TRUE
Greenland_Saqqaq.SG	Yakutia_pop_orig_qpAdms_5b_Saqqaq+Athabask:Greenland_Saqqaq.SG=Syalakh-Belkachi+Mongolia_N_North+China_AmurRiver_N	0.000219079	Syalakh-Belkachi	0.930219	0.0521319	17.8436	FALSE	3	TRUE
Greenland_Saqqaq.SG	Yakutia_pop_orig_qpAdms_5b_Saqqaq+Athabask:Greenland_Saqqaq.SG=Syalakh-Belkachi+Mongolia_N_North+China_AmurRiver_N	0.000219079	Mongolia_N_North	0.0515838	0.0583263	0.8844	FALSE	3	TRUE
Greenland_Saqqaq.SG	Yakutia_pop_orig_qpAdms_5b_Saqqaq+Athabask:Greenland_Saqqaq.SG=Syalakh-Belkachi+Mongolia_N_North+China_AmurRiver_N	0.000219079	China_AmurRiver_N	0.0181973	0.0416325	0.437094	FALSE	3	TRUE
Greenland_Saqqaq.SG	Yakutia_pop_orig_qpAdms_5b_Saqqaq+Athabask:Greenland_Saqqaq.SG=China_AmurRiver_EarlyN+Dzhilinda-1_M_N.SG+Syalakh-Belkachi	0.00021501	China_AmurRiver_EarlyN	0.0171364	0.0337871	0.507188	FALSE	3	TRUE
Greenland_Saqqaq.SG	Yakutia_pop_orig_qpAdms_5b_Saqqaq+Athabask:Greenland_Saqqaq.SG=China_AmurRiver_EarlyN+Dzhilinda-1_M_N.SG+Syalakh-Belkachi	0.00021501	Dzhilinda-1_M_N.SG	0.0697672	0.422987	0.164939	FALSE	3	TRUE
Greenland_Saqqaq.SG	Yakutia_pop_orig_qpAdms_5b_Saqqaq+Athabask:Greenland_Saqqaq.SG=China_AmurRiver_EarlyN+Dzhilinda-1_M_N.SG+Syalakh-Belkachi	0.00021501	Syalakh-Belkachi	0.913096	0.435508	2.09662	FALSE	3	TRUE
Greenland_Saqqaq.SG	Yakutia_pop_orig_qpAdms_5b_Saqqaq+Athabask:Greenland_Saqqaq.SG=Peru_Laramate_900BP+China_AmurRiver_EarlyN+Syalakh-Belkachi	0.000214632	Peru_Laramate_900BP	0.0684571	0.0432658	1.58225	FALSE	3	TRUE
Greenland_Saqqaq.SG	Yakutia_pop_orig_qpAdms_5b_Saqqaq+Athabask:Greenland_Saqqaq.SG=Peru_Laramate_900BP+China_AmurRiver_EarlyN+Syalakh-Belkachi	0.000214632	China_AmurRiver_EarlyN	0.0182538	0.0317033	0.575768	FALSE	3	TRUE
Greenland_Saqqaq.SG	Yakutia_pop_orig_qpAdms_5b_Saqqaq+Athabask:Greenland_Saqqaq.SG=Peru_Laramate_900BP+China_AmurRiver_EarlyN+Syalakh-Belkachi	0.000214632	Syalakh-Belkachi	0.913289	0.0567555	16.0916	FALSE	3	TRUE
Greenland_Saqqaq.SG	Yakutia_pop_orig_qpAdms_5b_Saqqaq+Athabask:Greenland_Saqqaq.SG=Altai_N_9kya+Syalakh-Belkachi+Transbaikal_EMN_7.5-6kya	0.000202515	Altai_N_9kya	0.0445471	0.0390388	1.1411	FALSE	3	TRUE
Greenland_Saqqaq.SG	Yakutia_pop_orig_qpAdms_5b_Saqqaq+Athabask:Greenland_Saqqaq.SG=Altai_N_9kya+Syalakh-Belkachi+Transbaikal_EMN_7.5-6kya	0.000202515	Syalakh-Belkachi	0.866443	0.118085	7.33746	FALSE	3	TRUE
Greenland_Saqqaq.SG	Yakutia_pop_orig_qpAdms_5b_Saqqaq+Athabask:Greenland_Saqqaq.SG=Altai_N_9kya+Syalakh-Belkachi+Transbaikal_EMN_7.5-6kya	0.000202515	Transbaikal_EMN_7.5-6kya	0.0890104	0.0855165	1.04086	FALSE	3	TRUE
Greenland_Saqqaq.SG	Yakutia_pop_orig_qpAdms_5b_Saqqaq+Athabask:Greenland_Saqqaq.SG=China_NEastAsia_Coastal_EN+Syalakh-Belkachi+Cisbaikal_EN	0.000197925	China_NEastAsia_Coastal_EN	0.0422307	0.0469024	0.900396	FALSE	3	TRUE
Greenland_Saqqaq.SG	Yakutia_pop_orig_qpAdms_5b_Saqqaq+Athabask:Greenland_Saqqaq.SG=China_NEastAsia_Coastal_EN+Syalakh-Belkachi+Cisbaikal_EN	0.000197925	Syalakh-Belkachi	0.934396	0.0659336	14.1718	FALSE	3	TRUE
Greenland_Saqqaq.SG	Yakutia_pop_orig_qpAdms_5b_Saqqaq+Athabask:Greenland_Saqqaq.SG=China_NEastAsia_Coastal_EN+Syalakh-Belkachi+Cisbaikal_EN	0.000197925	Cisbaikal_EN	0.0233735	0.0778266	0.300328	FALSE	3	TRUE
Greenland_Saqqaq.SG	Yakutia_pop_orig_qpAdms_5b_Saqqaq+Athabask:Greenland_Saqqaq.SG=Syalakh-Belkachi+Transbaikal_EMN_7.5-6kya+Altai_N_7.5-6kya	0.000197383	Syalakh-Belkachi	0.841803	0.138859	6.06229	FALSE	3	TRUE
Greenland_Saqqaq.SG	Yakutia_pop_orig_qpAdms_5b_Saqqaq+Athabask:Greenland_Saqqaq.SG=Syalakh-Belkachi+Transbaikal_EMN_7.5-6kya+Altai_N_7.5-6kya	0.000197383	Transbaikal_EMN_7.5-6kya	0.108051	0.0960696	1.12471	FALSE	3	TRUE
Greenland_Saqqaq.SG	Yakutia_pop_orig_qpAdms_5b_Saqqaq+Athabask:Greenland_Saqqaq.SG=Syalakh-Belkachi+Transbaikal_EMN_7.5-6kya+Altai_N_7.5-6kya	0.000197383	Altai_N_7.5-6kya	0.0501466	0.0482258	1.03983	FALSE	3	TRUE
Greenland_Saqqaq.SG	Yakutia_pop_orig_qpAdms_5b_Saqqaq+Athabask:Greenland_Saqqaq.SG=Peru_Laramate_900BP+China_AmurRiver_LPaleolithic_14K+Syalakh-Belkachi	0.000195561	Peru_Laramate_900BP	0.0664472	0.0427717	1.55353	FALSE	3	TRUE
Greenland_Saqqaq.SG	Yakutia_pop_orig_qpAdms_5b_Saqqaq+Athabask:Greenland_Saqqaq.SG=Peru_Laramate_900BP+China_AmurRiver_LPaleolithic_14K+Syalakh-Belkachi	0.000195561	China_AmurRiver_LPaleolithic_14K	0.031983	0.0309378	1.03378	FALSE	3	TRUE
Greenland_Saqqaq.SG	Yakutia_pop_orig_qpAdms_5b_Saqqaq+Athabask:Greenland_Saqqaq.SG=Peru_Laramate_900BP+China_AmurRiver_LPaleolithic_14K+Syalakh-Belkachi	0.000195561	Syalakh-Belkachi	0.90157	0.0524119	17.2016	FALSE	3	TRUE
Greenland_Saqqaq.SG	Yakutia_pop_orig_qpAdms_5b_Saqqaq+Athabask:Greenland_Saqqaq.SG=China_AmurRiver_Mesolithic+Dzhilinda-1_M_N.SG+Syalakh-Belkachi	0.000191503	China_AmurRiver_Mesolithic	0.0174603	0.0318987	0.547367	FALSE	3	TRUE
Greenland_Saqqaq.SG	Yakutia_pop_orig_qpAdms_5b_Saqqaq+Athabask:Greenland_Saqqaq.SG=China_AmurRiver_Mesolithic+Dzhilinda-1_M_N.SG+Syalakh-Belkachi	0.000191503	Dzhilinda-1_M_N.SG	0.0459118	0.42769	0.107348	FALSE	3	TRUE
Greenland_Saqqaq.SG	Yakutia_pop_orig_qpAdms_5b_Saqqaq+Athabask:Greenland_Saqqaq.SG=China_AmurRiver_Mesolithic+Dzhilinda-1_M_N.SG+Syalakh-Belkachi	0.000191503	Syalakh-Belkachi	0.936628	0.432447	2.16588	FALSE	3	TRUE
Greenland_Saqqaq.SG	Yakutia_pop_orig_qpAdms_5b_Saqqaq+Athabask:Greenland_Saqqaq.SG=Altai_N_9kya+Transbaikal_EMN_9-8kya+Syalakh-Belkachi	0.000190385	Altai_N_9kya	0.0486283	0.0387659	1.25441	FALSE	3	TRUE
Greenland_Saqqaq.SG	Yakutia_pop_orig_qpAdms_5b_Saqqaq+Athabask:Greenland_Saqqaq.SG=Altai_N_9kya+Transbaikal_EMN_9-8kya+Syalakh-Belkachi	0.000190385	Transbaikal_EMN_9-8kya	0.087007	0.0803289	1.08313	FALSE	3	TRUE
Greenland_Saqqaq.SG	Yakutia_pop_orig_qpAdms_5b_Saqqaq+Athabask:Greenland_Saqqaq.SG=Altai_N_9kya+Transbaikal_EMN_9-8kya+Syalakh-Belkachi	0.000190385	Syalakh-Belkachi	0.864365	0.112643	7.6735	FALSE	3	TRUE
Greenland_Saqqaq.SG	Yakutia_pop_orig_qpAdms_5b_Saqqaq+Athabask:Greenland_Saqqaq.SG=Russia_AfontovaGora3+Syalakh-Belkachi+Cisbaikal_EN	0.000183111	Russia_AfontovaGora3	0.0064371	0.0161953	0.397467	FALSE	3	TRUE
Greenland_Saqqaq.SG	Yakutia_pop_orig_qpAdms_5b_Saqqaq+Athabask:Greenland_Saqqaq.SG=Russia_AfontovaGora3+Syalakh-Belkachi+Cisbaikal_EN	0.000183111	Syalakh-Belkachi	0.926628	0.0904634	10.2431	FALSE	3	TRUE
Greenland_Saqqaq.SG	Yakutia_pop_orig_qpAdms_5b_Saqqaq+Athabask:Greenland_Saqqaq.SG=Russia_AfontovaGora3+Syalakh-Belkachi+Cisbaikal_EN	0.000183111	Cisbaikal_EN	0.0669351	0.0803757	0.832778	FALSE	3	TRUE
Greenland_Saqqaq.SG	Yakutia_pop_orig_qpAdms_5b_Saqqaq+Athabask:Greenland_Saqqaq.SG=Altai_N_9kya+Syalakh-Belkachi+Cisbaikal_EN	0.000182392	Altai_N_9kya	0.0329434	0.0284868	1.15645	FALSE	3	TRUE
Greenland_Saqqaq.SG	Yakutia_pop_orig_qpAdms_5b_Saqqaq+Athabask:Greenland_Saqqaq.SG=Altai_N_9kya+Syalakh-Belkachi+Cisbaikal_EN	0.000182392	Syalakh-Belkachi	0.88463	0.0917356	9.64326	FALSE	3	TRUE
Greenland_Saqqaq.SG	Yakutia_pop_orig_qpAdms_5b_Saqqaq+Athabask:Greenland_Saqqaq.SG=Altai_N_9kya+Syalakh-Belkachi+Cisbaikal_EN	0.000182392	Cisbaikal_EN	0.0824268	0.0751523	1.0968	FALSE	3	TRUE
Greenland_Saqqaq.SG	Yakutia_pop_orig_qpAdms_5b_Saqqaq+Athabask:Greenland_Saqqaq.SG=China_AmurRiver_LPaleolithic_14K+Syalakh-Belkachi+Mongolia_N_North	0.00017369	China_AmurRiver_LPaleolithic_14K	0.019769	0.0352926	0.560145	FALSE	3	TRUE
Greenland_Saqqaq.SG	Yakutia_pop_orig_qpAdms_5b_Saqqaq+Athabask:Greenland_Saqqaq.SG=China_AmurRiver_LPaleolithic_14K+Syalakh-Belkachi+Mongolia_N_North	0.00017369	Syalakh-Belkachi	0.930483	0.0508908	18.2839	FALSE	3	TRUE
Greenland_Saqqaq.SG	Yakutia_pop_orig_qpAdms_5b_Saqqaq+Athabask:Greenland_Saqqaq.SG=China_AmurRiver_LPaleolithic_14K+Syalakh-Belkachi+Mongolia_N_North	0.00017369	Mongolia_N_North	0.0497484	0.0571058	0.871163	FALSE	3	TRUE
Greenland_Saqqaq.SG	Yakutia_pop_orig_qpAdms_5b_Saqqaq+Athabask:Greenland_Saqqaq.SG=China_AmurRiver_EarlyN+Transbaikal_EMN_9-8kya+Syalakh-Belkachi	0.000173186	China_AmurRiver_EarlyN	0.00609361	0.0429532	0.141866	FALSE	3	TRUE
Greenland_Saqqaq.SG	Yakutia_pop_orig_qpAdms_5b_Saqqaq+Athabask:Greenland_Saqqaq.SG=China_AmurRiver_EarlyN+Transbaikal_EMN_9-8kya+Syalakh-Belkachi	0.000173186	Transbaikal_EMN_9-8kya	0.0223554	0.0728656	0.306803	FALSE	3	TRUE
Greenland_Saqqaq.SG	Yakutia_pop_orig_qpAdms_5b_Saqqaq+Athabask:Greenland_Saqqaq.SG=China_AmurRiver_EarlyN+Transbaikal_EMN_9-8kya+Syalakh-Belkachi	0.000173186	Syalakh-Belkachi	0.971551	0.055094	17.6344	FALSE	3	TRUE
Greenland_Saqqaq.SG	Yakutia_pop_orig_qpAdms_5b_Saqqaq+Athabask:Greenland_Saqqaq.SG=Khaiyrgas.SG+China_AmurRiver_LPaleolithic_19K+Syalakh-Belkachi	0.000161395	Khaiyrgas.SG	0.0656062	0.0473236	1.38633	FALSE	3	TRUE
Greenland_Saqqaq.SG	Yakutia_pop_orig_qpAdms_5b_Saqqaq+Athabask:Greenland_Saqqaq.SG=Khaiyrgas.SG+China_AmurRiver_LPaleolithic_19K+Syalakh-Belkachi	0.000161395	China_AmurRiver_LPaleolithic_19K	0.0237225	0.041147	0.576531	FALSE	3	TRUE
Greenland_Saqqaq.SG	Yakutia_pop_orig_qpAdms_5b_Saqqaq+Athabask:Greenland_Saqqaq.SG=Khaiyrgas.SG+China_AmurRiver_LPaleolithic_19K+Syalakh-Belkachi	0.000161395	Syalakh-Belkachi	0.910671	0.0603481	15.0903	FALSE	3	TRUE
Greenland_Saqqaq.SG	Yakutia_pop_orig_qpAdms_5b_Saqqaq+Athabask:Greenland_Saqqaq.SG=China_AmurRiver_LPaleolithic_19K+Dzhilinda-1_M_N.SG+Syalakh-Belkachi	0.000159812	China_AmurRiver_LPaleolithic_19K	0.0365928	0.0416149	0.879319	FALSE	3	TRUE
Greenland_Saqqaq.SG	Yakutia_pop_orig_qpAdms_5b_Saqqaq+Athabask:Greenland_Saqqaq.SG=China_AmurRiver_LPaleolithic_19K+Dzhilinda-1_M_N.SG+Syalakh-Belkachi	0.000159812	Dzhilinda-1_M_N.SG	0.0398422	0.478397	0.0832828	FALSE	3	TRUE
Greenland_Saqqaq.SG	Yakutia_pop_orig_qpAdms_5b_Saqqaq+Athabask:Greenland_Saqqaq.SG=China_AmurRiver_LPaleolithic_19K+Dzhilinda-1_M_N.SG+Syalakh-Belkachi	0.000159812	Syalakh-Belkachi	0.923565	0.480841	1.92073	FALSE	3	TRUE
Greenland_Saqqaq.SG	Yakutia_pop_orig_qpAdms_5b_Saqqaq+Athabask:Greenland_Saqqaq.SG=Peru_Laramate_900BP+China_AmurRiver_Mesolithic+Syalakh-Belkachi	0.000157814	Peru_Laramate_900BP	0.0682615	0.043273	1.57746	FALSE	3	TRUE
Greenland_Saqqaq.SG	Yakutia_pop_orig_qpAdms_5b_Saqqaq+Athabask:Greenland_Saqqaq.SG=Peru_Laramate_900BP+China_AmurRiver_Mesolithic+Syalakh-Belkachi	0.000157814	China_AmurRiver_Mesolithic	0.0181127	0.0313418	0.577911	FALSE	3	TRUE
Greenland_Saqqaq.SG	Yakutia_pop_orig_qpAdms_5b_Saqqaq+Athabask:Greenland_Saqqaq.SG=Peru_Laramate_900BP+China_AmurRiver_Mesolithic+Syalakh-Belkachi	0.000157814	Syalakh-Belkachi	0.913626	0.0552214	16.5448	FALSE	3	TRUE
Greenland_Saqqaq.SG	Yakutia_pop_orig_qpAdms_5b_Saqqaq+Athabask:Greenland_Saqqaq.SG=Russia_AfontovaGora3+Transbaikal_EMN_9-8kya+Syalakh-Belkachi	0.000152523	Russia_AfontovaGora3	0.00859351	0.0233421	0.368155	FALSE	3	TRUE
Greenland_Saqqaq.SG	Yakutia_pop_orig_qpAdms_5b_Saqqaq+Athabask:Greenland_Saqqaq.SG=Russia_AfontovaGora3+Transbaikal_EMN_9-8kya+Syalakh-Belkachi	0.000152523	Transbaikal_EMN_9-8kya	0.0518696	0.0924938	0.560789	FALSE	3	TRUE
Greenland_Saqqaq.SG	Yakutia_pop_orig_qpAdms_5b_Saqqaq+Athabask:Greenland_Saqqaq.SG=Russia_AfontovaGora3+Transbaikal_EMN_9-8kya+Syalakh-Belkachi	0.000152523	Syalakh-Belkachi	0.939537	0.112359	8.36194	FALSE	3	TRUE
Greenland_Saqqaq.SG	Yakutia_pop_orig_qpAdms_5b_Saqqaq+Athabask:Greenland_Saqqaq.SG=Transbaikal_EMN_9-8kya+Syalakh-Belkachi+Altai_N_7.5-6kya	0.00014656	Transbaikal_EMN_9-8kya	0.0827658	0.0858387	0.964201	FALSE	3	TRUE
Greenland_Saqqaq.SG	Yakutia_pop_orig_qpAdms_5b_Saqqaq+Athabask:Greenland_Saqqaq.SG=Transbaikal_EMN_9-8kya+Syalakh-Belkachi+Altai_N_7.5-6kya	0.00014656	Syalakh-Belkachi	0.876822	0.123437	7.10341	FALSE	3	TRUE
Greenland_Saqqaq.SG	Yakutia_pop_orig_qpAdms_5b_Saqqaq+Athabask:Greenland_Saqqaq.SG=Transbaikal_EMN_9-8kya+Syalakh-Belkachi+Altai_N_7.5-6kya	0.00014656	Altai_N_7.5-6kya	0.0404119	0.0438254	0.922113	FALSE	3	TRUE
Greenland_Saqqaq.SG	Yakutia_pop_orig_qpAdms_5b_Saqqaq+Athabask:Greenland_Saqqaq.SG=Peru_Laramate_900BP+China_NEastAsia_Coastal_EN+Syalakh-Belkachi	0.000145127	Peru_Laramate_900BP	0.068058	0.0436294	1.55991	FALSE	3	TRUE
Greenland_Saqqaq.SG	Yakutia_pop_orig_qpAdms_5b_Saqqaq+Athabask:Greenland_Saqqaq.SG=Peru_Laramate_900BP+China_NEastAsia_Coastal_EN+Syalakh-Belkachi	0.000145127	China_NEastAsia_Coastal_EN	0.0399607	0.0391448	1.02084	FALSE	3	TRUE
Greenland_Saqqaq.SG	Yakutia_pop_orig_qpAdms_5b_Saqqaq+Athabask:Greenland_Saqqaq.SG=Peru_Laramate_900BP+China_NEastAsia_Coastal_EN+Syalakh-Belkachi	0.000145127	Syalakh-Belkachi	0.891981	0.0586381	15.2116	FALSE	3	TRUE
Greenland_Saqqaq.SG	Yakutia_pop_orig_qpAdms_5b_Saqqaq+Athabask:Greenland_Saqqaq.SG=Russia_AfontovaGora3+Syalakh-Belkachi+Mongolia_N_North	0.00014483	Russia_AfontovaGora3	0.0133557	0.0176391	0.757165	FALSE	3	TRUE
Greenland_Saqqaq.SG	Yakutia_pop_orig_qpAdms_5b_Saqqaq+Athabask:Greenland_Saqqaq.SG=Russia_AfontovaGora3+Syalakh-Belkachi+Mongolia_N_North	0.00014483	Syalakh-Belkachi	0.891483	0.0783652	11.376	FALSE	3	TRUE
Greenland_Saqqaq.SG	Yakutia_pop_orig_qpAdms_5b_Saqqaq+Athabask:Greenland_Saqqaq.SG=Russia_AfontovaGora3+Syalakh-Belkachi+Mongolia_N_North	0.00014483	Mongolia_N_North	0.0951613	0.0657484	1.44736	FALSE	3	TRUE
Greenland_Saqqaq.SG	Yakutia_pop_orig_qpAdms_5b_Saqqaq+Athabask:Greenland_Saqqaq.SG=China_AmurRiver_Mesolithic+Syalakh-Belkachi+Transbaikal_EMN_7.5-6kya	0.000143967	China_AmurRiver_Mesolithic	0.00629356	0.0376348	0.167227	FALSE	3	TRUE
Greenland_Saqqaq.SG	Yakutia_pop_orig_qpAdms_5b_Saqqaq+Athabask:Greenland_Saqqaq.SG=China_AmurRiver_Mesolithic+Syalakh-Belkachi+Transbaikal_EMN_7.5-6kya	0.000143967	Syalakh-Belkachi	0.969718	0.0548732	17.672	FALSE	3	TRUE
Greenland_Saqqaq.SG	Yakutia_pop_orig_qpAdms_5b_Saqqaq+Athabask:Greenland_Saqqaq.SG=China_AmurRiver_Mesolithic+Syalakh-Belkachi+Transbaikal_EMN_7.5-6kya	0.000143967	Transbaikal_EMN_7.5-6kya	0.0239886	0.064639	0.371117	FALSE	3	TRUE
Greenland_Saqqaq.SG	Yakutia_pop_orig_qpAdms_5b_Saqqaq+Athabask:Greenland_Saqqaq.SG=Syalakh-Belkachi+Altai_N_7.5-6kya+Cisbaikal_EN	0.000143787	Syalakh-Belkachi	0.889658	0.09647	9.22213	FALSE	3	TRUE
Greenland_Saqqaq.SG	Yakutia_pop_orig_qpAdms_5b_Saqqaq+Athabask:Greenland_Saqqaq.SG=Syalakh-Belkachi+Altai_N_7.5-6kya+Cisbaikal_EN	0.000143787	Altai_N_7.5-6kya	0.0272808	0.0315573	0.864483	FALSE	3	TRUE
Greenland_Saqqaq.SG	Yakutia_pop_orig_qpAdms_5b_Saqqaq+Athabask:Greenland_Saqqaq.SG=Syalakh-Belkachi+Altai_N_7.5-6kya+Cisbaikal_EN	0.000143787	Cisbaikal_EN	0.0830611	0.0765177	1.08551	FALSE	3	TRUE
Greenland_Saqqaq.SG	Yakutia_pop_orig_qpAdms_5b_Saqqaq+Athabask:Greenland_Saqqaq.SG=Altai_N_9kya+Syalakh-Belkachi+Mongolia_N_North	0.000139304	Altai_N_9kya	0.0402713	0.029825	1.35026	FALSE	3	TRUE
Greenland_Saqqaq.SG	Yakutia_pop_orig_qpAdms_5b_Saqqaq+Athabask:Greenland_Saqqaq.SG=Altai_N_9kya+Syalakh-Belkachi+Mongolia_N_North	0.000139304	Syalakh-Belkachi	0.863515	0.0791282	10.9129	FALSE	3	TRUE
Greenland_Saqqaq.SG	Yakutia_pop_orig_qpAdms_5b_Saqqaq+Athabask:Greenland_Saqqaq.SG=Altai_N_9kya+Syalakh-Belkachi+Mongolia_N_North	0.000139304	Mongolia_N_North	0.0962139	0.0591315	1.62712	FALSE	3	TRUE
Greenland_Saqqaq.SG	Yakutia_pop_orig_qpAdms_5b_Saqqaq+Athabask:Greenland_Saqqaq.SG=China_AmurRiver_LPaleolithic_14K+Syalakh-Belkachi+Transbaikal_EMN_7.5-6kya	0.000136632	China_AmurRiver_LPaleolithic_14K	0.0290831	0.0388307	0.748972	FALSE	3	TRUE
Greenland_Saqqaq.SG	Yakutia_pop_orig_qpAdms_5b_Saqqaq+Athabask:Greenland_Saqqaq.SG=China_AmurRiver_LPaleolithic_14K+Syalakh-Belkachi+Transbaikal_EMN_7.5-6kya	0.000136632	Syalakh-Belkachi	0.966248	0.0546518	17.6801	FALSE	3	TRUE
Greenland_Saqqaq.SG	Yakutia_pop_orig_qpAdms_5b_Saqqaq+Athabask:Greenland_Saqqaq.SG=China_AmurRiver_LPaleolithic_14K+Syalakh-Belkachi+Transbaikal_EMN_7.5-6kya	0.000136632	Transbaikal_EMN_7.5-6kya	0.00466919	0.0667358	0.0699654	FALSE	3	TRUE
Greenland_Saqqaq.SG	Yakutia_pop_orig_qpAdms_5b_Saqqaq+Athabask:Greenland_Saqqaq.SG=China_AmurRiver_Mesolithic+Transbaikal_EMN_9-8kya+Syalakh-Belkachi	0.000135855	China_AmurRiver_Mesolithic	0.0114239	0.0382569	0.29861	FALSE	3	TRUE
Greenland_Saqqaq.SG	Yakutia_pop_orig_qpAdms_5b_Saqqaq+Athabask:Greenland_Saqqaq.SG=China_AmurRiver_Mesolithic+Transbaikal_EMN_9-8kya+Syalakh-Belkachi	0.000135855	Transbaikal_EMN_9-8kya	0.0155683	0.0656888	0.237001	FALSE	3	TRUE
Greenland_Saqqaq.SG	Yakutia_pop_orig_qpAdms_5b_Saqqaq+Athabask:Greenland_Saqqaq.SG=China_AmurRiver_Mesolithic+Transbaikal_EMN_9-8kya+Syalakh-Belkachi	0.000135855	Syalakh-Belkachi	0.973008	0.0549746	17.6992	FALSE	3	TRUE
Greenland_Saqqaq.SG	Yakutia_pop_orig_qpAdms_5b_Saqqaq+Athabask:Greenland_Saqqaq.SG=China_AmurRiver_LPaleolithic_19K+Syalakh-Belkachi+Cisbaikal_EN	0.000135058	China_AmurRiver_LPaleolithic_19K	0.0251009	0.0455958	0.55051	FALSE	3	TRUE
Greenland_Saqqaq.SG	Yakutia_pop_orig_qpAdms_5b_Saqqaq+Athabask:Greenland_Saqqaq.SG=China_AmurRiver_LPaleolithic_19K+Syalakh-Belkachi+Cisbaikal_EN	0.000135058	Syalakh-Belkachi	0.934838	0.0683911	13.669	FALSE	3	TRUE
Greenland_Saqqaq.SG	Yakutia_pop_orig_qpAdms_5b_Saqqaq+Athabask:Greenland_Saqqaq.SG=China_AmurRiver_LPaleolithic_19K+Syalakh-Belkachi+Cisbaikal_EN	0.000135058	Cisbaikal_EN	0.0400611	0.0747376	0.536023	FALSE	3	TRUE
Greenland_Saqqaq.SG	Yakutia_pop_orig_qpAdms_5b_Saqqaq+Athabask:Greenland_Saqqaq.SG=China_NEastAsia_Coastal_EN+Syalakh-Belkachi+Mongolia_N_North	0.000130262	China_NEastAsia_Coastal_EN	0.0208606	0.0482549	0.4323	FALSE	3	TRUE
Greenland_Saqqaq.SG	Yakutia_pop_orig_qpAdms_5b_Saqqaq+Athabask:Greenland_Saqqaq.SG=China_NEastAsia_Coastal_EN+Syalakh-Belkachi+Mongolia_N_North	0.000130262	Syalakh-Belkachi	0.930907	0.0517884	17.9752	FALSE	3	TRUE
Greenland_Saqqaq.SG	Yakutia_pop_orig_qpAdms_5b_Saqqaq+Athabask:Greenland_Saqqaq.SG=China_NEastAsia_Coastal_EN+Syalakh-Belkachi+Mongolia_N_North	0.000130262	Mongolia_N_North	0.0482324	0.0613345	0.786383	FALSE	3	TRUE
Greenland_Saqqaq.SG	Yakutia_pop_orig_qpAdms_5b_Saqqaq+Athabask:Greenland_Saqqaq.SG=Russia_AfontovaGora3+Syalakh-Belkachi+China_AmurRiver_N	0.000129803	Russia_AfontovaGora3	0.00754783	0.0164545	0.458708	FALSE	3	TRUE
Greenland_Saqqaq.SG	Yakutia_pop_orig_qpAdms_5b_Saqqaq+Athabask:Greenland_Saqqaq.SG=Russia_AfontovaGora3+Syalakh-Belkachi+China_AmurRiver_N	0.000129803	Syalakh-Belkachi	0.940288	0.0551473	17.0505	FALSE	3	TRUE
Greenland_Saqqaq.SG	Yakutia_pop_orig_qpAdms_5b_Saqqaq+Athabask:Greenland_Saqqaq.SG=Russia_AfontovaGora3+Syalakh-Belkachi+China_AmurRiver_N	0.000129803	China_AmurRiver_N	0.0521641	0.0440583	1.18398	FALSE	3	TRUE
Greenland_Saqqaq.SG	Yakutia_pop_orig_qpAdms_5b_Saqqaq+Athabask:Greenland_Saqqaq.SG=Altai_N_9kya+Syalakh-Belkachi+China_AmurRiver_N	0.000120538	Altai_N_9kya	0.0313411	0.0287156	1.09143	FALSE	3	TRUE
Greenland_Saqqaq.SG	Yakutia_pop_orig_qpAdms_5b_Saqqaq+Athabask:Greenland_Saqqaq.SG=Altai_N_9kya+Syalakh-Belkachi+China_AmurRiver_N	0.000120538	Syalakh-Belkachi	0.915047	0.0592341	15.448	FALSE	3	TRUE
Greenland_Saqqaq.SG	Yakutia_pop_orig_qpAdms_5b_Saqqaq+Athabask:Greenland_Saqqaq.SG=Altai_N_9kya+Syalakh-Belkachi+China_AmurRiver_N	0.000120538	China_AmurRiver_N	0.0536115	0.0401638	1.33482	FALSE	3	TRUE
Greenland_Saqqaq.SG	Yakutia_pop_orig_qpAdms_5b_Saqqaq+Athabask:Greenland_Saqqaq.SG=Peru_Laramate_900BP+China_AmurRiver_LPaleolithic_19K+Syalakh-Belkachi	0.000112848	Peru_Laramate_900BP	0.0660099	0.043608	1.51371	FALSE	3	TRUE
Greenland_Saqqaq.SG	Yakutia_pop_orig_qpAdms_5b_Saqqaq+Athabask:Greenland_Saqqaq.SG=Peru_Laramate_900BP+China_AmurRiver_LPaleolithic_19K+Syalakh-Belkachi	0.000112848	China_AmurRiver_LPaleolithic_19K	0.0213589	0.0409676	0.521362	FALSE	3	TRUE
Greenland_Saqqaq.SG	Yakutia_pop_orig_qpAdms_5b_Saqqaq+Athabask:Greenland_Saqqaq.SG=Peru_Laramate_900BP+China_AmurRiver_LPaleolithic_19K+Syalakh-Belkachi	0.000112848	Syalakh-Belkachi	0.912631	0.0549552	16.6068	FALSE	3	TRUE
Greenland_Saqqaq.SG	Yakutia_pop_orig_qpAdms_5b_Saqqaq+Athabask:Greenland_Saqqaq.SG=Syalakh-Belkachi+Mongolia_N_North+Altai_N_7.5-6kya	0.000110658	Syalakh-Belkachi	0.866783	0.0861619	10.0599	FALSE	3	TRUE
Greenland_Saqqaq.SG	Yakutia_pop_orig_qpAdms_5b_Saqqaq+Athabask:Greenland_Saqqaq.SG=Syalakh-Belkachi+Mongolia_N_North+Altai_N_7.5-6kya	0.000110658	Mongolia_N_North	0.0984571	0.0616752	1.59638	FALSE	3	TRUE
Greenland_Saqqaq.SG	Yakutia_pop_orig_qpAdms_5b_Saqqaq+Athabask:Greenland_Saqqaq.SG=Syalakh-Belkachi+Mongolia_N_North+Altai_N_7.5-6kya	0.000110658	Altai_N_7.5-6kya	0.03476	0.0335521	1.036	FALSE	3	TRUE
Greenland_Saqqaq.SG	Yakutia_pop_orig_qpAdms_5b_Saqqaq+Athabask:Greenland_Saqqaq.SG=China_SEastAsia_Coastal_EN+Syalakh-Belkachi+Cisbaikal_EN	0.000107833	China_SEastAsia_Coastal_EN	0.0104135	0.0319301	0.326133	FALSE	3	TRUE
Greenland_Saqqaq.SG	Yakutia_pop_orig_qpAdms_5b_Saqqaq+Athabask:Greenland_Saqqaq.SG=China_SEastAsia_Coastal_EN+Syalakh-Belkachi+Cisbaikal_EN	0.000107833	Syalakh-Belkachi	0.937547	0.0690816	13.5716	FALSE	3	TRUE
Greenland_Saqqaq.SG	Yakutia_pop_orig_qpAdms_5b_Saqqaq+Athabask:Greenland_Saqqaq.SG=China_SEastAsia_Coastal_EN+Syalakh-Belkachi+Cisbaikal_EN	0.000107833	Cisbaikal_EN	0.0520393	0.0684638	0.760099	FALSE	3	TRUE
Greenland_Saqqaq.SG	Yakutia_pop_orig_qpAdms_5b_Saqqaq+Athabask:Greenland_Saqqaq.SG=China_SEastAsia_Coastal_EN+Dzhilinda-1_M_N.SG+Syalakh-Belkachi	0.000102994	China_SEastAsia_Coastal_EN	0.0170158	0.0351778	0.483708	FALSE	3	TRUE
Greenland_Saqqaq.SG	Yakutia_pop_orig_qpAdms_5b_Saqqaq+Athabask:Greenland_Saqqaq.SG=China_SEastAsia_Coastal_EN+Dzhilinda-1_M_N.SG+Syalakh-Belkachi	0.000102994	Dzhilinda-1_M_N.SG	0.0138937	0.603066	0.0230384	FALSE	3	TRUE
Greenland_Saqqaq.SG	Yakutia_pop_orig_qpAdms_5b_Saqqaq+Athabask:Greenland_Saqqaq.SG=China_SEastAsia_Coastal_EN+Dzhilinda-1_M_N.SG+Syalakh-Belkachi	0.000102994	Syalakh-Belkachi	0.969091	0.589347	1.64435	FALSE	3	TRUE
Greenland_Saqqaq.SG	Yakutia_pop_orig_qpAdms_5b_Saqqaq+Athabask:Greenland_Saqqaq.SG=China_AmurRiver_LPaleolithic_19K+Syalakh-Belkachi+Mongolia_N_North	9.76618e-05	China_AmurRiver_LPaleolithic_19K	0.00670054	0.047158	0.142087	FALSE	3	TRUE
Greenland_Saqqaq.SG	Yakutia_pop_orig_qpAdms_5b_Saqqaq+Athabask:Greenland_Saqqaq.SG=China_AmurRiver_LPaleolithic_19K+Syalakh-Belkachi+Mongolia_N_North	9.76618e-05	Syalakh-Belkachi	0.935871	0.0538571	17.3769	FALSE	3	TRUE
Greenland_Saqqaq.SG	Yakutia_pop_orig_qpAdms_5b_Saqqaq+Athabask:Greenland_Saqqaq.SG=China_AmurRiver_LPaleolithic_19K+Syalakh-Belkachi+Mongolia_N_North	9.76618e-05	Mongolia_N_North	0.0574282	0.0589815	0.973664	FALSE	3	TRUE
Greenland_Saqqaq.SG	Yakutia_pop_orig_qpAdms_5b_Saqqaq+Athabask:Greenland_Saqqaq.SG=China_AmurRiver_LPaleolithic_19K+Syalakh-Belkachi+Transbaikal_EMN_7.5-6kya	9.43478e-05	China_AmurRiver_LPaleolithic_19K	0.0268477	0.0473669	0.566803	FALSE	3	TRUE
Greenland_Saqqaq.SG	Yakutia_pop_orig_qpAdms_5b_Saqqaq+Athabask:Greenland_Saqqaq.SG=China_AmurRiver_LPaleolithic_19K+Syalakh-Belkachi+Transbaikal_EMN_7.5-6kya	9.43478e-05	Syalakh-Belkachi	0.95897	0.0573915	16.7093	FALSE	3	TRUE
Greenland_Saqqaq.SG	Yakutia_pop_orig_qpAdms_5b_Saqqaq+Athabask:Greenland_Saqqaq.SG=China_AmurRiver_LPaleolithic_19K+Syalakh-Belkachi+Transbaikal_EMN_7.5-6kya	9.43478e-05	Transbaikal_EMN_7.5-6kya	0.0141821	0.0640155	0.221542	FALSE	3	TRUE
Greenland_Saqqaq.SG	Yakutia_pop_orig_qpAdms_5b_Saqqaq+Athabask:Greenland_Saqqaq.SG=China_AmurRiver_LPaleolithic_19K+Transbaikal_EMN_9-8kya+Syalakh-Belkachi	8.85317e-05	China_AmurRiver_LPaleolithic_19K	0.0300227	0.048721	0.616218	FALSE	3	TRUE
Greenland_Saqqaq.SG	Yakutia_pop_orig_qpAdms_5b_Saqqaq+Athabask:Greenland_Saqqaq.SG=China_AmurRiver_LPaleolithic_19K+Transbaikal_EMN_9-8kya+Syalakh-Belkachi	8.85317e-05	Transbaikal_EMN_9-8kya	0.00794838	0.0643807	0.123459	FALSE	3	TRUE
Greenland_Saqqaq.SG	Yakutia_pop_orig_qpAdms_5b_Saqqaq+Athabask:Greenland_Saqqaq.SG=China_AmurRiver_LPaleolithic_19K+Transbaikal_EMN_9-8kya+Syalakh-Belkachi	8.85317e-05	Syalakh-Belkachi	0.962029	0.057125	16.8408	FALSE	3	TRUE
Greenland_Saqqaq.SG	Yakutia_pop_orig_qpAdms_5b_Saqqaq+Athabask:Greenland_Saqqaq.SG=Syalakh-Belkachi+China_AmurRiver_N+Altai_N_7.5-6kya	8.82089e-05	Syalakh-Belkachi	0.930807	0.0597221	15.5857	FALSE	3	TRUE
Greenland_Saqqaq.SG	Yakutia_pop_orig_qpAdms_5b_Saqqaq+Athabask:Greenland_Saqqaq.SG=Syalakh-Belkachi+China_AmurRiver_N+Altai_N_7.5-6kya	8.82089e-05	China_AmurRiver_N	0.0491652	0.040013	1.22873	FALSE	3	TRUE
Greenland_Saqqaq.SG	Yakutia_pop_orig_qpAdms_5b_Saqqaq+Athabask:Greenland_Saqqaq.SG=Syalakh-Belkachi+China_AmurRiver_N+Altai_N_7.5-6kya	8.82089e-05	Altai_N_7.5-6kya	0.0200274	0.0300723	0.665977	FALSE	3	TRUE
Greenland_Saqqaq.SG	Yakutia_pop_orig_qpAdms_5b_Saqqaq+Athabask:Greenland_Saqqaq.SG=China_AmurRiver_LPaleolithic_19K+Syalakh-Belkachi+China_AmurRiver_N	8.76676e-05	China_AmurRiver_LPaleolithic_19K	0.000735992	0.0658612	0.0111749	FALSE	3	TRUE
Greenland_Saqqaq.SG	Yakutia_pop_orig_qpAdms_5b_Saqqaq+Athabask:Greenland_Saqqaq.SG=China_AmurRiver_LPaleolithic_19K+Syalakh-Belkachi+China_AmurRiver_N	8.76676e-05	Syalakh-Belkachi	0.961801	0.0412136	23.337	FALSE	3	TRUE
Greenland_Saqqaq.SG	Yakutia_pop_orig_qpAdms_5b_Saqqaq+Athabask:Greenland_Saqqaq.SG=China_AmurRiver_LPaleolithic_19K+Syalakh-Belkachi+China_AmurRiver_N	8.76676e-05	China_AmurRiver_N	0.0374633	0.0592117	0.632702	FALSE	3	TRUE
Greenland_Saqqaq.SG	Yakutia_pop_orig_qpAdms_5b_Saqqaq+Athabask:Greenland_Saqqaq.SG=Russia_AfontovaGora3+China_AmurRiver_EarlyN+Syalakh-Belkachi	8.45113e-05	Russia_AfontovaGora3	0.00179448	0.0165385	0.108503	FALSE	3	TRUE
Greenland_Saqqaq.SG	Yakutia_pop_orig_qpAdms_5b_Saqqaq+Athabask:Greenland_Saqqaq.SG=Russia_AfontovaGora3+China_AmurRiver_EarlyN+Syalakh-Belkachi	8.45113e-05	China_AmurRiver_EarlyN	0.0191434	0.0393465	0.486534	FALSE	3	TRUE
Greenland_Saqqaq.SG	Yakutia_pop_orig_qpAdms_5b_Saqqaq+Athabask:Greenland_Saqqaq.SG=Russia_AfontovaGora3+China_AmurRiver_EarlyN+Syalakh-Belkachi	8.45113e-05	Syalakh-Belkachi	0.979062	0.0506577	19.327	FALSE	3	TRUE
Greenland_Saqqaq.SG	Yakutia_pop_orig_qpAdms_5b_Saqqaq+Athabask:Greenland_Saqqaq.SG=China_SEastAsia_Coastal_EN+Syalakh-Belkachi+Mongolia_N_North	7.64383e-05	China_SEastAsia_Coastal_EN	0.000682349	0.0317909	0.0214636	FALSE	3	TRUE
Greenland_Saqqaq.SG	Yakutia_pop_orig_qpAdms_5b_Saqqaq+Athabask:Greenland_Saqqaq.SG=China_SEastAsia_Coastal_EN+Syalakh-Belkachi+Mongolia_N_North	7.64383e-05	Syalakh-Belkachi	0.934069	0.0538902	17.3328	FALSE	3	TRUE
Greenland_Saqqaq.SG	Yakutia_pop_orig_qpAdms_5b_Saqqaq+Athabask:Greenland_Saqqaq.SG=China_SEastAsia_Coastal_EN+Syalakh-Belkachi+Mongolia_N_North	7.64383e-05	Mongolia_N_North	0.0652482	0.0525926	1.24063	FALSE	3	TRUE
Greenland_Saqqaq.SG	Yakutia_pop_orig_qpAdms_5b_Saqqaq+Athabask:Greenland_Saqqaq.SG=Altai_N_9kya+China_AmurRiver_EarlyN+Syalakh-Belkachi	7.5041e-05	Altai_N_9kya	0.0217858	0.0284822	0.764894	FALSE	3	TRUE
Greenland_Saqqaq.SG	Yakutia_pop_orig_qpAdms_5b_Saqqaq+Athabask:Greenland_Saqqaq.SG=Altai_N_9kya+China_AmurRiver_EarlyN+Syalakh-Belkachi	7.5041e-05	China_AmurRiver_EarlyN	0.0216633	0.0355755	0.608939	FALSE	3	TRUE
Greenland_Saqqaq.SG	Yakutia_pop_orig_qpAdms_5b_Saqqaq+Athabask:Greenland_Saqqaq.SG=Altai_N_9kya+China_AmurRiver_EarlyN+Syalakh-Belkachi	7.5041e-05	Syalakh-Belkachi	0.956551	0.0544562	17.5655	FALSE	3	TRUE
Greenland_Saqqaq.SG	Yakutia_pop_orig_qpAdms_5b_Saqqaq+Athabask:Greenland_Saqqaq.SG=Russia_AfontovaGora3+China_NEastAsia_Coastal_EN+Syalakh-Belkachi	6.78901e-05	Russia_AfontovaGora3	0.00488194	0.0149162	0.327292	FALSE	3	TRUE
Greenland_Saqqaq.SG	Yakutia_pop_orig_qpAdms_5b_Saqqaq+Athabask:Greenland_Saqqaq.SG=Russia_AfontovaGora3+China_NEastAsia_Coastal_EN+Syalakh-Belkachi	6.78901e-05	China_NEastAsia_Coastal_EN	0.0531181	0.0439747	1.20793	FALSE	3	TRUE
Greenland_Saqqaq.SG	Yakutia_pop_orig_qpAdms_5b_Saqqaq+Athabask:Greenland_Saqqaq.SG=Russia_AfontovaGora3+China_NEastAsia_Coastal_EN+Syalakh-Belkachi	6.78901e-05	Syalakh-Belkachi	0.942	0.052098	18.0813	FALSE	3	TRUE
Greenland_Saqqaq.SG	Yakutia_pop_orig_qpAdms_5b_Saqqaq+Athabask:Greenland_Saqqaq.SG=Altai_N_9kya+China_AmurRiver_LPaleolithic_14K+Syalakh-Belkachi	6.71381e-05	Altai_N_9kya	0.0250351	0.0270664	0.924952	FALSE	3	TRUE
Greenland_Saqqaq.SG	Yakutia_pop_orig_qpAdms_5b_Saqqaq+Athabask:Greenland_Saqqaq.SG=Altai_N_9kya+China_AmurRiver_LPaleolithic_14K+Syalakh-Belkachi	6.71381e-05	China_AmurRiver_LPaleolithic_14K	0.0427579	0.0332203	1.2871	FALSE	3	TRUE
Greenland_Saqqaq.SG	Yakutia_pop_orig_qpAdms_5b_Saqqaq+Athabask:Greenland_Saqqaq.SG=Altai_N_9kya+China_AmurRiver_LPaleolithic_14K+Syalakh-Belkachi	6.71381e-05	Syalakh-Belkachi	0.932207	0.0493146	18.9032	FALSE	3	TRUE
Greenland_Saqqaq.SG	Yakutia_pop_orig_qpAdms_5b_Saqqaq+Athabask:Greenland_Saqqaq.SG=Russia_AfontovaGora3+China_AmurRiver_LPaleolithic_14K+Syalakh-Belkachi	6.41065e-05	Russia_AfontovaGora3	0.00538292	0.0154461	0.348498	FALSE	3	TRUE
Greenland_Saqqaq.SG	Yakutia_pop_orig_qpAdms_5b_Saqqaq+Athabask:Greenland_Saqqaq.SG=Russia_AfontovaGora3+China_AmurRiver_LPaleolithic_14K+Syalakh-Belkachi	6.41065e-05	China_AmurRiver_LPaleolithic_14K	0.0436767	0.035886	1.2171	FALSE	3	TRUE
Greenland_Saqqaq.SG	Yakutia_pop_orig_qpAdms_5b_Saqqaq+Athabask:Greenland_Saqqaq.SG=Russia_AfontovaGora3+China_AmurRiver_LPaleolithic_14K+Syalakh-Belkachi	6.41065e-05	Syalakh-Belkachi	0.95094	0.0453721	20.9587	FALSE	3	TRUE
Greenland_Saqqaq.SG	Yakutia_pop_orig_qpAdms_5b_Saqqaq+Athabask:Greenland_Saqqaq.SG=China_SEastAsia_Coastal_EN+Syalakh-Belkachi+Transbaikal_EMN_7.5-6kya	6.3891e-05	China_SEastAsia_Coastal_EN	0.00693263	0.0315269	0.219896	FALSE	3	TRUE
Greenland_Saqqaq.SG	Yakutia_pop_orig_qpAdms_5b_Saqqaq+Athabask:Greenland_Saqqaq.SG=China_SEastAsia_Coastal_EN+Syalakh-Belkachi+Transbaikal_EMN_7.5-6kya	6.3891e-05	Syalakh-Belkachi	0.966618	0.0592476	16.3149	FALSE	3	TRUE
Greenland_Saqqaq.SG	Yakutia_pop_orig_qpAdms_5b_Saqqaq+Athabask:Greenland_Saqqaq.SG=China_SEastAsia_Coastal_EN+Syalakh-Belkachi+Transbaikal_EMN_7.5-6kya	6.3891e-05	Transbaikal_EMN_7.5-6kya	0.0264492	0.0562262	0.470408	FALSE	3	TRUE
Greenland_Saqqaq.SG	Yakutia_pop_orig_qpAdms_5b_Saqqaq+Athabask:Greenland_Saqqaq.SG=China_SEastAsia_Coastal_EN+Transbaikal_EMN_9-8kya+Syalakh-Belkachi	6.15159e-05	China_SEastAsia_Coastal_EN	0.0125457	0.0321887	0.389754	FALSE	3	TRUE
Greenland_Saqqaq.SG	Yakutia_pop_orig_qpAdms_5b_Saqqaq+Athabask:Greenland_Saqqaq.SG=China_SEastAsia_Coastal_EN+Transbaikal_EMN_9-8kya+Syalakh-Belkachi	6.15159e-05	Transbaikal_EMN_9-8kya	0.0220465	0.0561546	0.392603	FALSE	3	TRUE
Greenland_Saqqaq.SG	Yakutia_pop_orig_qpAdms_5b_Saqqaq+Athabask:Greenland_Saqqaq.SG=China_SEastAsia_Coastal_EN+Transbaikal_EMN_9-8kya+Syalakh-Belkachi	6.15159e-05	Syalakh-Belkachi	0.965408	0.0587035	16.4455	FALSE	3	TRUE
Greenland_Saqqaq.SG	Yakutia_pop_orig_qpAdms_5b_Saqqaq+Athabask:Greenland_Saqqaq.SG=China_AmurRiver_EarlyN+Syalakh-Belkachi+Altai_N_7.5-6kya	5.85244e-05	China_AmurRiver_EarlyN	0.0206437	0.0360039	0.573375	FALSE	3	TRUE
Greenland_Saqqaq.SG	Yakutia_pop_orig_qpAdms_5b_Saqqaq+Athabask:Greenland_Saqqaq.SG=China_AmurRiver_EarlyN+Syalakh-Belkachi+Altai_N_7.5-6kya	5.85244e-05	Syalakh-Belkachi	0.966424	0.0569071	16.9825	FALSE	3	TRUE
Greenland_Saqqaq.SG	Yakutia_pop_orig_qpAdms_5b_Saqqaq+Athabask:Greenland_Saqqaq.SG=China_AmurRiver_EarlyN+Syalakh-Belkachi+Altai_N_7.5-6kya	5.85244e-05	Altai_N_7.5-6kya	0.0129319	0.0305754	0.422951	FALSE	3	TRUE
Greenland_Saqqaq.SG	Yakutia_pop_orig_qpAdms_5b_Saqqaq+Athabask:Greenland_Saqqaq.SG=Altai_N_9kya+China_NEastAsia_Coastal_EN+Syalakh-Belkachi	5.54561e-05	Altai_N_9kya	0.0252574	0.0270176	0.934851	FALSE	3	TRUE
Greenland_Saqqaq.SG	Yakutia_pop_orig_qpAdms_5b_Saqqaq+Athabask:Greenland_Saqqaq.SG=Altai_N_9kya+China_NEastAsia_Coastal_EN+Syalakh-Belkachi	5.54561e-05	China_NEastAsia_Coastal_EN	0.0506831	0.0421081	1.20364	FALSE	3	TRUE
Greenland_Saqqaq.SG	Yakutia_pop_orig_qpAdms_5b_Saqqaq+Athabask:Greenland_Saqqaq.SG=Altai_N_9kya+China_NEastAsia_Coastal_EN+Syalakh-Belkachi	5.54561e-05	Syalakh-Belkachi	0.924059	0.0569102	16.2371	FALSE	3	TRUE
Greenland_Saqqaq.SG	Yakutia_pop_orig_qpAdms_5b_Saqqaq+Athabask:Greenland_Saqqaq.SG=Russia_AfontovaGora3+China_AmurRiver_Mesolithic+Syalakh-Belkachi	5.18063e-05	Russia_AfontovaGora3	0.00221199	0.0157345	0.140582	FALSE	3	TRUE
Greenland_Saqqaq.SG	Yakutia_pop_orig_qpAdms_5b_Saqqaq+Athabask:Greenland_Saqqaq.SG=Russia_AfontovaGora3+China_AmurRiver_Mesolithic+Syalakh-Belkachi	5.18063e-05	China_AmurRiver_Mesolithic	0.0216508	0.0371096	0.583429	FALSE	3	TRUE
Greenland_Saqqaq.SG	Yakutia_pop_orig_qpAdms_5b_Saqqaq+Athabask:Greenland_Saqqaq.SG=Russia_AfontovaGora3+China_AmurRiver_Mesolithic+Syalakh-Belkachi	5.18063e-05	Syalakh-Belkachi	0.976137	0.0470443	20.7493	FALSE	3	TRUE
Greenland_Saqqaq.SG	Yakutia_pop_orig_qpAdms_5b_Saqqaq+Athabask:Greenland_Saqqaq.SG=Altai_N_9kya+China_AmurRiver_Mesolithic+Syalakh-Belkachi	5.01907e-05	Altai_N_9kya	0.0214777	0.0276042	0.778061	FALSE	3	TRUE
Greenland_Saqqaq.SG	Yakutia_pop_orig_qpAdms_5b_Saqqaq+Athabask:Greenland_Saqqaq.SG=Altai_N_9kya+China_AmurRiver_Mesolithic+Syalakh-Belkachi	5.01907e-05	China_AmurRiver_Mesolithic	0.0221307	0.0342182	0.646752	FALSE	3	TRUE
Greenland_Saqqaq.SG	Yakutia_pop_orig_qpAdms_5b_Saqqaq+Athabask:Greenland_Saqqaq.SG=Altai_N_9kya+China_AmurRiver_Mesolithic+Syalakh-Belkachi	5.01907e-05	Syalakh-Belkachi	0.956392	0.051223	18.6711	FALSE	3	TRUE
Greenland_Saqqaq.SG	Yakutia_pop_orig_qpAdms_5b_Saqqaq+Athabask:Greenland_Saqqaq.SG=Russia_AfontovaGora3+China_AmurRiver_LPaleolithic_19K+Syalakh-Belkachi	4.91441e-05	Russia_AfontovaGora3	0.000449522	0.0142591	0.0315253	FALSE	3	TRUE
Greenland_Saqqaq.SG	Yakutia_pop_orig_qpAdms_5b_Saqqaq+Athabask:Greenland_Saqqaq.SG=Russia_AfontovaGora3+China_AmurRiver_LPaleolithic_19K+Syalakh-Belkachi	4.91441e-05	China_AmurRiver_LPaleolithic_19K	0.0384221	0.04338	0.88571	FALSE	3	TRUE
Greenland_Saqqaq.SG	Yakutia_pop_orig_qpAdms_5b_Saqqaq+Athabask:Greenland_Saqqaq.SG=Russia_AfontovaGora3+China_AmurRiver_LPaleolithic_19K+Syalakh-Belkachi	4.91441e-05	Syalakh-Belkachi	0.961128	0.049444	19.4387	FALSE	3	TRUE
Greenland_Saqqaq.SG	Yakutia_pop_orig_qpAdms_5b_Saqqaq+Athabask:Greenland_Saqqaq.SG=China_AmurRiver_EarlyN+China_SEastAsia_Coastal_EN+Syalakh-Belkachi	4.55251e-05	China_AmurRiver_EarlyN	0.00621656	0.0415746	0.149528	FALSE	3	TRUE
Greenland_Saqqaq.SG	Yakutia_pop_orig_qpAdms_5b_Saqqaq+Athabask:Greenland_Saqqaq.SG=China_AmurRiver_EarlyN+China_SEastAsia_Coastal_EN+Syalakh-Belkachi	4.55251e-05	China_SEastAsia_Coastal_EN	0.00790353	0.0397903	0.198629	FALSE	3	TRUE
Greenland_Saqqaq.SG	Yakutia_pop_orig_qpAdms_5b_Saqqaq+Athabask:Greenland_Saqqaq.SG=China_AmurRiver_EarlyN+China_SEastAsia_Coastal_EN+Syalakh-Belkachi	4.55251e-05	Syalakh-Belkachi	0.98588	0.0356263	27.6728	FALSE	3	TRUE
Greenland_Saqqaq.SG	Yakutia_pop_orig_qpAdms_5b_Saqqaq+Athabask:Greenland_Saqqaq.SG=China_AmurRiver_LPaleolithic_14K+Syalakh-Belkachi+Altai_N_7.5-6kya	4.40658e-05	China_AmurRiver_LPaleolithic_14K	0.0421829	0.0332561	1.26843	FALSE	3	TRUE
Greenland_Saqqaq.SG	Yakutia_pop_orig_qpAdms_5b_Saqqaq+Athabask:Greenland_Saqqaq.SG=China_AmurRiver_LPaleolithic_14K+Syalakh-Belkachi+Altai_N_7.5-6kya	4.40658e-05	Syalakh-Belkachi	0.939382	0.050796	18.4932	FALSE	3	TRUE
Greenland_Saqqaq.SG	Yakutia_pop_orig_qpAdms_5b_Saqqaq+Athabask:Greenland_Saqqaq.SG=China_AmurRiver_LPaleolithic_14K+Syalakh-Belkachi+Altai_N_7.5-6kya	4.40658e-05	Altai_N_7.5-6kya	0.0184351	0.0287891	0.640351	FALSE	3	TRUE
Greenland_Saqqaq.SG	Yakutia_pop_orig_qpAdms_5b_Saqqaq+Athabask:Greenland_Saqqaq.SG=Altai_N_9kya+China_AmurRiver_LPaleolithic_19K+Syalakh-Belkachi	4.3878e-05	Altai_N_9kya	0.0183206	0.026226	0.698566	FALSE	3	TRUE
Greenland_Saqqaq.SG	Yakutia_pop_orig_qpAdms_5b_Saqqaq+Athabask:Greenland_Saqqaq.SG=Altai_N_9kya+China_AmurRiver_LPaleolithic_19K+Syalakh-Belkachi	4.3878e-05	China_AmurRiver_LPaleolithic_19K	0.0334578	0.041967	0.797241	FALSE	3	TRUE
Greenland_Saqqaq.SG	Yakutia_pop_orig_qpAdms_5b_Saqqaq+Athabask:Greenland_Saqqaq.SG=Altai_N_9kya+China_AmurRiver_LPaleolithic_19K+Syalakh-Belkachi	4.3878e-05	Syalakh-Belkachi	0.948222	0.0533923	17.7595	FALSE	3	TRUE
Greenland_Saqqaq.SG	Yakutia_pop_orig_qpAdms_5b_Saqqaq+Athabask:Greenland_Saqqaq.SG=China_AmurRiver_Mesolithic+China_SEastAsia_Coastal_EN+Syalakh-Belkachi	4.01067e-05	China_AmurRiver_Mesolithic	0.00998255	0.0413647	0.24133	FALSE	3	TRUE
Greenland_Saqqaq.SG	Yakutia_pop_orig_qpAdms_5b_Saqqaq+Athabask:Greenland_Saqqaq.SG=China_AmurRiver_Mesolithic+China_SEastAsia_Coastal_EN+Syalakh-Belkachi	4.01067e-05	China_SEastAsia_Coastal_EN	0.00530065	0.0398378	0.133056	FALSE	3	TRUE
Greenland_Saqqaq.SG	Yakutia_pop_orig_qpAdms_5b_Saqqaq+Athabask:Greenland_Saqqaq.SG=China_AmurRiver_Mesolithic+China_SEastAsia_Coastal_EN+Syalakh-Belkachi	4.01067e-05	Syalakh-Belkachi	0.984717	0.035524	27.7197	FALSE	3	TRUE
Greenland_Saqqaq.SG	Yakutia_pop_orig_qpAdms_5b_Saqqaq+Athabask:Greenland_Saqqaq.SG=China_AmurRiver_Mesolithic+Syalakh-Belkachi+Altai_N_7.5-6kya	3.56213e-05	China_AmurRiver_Mesolithic	0.0220715	0.0347304	0.63551	FALSE	3	TRUE
Greenland_Saqqaq.SG	Yakutia_pop_orig_qpAdms_5b_Saqqaq+Athabask:Greenland_Saqqaq.SG=China_AmurRiver_Mesolithic+Syalakh-Belkachi+Altai_N_7.5-6kya	3.56213e-05	Syalakh-Belkachi	0.964583	0.0540783	17.8368	FALSE	3	TRUE
Greenland_Saqqaq.SG	Yakutia_pop_orig_qpAdms_5b_Saqqaq+Athabask:Greenland_Saqqaq.SG=China_AmurRiver_Mesolithic+Syalakh-Belkachi+Altai_N_7.5-6kya	3.56213e-05	Altai_N_7.5-6kya	0.0133459	0.029747	0.448646	FALSE	3	TRUE
Greenland_Saqqaq.SG	Yakutia_pop_orig_qpAdms_5b_Saqqaq+Athabask:Greenland_Saqqaq.SG=China_NEastAsia_Coastal_EN+Syalakh-Belkachi+Altai_N_7.5-6kya	3.38618e-05	China_NEastAsia_Coastal_EN	0.0507486	0.0420273	1.20752	FALSE	3	TRUE
Greenland_Saqqaq.SG	Yakutia_pop_orig_qpAdms_5b_Saqqaq+Athabask:Greenland_Saqqaq.SG=China_NEastAsia_Coastal_EN+Syalakh-Belkachi+Altai_N_7.5-6kya	3.38618e-05	Syalakh-Belkachi	0.931434	0.0582926	15.9786	FALSE	3	TRUE
Greenland_Saqqaq.SG	Yakutia_pop_orig_qpAdms_5b_Saqqaq+Athabask:Greenland_Saqqaq.SG=China_NEastAsia_Coastal_EN+Syalakh-Belkachi+Altai_N_7.5-6kya	3.38618e-05	Altai_N_7.5-6kya	0.0178179	0.0288111	0.618437	FALSE	3	TRUE
Greenland_Saqqaq.SG	Yakutia_pop_orig_qpAdms_5b_Saqqaq+Athabask:Greenland_Saqqaq.SG=China_AmurRiver_LPaleolithic_19K+Syalakh-Belkachi+Altai_N_7.5-6kya	3.07868e-05	China_AmurRiver_LPaleolithic_19K	0.0349116	0.0421789	0.827705	FALSE	3	TRUE
Greenland_Saqqaq.SG	Yakutia_pop_orig_qpAdms_5b_Saqqaq+Athabask:Greenland_Saqqaq.SG=China_AmurRiver_LPaleolithic_19K+Syalakh-Belkachi+Altai_N_7.5-6kya	3.07868e-05	Syalakh-Belkachi	0.95354	0.055191	17.2771	FALSE	3	TRUE
Greenland_Saqqaq.SG	Yakutia_pop_orig_qpAdms_5b_Saqqaq+Athabask:Greenland_Saqqaq.SG=China_AmurRiver_LPaleolithic_19K+Syalakh-Belkachi+Altai_N_7.5-6kya	3.07868e-05	Altai_N_7.5-6kya	0.011548	0.0278554	0.414569	FALSE	3	TRUE
Greenland_Saqqaq.SG	Yakutia_pop_orig_qpAdms_5b_Saqqaq+Athabask:Greenland_Saqqaq.SG=Altai_N_9kya+China_SEastAsia_Coastal_EN+Syalakh-Belkachi	2.57192e-05	Altai_N_9kya	0.0155723	0.0260353	0.598124	FALSE	3	TRUE
Greenland_Saqqaq.SG	Yakutia_pop_orig_qpAdms_5b_Saqqaq+Athabask:Greenland_Saqqaq.SG=Altai_N_9kya+China_SEastAsia_Coastal_EN+Syalakh-Belkachi	2.57192e-05	China_SEastAsia_Coastal_EN	0.00921337	0.0316593	0.291016	FALSE	3	TRUE
Greenland_Saqqaq.SG	Yakutia_pop_orig_qpAdms_5b_Saqqaq+Athabask:Greenland_Saqqaq.SG=Altai_N_9kya+China_SEastAsia_Coastal_EN+Syalakh-Belkachi	2.57192e-05	Syalakh-Belkachi	0.975214	0.038993	25.01	FALSE	3	TRUE
Greenland_Saqqaq.SG	Yakutia_pop_orig_qpAdms_5b_Saqqaq+Athabask:Greenland_Saqqaq.SG=China_SEastAsia_Coastal_EN+Syalakh-Belkachi+Altai_N_7.5-6kya	1.68085e-05	China_SEastAsia_Coastal_EN	0.0112396	0.0315637	0.356092	FALSE	3	TRUE
Greenland_Saqqaq.SG	Yakutia_pop_orig_qpAdms_5b_Saqqaq+Athabask:Greenland_Saqqaq.SG=China_SEastAsia_Coastal_EN+Syalakh-Belkachi+Altai_N_7.5-6kya	1.68085e-05	Syalakh-Belkachi	0.982672	0.0399857	24.5756	FALSE	3	TRUE
Greenland_Saqqaq.SG	Yakutia_pop_orig_qpAdms_5b_Saqqaq+Athabask:Greenland_Saqqaq.SG=China_SEastAsia_Coastal_EN+Syalakh-Belkachi+Altai_N_7.5-6kya	1.68085e-05	Altai_N_7.5-6kya	0.00608843	0.0277411	0.219473	FALSE	3	TRUE
Greenland_Saqqaq.SG	Yakutia_pop_orig_qpAdms_5b_Saqqaq+Athabask:Greenland_Saqqaq.SG=KhatyrstyrCave_M+Dzhilinda-1_M_N.SG+Cisbaikal_EN	8.65914e-08	KhatyrstyrCave_M	0.02286	0.205866	0.111043	FALSE	3	TRUE
Greenland_Saqqaq.SG	Yakutia_pop_orig_qpAdms_5b_Saqqaq+Athabask:Greenland_Saqqaq.SG=KhatyrstyrCave_M+Dzhilinda-1_M_N.SG+Cisbaikal_EN	8.65914e-08	Dzhilinda-1_M_N.SG	0.968199	0.117739	8.22326	FALSE	3	TRUE
Greenland_Saqqaq.SG	Yakutia_pop_orig_qpAdms_5b_Saqqaq+Athabask:Greenland_Saqqaq.SG=KhatyrstyrCave_M+Dzhilinda-1_M_N.SG+Cisbaikal_EN	8.65914e-08	Cisbaikal_EN	0.00894101	0.141507	0.0631842	FALSE	3	TRUE
Greenland_Saqqaq.SG	Yakutia_pop_orig_qpAdms_5b_Saqqaq+Athabask:Greenland_Saqqaq.SG=Russia_AfontovaGora3+Kolyma_M.SG+Yakutia_LNBA	2.80087e-10	Russia_AfontovaGora3	0.0453195	0.0493189	0.918907	FALSE	3	TRUE
Greenland_Saqqaq.SG	Yakutia_pop_orig_qpAdms_5b_Saqqaq+Athabask:Greenland_Saqqaq.SG=Russia_AfontovaGora3+Kolyma_M.SG+Yakutia_LNBA	2.80087e-10	Kolyma_M.SG	0.22954	0.207892	1.10413	FALSE	3	TRUE
Greenland_Saqqaq.SG	Yakutia_pop_orig_qpAdms_5b_Saqqaq+Athabask:Greenland_Saqqaq.SG=Russia_AfontovaGora3+Kolyma_M.SG+Yakutia_LNBA	2.80087e-10	Yakutia_LNBA	0.72514	0.16056	4.51632	FALSE	3	TRUE
Greenland_Saqqaq.SG	Yakutia_pop_orig_qpAdms_5b_Saqqaq+Athabask:Greenland_Saqqaq.SG=Altai_N_9kya+Kolyma_M.SG+Yakutia_LNBA	1.37935e-10	Altai_N_9kya	0.0305278	0.101213	0.301618	FALSE	3	TRUE
Greenland_Saqqaq.SG	Yakutia_pop_orig_qpAdms_5b_Saqqaq+Athabask:Greenland_Saqqaq.SG=Altai_N_9kya+Kolyma_M.SG+Yakutia_LNBA	1.37935e-10	Kolyma_M.SG	0.334346	0.249602	1.33952	FALSE	3	TRUE
Greenland_Saqqaq.SG	Yakutia_pop_orig_qpAdms_5b_Saqqaq+Athabask:Greenland_Saqqaq.SG=Altai_N_9kya+Kolyma_M.SG+Yakutia_LNBA	1.37935e-10	Yakutia_LNBA	0.635126	0.152073	4.17645	FALSE	3	TRUE
Greenland_Saqqaq.SG	Yakutia_pop_orig_qpAdms_5b_Saqqaq+Athabask:Greenland_Saqqaq.SG=KhatyrstyrCave_M+Kolyma_M.SG+Cisbaikal_LNBA	1.34284e-10	KhatyrstyrCave_M	0.521163	0.0700559	7.43924	FALSE	3	TRUE
Greenland_Saqqaq.SG	Yakutia_pop_orig_qpAdms_5b_Saqqaq+Athabask:Greenland_Saqqaq.SG=KhatyrstyrCave_M+Kolyma_M.SG+Cisbaikal_LNBA	1.34284e-10	Kolyma_M.SG	0.44155	0.0991806	4.45198	FALSE	3	TRUE
Greenland_Saqqaq.SG	Yakutia_pop_orig_qpAdms_5b_Saqqaq+Athabask:Greenland_Saqqaq.SG=KhatyrstyrCave_M+Kolyma_M.SG+Cisbaikal_LNBA	1.34284e-10	Cisbaikal_LNBA	0.0372874	0.124589	0.299285	FALSE	3	TRUE
Greenland_Saqqaq.SG	Yakutia_pop_orig_qpAdms_5b_Saqqaq+Athabask:Greenland_Saqqaq.SG=Ust_Kyakhta+KhatyrstyrCave_M+Kolyma_M.SG	5.32355e-11	Ust_Kyakhta	0.0328619	0.0606015	0.542262	FALSE	3	TRUE
Greenland_Saqqaq.SG	Yakutia_pop_orig_qpAdms_5b_Saqqaq+Athabask:Greenland_Saqqaq.SG=Ust_Kyakhta+KhatyrstyrCave_M+Kolyma_M.SG	5.32355e-11	KhatyrstyrCave_M	0.526053	0.0553195	9.50935	FALSE	3	TRUE
Greenland_Saqqaq.SG	Yakutia_pop_orig_qpAdms_5b_Saqqaq+Athabask:Greenland_Saqqaq.SG=Ust_Kyakhta+KhatyrstyrCave_M+Kolyma_M.SG	5.32355e-11	Kolyma_M.SG	0.441086	0.0868307	5.07984	FALSE	3	TRUE
Greenland_Saqqaq.SG	Yakutia_pop_orig_qpAdms_5b_Saqqaq+Athabask:Greenland_Saqqaq.SG=Russia_AfontovaGora3+Altai_N_9kya+KhatyrstyrCave_M	3.99312e-11	Russia_AfontovaGora3	0.0732346	0.0813189	0.900586	FALSE	3	TRUE
Greenland_Saqqaq.SG	Yakutia_pop_orig_qpAdms_5b_Saqqaq+Athabask:Greenland_Saqqaq.SG=Russia_AfontovaGora3+Altai_N_9kya+KhatyrstyrCave_M	3.99312e-11	Altai_N_9kya	0.14394	0.133521	1.07804	FALSE	3	TRUE
Greenland_Saqqaq.SG	Yakutia_pop_orig_qpAdms_5b_Saqqaq+Athabask:Greenland_Saqqaq.SG=Russia_AfontovaGora3+Altai_N_9kya+KhatyrstyrCave_M	3.99312e-11	KhatyrstyrCave_M	0.782825	0.0568195	13.7774	FALSE	3	TRUE
Greenland_Saqqaq.SG	Yakutia_pop_orig_qpAdms_5b_Saqqaq+Athabask:Greenland_Saqqaq.SG=Russia_AfontovaGora3+Ust_Kyakhta+KhatyrstyrCave_M	3.16543e-11	Russia_AfontovaGora3	0.149264	0.0264825	5.63632	FALSE	3	TRUE
Greenland_Saqqaq.SG	Yakutia_pop_orig_qpAdms_5b_Saqqaq+Athabask:Greenland_Saqqaq.SG=Russia_AfontovaGora3+Ust_Kyakhta+KhatyrstyrCave_M	3.16543e-11	Ust_Kyakhta	0.0384464	0.069811	0.550721	FALSE	3	TRUE
Greenland_Saqqaq.SG	Yakutia_pop_orig_qpAdms_5b_Saqqaq+Athabask:Greenland_Saqqaq.SG=Russia_AfontovaGora3+Ust_Kyakhta+KhatyrstyrCave_M	3.16543e-11	KhatyrstyrCave_M	0.81229	0.0533995	15.2116	FALSE	3	TRUE
Greenland_Saqqaq.SG	Yakutia_pop_orig_qpAdms_5b_Saqqaq+Athabask:Greenland_Saqqaq.SG=Russia_AfontovaGora3+KhatyrstyrCave_M+Altai_N_7.5-6kya	2.36634e-11	Russia_AfontovaGora3	0.130605	0.084407	1.54732	FALSE	3	TRUE
Greenland_Saqqaq.SG	Yakutia_pop_orig_qpAdms_5b_Saqqaq+Athabask:Greenland_Saqqaq.SG=Russia_AfontovaGora3+KhatyrstyrCave_M+Altai_N_7.5-6kya	2.36634e-11	KhatyrstyrCave_M	0.827454	0.060526	13.671	FALSE	3	TRUE
Greenland_Saqqaq.SG	Yakutia_pop_orig_qpAdms_5b_Saqqaq+Athabask:Greenland_Saqqaq.SG=Russia_AfontovaGora3+KhatyrstyrCave_M+Altai_N_7.5-6kya	2.36634e-11	Altai_N_7.5-6kya	0.0419413	0.13973	0.300159	FALSE	3	TRUE
Greenland_Saqqaq.SG	Yakutia_pop_orig_qpAdms_5b_Saqqaq+Athabask:Greenland_Saqqaq.SG=Altai_N_9kya+Khaiyrgas.SG+KhatyrstyrCave_M	5.74257e-12	Altai_N_9kya	0.180115	0.132408	1.36031	FALSE	3	TRUE
Greenland_Saqqaq.SG	Yakutia_pop_orig_qpAdms_5b_Saqqaq+Athabask:Greenland_Saqqaq.SG=Altai_N_9kya+Khaiyrgas.SG+KhatyrstyrCave_M	5.74257e-12	Khaiyrgas.SG	0.122456	0.19761	0.619685	FALSE	3	TRUE
Greenland_Saqqaq.SG	Yakutia_pop_orig_qpAdms_5b_Saqqaq+Athabask:Greenland_Saqqaq.SG=Altai_N_9kya+Khaiyrgas.SG+KhatyrstyrCave_M	5.74257e-12	KhatyrstyrCave_M	0.697429	0.072879	9.56968	FALSE	3	TRUE
Greenland_Saqqaq.SG	Yakutia_pop_orig_qpAdms_5b_Saqqaq+Athabask:Greenland_Saqqaq.SG=Peru_Laramate_900BP+Altai_N_9kya+KhatyrstyrCave_M	5.1793e-12	Peru_Laramate_900BP	0.0232858	0.232814	0.100019	FALSE	3	TRUE
Greenland_Saqqaq.SG	Yakutia_pop_orig_qpAdms_5b_Saqqaq+Athabask:Greenland_Saqqaq.SG=Peru_Laramate_900BP+Altai_N_9kya+KhatyrstyrCave_M	5.1793e-12	Altai_N_9kya	0.246202	0.148765	1.65497	FALSE	3	TRUE
Greenland_Saqqaq.SG	Yakutia_pop_orig_qpAdms_5b_Saqqaq+Athabask:Greenland_Saqqaq.SG=Peru_Laramate_900BP+Altai_N_9kya+KhatyrstyrCave_M	5.1793e-12	KhatyrstyrCave_M	0.730512	0.0906176	8.06149	FALSE	3	TRUE
Greenland_Saqqaq.SG	Yakutia_pop_orig_qpAdms_5b_Saqqaq+Athabask:Greenland_Saqqaq.SG=Khaiyrgas.SG+KhatyrstyrCave_M+Altai_N_7.5-6kya	1.97405e-12	Khaiyrgas.SG	0.226639	0.464565	0.487852	FALSE	3	TRUE
Greenland_Saqqaq.SG	Yakutia_pop_orig_qpAdms_5b_Saqqaq+Athabask:Greenland_Saqqaq.SG=Khaiyrgas.SG+KhatyrstyrCave_M+Altai_N_7.5-6kya	1.97405e-12	KhatyrstyrCave_M	0.679991	0.137897	4.93116	FALSE	3	TRUE
Greenland_Saqqaq.SG	Yakutia_pop_orig_qpAdms_5b_Saqqaq+Athabask:Greenland_Saqqaq.SG=Khaiyrgas.SG+KhatyrstyrCave_M+Altai_N_7.5-6kya	1.97405e-12	Altai_N_7.5-6kya	0.0933703	0.330756	0.282294	FALSE	3	TRUE
Greenland_Saqqaq.SG	Yakutia_pop_orig_qpAdms_5b_Saqqaq+Athabask:Greenland_Saqqaq.SG=Peru_Laramate_900BP+KhatyrstyrCave_M+Altai_N_7.5-6kya	1.44505e-12	Peru_Laramate_900BP	0.103449	0.264819	0.390641	FALSE	3	TRUE
Greenland_Saqqaq.SG	Yakutia_pop_orig_qpAdms_5b_Saqqaq+Athabask:Greenland_Saqqaq.SG=Peru_Laramate_900BP+KhatyrstyrCave_M+Altai_N_7.5-6kya	1.44505e-12	KhatyrstyrCave_M	0.707862	0.102534	6.90369	FALSE	3	TRUE
Greenland_Saqqaq.SG	Yakutia_pop_orig_qpAdms_5b_Saqqaq+Athabask:Greenland_Saqqaq.SG=Peru_Laramate_900BP+KhatyrstyrCave_M+Altai_N_7.5-6kya	1.44505e-12	Altai_N_7.5-6kya	0.188689	0.168581	1.11928	FALSE	3	TRUE
Greenland_Saqqaq.SG	Yakutia_pop_orig_qpAdms_5b_Saqqaq+Athabask:Greenland_Saqqaq.SG=Peru_Laramate_900BP+Russia_AfontovaGora3+Yakutia_LNBA	3.55442e-16	Peru_Laramate_900BP	0.0348237	0.16883	0.206265	FALSE	3	TRUE
Greenland_Saqqaq.SG	Yakutia_pop_orig_qpAdms_5b_Saqqaq+Athabask:Greenland_Saqqaq.SG=Peru_Laramate_900BP+Russia_AfontovaGora3+Yakutia_LNBA	3.55442e-16	Russia_AfontovaGora3	0.0824831	0.0566809	1.45522	FALSE	3	TRUE
Greenland_Saqqaq.SG	Yakutia_pop_orig_qpAdms_5b_Saqqaq+Athabask:Greenland_Saqqaq.SG=Peru_Laramate_900BP+Russia_AfontovaGora3+Yakutia_LNBA	3.55442e-16	Yakutia_LNBA	0.882693	0.114159	7.73217	FALSE	3	TRUE
Greenland_Saqqaq.SG	Yakutia_pop_orig_qpAdms_5b_Saqqaq+Athabask:Greenland_Saqqaq.SG=Altai_N_9kya+Khaiyrgas.SG+Yakutia_LNBA	2.06618e-16	Altai_N_9kya	0.013269	0.0841408	0.1577	FALSE	3	TRUE
Greenland_Saqqaq.SG	Yakutia_pop_orig_qpAdms_5b_Saqqaq+Athabask:Greenland_Saqqaq.SG=Altai_N_9kya+Khaiyrgas.SG+Yakutia_LNBA	2.06618e-16	Khaiyrgas.SG	0.251139	0.145326	1.72811	FALSE	3	TRUE
Greenland_Saqqaq.SG	Yakutia_pop_orig_qpAdms_5b_Saqqaq+Athabask:Greenland_Saqqaq.SG=Altai_N_9kya+Khaiyrgas.SG+Yakutia_LNBA	2.06618e-16	Yakutia_LNBA	0.735592	0.0677115	10.8636	FALSE	3	TRUE
Greenland_Saqqaq.SG	Yakutia_pop_orig_qpAdms_5b_Saqqaq+Athabask:Greenland_Saqqaq.SG=Russia_AfontovaGora3+Altai_N_7.5-6kya+Yakutia_LNBA	1.22425e-16	Russia_AfontovaGora3	0.0877602	0.0446781	1.96428	FALSE	3	TRUE
Greenland_Saqqaq.SG	Yakutia_pop_orig_qpAdms_5b_Saqqaq+Athabask:Greenland_Saqqaq.SG=Russia_AfontovaGora3+Altai_N_7.5-6kya+Yakutia_LNBA	1.22425e-16	Altai_N_7.5-6kya	0.0144152	0.0787485	0.183053	FALSE	3	TRUE
Greenland_Saqqaq.SG	Yakutia_pop_orig_qpAdms_5b_Saqqaq+Athabask:Greenland_Saqqaq.SG=Russia_AfontovaGora3+Altai_N_7.5-6kya+Yakutia_LNBA	1.22425e-16	Yakutia_LNBA	0.897825	0.0380362	23.6045	FALSE	3	TRUE
Greenland_Saqqaq.SG	Yakutia_pop_orig_qpAdms_5b_Saqqaq+Athabask:Greenland_Saqqaq.SG=Peru_Laramate_900BP+Altai_N_7.5-6kya+Yakutia_LNBA	4.44544e-17	Peru_Laramate_900BP	0.159602	0.158733	1.00547	FALSE	3	TRUE
Greenland_Saqqaq.SG	Yakutia_pop_orig_qpAdms_5b_Saqqaq+Athabask:Greenland_Saqqaq.SG=Peru_Laramate_900BP+Altai_N_7.5-6kya+Yakutia_LNBA	4.44544e-17	Altai_N_7.5-6kya	0.0679342	0.0945657	0.718381	FALSE	3	TRUE
Greenland_Saqqaq.SG	Yakutia_pop_orig_qpAdms_5b_Saqqaq+Athabask:Greenland_Saqqaq.SG=Peru_Laramate_900BP+Altai_N_7.5-6kya+Yakutia_LNBA	4.44544e-17	Yakutia_LNBA	0.772464	0.0701885	11.0056	FALSE	3	TRUE
Greenland_Saqqaq.SG	Yakutia_pop_orig_qpAdms_5b_Saqqaq+Athabask:Greenland_Saqqaq.SG=Peru_Laramate_900BP+Altai_N_9kya+Yakutia_LNBA	4.0703e-17	Peru_Laramate_900BP	0.16818	0.140415	1.19773	FALSE	3	TRUE
Greenland_Saqqaq.SG	Yakutia_pop_orig_qpAdms_5b_Saqqaq+Athabask:Greenland_Saqqaq.SG=Peru_Laramate_900BP+Altai_N_9kya+Yakutia_LNBA	4.0703e-17	Altai_N_9kya	0.0592048	0.0826761	0.716106	FALSE	3	TRUE
Greenland_Saqqaq.SG	Yakutia_pop_orig_qpAdms_5b_Saqqaq+Athabask:Greenland_Saqqaq.SG=Peru_Laramate_900BP+Altai_N_9kya+Yakutia_LNBA	4.0703e-17	Yakutia_LNBA	0.772615	0.0642303	12.0288	FALSE	3	TRUE
Greenland_Saqqaq.SG	Yakutia_pop_orig_qpAdms_5b_Saqqaq+Athabask:Greenland_Saqqaq.SG=Kolyma_M.SG+Transbaikal_EMN_9-8kya+Cisbaikal_EN	3.00244e-21	Kolyma_M.SG	0.608543	0.0685396	8.87871	FALSE	3	TRUE
Greenland_Saqqaq.SG	Yakutia_pop_orig_qpAdms_5b_Saqqaq+Athabask:Greenland_Saqqaq.SG=Kolyma_M.SG+Transbaikal_EMN_9-8kya+Cisbaikal_EN	3.00244e-21	Transbaikal_EMN_9-8kya	0.0048404	0.252748	0.0191511	FALSE	3	TRUE
Greenland_Saqqaq.SG	Yakutia_pop_orig_qpAdms_5b_Saqqaq+Athabask:Greenland_Saqqaq.SG=Kolyma_M.SG+Transbaikal_EMN_9-8kya+Cisbaikal_EN	3.00244e-21	Cisbaikal_EN	0.386616	0.300206	1.28783	FALSE	3	TRUE
Greenland_Saqqaq.SG	Yakutia_pop_orig_qpAdms_5b_Saqqaq+Athabask:Greenland_Saqqaq.SG=China_NEastAsia_Coastal_EN+Kolyma_M.SG+Cisbaikal_LNBA	6.14108e-32	China_NEastAsia_Coastal_EN	0.0614418	0.0608597	1.00956	FALSE	3	TRUE
Greenland_Saqqaq.SG	Yakutia_pop_orig_qpAdms_5b_Saqqaq+Athabask:Greenland_Saqqaq.SG=China_NEastAsia_Coastal_EN+Kolyma_M.SG+Cisbaikal_LNBA	6.14108e-32	Kolyma_M.SG	0.866172	0.162517	5.32975	FALSE	3	TRUE
Greenland_Saqqaq.SG	Yakutia_pop_orig_qpAdms_5b_Saqqaq+Athabask:Greenland_Saqqaq.SG=China_NEastAsia_Coastal_EN+Kolyma_M.SG+Cisbaikal_LNBA	6.14108e-32	Cisbaikal_LNBA	0.0723857	0.135624	0.533725	FALSE	3	TRUE
Greenland_Saqqaq.SG	Yakutia_pop_orig_qpAdms_5b_Saqqaq+Athabask:Greenland_Saqqaq.SG=China_AmurRiver_Mesolithic+China_NEastAsia_Coastal_EN+Kolyma_M.SG	3.07989e-32	China_AmurRiver_Mesolithic	0.00935179	0.12207	0.0766103	FALSE	3	TRUE
Greenland_Saqqaq.SG	Yakutia_pop_orig_qpAdms_5b_Saqqaq+Athabask:Greenland_Saqqaq.SG=China_AmurRiver_Mesolithic+China_NEastAsia_Coastal_EN+Kolyma_M.SG	3.07989e-32	China_NEastAsia_Coastal_EN	0.0490595	0.171142	0.28666	FALSE	3	TRUE
Greenland_Saqqaq.SG	Yakutia_pop_orig_qpAdms_5b_Saqqaq+Athabask:Greenland_Saqqaq.SG=China_AmurRiver_Mesolithic+China_NEastAsia_Coastal_EN+Kolyma_M.SG	3.07989e-32	Kolyma_M.SG	0.941589	0.0739352	12.7353	FALSE	3	TRUE
Greenland_Saqqaq.SG	Yakutia_pop_orig_qpAdms_5b_Saqqaq+Athabask:Greenland_Saqqaq.SG=Kolyma_M.SG+China_AmurRiver_N+Cisbaikal_LNBA	2.05774e-33	Kolyma_M.SG	0.75637	0.162817	4.64553	FALSE	3	TRUE
Greenland_Saqqaq.SG	Yakutia_pop_orig_qpAdms_5b_Saqqaq+Athabask:Greenland_Saqqaq.SG=Kolyma_M.SG+China_AmurRiver_N+Cisbaikal_LNBA	2.05774e-33	China_AmurRiver_N	0.119126	0.0436039	2.732	FALSE	3	TRUE
Greenland_Saqqaq.SG	Yakutia_pop_orig_qpAdms_5b_Saqqaq+Athabask:Greenland_Saqqaq.SG=Kolyma_M.SG+China_AmurRiver_N+Cisbaikal_LNBA	2.05774e-33	Cisbaikal_LNBA	0.124504	0.14601	0.852709	FALSE	3	TRUE
Greenland_Saqqaq.SG	Yakutia_pop_orig_qpAdms_5b_Saqqaq+Athabask:Greenland_Saqqaq.SG=China_AmurRiver_EarlyN+Kolyma_M.SG+Cisbaikal_LNBA	3.71565e-35	China_AmurRiver_EarlyN	0.0538693	0.0428356	1.25758	FALSE	3	TRUE
Greenland_Saqqaq.SG	Yakutia_pop_orig_qpAdms_5b_Saqqaq+Athabask:Greenland_Saqqaq.SG=China_AmurRiver_EarlyN+Kolyma_M.SG+Cisbaikal_LNBA	3.71565e-35	Kolyma_M.SG	0.82026	0.180096	4.55457	FALSE	3	TRUE
Greenland_Saqqaq.SG	Yakutia_pop_orig_qpAdms_5b_Saqqaq+Athabask:Greenland_Saqqaq.SG=China_AmurRiver_EarlyN+Kolyma_M.SG+Cisbaikal_LNBA	3.71565e-35	Cisbaikal_LNBA	0.12587	0.161309	0.780307	FALSE	3	TRUE
Greenland_Saqqaq.SG	Yakutia_pop_orig_qpAdms_5b_Saqqaq+Athabask:Greenland_Saqqaq.SG=China_AmurRiver_LPaleolithic_14K+Kolyma_M.SG+Cisbaikal_LNBA	3.39536e-35	China_AmurRiver_LPaleolithic_14K	0.0270995	0.048224	0.561952	FALSE	3	TRUE
Greenland_Saqqaq.SG	Yakutia_pop_orig_qpAdms_5b_Saqqaq+Athabask:Greenland_Saqqaq.SG=China_AmurRiver_LPaleolithic_14K+Kolyma_M.SG+Cisbaikal_LNBA	3.39536e-35	Kolyma_M.SG	0.894265	0.195692	4.56976	FALSE	3	TRUE
Greenland_Saqqaq.SG	Yakutia_pop_orig_qpAdms_5b_Saqqaq+Athabask:Greenland_Saqqaq.SG=China_AmurRiver_LPaleolithic_14K+Kolyma_M.SG+Cisbaikal_LNBA	3.39536e-35	Cisbaikal_LNBA	0.0786351	0.171423	0.458719	FALSE	3	TRUE
Greenland_Saqqaq.SG	Yakutia_pop_orig_qpAdms_5b_Saqqaq+Athabask:Greenland_Saqqaq.SG=China_AmurRiver_Mesolithic+Kolyma_M.SG+Cisbaikal_LNBA	1.11074e-35	China_AmurRiver_Mesolithic	0.0159838	0.0471982	0.338652	FALSE	3	TRUE
Greenland_Saqqaq.SG	Yakutia_pop_orig_qpAdms_5b_Saqqaq+Athabask:Greenland_Saqqaq.SG=China_AmurRiver_Mesolithic+Kolyma_M.SG+Cisbaikal_LNBA	1.11074e-35	Kolyma_M.SG	0.873025	0.200009	4.36493	FALSE	3	TRUE
Greenland_Saqqaq.SG	Yakutia_pop_orig_qpAdms_5b_Saqqaq+Athabask:Greenland_Saqqaq.SG=China_AmurRiver_Mesolithic+Kolyma_M.SG+Cisbaikal_LNBA	1.11074e-35	Cisbaikal_LNBA	0.110992	0.174147	0.637344	FALSE	3	TRUE
Greenland_Saqqaq.SG	Yakutia_pop_orig_qpAdms_5b_Saqqaq+Athabask:Greenland_Saqqaq.SG=Russia_AfontovaGora3+Transbaikal_EMN_7.5-6kya+Altai_N_7.5-6kya	5.25669e-38	Russia_AfontovaGora3	0.0087557	0.0475795	0.184023	FALSE	3	TRUE
Greenland_Saqqaq.SG	Yakutia_pop_orig_qpAdms_5b_Saqqaq+Athabask:Greenland_Saqqaq.SG=Russia_AfontovaGora3+Transbaikal_EMN_7.5-6kya+Altai_N_7.5-6kya	5.25669e-38	Transbaikal_EMN_7.5-6kya	0.689196	0.0340279	20.2538	FALSE	3	TRUE
Greenland_Saqqaq.SG	Yakutia_pop_orig_qpAdms_5b_Saqqaq+Athabask:Greenland_Saqqaq.SG=Russia_AfontovaGora3+Transbaikal_EMN_7.5-6kya+Altai_N_7.5-6kya	5.25669e-38	Altai_N_7.5-6kya	0.302049	0.0779113	3.87682	FALSE	3	TRUE
Greenland_Saqqaq.SG	Yakutia_pop_orig_qpAdms_5b_Saqqaq+Athabask:Greenland_Saqqaq.SG=Russia_AfontovaGora3+Altai_N_9kya+Transbaikal_EMN_7.5-6kya	2.2589e-40	Russia_AfontovaGora3	0.166956	0.0707459	2.35994	FALSE	3	TRUE
Greenland_Saqqaq.SG	Yakutia_pop_orig_qpAdms_5b_Saqqaq+Athabask:Greenland_Saqqaq.SG=Russia_AfontovaGora3+Altai_N_9kya+Transbaikal_EMN_7.5-6kya	2.2589e-40	Altai_N_9kya	0.0248002	0.118535	0.209222	FALSE	3	TRUE
Greenland_Saqqaq.SG	Yakutia_pop_orig_qpAdms_5b_Saqqaq+Athabask:Greenland_Saqqaq.SG=Russia_AfontovaGora3+Altai_N_9kya+Transbaikal_EMN_7.5-6kya	2.2589e-40	Transbaikal_EMN_7.5-6kya	0.808244	0.050284	16.0736	FALSE	3	TRUE
Greenland_Saqqaq.SG	Yakutia_pop_orig_qpAdms_5b_Saqqaq+Athabask:Greenland_Saqqaq.SG=Russia_AfontovaGora3+Transbaikal_EMN_7.5-6kya+China_AmurRiver_N	1.63138e-41	Russia_AfontovaGora3	0.180786	0.0124197	14.5564	FALSE	3	TRUE
Greenland_Saqqaq.SG	Yakutia_pop_orig_qpAdms_5b_Saqqaq+Athabask:Greenland_Saqqaq.SG=Russia_AfontovaGora3+Transbaikal_EMN_7.5-6kya+China_AmurRiver_N	1.63138e-41	Transbaikal_EMN_7.5-6kya	0.791269	0.0614189	12.8832	FALSE	3	TRUE
Greenland_Saqqaq.SG	Yakutia_pop_orig_qpAdms_5b_Saqqaq+Athabask:Greenland_Saqqaq.SG=Russia_AfontovaGora3+Transbaikal_EMN_7.5-6kya+China_AmurRiver_N	1.63138e-41	China_AmurRiver_N	0.0279446	0.0584047	0.478464	FALSE	3	TRUE
Greenland_Saqqaq.SG	Yakutia_pop_orig_qpAdms_5b_Saqqaq+Athabask:Greenland_Saqqaq.SG=Khaiyrgas.SG+China_AmurRiver_N+Cisbaikal_EN	1.09165e-41	Khaiyrgas.SG	0.445162	0.0438526	10.1513	FALSE	3	TRUE
Greenland_Saqqaq.SG	Yakutia_pop_orig_qpAdms_5b_Saqqaq+Athabask:Greenland_Saqqaq.SG=Khaiyrgas.SG+China_AmurRiver_N+Cisbaikal_EN	1.09165e-41	China_AmurRiver_N	0.111425	0.049864	2.23458	FALSE	3	TRUE
Greenland_Saqqaq.SG	Yakutia_pop_orig_qpAdms_5b_Saqqaq+Athabask:Greenland_Saqqaq.SG=Khaiyrgas.SG+China_AmurRiver_N+Cisbaikal_EN	1.09165e-41	Cisbaikal_EN	0.443413	0.0713674	6.21311	FALSE	3	TRUE
Greenland_Saqqaq.SG	Yakutia_pop_orig_qpAdms_5b_Saqqaq+Athabask:Greenland_Saqqaq.SG=Khaiyrgas.SG+China_AmurRiver_EarlyN+Cisbaikal_EN	6.51373e-42	Khaiyrgas.SG	0.447873	0.0441904	10.1351	FALSE	3	TRUE
Greenland_Saqqaq.SG	Yakutia_pop_orig_qpAdms_5b_Saqqaq+Athabask:Greenland_Saqqaq.SG=Khaiyrgas.SG+China_AmurRiver_EarlyN+Cisbaikal_EN	6.51373e-42	China_AmurRiver_EarlyN	0.069739	0.0454338	1.53496	FALSE	3	TRUE
Greenland_Saqqaq.SG	Yakutia_pop_orig_qpAdms_5b_Saqqaq+Athabask:Greenland_Saqqaq.SG=Khaiyrgas.SG+China_AmurRiver_EarlyN+Cisbaikal_EN	6.51373e-42	Cisbaikal_EN	0.482388	0.0702076	6.87087	FALSE	3	TRUE
Greenland_Saqqaq.SG	Yakutia_pop_orig_qpAdms_5b_Saqqaq+Athabask:Greenland_Saqqaq.SG=Khaiyrgas.SG+China_AmurRiver_Mesolithic+Cisbaikal_EN	2.35158e-42	Khaiyrgas.SG	0.442661	0.043793	10.108	FALSE	3	TRUE
Greenland_Saqqaq.SG	Yakutia_pop_orig_qpAdms_5b_Saqqaq+Athabask:Greenland_Saqqaq.SG=Khaiyrgas.SG+China_AmurRiver_Mesolithic+Cisbaikal_EN	2.35158e-42	China_AmurRiver_Mesolithic	0.03372	0.0424964	0.793479	FALSE	3	TRUE
Greenland_Saqqaq.SG	Yakutia_pop_orig_qpAdms_5b_Saqqaq+Athabask:Greenland_Saqqaq.SG=Khaiyrgas.SG+China_AmurRiver_Mesolithic+Cisbaikal_EN	2.35158e-42	Cisbaikal_EN	0.523619	0.0624406	8.38587	FALSE	3	TRUE
Greenland_Saqqaq.SG	Yakutia_pop_orig_qpAdms_5b_Saqqaq+Athabask:Greenland_Saqqaq.SG=Russia_AfontovaGora3+Transbaikal_EMN_7.5-6kya+Cisbaikal_LNBA	2.33915e-42	Russia_AfontovaGora3	0.178836	0.028207	6.34014	FALSE	3	TRUE
Greenland_Saqqaq.SG	Yakutia_pop_orig_qpAdms_5b_Saqqaq+Athabask:Greenland_Saqqaq.SG=Russia_AfontovaGora3+Transbaikal_EMN_7.5-6kya+Cisbaikal_LNBA	2.33915e-42	Transbaikal_EMN_7.5-6kya	0.794977	0.0962107	8.26287	FALSE	3	TRUE
Greenland_Saqqaq.SG	Yakutia_pop_orig_qpAdms_5b_Saqqaq+Athabask:Greenland_Saqqaq.SG=Russia_AfontovaGora3+Transbaikal_EMN_7.5-6kya+Cisbaikal_LNBA	2.33915e-42	Cisbaikal_LNBA	0.0261868	0.120849	0.21669	FALSE	3	TRUE
Greenland_Saqqaq.SG	Yakutia_pop_orig_qpAdms_5b_Saqqaq+Athabask:Greenland_Saqqaq.SG=Khaiyrgas.SG+China_AmurRiver_LPaleolithic_14K+Cisbaikal_EN	7.36198e-43	Khaiyrgas.SG	0.442939	0.0442113	10.0187	FALSE	3	TRUE
Greenland_Saqqaq.SG	Yakutia_pop_orig_qpAdms_5b_Saqqaq+Athabask:Greenland_Saqqaq.SG=Khaiyrgas.SG+China_AmurRiver_LPaleolithic_14K+Cisbaikal_EN	7.36198e-43	China_AmurRiver_LPaleolithic_14K	0.0353905	0.0456667	0.774975	FALSE	3	TRUE
Greenland_Saqqaq.SG	Yakutia_pop_orig_qpAdms_5b_Saqqaq+Athabask:Greenland_Saqqaq.SG=Khaiyrgas.SG+China_AmurRiver_LPaleolithic_14K+Cisbaikal_EN	7.36198e-43	Cisbaikal_EN	0.521671	0.0665152	7.84288	FALSE	3	TRUE
Greenland_Saqqaq.SG	Yakutia_pop_orig_qpAdms_5b_Saqqaq+Athabask:Greenland_Saqqaq.SG=Khaiyrgas.SG+Mongolia_N_North+China_AmurRiver_N	2.0273e-45	Khaiyrgas.SG	0.532283	0.0412388	12.9073	FALSE	3	TRUE
Greenland_Saqqaq.SG	Yakutia_pop_orig_qpAdms_5b_Saqqaq+Athabask:Greenland_Saqqaq.SG=Khaiyrgas.SG+Mongolia_N_North+China_AmurRiver_N	2.0273e-45	Mongolia_N_North	0.327194	0.0655829	4.98902	FALSE	3	TRUE
Greenland_Saqqaq.SG	Yakutia_pop_orig_qpAdms_5b_Saqqaq+Athabask:Greenland_Saqqaq.SG=Khaiyrgas.SG+Mongolia_N_North+China_AmurRiver_N	2.0273e-45	China_AmurRiver_N	0.140522	0.052029	2.70084	FALSE	3	TRUE
Greenland_Saqqaq.SG	Yakutia_pop_orig_qpAdms_5b_Saqqaq+Athabask:Greenland_Saqqaq.SG=Khaiyrgas.SG+China_AmurRiver_EarlyN+Mongolia_N_North	7.50298e-46	Khaiyrgas.SG	0.538741	0.0415002	12.9816	FALSE	3	TRUE
Greenland_Saqqaq.SG	Yakutia_pop_orig_qpAdms_5b_Saqqaq+Athabask:Greenland_Saqqaq.SG=Khaiyrgas.SG+China_AmurRiver_EarlyN+Mongolia_N_North	7.50298e-46	China_AmurRiver_EarlyN	0.09871	0.0475078	2.07776	FALSE	3	TRUE
Greenland_Saqqaq.SG	Yakutia_pop_orig_qpAdms_5b_Saqqaq+Athabask:Greenland_Saqqaq.SG=Khaiyrgas.SG+China_AmurRiver_EarlyN+Mongolia_N_North	7.50298e-46	Mongolia_N_North	0.362549	0.0638397	5.67906	FALSE	3	TRUE
Greenland_Saqqaq.SG	Yakutia_pop_orig_qpAdms_5b_Saqqaq+Athabask:Greenland_Saqqaq.SG=Peru_Laramate_900BP+China_AmurRiver_N+Cisbaikal_EN	2.25619e-46	Peru_Laramate_900BP	0.413591	0.038601	10.7145	FALSE	3	TRUE
Greenland_Saqqaq.SG	Yakutia_pop_orig_qpAdms_5b_Saqqaq+Athabask:Greenland_Saqqaq.SG=Peru_Laramate_900BP+China_AmurRiver_N+Cisbaikal_EN	2.25619e-46	China_AmurRiver_N	0.00956131	0.0444392	0.215155	FALSE	3	TRUE
Greenland_Saqqaq.SG	Yakutia_pop_orig_qpAdms_5b_Saqqaq+Athabask:Greenland_Saqqaq.SG=Peru_Laramate_900BP+China_AmurRiver_N+Cisbaikal_EN	2.25619e-46	Cisbaikal_EN	0.576847	0.0587984	9.81059	FALSE	3	TRUE
Greenland_Saqqaq.SG	Yakutia_pop_orig_qpAdms_5b_Saqqaq+Athabask:Greenland_Saqqaq.SG=Khaiyrgas.SG+China_AmurRiver_Mesolithic+Mongolia_N_North	1.65766e-46	Khaiyrgas.SG	0.540614	0.0429862	12.5764	FALSE	3	TRUE
Greenland_Saqqaq.SG	Yakutia_pop_orig_qpAdms_5b_Saqqaq+Athabask:Greenland_Saqqaq.SG=Khaiyrgas.SG+China_AmurRiver_Mesolithic+Mongolia_N_North	1.65766e-46	China_AmurRiver_Mesolithic	0.0516686	0.04601	1.12299	FALSE	3	TRUE
Greenland_Saqqaq.SG	Yakutia_pop_orig_qpAdms_5b_Saqqaq+Athabask:Greenland_Saqqaq.SG=Khaiyrgas.SG+China_AmurRiver_Mesolithic+Mongolia_N_North	1.65766e-46	Mongolia_N_North	0.407717	0.0586108	6.95636	FALSE	3	TRUE
Greenland_Saqqaq.SG	Yakutia_pop_orig_qpAdms_5b_Saqqaq+Athabask:Greenland_Saqqaq.SG=Khaiyrgas.SG+China_AmurRiver_LPaleolithic_14K+Mongolia_N_North	4.52496e-47	Khaiyrgas.SG	0.540395	0.0431936	12.511	FALSE	3	TRUE
Greenland_Saqqaq.SG	Yakutia_pop_orig_qpAdms_5b_Saqqaq+Athabask:Greenland_Saqqaq.SG=Khaiyrgas.SG+China_AmurRiver_LPaleolithic_14K+Mongolia_N_North	4.52496e-47	China_AmurRiver_LPaleolithic_14K	0.0585765	0.0488832	1.1983	FALSE	3	TRUE
Greenland_Saqqaq.SG	Yakutia_pop_orig_qpAdms_5b_Saqqaq+Athabask:Greenland_Saqqaq.SG=Khaiyrgas.SG+China_AmurRiver_LPaleolithic_14K+Mongolia_N_North	4.52496e-47	Mongolia_N_North	0.401028	0.0614403	6.52712	FALSE	3	TRUE
Greenland_Saqqaq.SG	Yakutia_pop_orig_qpAdms_5b_Saqqaq+Athabask:Greenland_Saqqaq.SG=Russia_AfontovaGora3+Ust_Kyakhta+Transbaikal_EMN_9-8kya	5.11525e-50	Russia_AfontovaGora3	0.157671	0.0207826	7.58668	FALSE	3	TRUE
Greenland_Saqqaq.SG	Yakutia_pop_orig_qpAdms_5b_Saqqaq+Athabask:Greenland_Saqqaq.SG=Russia_AfontovaGora3+Ust_Kyakhta+Transbaikal_EMN_9-8kya	5.11525e-50	Ust_Kyakhta	0.083853	0.0614586	1.36438	FALSE	3	TRUE
Greenland_Saqqaq.SG	Yakutia_pop_orig_qpAdms_5b_Saqqaq+Athabask:Greenland_Saqqaq.SG=Russia_AfontovaGora3+Ust_Kyakhta+Transbaikal_EMN_9-8kya	5.11525e-50	Transbaikal_EMN_9-8kya	0.758476	0.0466707	16.2517	FALSE	3	TRUE
Greenland_Saqqaq.SG	Yakutia_pop_orig_qpAdms_5b_Saqqaq+Athabask:Greenland_Saqqaq.SG=Russia_AfontovaGora3+Transbaikal_EMN_9-8kya+China_AmurRiver_N	2.66584e-50	Russia_AfontovaGora3	0.174693	0.0133666	13.0694	FALSE	3	TRUE
Greenland_Saqqaq.SG	Yakutia_pop_orig_qpAdms_5b_Saqqaq+Athabask:Greenland_Saqqaq.SG=Russia_AfontovaGora3+Transbaikal_EMN_9-8kya+China_AmurRiver_N	2.66584e-50	Transbaikal_EMN_9-8kya	0.802494	0.0876975	9.15071	FALSE	3	TRUE
Greenland_Saqqaq.SG	Yakutia_pop_orig_qpAdms_5b_Saqqaq+Athabask:Greenland_Saqqaq.SG=Russia_AfontovaGora3+Transbaikal_EMN_9-8kya+China_AmurRiver_N	2.66584e-50	China_AmurRiver_N	0.0228128	0.0833014	0.273858	FALSE	3	TRUE
Greenland_Saqqaq.SG	Yakutia_pop_orig_qpAdms_5b_Saqqaq+Athabask:Greenland_Saqqaq.SG=Khaiyrgas.SG+China_AmurRiver_N+Cisbaikal_LNBA	1.32052e-51	Khaiyrgas.SG	0.525791	0.111431	4.71852	FALSE	3	TRUE
Greenland_Saqqaq.SG	Yakutia_pop_orig_qpAdms_5b_Saqqaq+Athabask:Greenland_Saqqaq.SG=Khaiyrgas.SG+China_AmurRiver_N+Cisbaikal_LNBA	1.32052e-51	China_AmurRiver_N	0.28387	0.0435989	6.51094	FALSE	3	TRUE
Greenland_Saqqaq.SG	Yakutia_pop_orig_qpAdms_5b_Saqqaq+Athabask:Greenland_Saqqaq.SG=Khaiyrgas.SG+China_AmurRiver_N+Cisbaikal_LNBA	1.32052e-51	Cisbaikal_LNBA	0.190339	0.134699	1.41307	FALSE	3	TRUE
Greenland_Saqqaq.SG	Yakutia_pop_orig_qpAdms_5b_Saqqaq+Athabask:Greenland_Saqqaq.SG=China_AmurRiver_N+Altai_N_7.5-6kya+Cisbaikal_EN	2.74243e-52	China_AmurRiver_N	0.120093	0.0449182	2.6736	FALSE	3	TRUE
Greenland_Saqqaq.SG	Yakutia_pop_orig_qpAdms_5b_Saqqaq+Athabask:Greenland_Saqqaq.SG=China_AmurRiver_N+Altai_N_7.5-6kya+Cisbaikal_EN	2.74243e-52	Altai_N_7.5-6kya	0.244746	0.0224108	10.9209	FALSE	3	TRUE
Greenland_Saqqaq.SG	Yakutia_pop_orig_qpAdms_5b_Saqqaq+Athabask:Greenland_Saqqaq.SG=China_AmurRiver_N+Altai_N_7.5-6kya+Cisbaikal_EN	2.74243e-52	Cisbaikal_EN	0.635161	0.0549282	11.5635	FALSE	3	TRUE
Greenland_Saqqaq.SG	Yakutia_pop_orig_qpAdms_5b_Saqqaq+Athabask:Greenland_Saqqaq.SG=Altai_N_7.5-6kya+Cisbaikal_EN+Cisbaikal_LNBA	3.68692e-53	Altai_N_7.5-6kya	0.229299	0.0368699	6.21915	FALSE	3	TRUE
Greenland_Saqqaq.SG	Yakutia_pop_orig_qpAdms_5b_Saqqaq+Athabask:Greenland_Saqqaq.SG=Altai_N_7.5-6kya+Cisbaikal_EN+Cisbaikal_LNBA	3.68692e-53	Cisbaikal_EN	0.732613	0.0881249	8.31335	FALSE	3	TRUE
Greenland_Saqqaq.SG	Yakutia_pop_orig_qpAdms_5b_Saqqaq+Athabask:Greenland_Saqqaq.SG=Altai_N_7.5-6kya+Cisbaikal_EN+Cisbaikal_LNBA	3.68692e-53	Cisbaikal_LNBA	0.0380876	0.115072	0.330989	FALSE	3	TRUE
Greenland_Saqqaq.SG	Yakutia_pop_orig_qpAdms_5b_Saqqaq+Athabask:Greenland_Saqqaq.SG=China_AmurRiver_EarlyN+Altai_N_7.5-6kya+Cisbaikal_EN	2.01546e-53	China_AmurRiver_EarlyN	0.0652194	0.0411441	1.58514	FALSE	3	TRUE
Greenland_Saqqaq.SG	Yakutia_pop_orig_qpAdms_5b_Saqqaq+Athabask:Greenland_Saqqaq.SG=China_AmurRiver_EarlyN+Altai_N_7.5-6kya+Cisbaikal_EN	2.01546e-53	Altai_N_7.5-6kya	0.245053	0.0229569	10.6745	FALSE	3	TRUE
Greenland_Saqqaq.SG	Yakutia_pop_orig_qpAdms_5b_Saqqaq+Athabask:Greenland_Saqqaq.SG=China_AmurRiver_EarlyN+Altai_N_7.5-6kya+Cisbaikal_EN	2.01546e-53	Cisbaikal_EN	0.689727	0.0531434	12.9786	FALSE	3	TRUE
Greenland_Saqqaq.SG	Yakutia_pop_orig_qpAdms_5b_Saqqaq+Athabask:Greenland_Saqqaq.SG=Altai_N_9kya+China_AmurRiver_N+Cisbaikal_EN	1.78732e-53	Altai_N_9kya	0.240723	0.02424	9.93083	FALSE	3	TRUE
Greenland_Saqqaq.SG	Yakutia_pop_orig_qpAdms_5b_Saqqaq+Athabask:Greenland_Saqqaq.SG=Altai_N_9kya+China_AmurRiver_N+Cisbaikal_EN	1.78732e-53	China_AmurRiver_N	0.144021	0.0479907	3.00101	FALSE	3	TRUE
Greenland_Saqqaq.SG	Yakutia_pop_orig_qpAdms_5b_Saqqaq+Athabask:Greenland_Saqqaq.SG=Altai_N_9kya+China_AmurRiver_N+Cisbaikal_EN	1.78732e-53	Cisbaikal_EN	0.615256	0.0618515	9.94731	FALSE	3	TRUE
Greenland_Saqqaq.SG	Yakutia_pop_orig_qpAdms_5b_Saqqaq+Athabask:Greenland_Saqqaq.SG=China_AmurRiver_Mesolithic+Altai_N_7.5-6kya+Cisbaikal_EN	5.1395e-54	China_AmurRiver_Mesolithic	0.0484181	0.0377991	1.28093	FALSE	3	TRUE
Greenland_Saqqaq.SG	Yakutia_pop_orig_qpAdms_5b_Saqqaq+Athabask:Greenland_Saqqaq.SG=China_AmurRiver_Mesolithic+Altai_N_7.5-6kya+Cisbaikal_EN	5.1395e-54	Altai_N_7.5-6kya	0.239286	0.0222464	10.7562	FALSE	3	TRUE
Greenland_Saqqaq.SG	Yakutia_pop_orig_qpAdms_5b_Saqqaq+Athabask:Greenland_Saqqaq.SG=China_AmurRiver_Mesolithic+Altai_N_7.5-6kya+Cisbaikal_EN	5.1395e-54	Cisbaikal_EN	0.712296	0.0475379	14.9838	FALSE	3	TRUE
Greenland_Saqqaq.SG	Yakutia_pop_orig_qpAdms_5b_Saqqaq+Athabask:Greenland_Saqqaq.SG=Khaiyrgas.SG+China_NEastAsia_Inland_EN+China_AmurRiver_N	3.11586e-54	Khaiyrgas.SG	0.626964	0.135701	4.62019	FALSE	3	TRUE
Greenland_Saqqaq.SG	Yakutia_pop_orig_qpAdms_5b_Saqqaq+Athabask:Greenland_Saqqaq.SG=Khaiyrgas.SG+China_NEastAsia_Inland_EN+China_AmurRiver_N	3.11586e-54	China_NEastAsia_Inland_EN	0.083201	0.430181	0.193409	FALSE	3	TRUE
Greenland_Saqqaq.SG	Yakutia_pop_orig_qpAdms_5b_Saqqaq+Athabask:Greenland_Saqqaq.SG=Khaiyrgas.SG+China_NEastAsia_Inland_EN+China_AmurRiver_N	3.11586e-54	China_AmurRiver_N	0.289835	0.301344	0.961807	FALSE	3	TRUE
Greenland_Saqqaq.SG	Yakutia_pop_orig_qpAdms_5b_Saqqaq+Athabask:Greenland_Saqqaq.SG=China_AmurRiver_LPaleolithic_14K+Altai_N_7.5-6kya+Cisbaikal_EN	2.84966e-54	China_AmurRiver_LPaleolithic_14K	0.0539948	0.0387958	1.39177	FALSE	3	TRUE
Greenland_Saqqaq.SG	Yakutia_pop_orig_qpAdms_5b_Saqqaq+Athabask:Greenland_Saqqaq.SG=China_AmurRiver_LPaleolithic_14K+Altai_N_7.5-6kya+Cisbaikal_EN	2.84966e-54	Altai_N_7.5-6kya	0.239905	0.0223761	10.7215	FALSE	3	TRUE
Greenland_Saqqaq.SG	Yakutia_pop_orig_qpAdms_5b_Saqqaq+Athabask:Greenland_Saqqaq.SG=China_AmurRiver_LPaleolithic_14K+Altai_N_7.5-6kya+Cisbaikal_EN	2.84966e-54	Cisbaikal_EN	0.7061	0.0487177	14.4937	FALSE	3	TRUE
Greenland_Saqqaq.SG	Yakutia_pop_orig_qpAdms_5b_Saqqaq+Athabask:Greenland_Saqqaq.SG=Khaiyrgas.SG+China_AmurRiver_EarlyN+Cisbaikal_LNBA	1.46112e-54	Khaiyrgas.SG	0.605235	0.13038	4.6421	FALSE	3	TRUE
Greenland_Saqqaq.SG	Yakutia_pop_orig_qpAdms_5b_Saqqaq+Athabask:Greenland_Saqqaq.SG=Khaiyrgas.SG+China_AmurRiver_EarlyN+Cisbaikal_LNBA	1.46112e-54	China_AmurRiver_EarlyN	0.24869	0.0499738	4.97641	FALSE	3	TRUE
Greenland_Saqqaq.SG	Yakutia_pop_orig_qpAdms_5b_Saqqaq+Athabask:Greenland_Saqqaq.SG=Khaiyrgas.SG+China_AmurRiver_EarlyN+Cisbaikal_LNBA	1.46112e-54	Cisbaikal_LNBA	0.146075	0.161795	0.902839	FALSE	3	TRUE
Greenland_Saqqaq.SG	Yakutia_pop_orig_qpAdms_5b_Saqqaq+Athabask:Greenland_Saqqaq.SG=Russia_AfontovaGora3+China_AmurRiver_N+Cisbaikal_EN	1.37154e-54	Russia_AfontovaGora3	0.137552	0.0140347	9.80086	FALSE	3	TRUE
Greenland_Saqqaq.SG	Yakutia_pop_orig_qpAdms_5b_Saqqaq+Athabask:Greenland_Saqqaq.SG=Russia_AfontovaGora3+China_AmurRiver_N+Cisbaikal_EN	1.37154e-54	China_AmurRiver_N	0.176558	0.0508048	3.47522	FALSE	3	TRUE
Greenland_Saqqaq.SG	Yakutia_pop_orig_qpAdms_5b_Saqqaq+Athabask:Greenland_Saqqaq.SG=Russia_AfontovaGora3+China_AmurRiver_N+Cisbaikal_EN	1.37154e-54	Cisbaikal_EN	0.68589	0.0582661	11.7717	FALSE	3	TRUE
Greenland_Saqqaq.SG	Yakutia_pop_orig_qpAdms_5b_Saqqaq+Athabask:Greenland_Saqqaq.SG=China_AmurRiver_LPaleolithic_19K+Altai_N_7.5-6kya+Cisbaikal_EN	3.26652e-55	China_AmurRiver_LPaleolithic_19K	0.00111563	0.0725504	0.0153773	FALSE	3	TRUE
Greenland_Saqqaq.SG	Yakutia_pop_orig_qpAdms_5b_Saqqaq+Athabask:Greenland_Saqqaq.SG=China_AmurRiver_LPaleolithic_19K+Altai_N_7.5-6kya+Cisbaikal_EN	3.26652e-55	Altai_N_7.5-6kya	0.231896	0.0223829	10.3604	FALSE	3	TRUE
Greenland_Saqqaq.SG	Yakutia_pop_orig_qpAdms_5b_Saqqaq+Athabask:Greenland_Saqqaq.SG=China_AmurRiver_LPaleolithic_19K+Altai_N_7.5-6kya+Cisbaikal_EN	3.26652e-55	Cisbaikal_EN	0.766989	0.0720735	10.6418	FALSE	3	TRUE
Greenland_Saqqaq.SG	Yakutia_pop_orig_qpAdms_5b_Saqqaq+Athabask:Greenland_Saqqaq.SG=China_NEastAsia_Coastal_EN+Altai_N_7.5-6kya+Cisbaikal_EN	2.57318e-55	China_NEastAsia_Coastal_EN	0.0331047	0.0592845	0.558404	FALSE	3	TRUE
Greenland_Saqqaq.SG	Yakutia_pop_orig_qpAdms_5b_Saqqaq+Athabask:Greenland_Saqqaq.SG=China_NEastAsia_Coastal_EN+Altai_N_7.5-6kya+Cisbaikal_EN	2.57318e-55	Altai_N_7.5-6kya	0.236952	0.0223781	10.5886	FALSE	3	TRUE
Greenland_Saqqaq.SG	Yakutia_pop_orig_qpAdms_5b_Saqqaq+Athabask:Greenland_Saqqaq.SG=China_NEastAsia_Coastal_EN+Altai_N_7.5-6kya+Cisbaikal_EN	2.57318e-55	Cisbaikal_EN	0.729943	0.0670852	10.8808	FALSE	3	TRUE
Greenland_Saqqaq.SG	Yakutia_pop_orig_qpAdms_5b_Saqqaq+Athabask:Greenland_Saqqaq.SG=Altai_N_9kya+China_AmurRiver_EarlyN+Cisbaikal_EN	1.92281e-55	Altai_N_9kya	0.231102	0.0238952	9.67149	FALSE	3	TRUE
Greenland_Saqqaq.SG	Yakutia_pop_orig_qpAdms_5b_Saqqaq+Athabask:Greenland_Saqqaq.SG=Altai_N_9kya+China_AmurRiver_EarlyN+Cisbaikal_EN	1.92281e-55	China_AmurRiver_EarlyN	0.0598865	0.0431345	1.38837	FALSE	3	TRUE
Greenland_Saqqaq.SG	Yakutia_pop_orig_qpAdms_5b_Saqqaq+Athabask:Greenland_Saqqaq.SG=Altai_N_9kya+China_AmurRiver_EarlyN+Cisbaikal_EN	1.92281e-55	Cisbaikal_EN	0.709012	0.0568472	12.4722	FALSE	3	TRUE
Greenland_Saqqaq.SG	Yakutia_pop_orig_qpAdms_5b_Saqqaq+Athabask:Greenland_Saqqaq.SG=Altai_N_9kya+China_AmurRiver_Mesolithic+Cisbaikal_EN	6.23362e-56	Altai_N_9kya	0.227256	0.0226514	10.0328	FALSE	3	TRUE
Greenland_Saqqaq.SG	Yakutia_pop_orig_qpAdms_5b_Saqqaq+Athabask:Greenland_Saqqaq.SG=Altai_N_9kya+China_AmurRiver_Mesolithic+Cisbaikal_EN	6.23362e-56	China_AmurRiver_Mesolithic	0.0390284	0.0383706	1.01714	FALSE	3	TRUE
Greenland_Saqqaq.SG	Yakutia_pop_orig_qpAdms_5b_Saqqaq+Athabask:Greenland_Saqqaq.SG=Altai_N_9kya+China_AmurRiver_Mesolithic+Cisbaikal_EN	6.23362e-56	Cisbaikal_EN	0.733716	0.0482503	15.2064	FALSE	3	TRUE
Greenland_Saqqaq.SG	Yakutia_pop_orig_qpAdms_5b_Saqqaq+Athabask:Greenland_Saqqaq.SG=Altai_N_9kya+China_AmurRiver_LPaleolithic_14K+Cisbaikal_EN	1.88799e-56	Altai_N_9kya	0.22579	0.0231769	9.74201	FALSE	3	TRUE
Greenland_Saqqaq.SG	Yakutia_pop_orig_qpAdms_5b_Saqqaq+Athabask:Greenland_Saqqaq.SG=Altai_N_9kya+China_AmurRiver_LPaleolithic_14K+Cisbaikal_EN	1.88799e-56	China_AmurRiver_LPaleolithic_14K	0.0564682	0.042003	1.34438	FALSE	3	TRUE
Greenland_Saqqaq.SG	Yakutia_pop_orig_qpAdms_5b_Saqqaq+Athabask:Greenland_Saqqaq.SG=Altai_N_9kya+China_AmurRiver_LPaleolithic_14K+Cisbaikal_EN	1.88799e-56	Cisbaikal_EN	0.717742	0.0535164	13.4116	FALSE	3	TRUE
Greenland_Saqqaq.SG	Yakutia_pop_orig_qpAdms_5b_Saqqaq+Athabask:Greenland_Saqqaq.SG=Russia_AfontovaGora3+China_AmurRiver_EarlyN+Cisbaikal_EN	1.84976e-56	Russia_AfontovaGora3	0.133412	0.0141265	9.44409	FALSE	3	TRUE
Greenland_Saqqaq.SG	Yakutia_pop_orig_qpAdms_5b_Saqqaq+Athabask:Greenland_Saqqaq.SG=Russia_AfontovaGora3+China_AmurRiver_EarlyN+Cisbaikal_EN	1.84976e-56	China_AmurRiver_EarlyN	0.0933487	0.0465124	2.00696	FALSE	3	TRUE
Greenland_Saqqaq.SG	Yakutia_pop_orig_qpAdms_5b_Saqqaq+Athabask:Greenland_Saqqaq.SG=Russia_AfontovaGora3+China_AmurRiver_EarlyN+Cisbaikal_EN	1.84976e-56	Cisbaikal_EN	0.773239	0.0544887	14.1908	FALSE	3	TRUE
Greenland_Saqqaq.SG	Yakutia_pop_orig_qpAdms_5b_Saqqaq+Athabask:Greenland_Saqqaq.SG=Russia_AfontovaGora3+China_AmurRiver_Mesolithic+Cisbaikal_EN	7.22602e-57	Russia_AfontovaGora3	0.129664	0.01317	9.84541	FALSE	3	TRUE
Greenland_Saqqaq.SG	Yakutia_pop_orig_qpAdms_5b_Saqqaq+Athabask:Greenland_Saqqaq.SG=Russia_AfontovaGora3+China_AmurRiver_Mesolithic+Cisbaikal_EN	7.22602e-57	China_AmurRiver_Mesolithic	0.0733742	0.0392991	1.86707	FALSE	3	TRUE
Greenland_Saqqaq.SG	Yakutia_pop_orig_qpAdms_5b_Saqqaq+Athabask:Greenland_Saqqaq.SG=Russia_AfontovaGora3+China_AmurRiver_Mesolithic+Cisbaikal_EN	7.22602e-57	Cisbaikal_EN	0.796962	0.0451195	17.6634	FALSE	3	TRUE
Greenland_Saqqaq.SG	Yakutia_pop_orig_qpAdms_5b_Saqqaq+Athabask:Greenland_Saqqaq.SG=Russia_AfontovaGora3+Cisbaikal_EN+Cisbaikal_LNBA	7.08721e-57	Russia_AfontovaGora3	0.103296	0.0217066	4.75872	FALSE	3	TRUE
Greenland_Saqqaq.SG	Yakutia_pop_orig_qpAdms_5b_Saqqaq+Athabask:Greenland_Saqqaq.SG=Russia_AfontovaGora3+Cisbaikal_EN+Cisbaikal_LNBA	7.08721e-57	Cisbaikal_EN	0.755594	0.104559	7.22649	FALSE	3	TRUE
Greenland_Saqqaq.SG	Yakutia_pop_orig_qpAdms_5b_Saqqaq+Athabask:Greenland_Saqqaq.SG=Russia_AfontovaGora3+Cisbaikal_EN+Cisbaikal_LNBA	7.08721e-57	Cisbaikal_LNBA	0.14111	0.121697	1.15952	FALSE	3	TRUE
Greenland_Saqqaq.SG	Yakutia_pop_orig_qpAdms_5b_Saqqaq+Athabask:Greenland_Saqqaq.SG=Mongolia_N_North+Altai_N_7.5-6kya+Cisbaikal_LNBA	5.01046e-57	Mongolia_N_North	0.553682	10.787	0.0513287	FALSE	3	TRUE
Greenland_Saqqaq.SG	Yakutia_pop_orig_qpAdms_5b_Saqqaq+Athabask:Greenland_Saqqaq.SG=Mongolia_N_North+Altai_N_7.5-6kya+Cisbaikal_LNBA	5.01046e-57	Altai_N_7.5-6kya	0.240939	5.82874	0.0413364	FALSE	3	TRUE
Greenland_Saqqaq.SG	Yakutia_pop_orig_qpAdms_5b_Saqqaq+Athabask:Greenland_Saqqaq.SG=Mongolia_N_North+Altai_N_7.5-6kya+Cisbaikal_LNBA	5.01046e-57	Cisbaikal_LNBA	0.205379	16.6152	0.0123609	FALSE	3	TRUE
Greenland_Saqqaq.SG	Yakutia_pop_orig_qpAdms_5b_Saqqaq+Athabask:Greenland_Saqqaq.SG=Altai_N_9kya+China_NEastAsia_Coastal_EN+Cisbaikal_EN	3.0482e-57	Altai_N_9kya	0.221988	0.0228355	9.7212	FALSE	3	TRUE
Greenland_Saqqaq.SG	Yakutia_pop_orig_qpAdms_5b_Saqqaq+Athabask:Greenland_Saqqaq.SG=Altai_N_9kya+China_NEastAsia_Coastal_EN+Cisbaikal_EN	3.0482e-57	China_NEastAsia_Coastal_EN	0.0395303	0.0611403	0.646551	FALSE	3	TRUE
Greenland_Saqqaq.SG	Yakutia_pop_orig_qpAdms_5b_Saqqaq+Athabask:Greenland_Saqqaq.SG=Altai_N_9kya+China_NEastAsia_Coastal_EN+Cisbaikal_EN	3.0482e-57	Cisbaikal_EN	0.738482	0.0704273	10.4857	FALSE	3	TRUE
Greenland_Saqqaq.SG	Yakutia_pop_orig_qpAdms_5b_Saqqaq+Athabask:Greenland_Saqqaq.SG=Russia_AfontovaGora3+China_AmurRiver_LPaleolithic_14K+Cisbaikal_EN	2.71666e-57	Russia_AfontovaGora3	0.129858	0.0136237	9.53176	FALSE	3	TRUE
Greenland_Saqqaq.SG	Yakutia_pop_orig_qpAdms_5b_Saqqaq+Athabask:Greenland_Saqqaq.SG=Russia_AfontovaGora3+China_AmurRiver_LPaleolithic_14K+Cisbaikal_EN	2.71666e-57	China_AmurRiver_LPaleolithic_14K	0.0901099	0.0446877	2.01644	FALSE	3	TRUE
Greenland_Saqqaq.SG	Yakutia_pop_orig_qpAdms_5b_Saqqaq+Athabask:Greenland_Saqqaq.SG=Russia_AfontovaGora3+China_AmurRiver_LPaleolithic_14K+Cisbaikal_EN	2.71666e-57	Cisbaikal_EN	0.780032	0.0515736	15.1246	FALSE	3	TRUE
Greenland_Saqqaq.SG	Yakutia_pop_orig_qpAdms_5b_Saqqaq+Athabask:Greenland_Saqqaq.SG=Mongolia_N_North+China_AmurRiver_N+Altai_N_7.5-6kya	6.08096e-58	Mongolia_N_North	0.57975	0.0510658	11.353	FALSE	3	TRUE
Greenland_Saqqaq.SG	Yakutia_pop_orig_qpAdms_5b_Saqqaq+Athabask:Greenland_Saqqaq.SG=Mongolia_N_North+China_AmurRiver_N+Altai_N_7.5-6kya	6.08096e-58	China_AmurRiver_N	0.116614	0.0461391	2.52745	FALSE	3	TRUE
Greenland_Saqqaq.SG	Yakutia_pop_orig_qpAdms_5b_Saqqaq+Athabask:Greenland_Saqqaq.SG=Mongolia_N_North+China_AmurRiver_N+Altai_N_7.5-6kya	6.08096e-58	Altai_N_7.5-6kya	0.303636	0.0202091	15.0247	FALSE	3	TRUE
Greenland_Saqqaq.SG	Yakutia_pop_orig_qpAdms_5b_Saqqaq+Athabask:Greenland_Saqqaq.SG=Russia_AfontovaGora3+China_AmurRiver_LPaleolithic_19K+Cisbaikal_EN	1.38864e-58	Russia_AfontovaGora3	0.120336	0.0127047	9.47172	FALSE	3	TRUE
Greenland_Saqqaq.SG	Yakutia_pop_orig_qpAdms_5b_Saqqaq+Athabask:Greenland_Saqqaq.SG=Russia_AfontovaGora3+China_AmurRiver_LPaleolithic_19K+Cisbaikal_EN	1.38864e-58	China_AmurRiver_LPaleolithic_19K	0.00142932	0.0812796	0.0175852	FALSE	3	TRUE
Greenland_Saqqaq.SG	Yakutia_pop_orig_qpAdms_5b_Saqqaq+Athabask:Greenland_Saqqaq.SG=Russia_AfontovaGora3+China_AmurRiver_LPaleolithic_19K+Cisbaikal_EN	1.38864e-58	Cisbaikal_EN	0.878235	0.0803677	10.9277	FALSE	3	TRUE
Greenland_Saqqaq.SG	Yakutia_pop_orig_qpAdms_5b_Saqqaq+Athabask:Greenland_Saqqaq.SG=Khaiyrgas.SG+China_NEastAsia_Coastal_EN+Cisbaikal_LNBA	1.33047e-58	Khaiyrgas.SG	0.452732	0.109091	4.15005	FALSE	3	TRUE
Greenland_Saqqaq.SG	Yakutia_pop_orig_qpAdms_5b_Saqqaq+Athabask:Greenland_Saqqaq.SG=Khaiyrgas.SG+China_NEastAsia_Coastal_EN+Cisbaikal_LNBA	1.33047e-58	China_NEastAsia_Coastal_EN	0.235447	0.0514414	4.577	FALSE	3	TRUE
Greenland_Saqqaq.SG	Yakutia_pop_orig_qpAdms_5b_Saqqaq+Athabask:Greenland_Saqqaq.SG=Khaiyrgas.SG+China_NEastAsia_Coastal_EN+Cisbaikal_LNBA	1.33047e-58	Cisbaikal_LNBA	0.31182	0.120379	2.59033	FALSE	3	TRUE
Greenland_Saqqaq.SG	Yakutia_pop_orig_qpAdms_5b_Saqqaq+Athabask:Greenland_Saqqaq.SG=Russia_AfontovaGora3+China_NEastAsia_Coastal_EN+Cisbaikal_EN	1.02184e-58	Russia_AfontovaGora3	0.122943	0.0129782	9.47306	FALSE	3	TRUE
Greenland_Saqqaq.SG	Yakutia_pop_orig_qpAdms_5b_Saqqaq+Athabask:Greenland_Saqqaq.SG=Russia_AfontovaGora3+China_NEastAsia_Coastal_EN+Cisbaikal_EN	1.02184e-58	China_NEastAsia_Coastal_EN	0.0466912	0.0634085	0.736355	FALSE	3	TRUE
Greenland_Saqqaq.SG	Yakutia_pop_orig_qpAdms_5b_Saqqaq+Athabask:Greenland_Saqqaq.SG=Russia_AfontovaGora3+China_NEastAsia_Coastal_EN+Cisbaikal_EN	1.02184e-58	Cisbaikal_EN	0.830365	0.0678565	12.2371	FALSE	3	TRUE
Greenland_Saqqaq.SG	Yakutia_pop_orig_qpAdms_5b_Saqqaq+Athabask:Greenland_Saqqaq.SG=China_AmurRiver_EarlyN+Mongolia_N_North+Altai_N_7.5-6kya	8.88226e-59	China_AmurRiver_EarlyN	0.0764831	0.0401186	1.90643	FALSE	3	TRUE
Greenland_Saqqaq.SG	Yakutia_pop_orig_qpAdms_5b_Saqqaq+Athabask:Greenland_Saqqaq.SG=China_AmurRiver_EarlyN+Mongolia_N_North+Altai_N_7.5-6kya	8.88226e-59	Mongolia_N_North	0.615728	0.0467876	13.1601	FALSE	3	TRUE
Greenland_Saqqaq.SG	Yakutia_pop_orig_qpAdms_5b_Saqqaq+Athabask:Greenland_Saqqaq.SG=China_AmurRiver_EarlyN+Mongolia_N_North+Altai_N_7.5-6kya	8.88226e-59	Altai_N_7.5-6kya	0.307789	0.0203517	15.1235	FALSE	3	TRUE
Greenland_Saqqaq.SG	Yakutia_pop_orig_qpAdms_5b_Saqqaq+Athabask:Greenland_Saqqaq.SG=Transbaikal_EMN_7.5-6kya+China_AmurRiver_N+Cisbaikal_LNBA	4.05705e-59	Transbaikal_EMN_7.5-6kya	0.326424	0.098278	3.32144	FALSE	3	TRUE
Greenland_Saqqaq.SG	Yakutia_pop_orig_qpAdms_5b_Saqqaq+Athabask:Greenland_Saqqaq.SG=Transbaikal_EMN_7.5-6kya+China_AmurRiver_N+Cisbaikal_LNBA	4.05705e-59	China_AmurRiver_N	0.0375325	0.0608196	0.617112	FALSE	3	TRUE
Greenland_Saqqaq.SG	Yakutia_pop_orig_qpAdms_5b_Saqqaq+Athabask:Greenland_Saqqaq.SG=Transbaikal_EMN_7.5-6kya+China_AmurRiver_N+Cisbaikal_LNBA	4.05705e-59	Cisbaikal_LNBA	0.636043	0.0587689	10.8228	FALSE	3	TRUE
Greenland_Saqqaq.SG	Yakutia_pop_orig_qpAdms_5b_Saqqaq+Athabask:Greenland_Saqqaq.SG=China_AmurRiver_Mesolithic+Mongolia_N_North+Altai_N_7.5-6kya	2.71985e-59	China_AmurRiver_Mesolithic	0.0503579	0.037305	1.3499	FALSE	3	TRUE
Greenland_Saqqaq.SG	Yakutia_pop_orig_qpAdms_5b_Saqqaq+Athabask:Greenland_Saqqaq.SG=China_AmurRiver_Mesolithic+Mongolia_N_North+Altai_N_7.5-6kya	2.71985e-59	Mongolia_N_North	0.644503	0.0424493	15.1829	FALSE	3	TRUE
Greenland_Saqqaq.SG	Yakutia_pop_orig_qpAdms_5b_Saqqaq+Athabask:Greenland_Saqqaq.SG=China_AmurRiver_Mesolithic+Mongolia_N_North+Altai_N_7.5-6kya	2.71985e-59	Altai_N_7.5-6kya	0.305139	0.0203163	15.0194	FALSE	3	TRUE
Greenland_Saqqaq.SG	Yakutia_pop_orig_qpAdms_5b_Saqqaq+Athabask:Greenland_Saqqaq.SG=China_NEastAsia_Coastal_EN+Mongolia_N_North+Altai_N_7.5-6kya	2.01639e-59	China_NEastAsia_Coastal_EN	0.0602956	0.0601165	1.00298	FALSE	3	TRUE
Greenland_Saqqaq.SG	Yakutia_pop_orig_qpAdms_5b_Saqqaq+Athabask:Greenland_Saqqaq.SG=China_NEastAsia_Coastal_EN+Mongolia_N_North+Altai_N_7.5-6kya	2.01639e-59	Mongolia_N_North	0.63825	0.0607358	10.5086	FALSE	3	TRUE
Greenland_Saqqaq.SG	Yakutia_pop_orig_qpAdms_5b_Saqqaq+Athabask:Greenland_Saqqaq.SG=China_NEastAsia_Coastal_EN+Mongolia_N_North+Altai_N_7.5-6kya	2.01639e-59	Altai_N_7.5-6kya	0.301454	0.0206607	14.5907	FALSE	3	TRUE
Greenland_Saqqaq.SG	Yakutia_pop_orig_qpAdms_5b_Saqqaq+Athabask:Greenland_Saqqaq.SG=China_AmurRiver_LPaleolithic_14K+Mongolia_N_North+Altai_N_7.5-6kya	1.32579e-59	China_AmurRiver_LPaleolithic_14K	0.0550934	0.0382411	1.44069	FALSE	3	TRUE
Greenland_Saqqaq.SG	Yakutia_pop_orig_qpAdms_5b_Saqqaq+Athabask:Greenland_Saqqaq.SG=China_AmurRiver_LPaleolithic_14K+Mongolia_N_North+Altai_N_7.5-6kya	1.32579e-59	Mongolia_N_North	0.63952	0.0433657	14.7472	FALSE	3	TRUE
Greenland_Saqqaq.SG	Yakutia_pop_orig_qpAdms_5b_Saqqaq+Athabask:Greenland_Saqqaq.SG=China_AmurRiver_LPaleolithic_14K+Mongolia_N_North+Altai_N_7.5-6kya	1.32579e-59	Altai_N_7.5-6kya	0.305386	0.0203968	14.9723	FALSE	3	TRUE
Greenland_Saqqaq.SG	Yakutia_pop_orig_qpAdms_5b_Saqqaq+Athabask:Greenland_Saqqaq.SG=Altai_N_9kya+Mongolia_N_North+China_AmurRiver_N	6.87362e-60	Altai_N_9kya	0.302897	0.0219523	13.798	FALSE	3	TRUE
Greenland_Saqqaq.SG	Yakutia_pop_orig_qpAdms_5b_Saqqaq+Athabask:Greenland_Saqqaq.SG=Altai_N_9kya+Mongolia_N_North+China_AmurRiver_N	6.87362e-60	Mongolia_N_North	0.53972	0.0595388	9.06501	FALSE	3	TRUE
Greenland_Saqqaq.SG	Yakutia_pop_orig_qpAdms_5b_Saqqaq+Athabask:Greenland_Saqqaq.SG=Altai_N_9kya+Mongolia_N_North+China_AmurRiver_N	6.87362e-60	China_AmurRiver_N	0.157383	0.0506155	3.10939	FALSE	3	TRUE
Greenland_Saqqaq.SG	Yakutia_pop_orig_qpAdms_5b_Saqqaq+Athabask:Greenland_Saqqaq.SG=Altai_N_9kya+Mongolia_N_North+Cisbaikal_LNBA	2.0746e-60	Altai_N_9kya	0.207157	0.0578594	3.58035	FALSE	3	TRUE
Greenland_Saqqaq.SG	Yakutia_pop_orig_qpAdms_5b_Saqqaq+Athabask:Greenland_Saqqaq.SG=Altai_N_9kya+Mongolia_N_North+Cisbaikal_LNBA	2.0746e-60	Mongolia_N_North	0.528183	0.0993962	5.31392	FALSE	3	TRUE
Greenland_Saqqaq.SG	Yakutia_pop_orig_qpAdms_5b_Saqqaq+Athabask:Greenland_Saqqaq.SG=Altai_N_9kya+Mongolia_N_North+Cisbaikal_LNBA	2.0746e-60	Cisbaikal_LNBA	0.26466	0.151175	1.75069	FALSE	3	TRUE
Greenland_Saqqaq.SG	Yakutia_pop_orig_qpAdms_5b_Saqqaq+Athabask:Greenland_Saqqaq.SG=Russia_AfontovaGora3+Mongolia_N_North+China_AmurRiver_N	6.12013e-61	Russia_AfontovaGora3	0.175448	0.0132904	13.2011	FALSE	3	TRUE
Greenland_Saqqaq.SG	Yakutia_pop_orig_qpAdms_5b_Saqqaq+Athabask:Greenland_Saqqaq.SG=Russia_AfontovaGora3+Mongolia_N_North+China_AmurRiver_N	6.12013e-61	Mongolia_N_North	0.622333	0.0588633	10.5725	FALSE	3	TRUE
Greenland_Saqqaq.SG	Yakutia_pop_orig_qpAdms_5b_Saqqaq+Athabask:Greenland_Saqqaq.SG=Russia_AfontovaGora3+Mongolia_N_North+China_AmurRiver_N	6.12013e-61	China_AmurRiver_N	0.202219	0.0539107	3.751	FALSE	3	TRUE
Greenland_Saqqaq.SG	Yakutia_pop_orig_qpAdms_5b_Saqqaq+Athabask:Greenland_Saqqaq.SG=Russia_AfontovaGora3+Mongolia_N_North+Cisbaikal_LNBA	3.88869e-61	Russia_AfontovaGora3	0.0963762	0.169749	0.567758	FALSE	3	TRUE
Greenland_Saqqaq.SG	Yakutia_pop_orig_qpAdms_5b_Saqqaq+Athabask:Greenland_Saqqaq.SG=Russia_AfontovaGora3+Mongolia_N_North+Cisbaikal_LNBA	3.88869e-61	Mongolia_N_North	0.530088	0.688606	0.769799	FALSE	3	TRUE
Greenland_Saqqaq.SG	Yakutia_pop_orig_qpAdms_5b_Saqqaq+Athabask:Greenland_Saqqaq.SG=Russia_AfontovaGora3+Mongolia_N_North+Cisbaikal_LNBA	3.88869e-61	Cisbaikal_LNBA	0.373536	0.857787	0.435464	FALSE	3	TRUE
Greenland_Saqqaq.SG	Yakutia_pop_orig_qpAdms_5b_Saqqaq+Athabask:Greenland_Saqqaq.SG=Altai_N_9kya+China_AmurRiver_EarlyN+Mongolia_N_North	3.80717e-62	Altai_N_9kya	0.300609	0.0218971	13.7283	FALSE	3	TRUE
Greenland_Saqqaq.SG	Yakutia_pop_orig_qpAdms_5b_Saqqaq+Athabask:Greenland_Saqqaq.SG=Altai_N_9kya+China_AmurRiver_EarlyN+Mongolia_N_North	3.80717e-62	China_AmurRiver_EarlyN	0.0730484	0.0442436	1.65105	FALSE	3	TRUE
Greenland_Saqqaq.SG	Yakutia_pop_orig_qpAdms_5b_Saqqaq+Athabask:Greenland_Saqqaq.SG=Altai_N_9kya+China_AmurRiver_EarlyN+Mongolia_N_North	3.80717e-62	Mongolia_N_North	0.626343	0.0529775	11.8228	FALSE	3	TRUE
Greenland_Saqqaq.SG	Yakutia_pop_orig_qpAdms_5b_Saqqaq+Athabask:Greenland_Saqqaq.SG=Peru_Laramate_900BP+China_AmurRiver_N+Cisbaikal_LNBA	1.96383e-62	Peru_Laramate_900BP	0.230121	0.0765189	3.00738	FALSE	3	TRUE
Greenland_Saqqaq.SG	Yakutia_pop_orig_qpAdms_5b_Saqqaq+Athabask:Greenland_Saqqaq.SG=Peru_Laramate_900BP+China_AmurRiver_N+Cisbaikal_LNBA	1.96383e-62	China_AmurRiver_N	0.205964	0.0340701	6.04529	FALSE	3	TRUE
Greenland_Saqqaq.SG	Yakutia_pop_orig_qpAdms_5b_Saqqaq+Athabask:Greenland_Saqqaq.SG=Peru_Laramate_900BP+China_AmurRiver_N+Cisbaikal_LNBA	1.96383e-62	Cisbaikal_LNBA	0.563915	0.085424	6.60137	FALSE	3	TRUE
Greenland_Saqqaq.SG	Yakutia_pop_orig_qpAdms_5b_Saqqaq+Athabask:Greenland_Saqqaq.SG=Altai_N_9kya+China_NEastAsia_Coastal_EN+Mongolia_N_North	1.93682e-62	Altai_N_9kya	0.289284	0.0214512	13.4856	FALSE	3	TRUE
Greenland_Saqqaq.SG	Yakutia_pop_orig_qpAdms_5b_Saqqaq+Athabask:Greenland_Saqqaq.SG=Altai_N_9kya+China_NEastAsia_Coastal_EN+Mongolia_N_North	1.93682e-62	China_NEastAsia_Coastal_EN	0.0766202	0.063029	1.21563	FALSE	3	TRUE
Greenland_Saqqaq.SG	Yakutia_pop_orig_qpAdms_5b_Saqqaq+Athabask:Greenland_Saqqaq.SG=Altai_N_9kya+China_NEastAsia_Coastal_EN+Mongolia_N_North	1.93682e-62	Mongolia_N_North	0.634096	0.0648527	9.77749	FALSE	3	TRUE
Greenland_Saqqaq.SG	Yakutia_pop_orig_qpAdms_5b_Saqqaq+Athabask:Greenland_Saqqaq.SG=Altai_N_9kya+China_AmurRiver_Mesolithic+Mongolia_N_North	1.29173e-62	Altai_N_9kya	0.298909	0.0217297	13.7558	FALSE	3	TRUE
Greenland_Saqqaq.SG	Yakutia_pop_orig_qpAdms_5b_Saqqaq+Athabask:Greenland_Saqqaq.SG=Altai_N_9kya+China_AmurRiver_Mesolithic+Mongolia_N_North	1.29173e-62	China_AmurRiver_Mesolithic	0.042698	0.0398202	1.07227	FALSE	3	TRUE
Greenland_Saqqaq.SG	Yakutia_pop_orig_qpAdms_5b_Saqqaq+Athabask:Greenland_Saqqaq.SG=Altai_N_9kya+China_AmurRiver_Mesolithic+Mongolia_N_North	1.29173e-62	Mongolia_N_North	0.658393	0.0452861	14.5385	FALSE	3	TRUE
Greenland_Saqqaq.SG	Yakutia_pop_orig_qpAdms_5b_Saqqaq+Athabask:Greenland_Saqqaq.SG=China_AmurRiver_N+Cisbaikal_EN+Cisbaikal_LNBA	1.27521e-62	China_AmurRiver_N	0.0998092	0.0504701	1.97759	FALSE	3	TRUE
Greenland_Saqqaq.SG	Yakutia_pop_orig_qpAdms_5b_Saqqaq+Athabask:Greenland_Saqqaq.SG=China_AmurRiver_N+Cisbaikal_EN+Cisbaikal_LNBA	1.27521e-62	Cisbaikal_EN	0.340676	0.104425	3.2624	FALSE	3	TRUE
Greenland_Saqqaq.SG	Yakutia_pop_orig_qpAdms_5b_Saqqaq+Athabask:Greenland_Saqqaq.SG=China_AmurRiver_N+Cisbaikal_EN+Cisbaikal_LNBA	1.27521e-62	Cisbaikal_LNBA	0.559515	0.074705	7.48967	FALSE	3	TRUE
Greenland_Saqqaq.SG	Yakutia_pop_orig_qpAdms_5b_Saqqaq+Athabask:Greenland_Saqqaq.SG=Russia_AfontovaGora3+China_AmurRiver_EarlyN+Mongolia_N_North	6.18916e-63	Russia_AfontovaGora3	0.174732	0.0134033	13.0365	FALSE	3	TRUE
Greenland_Saqqaq.SG	Yakutia_pop_orig_qpAdms_5b_Saqqaq+Athabask:Greenland_Saqqaq.SG=Russia_AfontovaGora3+China_AmurRiver_EarlyN+Mongolia_N_North	6.18916e-63	China_AmurRiver_EarlyN	0.123592	0.0480628	2.57148	FALSE	3	TRUE
Greenland_Saqqaq.SG	Yakutia_pop_orig_qpAdms_5b_Saqqaq+Athabask:Greenland_Saqqaq.SG=Russia_AfontovaGora3+China_AmurRiver_EarlyN+Mongolia_N_North	6.18916e-63	Mongolia_N_North	0.701675	0.0536697	13.074	FALSE	3	TRUE
Greenland_Saqqaq.SG	Yakutia_pop_orig_qpAdms_5b_Saqqaq+Athabask:Greenland_Saqqaq.SG=Altai_N_9kya+China_AmurRiver_LPaleolithic_14K+Mongolia_N_North	3.67966e-63	Altai_N_9kya	0.296378	0.0218007	13.5949	FALSE	3	TRUE
Greenland_Saqqaq.SG	Yakutia_pop_orig_qpAdms_5b_Saqqaq+Athabask:Greenland_Saqqaq.SG=Altai_N_9kya+China_AmurRiver_LPaleolithic_14K+Mongolia_N_North	3.67966e-63	China_AmurRiver_LPaleolithic_14K	0.0620047	0.0442518	1.40118	FALSE	3	TRUE
Greenland_Saqqaq.SG	Yakutia_pop_orig_qpAdms_5b_Saqqaq+Athabask:Greenland_Saqqaq.SG=Altai_N_9kya+China_AmurRiver_LPaleolithic_14K+Mongolia_N_North	3.67966e-63	Mongolia_N_North	0.641618	0.0512732	12.5137	FALSE	3	TRUE
Greenland_Saqqaq.SG	Yakutia_pop_orig_qpAdms_5b_Saqqaq+Athabask:Greenland_Saqqaq.SG=Khaiyrgas.SG+China_AmurRiver_LPaleolithic_14K+Cisbaikal_LNBA	2.06743e-63	Khaiyrgas.SG	0.191646	5.34706	0.0358413	FALSE	3	TRUE
Greenland_Saqqaq.SG	Yakutia_pop_orig_qpAdms_5b_Saqqaq+Athabask:Greenland_Saqqaq.SG=Khaiyrgas.SG+China_AmurRiver_LPaleolithic_14K+Cisbaikal_LNBA	2.06743e-63	China_AmurRiver_LPaleolithic_14K	0.142564	1.03295	0.138016	FALSE	3	TRUE
Greenland_Saqqaq.SG	Yakutia_pop_orig_qpAdms_5b_Saqqaq+Athabask:Greenland_Saqqaq.SG=Khaiyrgas.SG+China_AmurRiver_LPaleolithic_14K+Cisbaikal_LNBA	2.06743e-63	Cisbaikal_LNBA	0.665791	6.37945	0.104365	FALSE	3	TRUE
Greenland_Saqqaq.SG	Yakutia_pop_orig_qpAdms_5b_Saqqaq+Athabask:Greenland_Saqqaq.SG=Russia_AfontovaGora3+China_AmurRiver_Mesolithic+Mongolia_N_North	1.74559e-63	Russia_AfontovaGora3	0.171585	0.012972	13.2273	FALSE	3	TRUE
Greenland_Saqqaq.SG	Yakutia_pop_orig_qpAdms_5b_Saqqaq+Athabask:Greenland_Saqqaq.SG=Russia_AfontovaGora3+China_AmurRiver_Mesolithic+Mongolia_N_North	1.74559e-63	China_AmurRiver_Mesolithic	0.0879153	0.041279	2.12978	FALSE	3	TRUE
Greenland_Saqqaq.SG	Yakutia_pop_orig_qpAdms_5b_Saqqaq+Athabask:Greenland_Saqqaq.SG=Russia_AfontovaGora3+China_AmurRiver_Mesolithic+Mongolia_N_North	1.74559e-63	Mongolia_N_North	0.740499	0.0450034	16.4543	FALSE	3	TRUE
Greenland_Saqqaq.SG	Yakutia_pop_orig_qpAdms_5b_Saqqaq+Athabask:Greenland_Saqqaq.SG=Russia_AfontovaGora3+China_AmurRiver_N+Cisbaikal_LNBA	1.37085e-63	Russia_AfontovaGora3	0.0574594	0.0204483	2.80998	FALSE	3	TRUE
Greenland_Saqqaq.SG	Yakutia_pop_orig_qpAdms_5b_Saqqaq+Athabask:Greenland_Saqqaq.SG=Russia_AfontovaGora3+China_AmurRiver_N+Cisbaikal_LNBA	1.37085e-63	China_AmurRiver_N	0.283258	0.0458547	6.17729	FALSE	3	TRUE
Greenland_Saqqaq.SG	Yakutia_pop_orig_qpAdms_5b_Saqqaq+Athabask:Greenland_Saqqaq.SG=Russia_AfontovaGora3+China_AmurRiver_N+Cisbaikal_LNBA	1.37085e-63	Cisbaikal_LNBA	0.659282	0.0613269	10.7503	FALSE	3	TRUE
Greenland_Saqqaq.SG	Yakutia_pop_orig_qpAdms_5b_Saqqaq+Athabask:Greenland_Saqqaq.SG=China_AmurRiver_N+Altai_N_7.5-6kya+Cisbaikal_LNBA	1.35623e-63	China_AmurRiver_N	0.240452	0.0373295	6.44134	FALSE	3	TRUE
Greenland_Saqqaq.SG	Yakutia_pop_orig_qpAdms_5b_Saqqaq+Athabask:Greenland_Saqqaq.SG=China_AmurRiver_N+Altai_N_7.5-6kya+Cisbaikal_LNBA	1.35623e-63	Altai_N_7.5-6kya	0.105138	0.0330094	3.18509	FALSE	3	TRUE
Greenland_Saqqaq.SG	Yakutia_pop_orig_qpAdms_5b_Saqqaq+Athabask:Greenland_Saqqaq.SG=China_AmurRiver_N+Altai_N_7.5-6kya+Cisbaikal_LNBA	1.35623e-63	Cisbaikal_LNBA	0.65441	0.0597451	10.9534	FALSE	3	TRUE
Greenland_Saqqaq.SG	Yakutia_pop_orig_qpAdms_5b_Saqqaq+Athabask:Greenland_Saqqaq.SG=Russia_AfontovaGora3+China_AmurRiver_LPaleolithic_14K+Mongolia_N_North	1.16168e-63	Russia_AfontovaGora3	0.171357	0.0131125	13.0683	FALSE	3	TRUE
Greenland_Saqqaq.SG	Yakutia_pop_orig_qpAdms_5b_Saqqaq+Athabask:Greenland_Saqqaq.SG=Russia_AfontovaGora3+China_AmurRiver_LPaleolithic_14K+Mongolia_N_North	1.16168e-63	China_AmurRiver_LPaleolithic_14K	0.113839	0.0459038	2.47994	FALSE	3	TRUE
Greenland_Saqqaq.SG	Yakutia_pop_orig_qpAdms_5b_Saqqaq+Athabask:Greenland_Saqqaq.SG=Russia_AfontovaGora3+China_AmurRiver_LPaleolithic_14K+Mongolia_N_North	1.16168e-63	Mongolia_N_North	0.714804	0.0505752	14.1335	FALSE	3	TRUE
Greenland_Saqqaq.SG	Yakutia_pop_orig_qpAdms_5b_Saqqaq+Athabask:Greenland_Saqqaq.SG=Mongolia_N_North+China_AmurRiver_N+Cisbaikal_LNBA	1.13938e-63	Mongolia_N_North	0.164774	0.0770393	2.13883	FALSE	3	TRUE
Greenland_Saqqaq.SG	Yakutia_pop_orig_qpAdms_5b_Saqqaq+Athabask:Greenland_Saqqaq.SG=Mongolia_N_North+China_AmurRiver_N+Cisbaikal_LNBA	1.13938e-63	China_AmurRiver_N	0.131064	0.0476828	2.74867	FALSE	3	TRUE
Greenland_Saqqaq.SG	Yakutia_pop_orig_qpAdms_5b_Saqqaq+Athabask:Greenland_Saqqaq.SG=Mongolia_N_North+China_AmurRiver_N+Cisbaikal_LNBA	1.13938e-63	Cisbaikal_LNBA	0.704161	0.0551232	12.7743	FALSE	3	TRUE
Greenland_Saqqaq.SG	Yakutia_pop_orig_qpAdms_5b_Saqqaq+Athabask:Greenland_Saqqaq.SG=China_AmurRiver_EarlyN+Cisbaikal_EN+Cisbaikal_LNBA	1.06648e-63	China_AmurRiver_EarlyN	0.0101203	0.0467688	0.21639	FALSE	3	TRUE
Greenland_Saqqaq.SG	Yakutia_pop_orig_qpAdms_5b_Saqqaq+Athabask:Greenland_Saqqaq.SG=China_AmurRiver_EarlyN+Cisbaikal_EN+Cisbaikal_LNBA	1.06648e-63	Cisbaikal_EN	0.448924	0.105207	4.26707	FALSE	3	TRUE
Greenland_Saqqaq.SG	Yakutia_pop_orig_qpAdms_5b_Saqqaq+Athabask:Greenland_Saqqaq.SG=China_AmurRiver_EarlyN+Cisbaikal_EN+Cisbaikal_LNBA	1.06648e-63	Cisbaikal_LNBA	0.540955	0.077253	7.00239	FALSE	3	TRUE
Greenland_Saqqaq.SG	Yakutia_pop_orig_qpAdms_5b_Saqqaq+Athabask:Greenland_Saqqaq.SG=China_AmurRiver_Mesolithic+Cisbaikal_EN+Cisbaikal_LNBA	5.05226e-64	China_AmurRiver_Mesolithic	0.0168287	0.0403655	0.416908	FALSE	3	TRUE
Greenland_Saqqaq.SG	Yakutia_pop_orig_qpAdms_5b_Saqqaq+Athabask:Greenland_Saqqaq.SG=China_AmurRiver_Mesolithic+Cisbaikal_EN+Cisbaikal_LNBA	5.05226e-64	Cisbaikal_EN	0.437062	0.0925331	4.72331	FALSE	3	TRUE
Greenland_Saqqaq.SG	Yakutia_pop_orig_qpAdms_5b_Saqqaq+Athabask:Greenland_Saqqaq.SG=China_AmurRiver_Mesolithic+Cisbaikal_EN+Cisbaikal_LNBA	5.05226e-64	Cisbaikal_LNBA	0.546109	0.0741112	7.36878	FALSE	3	TRUE
Greenland_Saqqaq.SG	Yakutia_pop_orig_qpAdms_5b_Saqqaq+Athabask:Greenland_Saqqaq.SG=Russia_AfontovaGora3+China_NEastAsia_Coastal_EN+Mongolia_N_North	4.97767e-64	Russia_AfontovaGora3	0.163243	0.0127742	12.7791	FALSE	3	TRUE
Greenland_Saqqaq.SG	Yakutia_pop_orig_qpAdms_5b_Saqqaq+Athabask:Greenland_Saqqaq.SG=Russia_AfontovaGora3+China_NEastAsia_Coastal_EN+Mongolia_N_North	4.97767e-64	China_NEastAsia_Coastal_EN	0.0955499	0.0684961	1.39497	FALSE	3	TRUE
Greenland_Saqqaq.SG	Yakutia_pop_orig_qpAdms_5b_Saqqaq+Athabask:Greenland_Saqqaq.SG=Russia_AfontovaGora3+China_NEastAsia_Coastal_EN+Mongolia_N_North	4.97767e-64	Mongolia_N_North	0.741207	0.0690884	10.7284	FALSE	3	TRUE
Greenland_Saqqaq.SG	Yakutia_pop_orig_qpAdms_5b_Saqqaq+Athabask:Greenland_Saqqaq.SG=Russia_AfontovaGora3+Ust_Kyakhta+Mongolia_N_North	1.80404e-64	Russia_AfontovaGora3	0.166039	0.0224916	7.38226	FALSE	3	TRUE
Greenland_Saqqaq.SG	Yakutia_pop_orig_qpAdms_5b_Saqqaq+Athabask:Greenland_Saqqaq.SG=Russia_AfontovaGora3+Ust_Kyakhta+Mongolia_N_North	1.80404e-64	Ust_Kyakhta	0.0142179	0.0726233	0.195776	FALSE	3	TRUE
Greenland_Saqqaq.SG	Yakutia_pop_orig_qpAdms_5b_Saqqaq+Athabask:Greenland_Saqqaq.SG=Russia_AfontovaGora3+Ust_Kyakhta+Mongolia_N_North	1.80404e-64	Mongolia_N_North	0.819743	0.0555758	14.75	FALSE	3	TRUE
Greenland_Saqqaq.SG	Yakutia_pop_orig_qpAdms_5b_Saqqaq+Athabask:Greenland_Saqqaq.SG=China_NEastAsia_Coastal_EN+Cisbaikal_EN+Cisbaikal_LNBA	1.63469e-64	China_NEastAsia_Coastal_EN	0.000707747	0.0700456	0.0101041	FALSE	3	TRUE
Greenland_Saqqaq.SG	Yakutia_pop_orig_qpAdms_5b_Saqqaq+Athabask:Greenland_Saqqaq.SG=China_NEastAsia_Coastal_EN+Cisbaikal_EN+Cisbaikal_LNBA	1.63469e-64	Cisbaikal_EN	0.462017	0.11928	3.87339	FALSE	3	TRUE
Greenland_Saqqaq.SG	Yakutia_pop_orig_qpAdms_5b_Saqqaq+Athabask:Greenland_Saqqaq.SG=China_NEastAsia_Coastal_EN+Cisbaikal_EN+Cisbaikal_LNBA	1.63469e-64	Cisbaikal_LNBA	0.537275	0.0758873	7.07991	FALSE	3	TRUE
Greenland_Saqqaq.SG	Yakutia_pop_orig_qpAdms_5b_Saqqaq+Athabask:Greenland_Saqqaq.SG=Transbaikal_EMN_9-8kya+China_AmurRiver_N+Cisbaikal_LNBA	1.38935e-64	Transbaikal_EMN_9-8kya	0.20692	0.145101	1.42604	FALSE	3	TRUE
Greenland_Saqqaq.SG	Yakutia_pop_orig_qpAdms_5b_Saqqaq+Athabask:Greenland_Saqqaq.SG=Transbaikal_EMN_9-8kya+China_AmurRiver_N+Cisbaikal_LNBA	1.38935e-64	China_AmurRiver_N	0.110605	0.0799173	1.38399	FALSE	3	TRUE
Greenland_Saqqaq.SG	Yakutia_pop_orig_qpAdms_5b_Saqqaq+Athabask:Greenland_Saqqaq.SG=Transbaikal_EMN_9-8kya+China_AmurRiver_N+Cisbaikal_LNBA	1.38935e-64	Cisbaikal_LNBA	0.682475	0.0807505	8.45165	FALSE	3	TRUE
Greenland_Saqqaq.SG	Yakutia_pop_orig_qpAdms_5b_Saqqaq+Athabask:Greenland_Saqqaq.SG=Altai_N_9kya+China_AmurRiver_N+Cisbaikal_LNBA	7.89399e-65	Altai_N_9kya	0.10105	0.0413295	2.44498	FALSE	3	TRUE
Greenland_Saqqaq.SG	Yakutia_pop_orig_qpAdms_5b_Saqqaq+Athabask:Greenland_Saqqaq.SG=Altai_N_9kya+China_AmurRiver_N+Cisbaikal_LNBA	7.89399e-65	China_AmurRiver_N	0.253678	0.0421619	6.01676	FALSE	3	TRUE
Greenland_Saqqaq.SG	Yakutia_pop_orig_qpAdms_5b_Saqqaq+Athabask:Greenland_Saqqaq.SG=Altai_N_9kya+China_AmurRiver_N+Cisbaikal_LNBA	7.89399e-65	Cisbaikal_LNBA	0.645272	0.0747221	8.63563	FALSE	3	TRUE
Greenland_Saqqaq.SG	Yakutia_pop_orig_qpAdms_5b_Saqqaq+Athabask:Greenland_Saqqaq.SG=China_AmurRiver_LPaleolithic_14K+Cisbaikal_EN+Cisbaikal_LNBA	7.25712e-65	China_AmurRiver_LPaleolithic_14K	0.0160618	0.0458398	0.35039	FALSE	3	TRUE
Greenland_Saqqaq.SG	Yakutia_pop_orig_qpAdms_5b_Saqqaq+Athabask:Greenland_Saqqaq.SG=China_AmurRiver_LPaleolithic_14K+Cisbaikal_EN+Cisbaikal_LNBA	7.25712e-65	Cisbaikal_EN	0.446589	0.0979675	4.55854	FALSE	3	TRUE
Greenland_Saqqaq.SG	Yakutia_pop_orig_qpAdms_5b_Saqqaq+Athabask:Greenland_Saqqaq.SG=China_AmurRiver_LPaleolithic_14K+Cisbaikal_EN+Cisbaikal_LNBA	7.25712e-65	Cisbaikal_LNBA	0.537349	0.0750602	7.15891	FALSE	3	TRUE
Greenland_Saqqaq.SG	Yakutia_pop_orig_qpAdms_5b_Saqqaq+Athabask:Greenland_Saqqaq.SG=China_AmurRiver_EarlyN+Mongolia_N_North+Cisbaikal_LNBA	2.00302e-65	China_AmurRiver_EarlyN	0.0409674	0.0424437	0.965218	FALSE	3	TRUE
Greenland_Saqqaq.SG	Yakutia_pop_orig_qpAdms_5b_Saqqaq+Athabask:Greenland_Saqqaq.SG=China_AmurRiver_EarlyN+Mongolia_N_North+Cisbaikal_LNBA	2.00302e-65	Mongolia_N_North	0.248639	0.0748276	3.32282	FALSE	3	TRUE
Greenland_Saqqaq.SG	Yakutia_pop_orig_qpAdms_5b_Saqqaq+Athabask:Greenland_Saqqaq.SG=China_AmurRiver_EarlyN+Mongolia_N_North+Cisbaikal_LNBA	2.00302e-65	Cisbaikal_LNBA	0.710394	0.0562573	12.6276	FALSE	3	TRUE
Greenland_Saqqaq.SG	Yakutia_pop_orig_qpAdms_5b_Saqqaq+Athabask:Greenland_Saqqaq.SG=China_NEastAsia_Coastal_EN+Mongolia_N_North+Cisbaikal_LNBA	1.6312e-65	China_NEastAsia_Coastal_EN	0.0639595	0.0620138	1.03138	FALSE	3	TRUE
Greenland_Saqqaq.SG	Yakutia_pop_orig_qpAdms_5b_Saqqaq+Athabask:Greenland_Saqqaq.SG=China_NEastAsia_Coastal_EN+Mongolia_N_North+Cisbaikal_LNBA	1.6312e-65	Mongolia_N_North	0.246763	0.0795985	3.1001	FALSE	3	TRUE
Greenland_Saqqaq.SG	Yakutia_pop_orig_qpAdms_5b_Saqqaq+Athabask:Greenland_Saqqaq.SG=China_NEastAsia_Coastal_EN+Mongolia_N_North+Cisbaikal_LNBA	1.6312e-65	Cisbaikal_LNBA	0.689277	0.0556901	12.377	FALSE	3	TRUE
Greenland_Saqqaq.SG	Yakutia_pop_orig_qpAdms_5b_Saqqaq+Athabask:Greenland_Saqqaq.SG=China_AmurRiver_Mesolithic+Mongolia_N_North+Cisbaikal_LNBA	7.46609e-66	China_AmurRiver_Mesolithic	0.0386039	0.0378307	1.02044	FALSE	3	TRUE
Greenland_Saqqaq.SG	Yakutia_pop_orig_qpAdms_5b_Saqqaq+Athabask:Greenland_Saqqaq.SG=China_AmurRiver_Mesolithic+Mongolia_N_North+Cisbaikal_LNBA	7.46609e-66	Mongolia_N_North	0.250585	0.0669326	3.74384	FALSE	3	TRUE
Greenland_Saqqaq.SG	Yakutia_pop_orig_qpAdms_5b_Saqqaq+Athabask:Greenland_Saqqaq.SG=China_AmurRiver_Mesolithic+Mongolia_N_North+Cisbaikal_LNBA	7.46609e-66	Cisbaikal_LNBA	0.710811	0.0567002	12.5363	FALSE	3	TRUE
Greenland_Saqqaq.SG	Yakutia_pop_orig_qpAdms_5b_Saqqaq+Athabask:Greenland_Saqqaq.SG=Khaiyrgas.SG+China_AmurRiver_LPaleolithic_19K+Cisbaikal_LNBA	1.85831e-66	Khaiyrgas.SG	0.247762	2.39411	0.103488	FALSE	3	TRUE
Greenland_Saqqaq.SG	Yakutia_pop_orig_qpAdms_5b_Saqqaq+Athabask:Greenland_Saqqaq.SG=Khaiyrgas.SG+China_AmurRiver_LPaleolithic_19K+Cisbaikal_LNBA	1.85831e-66	China_AmurRiver_LPaleolithic_19K	0.161985	0.118461	1.36742	FALSE	3	TRUE
Greenland_Saqqaq.SG	Yakutia_pop_orig_qpAdms_5b_Saqqaq+Athabask:Greenland_Saqqaq.SG=Khaiyrgas.SG+China_AmurRiver_LPaleolithic_19K+Cisbaikal_LNBA	1.85831e-66	Cisbaikal_LNBA	0.590253	2.42978	0.242925	FALSE	3	TRUE
Greenland_Saqqaq.SG	Yakutia_pop_orig_qpAdms_5b_Saqqaq+Athabask:Greenland_Saqqaq.SG=China_AmurRiver_LPaleolithic_14K+Mongolia_N_North+Cisbaikal_LNBA	9.27973e-67	China_AmurRiver_LPaleolithic_14K	0.0426824	0.0439906	0.970264	FALSE	3	TRUE
Greenland_Saqqaq.SG	Yakutia_pop_orig_qpAdms_5b_Saqqaq+Athabask:Greenland_Saqqaq.SG=China_AmurRiver_LPaleolithic_14K+Mongolia_N_North+Cisbaikal_LNBA	9.27973e-67	Mongolia_N_North	0.248174	0.0738585	3.36013	FALSE	3	TRUE
Greenland_Saqqaq.SG	Yakutia_pop_orig_qpAdms_5b_Saqqaq+Athabask:Greenland_Saqqaq.SG=China_AmurRiver_LPaleolithic_14K+Mongolia_N_North+Cisbaikal_LNBA	9.27973e-67	Cisbaikal_LNBA	0.709143	0.0574878	12.3355	FALSE	3	TRUE
Greenland_Saqqaq.SG	Yakutia_pop_orig_qpAdms_5b_Saqqaq+Athabask:Greenland_Saqqaq.SG=China_AmurRiver_Mesolithic+Transbaikal_EMN_9-8kya+Cisbaikal_LNBA	7.48907e-67	China_AmurRiver_Mesolithic	0.00468451	0.0617452	0.0758685	FALSE	3	TRUE
Greenland_Saqqaq.SG	Yakutia_pop_orig_qpAdms_5b_Saqqaq+Athabask:Greenland_Saqqaq.SG=China_AmurRiver_Mesolithic+Transbaikal_EMN_9-8kya+Cisbaikal_LNBA	7.48907e-67	Transbaikal_EMN_9-8kya	0.303901	0.126806	2.39659	FALSE	3	TRUE
Greenland_Saqqaq.SG	Yakutia_pop_orig_qpAdms_5b_Saqqaq+Athabask:Greenland_Saqqaq.SG=China_AmurRiver_Mesolithic+Transbaikal_EMN_9-8kya+Cisbaikal_LNBA	7.48907e-67	Cisbaikal_LNBA	0.691414	0.0814474	8.48909	FALSE	3	TRUE
Greenland_Saqqaq.SG	Yakutia_pop_orig_qpAdms_5b_Saqqaq+Athabask:Greenland_Saqqaq.SG=Peru_Laramate_900BP+China_NEastAsia_Coastal_EN+Cisbaikal_LNBA	2.76293e-67	Peru_Laramate_900BP	0.240918	0.0819144	2.94109	FALSE	3	TRUE
Greenland_Saqqaq.SG	Yakutia_pop_orig_qpAdms_5b_Saqqaq+Athabask:Greenland_Saqqaq.SG=Peru_Laramate_900BP+China_NEastAsia_Coastal_EN+Cisbaikal_LNBA	2.76293e-67	China_NEastAsia_Coastal_EN	0.18528	0.0445357	4.16025	FALSE	3	TRUE
Greenland_Saqqaq.SG	Yakutia_pop_orig_qpAdms_5b_Saqqaq+Athabask:Greenland_Saqqaq.SG=Peru_Laramate_900BP+China_NEastAsia_Coastal_EN+Cisbaikal_LNBA	2.76293e-67	Cisbaikal_LNBA	0.573802	0.0915313	6.26892	FALSE	3	TRUE
Greenland_Saqqaq.SG	Yakutia_pop_orig_qpAdms_5b_Saqqaq+Athabask:Greenland_Saqqaq.SG=Peru_Laramate_900BP+China_AmurRiver_EarlyN+Cisbaikal_LNBA	1.95886e-67	Peru_Laramate_900BP	0.214245	0.0811966	2.63859	FALSE	3	TRUE
Greenland_Saqqaq.SG	Yakutia_pop_orig_qpAdms_5b_Saqqaq+Athabask:Greenland_Saqqaq.SG=Peru_Laramate_900BP+China_AmurRiver_EarlyN+Cisbaikal_LNBA	1.95886e-67	China_AmurRiver_EarlyN	0.139036	0.0324704	4.28193	FALSE	3	TRUE
Greenland_Saqqaq.SG	Yakutia_pop_orig_qpAdms_5b_Saqqaq+Athabask:Greenland_Saqqaq.SG=Peru_Laramate_900BP+China_AmurRiver_EarlyN+Cisbaikal_LNBA	1.95886e-67	Cisbaikal_LNBA	0.646719	0.0910805	7.10052	FALSE	3	TRUE
Greenland_Saqqaq.SG	Yakutia_pop_orig_qpAdms_5b_Saqqaq+Athabask:Greenland_Saqqaq.SG=China_AmurRiver_LPaleolithic_14K+Transbaikal_EMN_9-8kya+Cisbaikal_LNBA	1.40253e-67	China_AmurRiver_LPaleolithic_14K	0.00230759	0.0729041	0.0316523	FALSE	3	TRUE
Greenland_Saqqaq.SG	Yakutia_pop_orig_qpAdms_5b_Saqqaq+Athabask:Greenland_Saqqaq.SG=China_AmurRiver_LPaleolithic_14K+Transbaikal_EMN_9-8kya+Cisbaikal_LNBA	1.40253e-67	Transbaikal_EMN_9-8kya	0.321909	0.139133	2.31367	FALSE	3	TRUE
Greenland_Saqqaq.SG	Yakutia_pop_orig_qpAdms_5b_Saqqaq+Athabask:Greenland_Saqqaq.SG=China_AmurRiver_LPaleolithic_14K+Transbaikal_EMN_9-8kya+Cisbaikal_LNBA	1.40253e-67	Cisbaikal_LNBA	0.675784	0.0836796	8.07585	FALSE	3	TRUE
Greenland_Saqqaq.SG	Yakutia_pop_orig_qpAdms_5b_Saqqaq+Athabask:Greenland_Saqqaq.SG=Khaiyrgas.SG+China_AmurRiver_Mesolithic+Cisbaikal_LNBA	3.85791e-68	Khaiyrgas.SG	0.0479319	15.5892	0.00307469	FALSE	3	TRUE
Greenland_Saqqaq.SG	Yakutia_pop_orig_qpAdms_5b_Saqqaq+Athabask:Greenland_Saqqaq.SG=Khaiyrgas.SG+China_AmurRiver_Mesolithic+Cisbaikal_LNBA	3.85791e-68	China_AmurRiver_Mesolithic	0.112068	2.80644	0.0399323	FALSE	3	TRUE
Greenland_Saqqaq.SG	Yakutia_pop_orig_qpAdms_5b_Saqqaq+Athabask:Greenland_Saqqaq.SG=Khaiyrgas.SG+China_AmurRiver_Mesolithic+Cisbaikal_LNBA	3.85791e-68	Cisbaikal_LNBA	0.84	18.3951	0.0456643	FALSE	3	TRUE
Greenland_Saqqaq.SG	Yakutia_pop_orig_qpAdms_5b_Saqqaq+Athabask:Greenland_Saqqaq.SG=China_AmurRiver_EarlyN+Altai_N_7.5-6kya+Cisbaikal_LNBA	2.24554e-68	China_AmurRiver_EarlyN	0.171772	0.0377811	4.5465	FALSE	3	TRUE
Greenland_Saqqaq.SG	Yakutia_pop_orig_qpAdms_5b_Saqqaq+Athabask:Greenland_Saqqaq.SG=China_AmurRiver_EarlyN+Altai_N_7.5-6kya+Cisbaikal_LNBA	2.24554e-68	Altai_N_7.5-6kya	0.095662	0.0366239	2.61201	FALSE	3	TRUE
Greenland_Saqqaq.SG	Yakutia_pop_orig_qpAdms_5b_Saqqaq+Athabask:Greenland_Saqqaq.SG=China_AmurRiver_EarlyN+Altai_N_7.5-6kya+Cisbaikal_LNBA	2.24554e-68	Cisbaikal_LNBA	0.732566	0.0657077	11.1489	FALSE	3	TRUE
Greenland_Saqqaq.SG	Yakutia_pop_orig_qpAdms_5b_Saqqaq+Athabask:Greenland_Saqqaq.SG=Russia_AfontovaGora3+China_AmurRiver_EarlyN+Cisbaikal_LNBA	4.02788e-69	Russia_AfontovaGora3	0.0434164	0.0216667	2.00383	FALSE	3	TRUE
Greenland_Saqqaq.SG	Yakutia_pop_orig_qpAdms_5b_Saqqaq+Athabask:Greenland_Saqqaq.SG=Russia_AfontovaGora3+China_AmurRiver_EarlyN+Cisbaikal_LNBA	4.02788e-69	China_AmurRiver_EarlyN	0.193124	0.0457952	4.21712	FALSE	3	TRUE
Greenland_Saqqaq.SG	Yakutia_pop_orig_qpAdms_5b_Saqqaq+Athabask:Greenland_Saqqaq.SG=Russia_AfontovaGora3+China_AmurRiver_EarlyN+Cisbaikal_LNBA	4.02788e-69	Cisbaikal_LNBA	0.76346	0.0630234	12.1139	FALSE	3	TRUE
Greenland_Saqqaq.SG	Yakutia_pop_orig_qpAdms_5b_Saqqaq+Athabask:Greenland_Saqqaq.SG=Peru_Laramate_900BP+China_AmurRiver_Mesolithic+Cisbaikal_LNBA	3.51709e-69	Peru_Laramate_900BP	0.196397	0.0832683	2.3586	FALSE	3	TRUE
Greenland_Saqqaq.SG	Yakutia_pop_orig_qpAdms_5b_Saqqaq+Athabask:Greenland_Saqqaq.SG=Peru_Laramate_900BP+China_AmurRiver_Mesolithic+Cisbaikal_LNBA	3.51709e-69	China_AmurRiver_Mesolithic	0.114445	0.0334104	3.42543	FALSE	3	TRUE
Greenland_Saqqaq.SG	Yakutia_pop_orig_qpAdms_5b_Saqqaq+Athabask:Greenland_Saqqaq.SG=Peru_Laramate_900BP+China_AmurRiver_Mesolithic+Cisbaikal_LNBA	3.51709e-69	Cisbaikal_LNBA	0.689159	0.0885673	7.78118	FALSE	3	TRUE
Greenland_Saqqaq.SG	Yakutia_pop_orig_qpAdms_5b_Saqqaq+Athabask:Greenland_Saqqaq.SG=China_NEastAsia_Coastal_EN+Altai_N_7.5-6kya+Cisbaikal_LNBA	1.97622e-69	China_NEastAsia_Coastal_EN	0.242099	0.0518085	4.67295	FALSE	3	TRUE
Greenland_Saqqaq.SG	Yakutia_pop_orig_qpAdms_5b_Saqqaq+Athabask:Greenland_Saqqaq.SG=China_NEastAsia_Coastal_EN+Altai_N_7.5-6kya+Cisbaikal_LNBA	1.97622e-69	Altai_N_7.5-6kya	0.097204	0.0349763	2.77914	FALSE	3	TRUE
Greenland_Saqqaq.SG	Yakutia_pop_orig_qpAdms_5b_Saqqaq+Athabask:Greenland_Saqqaq.SG=China_NEastAsia_Coastal_EN+Altai_N_7.5-6kya+Cisbaikal_LNBA	1.97622e-69	Cisbaikal_LNBA	0.660697	0.0758568	8.7098	FALSE	3	TRUE
Greenland_Saqqaq.SG	Yakutia_pop_orig_qpAdms_5b_Saqqaq+Athabask:Greenland_Saqqaq.SG=Peru_Laramate_900BP+China_AmurRiver_LPaleolithic_14K+Cisbaikal_LNBA	1.66531e-69	Peru_Laramate_900BP	0.203158	0.0820719	2.47536	FALSE	3	TRUE
Greenland_Saqqaq.SG	Yakutia_pop_orig_qpAdms_5b_Saqqaq+Athabask:Greenland_Saqqaq.SG=Peru_Laramate_900BP+China_AmurRiver_LPaleolithic_14K+Cisbaikal_LNBA	1.66531e-69	China_AmurRiver_LPaleolithic_14K	0.125967	0.0360017	3.49891	FALSE	3	TRUE
Greenland_Saqqaq.SG	Yakutia_pop_orig_qpAdms_5b_Saqqaq+Athabask:Greenland_Saqqaq.SG=Peru_Laramate_900BP+China_AmurRiver_LPaleolithic_14K+Cisbaikal_LNBA	1.66531e-69	Cisbaikal_LNBA	0.670876	0.0880744	7.61714	FALSE	3	TRUE
Greenland_Saqqaq.SG	Yakutia_pop_orig_qpAdms_5b_Saqqaq+Athabask:Greenland_Saqqaq.SG=China_AmurRiver_Mesolithic+Altai_N_7.5-6kya+Cisbaikal_LNBA	3.48134e-70	China_AmurRiver_Mesolithic	0.147263	0.0363075	4.05598	FALSE	3	TRUE
Greenland_Saqqaq.SG	Yakutia_pop_orig_qpAdms_5b_Saqqaq+Athabask:Greenland_Saqqaq.SG=China_AmurRiver_Mesolithic+Altai_N_7.5-6kya+Cisbaikal_LNBA	3.48134e-70	Altai_N_7.5-6kya	0.0758803	0.0340371	2.22934	FALSE	3	TRUE
Greenland_Saqqaq.SG	Yakutia_pop_orig_qpAdms_5b_Saqqaq+Athabask:Greenland_Saqqaq.SG=China_AmurRiver_Mesolithic+Altai_N_7.5-6kya+Cisbaikal_LNBA	3.48134e-70	Cisbaikal_LNBA	0.776857	0.0597299	13.0062	FALSE	3	TRUE
Greenland_Saqqaq.SG	Yakutia_pop_orig_qpAdms_5b_Saqqaq+Athabask:Greenland_Saqqaq.SG=Altai_N_9kya+China_AmurRiver_EarlyN+Cisbaikal_LNBA	2.40073e-70	Altai_N_9kya	0.0656189	0.0424989	1.54401	FALSE	3	TRUE
Greenland_Saqqaq.SG	Yakutia_pop_orig_qpAdms_5b_Saqqaq+Athabask:Greenland_Saqqaq.SG=Altai_N_9kya+China_AmurRiver_EarlyN+Cisbaikal_LNBA	2.40073e-70	China_AmurRiver_EarlyN	0.164341	0.0400949	4.09881	FALSE	3	TRUE
Greenland_Saqqaq.SG	Yakutia_pop_orig_qpAdms_5b_Saqqaq+Athabask:Greenland_Saqqaq.SG=Altai_N_9kya+China_AmurRiver_EarlyN+Cisbaikal_LNBA	2.40073e-70	Cisbaikal_LNBA	0.77004	0.0742798	10.3667	FALSE	3	TRUE
Greenland_Saqqaq.SG	Yakutia_pop_orig_qpAdms_5b_Saqqaq+Athabask:Greenland_Saqqaq.SG=Russia_AfontovaGora3+China_NEastAsia_Coastal_EN+Cisbaikal_LNBA	1.69759e-70	Russia_AfontovaGora3	0.0339616	0.0193056	1.75916	FALSE	3	TRUE
Greenland_Saqqaq.SG	Yakutia_pop_orig_qpAdms_5b_Saqqaq+Athabask:Greenland_Saqqaq.SG=Russia_AfontovaGora3+China_NEastAsia_Coastal_EN+Cisbaikal_LNBA	1.69759e-70	China_NEastAsia_Coastal_EN	0.250045	0.0582431	4.29312	FALSE	3	TRUE
Greenland_Saqqaq.SG	Yakutia_pop_orig_qpAdms_5b_Saqqaq+Athabask:Greenland_Saqqaq.SG=Russia_AfontovaGora3+China_NEastAsia_Coastal_EN+Cisbaikal_LNBA	1.69759e-70	Cisbaikal_LNBA	0.715994	0.0716931	9.98693	FALSE	3	TRUE
Greenland_Saqqaq.SG	Yakutia_pop_orig_qpAdms_5b_Saqqaq+Athabask:Greenland_Saqqaq.SG=China_AmurRiver_LPaleolithic_14K+Altai_N_7.5-6kya+Cisbaikal_LNBA	5.95838e-71	China_AmurRiver_LPaleolithic_14K	0.156292	0.0392275	3.98425	FALSE	3	TRUE
Greenland_Saqqaq.SG	Yakutia_pop_orig_qpAdms_5b_Saqqaq+Athabask:Greenland_Saqqaq.SG=China_AmurRiver_LPaleolithic_14K+Altai_N_7.5-6kya+Cisbaikal_LNBA	5.95838e-71	Altai_N_7.5-6kya	0.0817612	0.0341886	2.39147	FALSE	3	TRUE
Greenland_Saqqaq.SG	Yakutia_pop_orig_qpAdms_5b_Saqqaq+Athabask:Greenland_Saqqaq.SG=China_AmurRiver_LPaleolithic_14K+Altai_N_7.5-6kya+Cisbaikal_LNBA	5.95838e-71	Cisbaikal_LNBA	0.761947	0.0624882	12.1934	FALSE	3	TRUE
Greenland_Saqqaq.SG	Yakutia_pop_orig_qpAdms_5b_Saqqaq+Athabask:Greenland_Saqqaq.SG=Altai_N_9kya+China_NEastAsia_Coastal_EN+Cisbaikal_LNBA	3.52388e-71	Altai_N_9kya	0.0660815	0.0400827	1.64863	FALSE	3	TRUE
Greenland_Saqqaq.SG	Yakutia_pop_orig_qpAdms_5b_Saqqaq+Athabask:Greenland_Saqqaq.SG=Altai_N_9kya+China_NEastAsia_Coastal_EN+Cisbaikal_LNBA	3.52388e-71	China_NEastAsia_Coastal_EN	0.233723	0.0556653	4.19873	FALSE	3	TRUE
Greenland_Saqqaq.SG	Yakutia_pop_orig_qpAdms_5b_Saqqaq+Athabask:Greenland_Saqqaq.SG=Altai_N_9kya+China_NEastAsia_Coastal_EN+Cisbaikal_LNBA	3.52388e-71	Cisbaikal_LNBA	0.700195	0.0852354	8.21484	FALSE	3	TRUE
Greenland_Saqqaq.SG	Yakutia_pop_orig_qpAdms_5b_Saqqaq+Athabask:Greenland_Saqqaq.SG=Russia_AfontovaGora3+China_AmurRiver_Mesolithic+Cisbaikal_LNBA	3.01816e-71	Russia_AfontovaGora3	0.0272922	0.0187863	1.45277	FALSE	3	TRUE
Greenland_Saqqaq.SG	Yakutia_pop_orig_qpAdms_5b_Saqqaq+Athabask:Greenland_Saqqaq.SG=Russia_AfontovaGora3+China_AmurRiver_Mesolithic+Cisbaikal_LNBA	3.01816e-71	China_AmurRiver_Mesolithic	0.152453	0.0404395	3.7699	FALSE	3	TRUE
Greenland_Saqqaq.SG	Yakutia_pop_orig_qpAdms_5b_Saqqaq+Athabask:Greenland_Saqqaq.SG=Russia_AfontovaGora3+China_AmurRiver_Mesolithic+Cisbaikal_LNBA	3.01816e-71	Cisbaikal_LNBA	0.820255	0.0532159	15.4137	FALSE	3	TRUE
Greenland_Saqqaq.SG	Yakutia_pop_orig_qpAdms_5b_Saqqaq+Athabask:Greenland_Saqqaq.SG=Ust_Kyakhta+China_AmurRiver_N+Cisbaikal_EN	2.7835e-71	Ust_Kyakhta	0.287424	0.0515577	5.57481	FALSE	3	TRUE
Greenland_Saqqaq.SG	Yakutia_pop_orig_qpAdms_5b_Saqqaq+Athabask:Greenland_Saqqaq.SG=Ust_Kyakhta+China_AmurRiver_N+Cisbaikal_EN	2.7835e-71	China_AmurRiver_N	0.0670158	0.04959	1.3514	FALSE	3	TRUE
Greenland_Saqqaq.SG	Yakutia_pop_orig_qpAdms_5b_Saqqaq+Athabask:Greenland_Saqqaq.SG=Ust_Kyakhta+China_AmurRiver_N+Cisbaikal_EN	2.7835e-71	Cisbaikal_EN	0.64556	0.079379	8.13263	FALSE	3	TRUE
Greenland_Saqqaq.SG	Yakutia_pop_orig_qpAdms_5b_Saqqaq+Athabask:Greenland_Saqqaq.SG=Russia_AfontovaGora3+China_AmurRiver_LPaleolithic_14K+Cisbaikal_LNBA	1.08262e-71	Russia_AfontovaGora3	0.0345573	0.02102	1.64403	FALSE	3	TRUE
Greenland_Saqqaq.SG	Yakutia_pop_orig_qpAdms_5b_Saqqaq+Athabask:Greenland_Saqqaq.SG=Russia_AfontovaGora3+China_AmurRiver_LPaleolithic_14K+Cisbaikal_LNBA	1.08262e-71	China_AmurRiver_LPaleolithic_14K	0.1774	0.0481416	3.68495	FALSE	3	TRUE
Greenland_Saqqaq.SG	Yakutia_pop_orig_qpAdms_5b_Saqqaq+Athabask:Greenland_Saqqaq.SG=Russia_AfontovaGora3+China_AmurRiver_LPaleolithic_14K+Cisbaikal_LNBA	1.08262e-71	Cisbaikal_LNBA	0.788043	0.0641992	12.275	FALSE	3	TRUE
Greenland_Saqqaq.SG	Yakutia_pop_orig_qpAdms_5b_Saqqaq+Athabask:Greenland_Saqqaq.SG=Altai_N_9kya+China_AmurRiver_Mesolithic+Cisbaikal_LNBA	4.10566e-72	Altai_N_9kya	0.0408685	0.0379533	1.07681	FALSE	3	TRUE
Greenland_Saqqaq.SG	Yakutia_pop_orig_qpAdms_5b_Saqqaq+Athabask:Greenland_Saqqaq.SG=Altai_N_9kya+China_AmurRiver_Mesolithic+Cisbaikal_LNBA	4.10566e-72	China_AmurRiver_Mesolithic	0.135098	0.0372215	3.62958	FALSE	3	TRUE
Greenland_Saqqaq.SG	Yakutia_pop_orig_qpAdms_5b_Saqqaq+Athabask:Greenland_Saqqaq.SG=Altai_N_9kya+China_AmurRiver_Mesolithic+Cisbaikal_LNBA	4.10566e-72	Cisbaikal_LNBA	0.824033	0.0637932	12.9173	FALSE	3	TRUE
Greenland_Saqqaq.SG	Yakutia_pop_orig_qpAdms_5b_Saqqaq+Athabask:Greenland_Saqqaq.SG=Peru_Laramate_900BP+China_AmurRiver_LPaleolithic_19K+Cisbaikal_LNBA	4.07283e-72	Peru_Laramate_900BP	0.165616	0.101257	1.63561	FALSE	3	TRUE
Greenland_Saqqaq.SG	Yakutia_pop_orig_qpAdms_5b_Saqqaq+Athabask:Greenland_Saqqaq.SG=Peru_Laramate_900BP+China_AmurRiver_LPaleolithic_19K+Cisbaikal_LNBA	4.07283e-72	China_AmurRiver_LPaleolithic_19K	0.130402	0.101385	1.2862	FALSE	3	TRUE
Greenland_Saqqaq.SG	Yakutia_pop_orig_qpAdms_5b_Saqqaq+Athabask:Greenland_Saqqaq.SG=Peru_Laramate_900BP+China_AmurRiver_LPaleolithic_19K+Cisbaikal_LNBA	4.07283e-72	Cisbaikal_LNBA	0.703982	0.0983191	7.16018	FALSE	3	TRUE
Greenland_Saqqaq.SG	Yakutia_pop_orig_qpAdms_5b_Saqqaq+Athabask:Greenland_Saqqaq.SG=Ust_Kyakhta+China_AmurRiver_Mesolithic+Cisbaikal_EN	3.04476e-72	Ust_Kyakhta	0.283526	0.0515469	5.50034	FALSE	3	TRUE
Greenland_Saqqaq.SG	Yakutia_pop_orig_qpAdms_5b_Saqqaq+Athabask:Greenland_Saqqaq.SG=Ust_Kyakhta+China_AmurRiver_Mesolithic+Cisbaikal_EN	3.04476e-72	China_AmurRiver_Mesolithic	0.00651367	0.0412597	0.15787	FALSE	3	TRUE
Greenland_Saqqaq.SG	Yakutia_pop_orig_qpAdms_5b_Saqqaq+Athabask:Greenland_Saqqaq.SG=Ust_Kyakhta+China_AmurRiver_Mesolithic+Cisbaikal_EN	3.04476e-72	Cisbaikal_EN	0.709961	0.0709225	10.0104	FALSE	3	TRUE
Greenland_Saqqaq.SG	Yakutia_pop_orig_qpAdms_5b_Saqqaq+Athabask:Greenland_Saqqaq.SG=Altai_N_9kya+China_AmurRiver_LPaleolithic_14K+Cisbaikal_LNBA	1.34792e-72	Altai_N_9kya	0.0539514	0.0415574	1.29824	FALSE	3	TRUE
Greenland_Saqqaq.SG	Yakutia_pop_orig_qpAdms_5b_Saqqaq+Athabask:Greenland_Saqqaq.SG=Altai_N_9kya+China_AmurRiver_LPaleolithic_14K+Cisbaikal_LNBA	1.34792e-72	China_AmurRiver_LPaleolithic_14K	0.156659	0.0439235	3.56665	FALSE	3	TRUE
Greenland_Saqqaq.SG	Yakutia_pop_orig_qpAdms_5b_Saqqaq+Athabask:Greenland_Saqqaq.SG=Altai_N_9kya+China_AmurRiver_LPaleolithic_14K+Cisbaikal_LNBA	1.34792e-72	Cisbaikal_LNBA	0.789389	0.0759879	10.3884	FALSE	3	TRUE
Greenland_Saqqaq.SG	Yakutia_pop_orig_qpAdms_5b_Saqqaq+Athabask:Greenland_Saqqaq.SG=Ust_Kyakhta+China_AmurRiver_LPaleolithic_14K+Cisbaikal_EN	7.30308e-73	Ust_Kyakhta	0.281253	0.0525878	5.34826	FALSE	3	TRUE
Greenland_Saqqaq.SG	Yakutia_pop_orig_qpAdms_5b_Saqqaq+Athabask:Greenland_Saqqaq.SG=Ust_Kyakhta+China_AmurRiver_LPaleolithic_14K+Cisbaikal_EN	7.30308e-73	China_AmurRiver_LPaleolithic_14K	0.00794782	0.0431862	0.184036	FALSE	3	TRUE
Greenland_Saqqaq.SG	Yakutia_pop_orig_qpAdms_5b_Saqqaq+Athabask:Greenland_Saqqaq.SG=Ust_Kyakhta+China_AmurRiver_LPaleolithic_14K+Cisbaikal_EN	7.30308e-73	Cisbaikal_EN	0.710799	0.0743977	9.55405	FALSE	3	TRUE
Greenland_Saqqaq.SG	Yakutia_pop_orig_qpAdms_5b_Saqqaq+Athabask:Greenland_Saqqaq.SG=Ust_Kyakhta+China_SEastAsia_Coastal_EN+Transbaikal_EMN_7.5-6kya	3.20882e-73	Ust_Kyakhta	0.373028	0.0548435	6.80168	FALSE	3	TRUE
Greenland_Saqqaq.SG	Yakutia_pop_orig_qpAdms_5b_Saqqaq+Athabask:Greenland_Saqqaq.SG=Ust_Kyakhta+China_SEastAsia_Coastal_EN+Transbaikal_EMN_7.5-6kya	3.20882e-73	China_SEastAsia_Coastal_EN	0.00129947	0.0662852	0.0196042	FALSE	3	TRUE
Greenland_Saqqaq.SG	Yakutia_pop_orig_qpAdms_5b_Saqqaq+Athabask:Greenland_Saqqaq.SG=Ust_Kyakhta+China_SEastAsia_Coastal_EN+Transbaikal_EMN_7.5-6kya	3.20882e-73	Transbaikal_EMN_7.5-6kya	0.625672	0.0519502	12.0437	FALSE	3	TRUE
Greenland_Saqqaq.SG	Yakutia_pop_orig_qpAdms_5b_Saqqaq+Athabask:Greenland_Saqqaq.SG=China_AmurRiver_LPaleolithic_19K+Altai_N_7.5-6kya+Cisbaikal_LNBA	2.06403e-73	China_AmurRiver_LPaleolithic_19K	0.211402	0.101124	2.09053	FALSE	3	TRUE
Greenland_Saqqaq.SG	Yakutia_pop_orig_qpAdms_5b_Saqqaq+Athabask:Greenland_Saqqaq.SG=China_AmurRiver_LPaleolithic_19K+Altai_N_7.5-6kya+Cisbaikal_LNBA	2.06403e-73	Altai_N_7.5-6kya	0.0592833	0.035994	1.64703	FALSE	3	TRUE
Greenland_Saqqaq.SG	Yakutia_pop_orig_qpAdms_5b_Saqqaq+Athabask:Greenland_Saqqaq.SG=China_AmurRiver_LPaleolithic_19K+Altai_N_7.5-6kya+Cisbaikal_LNBA	2.06403e-73	Cisbaikal_LNBA	0.729315	0.123789	5.89158	FALSE	3	TRUE
Greenland_Saqqaq.SG	Yakutia_pop_orig_qpAdms_5b_Saqqaq+Athabask:Greenland_Saqqaq.SG=Russia_AfontovaGora3+China_AmurRiver_LPaleolithic_19K+Cisbaikal_LNBA	3.49338e-74	Russia_AfontovaGora3	0.0131686	0.0212872	0.618614	FALSE	3	TRUE
Greenland_Saqqaq.SG	Yakutia_pop_orig_qpAdms_5b_Saqqaq+Athabask:Greenland_Saqqaq.SG=Russia_AfontovaGora3+China_AmurRiver_LPaleolithic_19K+Cisbaikal_LNBA	3.49338e-74	China_AmurRiver_LPaleolithic_19K	0.217442	0.117061	1.8575	FALSE	3	TRUE
Greenland_Saqqaq.SG	Yakutia_pop_orig_qpAdms_5b_Saqqaq+Athabask:Greenland_Saqqaq.SG=Russia_AfontovaGora3+China_AmurRiver_LPaleolithic_19K+Cisbaikal_LNBA	3.49338e-74	Cisbaikal_LNBA	0.76939	0.131986	5.82934	FALSE	3	TRUE
Greenland_Saqqaq.SG	Yakutia_pop_orig_qpAdms_5b_Saqqaq+Athabask:Greenland_Saqqaq.SG=Altai_N_9kya+China_AmurRiver_LPaleolithic_19K+Cisbaikal_LNBA	7.19497e-75	Altai_N_9kya	0.0213963	0.0416046	0.514276	FALSE	3	TRUE
Greenland_Saqqaq.SG	Yakutia_pop_orig_qpAdms_5b_Saqqaq+Athabask:Greenland_Saqqaq.SG=Altai_N_9kya+China_AmurRiver_LPaleolithic_19K+Cisbaikal_LNBA	7.19497e-75	China_AmurRiver_LPaleolithic_19K	0.195142	0.108361	1.80086	FALSE	3	TRUE
Greenland_Saqqaq.SG	Yakutia_pop_orig_qpAdms_5b_Saqqaq+Athabask:Greenland_Saqqaq.SG=Altai_N_9kya+China_AmurRiver_LPaleolithic_19K+Cisbaikal_LNBA	7.19497e-75	Cisbaikal_LNBA	0.783462	0.135249	5.79274	FALSE	3	TRUE
Greenland_Saqqaq.SG	Yakutia_pop_orig_qpAdms_5b_Saqqaq+Athabask:Greenland_Saqqaq.SG=China_SEastAsia_Coastal_EN+Altai_N_7.5-6kya+Cisbaikal_LNBA	4.15064e-76	China_SEastAsia_Coastal_EN	0.0651771	0.064343	1.01296	FALSE	3	TRUE
Greenland_Saqqaq.SG	Yakutia_pop_orig_qpAdms_5b_Saqqaq+Athabask:Greenland_Saqqaq.SG=China_SEastAsia_Coastal_EN+Altai_N_7.5-6kya+Cisbaikal_LNBA	4.15064e-76	Altai_N_7.5-6kya	0.0202234	0.0321625	0.628787	FALSE	3	TRUE
Greenland_Saqqaq.SG	Yakutia_pop_orig_qpAdms_5b_Saqqaq+Athabask:Greenland_Saqqaq.SG=China_SEastAsia_Coastal_EN+Altai_N_7.5-6kya+Cisbaikal_LNBA	4.15064e-76	Cisbaikal_LNBA	0.9146	0.071136	12.8571	FALSE	3	TRUE
Greenland_Saqqaq.SG	Yakutia_pop_orig_qpAdms_5b_Saqqaq+Athabask:Greenland_Saqqaq.SG=Peru_Laramate_900BP+Ust_Kyakhta+China_AmurRiver_N	6.79938e-78	Peru_Laramate_900BP	0.588264	0.0882035	6.6694	FALSE	3	TRUE
Greenland_Saqqaq.SG	Yakutia_pop_orig_qpAdms_5b_Saqqaq+Athabask:Greenland_Saqqaq.SG=Peru_Laramate_900BP+Ust_Kyakhta+China_AmurRiver_N	6.79938e-78	Ust_Kyakhta	0.0938565	0.0825904	1.13641	FALSE	3	TRUE
Greenland_Saqqaq.SG	Yakutia_pop_orig_qpAdms_5b_Saqqaq+Athabask:Greenland_Saqqaq.SG=Peru_Laramate_900BP+Ust_Kyakhta+China_AmurRiver_N	6.79938e-78	China_AmurRiver_N	0.317879	0.0350005	9.08214	FALSE	3	TRUE
Greenland_Saqqaq.SG	Yakutia_pop_orig_qpAdms_5b_Saqqaq+Athabask:Greenland_Saqqaq.SG=Peru_Laramate_900BP+Ust_Kyakhta+China_NEastAsia_Coastal_EN	3.53746e-83	Peru_Laramate_900BP	0.573237	0.101027	5.6741	FALSE	3	TRUE
Greenland_Saqqaq.SG	Yakutia_pop_orig_qpAdms_5b_Saqqaq+Athabask:Greenland_Saqqaq.SG=Peru_Laramate_900BP+Ust_Kyakhta+China_NEastAsia_Coastal_EN	3.53746e-83	Ust_Kyakhta	0.102847	0.0821516	1.25191	FALSE	3	TRUE
Greenland_Saqqaq.SG	Yakutia_pop_orig_qpAdms_5b_Saqqaq+Athabask:Greenland_Saqqaq.SG=Peru_Laramate_900BP+Ust_Kyakhta+China_NEastAsia_Coastal_EN	3.53746e-83	China_NEastAsia_Coastal_EN	0.323916	0.0470577	6.88338	FALSE	3	TRUE
Greenland_Saqqaq.SG	Yakutia_pop_orig_qpAdms_5b_Saqqaq+Athabask:Greenland_Saqqaq.SG=Ust_Kyakhta+Mongolia_N_North+China_AmurRiver_N	8.48033e-85	Ust_Kyakhta	0.38896	0.0451659	8.6118	FALSE	3	TRUE
Greenland_Saqqaq.SG	Yakutia_pop_orig_qpAdms_5b_Saqqaq+Athabask:Greenland_Saqqaq.SG=Ust_Kyakhta+Mongolia_N_North+China_AmurRiver_N	8.48033e-85	Mongolia_N_North	0.51794	0.07615	6.80157	FALSE	3	TRUE
Greenland_Saqqaq.SG	Yakutia_pop_orig_qpAdms_5b_Saqqaq+Athabask:Greenland_Saqqaq.SG=Ust_Kyakhta+Mongolia_N_North+China_AmurRiver_N	8.48033e-85	China_AmurRiver_N	0.0931004	0.0566653	1.64299	FALSE	3	TRUE
Greenland_Saqqaq.SG	Yakutia_pop_orig_qpAdms_5b_Saqqaq+Athabask:Greenland_Saqqaq.SG=Ust_Kyakhta+China_NEastAsia_Coastal_EN+Mongolia_N_North	5.82529e-85	Ust_Kyakhta	0.386918	0.0464601	8.32796	FALSE	3	TRUE
Greenland_Saqqaq.SG	Yakutia_pop_orig_qpAdms_5b_Saqqaq+Athabask:Greenland_Saqqaq.SG=Ust_Kyakhta+China_NEastAsia_Coastal_EN+Mongolia_N_North	5.82529e-85	China_NEastAsia_Coastal_EN	0.0352199	0.0754778	0.466626	FALSE	3	TRUE
Greenland_Saqqaq.SG	Yakutia_pop_orig_qpAdms_5b_Saqqaq+Athabask:Greenland_Saqqaq.SG=Ust_Kyakhta+China_NEastAsia_Coastal_EN+Mongolia_N_North	5.82529e-85	Mongolia_N_North	0.577862	0.0829742	6.96436	FALSE	3	TRUE
Greenland_Saqqaq.SG	Yakutia_pop_orig_qpAdms_5b_Saqqaq+Athabask:Greenland_Saqqaq.SG=Ust_Kyakhta+China_AmurRiver_EarlyN+Mongolia_N_North	5.38177e-86	Ust_Kyakhta	0.39143	0.0453761	8.62635	FALSE	3	TRUE
Greenland_Saqqaq.SG	Yakutia_pop_orig_qpAdms_5b_Saqqaq+Athabask:Greenland_Saqqaq.SG=Ust_Kyakhta+China_AmurRiver_EarlyN+Mongolia_N_North	5.38177e-86	China_AmurRiver_EarlyN	0.0406686	0.0467873	0.869223	FALSE	3	TRUE
Greenland_Saqqaq.SG	Yakutia_pop_orig_qpAdms_5b_Saqqaq+Athabask:Greenland_Saqqaq.SG=Ust_Kyakhta+China_AmurRiver_EarlyN+Mongolia_N_North	5.38177e-86	Mongolia_N_North	0.567901	0.0687916	8.25539	FALSE	3	TRUE
Greenland_Saqqaq.SG	Yakutia_pop_orig_qpAdms_5b_Saqqaq+Athabask:Greenland_Saqqaq.SG=Ust_Kyakhta+China_AmurRiver_Mesolithic+Mongolia_N_North	4.74073e-86	Ust_Kyakhta	0.391462	0.0458037	8.54652	FALSE	3	TRUE
Greenland_Saqqaq.SG	Yakutia_pop_orig_qpAdms_5b_Saqqaq+Athabask:Greenland_Saqqaq.SG=Ust_Kyakhta+China_AmurRiver_Mesolithic+Mongolia_N_North	4.74073e-86	China_AmurRiver_Mesolithic	0.0295227	0.0414104	0.712928	FALSE	3	TRUE
Greenland_Saqqaq.SG	Yakutia_pop_orig_qpAdms_5b_Saqqaq+Athabask:Greenland_Saqqaq.SG=Ust_Kyakhta+China_AmurRiver_Mesolithic+Mongolia_N_North	4.74073e-86	Mongolia_N_North	0.579015	0.058837	9.84101	FALSE	3	TRUE
Greenland_Saqqaq.SG	Yakutia_pop_orig_qpAdms_5b_Saqqaq+Athabask:Greenland_Saqqaq.SG=Ust_Kyakhta+China_AmurRiver_LPaleolithic_19K+Mongolia_N_North	1.6924e-86	Ust_Kyakhta	0.381541	0.0630912	6.04745	FALSE	3	TRUE
Greenland_Saqqaq.SG	Yakutia_pop_orig_qpAdms_5b_Saqqaq+Athabask:Greenland_Saqqaq.SG=Ust_Kyakhta+China_AmurRiver_LPaleolithic_19K+Mongolia_N_North	1.6924e-86	China_AmurRiver_LPaleolithic_19K	0.0306184	0.124037	0.246848	FALSE	3	TRUE
Greenland_Saqqaq.SG	Yakutia_pop_orig_qpAdms_5b_Saqqaq+Athabask:Greenland_Saqqaq.SG=Ust_Kyakhta+China_AmurRiver_LPaleolithic_19K+Mongolia_N_North	1.6924e-86	Mongolia_N_North	0.58784	0.092902	6.32753	FALSE	3	TRUE
Greenland_Saqqaq.SG	Yakutia_pop_orig_qpAdms_5b_Saqqaq+Athabask:Greenland_Saqqaq.SG=Ust_Kyakhta+China_AmurRiver_LPaleolithic_14K+Mongolia_N_North	1.25721e-86	Ust_Kyakhta	0.392892	0.0462511	8.49476	FALSE	3	TRUE
Greenland_Saqqaq.SG	Yakutia_pop_orig_qpAdms_5b_Saqqaq+Athabask:Greenland_Saqqaq.SG=Ust_Kyakhta+China_AmurRiver_LPaleolithic_14K+Mongolia_N_North	1.25721e-86	China_AmurRiver_LPaleolithic_14K	0.0223793	0.0466556	0.479671	FALSE	3	TRUE
Greenland_Saqqaq.SG	Yakutia_pop_orig_qpAdms_5b_Saqqaq+Athabask:Greenland_Saqqaq.SG=Ust_Kyakhta+China_AmurRiver_LPaleolithic_14K+Mongolia_N_North	1.25721e-86	Mongolia_N_North	0.584729	0.066132	8.84184	FALSE	3	TRUE
Greenland_Saqqaq.SG	Yakutia_pop_orig_qpAdms_5b_Saqqaq+Athabask:Greenland_Saqqaq.SG=Altai_N_9kya+Ust_Kyakhta+China_AmurRiver_N	3.52756e-87	Altai_N_9kya	0.335164	0.0572428	5.85513	FALSE	3	TRUE
Greenland_Saqqaq.SG	Yakutia_pop_orig_qpAdms_5b_Saqqaq+Athabask:Greenland_Saqqaq.SG=Altai_N_9kya+Ust_Kyakhta+China_AmurRiver_N	3.52756e-87	Ust_Kyakhta	0.13821	0.0916353	1.50826	FALSE	3	TRUE
Greenland_Saqqaq.SG	Yakutia_pop_orig_qpAdms_5b_Saqqaq+Athabask:Greenland_Saqqaq.SG=Altai_N_9kya+Ust_Kyakhta+China_AmurRiver_N	3.52756e-87	China_AmurRiver_N	0.526626	0.0427747	12.3116	FALSE	3	TRUE
Greenland_Saqqaq.SG	Yakutia_pop_orig_qpAdms_5b_Saqqaq+Athabask:Greenland_Saqqaq.SG=Peru_Laramate_900BP+Ust_Kyakhta+China_AmurRiver_EarlyN	8.89356e-88	Peru_Laramate_900BP	0.616726	0.109076	5.65411	FALSE	3	TRUE
Greenland_Saqqaq.SG	Yakutia_pop_orig_qpAdms_5b_Saqqaq+Athabask:Greenland_Saqqaq.SG=Peru_Laramate_900BP+Ust_Kyakhta+China_AmurRiver_EarlyN	8.89356e-88	Ust_Kyakhta	0.12777	0.0999471	1.27838	FALSE	3	TRUE
Greenland_Saqqaq.SG	Yakutia_pop_orig_qpAdms_5b_Saqqaq+Athabask:Greenland_Saqqaq.SG=Peru_Laramate_900BP+Ust_Kyakhta+China_AmurRiver_EarlyN	8.89356e-88	China_AmurRiver_EarlyN	0.255504	0.0375317	6.80768	FALSE	3	TRUE
Greenland_Saqqaq.SG	Yakutia_pop_orig_qpAdms_5b_Saqqaq+Athabask:Greenland_Saqqaq.SG=Russia_AfontovaGora3+Ust_Kyakhta+China_AmurRiver_N	1.37443e-90	Russia_AfontovaGora3	0.141794	0.0299916	4.72778	FALSE	3	TRUE
Greenland_Saqqaq.SG	Yakutia_pop_orig_qpAdms_5b_Saqqaq+Athabask:Greenland_Saqqaq.SG=Russia_AfontovaGora3+Ust_Kyakhta+China_AmurRiver_N	1.37443e-90	Ust_Kyakhta	0.291897	0.0805266	3.62485	FALSE	3	TRUE
Greenland_Saqqaq.SG	Yakutia_pop_orig_qpAdms_5b_Saqqaq+Athabask:Greenland_Saqqaq.SG=Russia_AfontovaGora3+Ust_Kyakhta+China_AmurRiver_N	1.37443e-90	China_AmurRiver_N	0.56631	0.0547497	10.3436	FALSE	3	TRUE
Greenland_Saqqaq.SG	Yakutia_pop_orig_qpAdms_5b_Saqqaq+Athabask:Greenland_Saqqaq.SG=Peru_Laramate_900BP+Ust_Kyakhta+China_AmurRiver_LPaleolithic_14K	3.89374e-92	Peru_Laramate_900BP	0.624404	0.118781	5.25676	FALSE	3	TRUE
Greenland_Saqqaq.SG	Yakutia_pop_orig_qpAdms_5b_Saqqaq+Athabask:Greenland_Saqqaq.SG=Peru_Laramate_900BP+Ust_Kyakhta+China_AmurRiver_LPaleolithic_14K	3.89374e-92	Ust_Kyakhta	0.137391	0.102439	1.3412	FALSE	3	TRUE
Greenland_Saqqaq.SG	Yakutia_pop_orig_qpAdms_5b_Saqqaq+Athabask:Greenland_Saqqaq.SG=Peru_Laramate_900BP+Ust_Kyakhta+China_AmurRiver_LPaleolithic_14K	3.89374e-92	China_AmurRiver_LPaleolithic_14K	0.238205	0.0461881	5.15727	FALSE	3	TRUE
Greenland_Saqqaq.SG	Yakutia_pop_orig_qpAdms_5b_Saqqaq+Athabask:Greenland_Saqqaq.SG=Peru_Laramate_900BP+Ust_Kyakhta+China_AmurRiver_Mesolithic	2.28073e-92	Peru_Laramate_900BP	0.685456	0.118426	5.78806	FALSE	3	TRUE
Greenland_Saqqaq.SG	Yakutia_pop_orig_qpAdms_5b_Saqqaq+Athabask:Greenland_Saqqaq.SG=Peru_Laramate_900BP+Ust_Kyakhta+China_AmurRiver_Mesolithic	2.28073e-92	Ust_Kyakhta	0.0986475	0.105821	0.932209	FALSE	3	TRUE
Greenland_Saqqaq.SG	Yakutia_pop_orig_qpAdms_5b_Saqqaq+Athabask:Greenland_Saqqaq.SG=Peru_Laramate_900BP+Ust_Kyakhta+China_AmurRiver_Mesolithic	2.28073e-92	China_AmurRiver_Mesolithic	0.215896	0.0406706	5.30841	FALSE	3	TRUE
Greenland_Saqqaq.SG	Yakutia_pop_orig_qpAdms_5b_Saqqaq+Athabask:Greenland_Saqqaq.SG=Peru_Laramate_900BP+Ust_Kyakhta+China_AmurRiver_LPaleolithic_19K	1.87991e-92	Peru_Laramate_900BP	0.499665	0.149406	3.34435	FALSE	3	TRUE
Greenland_Saqqaq.SG	Yakutia_pop_orig_qpAdms_5b_Saqqaq+Athabask:Greenland_Saqqaq.SG=Peru_Laramate_900BP+Ust_Kyakhta+China_AmurRiver_LPaleolithic_19K	1.87991e-92	Ust_Kyakhta	0.0618628	0.100068	0.618205	FALSE	3	TRUE
Greenland_Saqqaq.SG	Yakutia_pop_orig_qpAdms_5b_Saqqaq+Athabask:Greenland_Saqqaq.SG=Peru_Laramate_900BP+Ust_Kyakhta+China_AmurRiver_LPaleolithic_19K	1.87991e-92	China_AmurRiver_LPaleolithic_19K	0.438473	0.113192	3.87369	FALSE	3	TRUE
Greenland_Saqqaq.SG	Yakutia_pop_orig_qpAdms_5b_Saqqaq+Athabask:Greenland_Saqqaq.SG=Ust_Kyakhta+China_AmurRiver_N+Altai_N_7.5-6kya	1.46233e-93	Ust_Kyakhta	0.242619	0.10399	2.3331	FALSE	3	TRUE
Greenland_Saqqaq.SG	Yakutia_pop_orig_qpAdms_5b_Saqqaq+Athabask:Greenland_Saqqaq.SG=Ust_Kyakhta+China_AmurRiver_N+Altai_N_7.5-6kya	1.46233e-93	China_AmurRiver_N	0.491474	0.0489464	10.0411	FALSE	3	TRUE
Greenland_Saqqaq.SG	Yakutia_pop_orig_qpAdms_5b_Saqqaq+Athabask:Greenland_Saqqaq.SG=Ust_Kyakhta+China_AmurRiver_N+Altai_N_7.5-6kya	1.46233e-93	Altai_N_7.5-6kya	0.265906	0.0627952	4.2345	FALSE	3	TRUE
Greenland_Saqqaq.SG	Yakutia_pop_orig_qpAdms_5b_Saqqaq+Athabask:Greenland_Saqqaq.SG=Ust_Kyakhta+China_NEastAsia_Coastal_EN+Altai_N_7.5-6kya	1.18154e-95	Ust_Kyakhta	0.179891	0.0872735	2.06123	FALSE	3	TRUE
Greenland_Saqqaq.SG	Yakutia_pop_orig_qpAdms_5b_Saqqaq+Athabask:Greenland_Saqqaq.SG=Ust_Kyakhta+China_NEastAsia_Coastal_EN+Altai_N_7.5-6kya	1.18154e-95	China_NEastAsia_Coastal_EN	0.564159	0.0507163	11.1238	FALSE	3	TRUE
Greenland_Saqqaq.SG	Yakutia_pop_orig_qpAdms_5b_Saqqaq+Athabask:Greenland_Saqqaq.SG=Ust_Kyakhta+China_NEastAsia_Coastal_EN+Altai_N_7.5-6kya	1.18154e-95	Altai_N_7.5-6kya	0.25595	0.0475251	5.38559	FALSE	3	TRUE
Greenland_Saqqaq.SG	Yakutia_pop_orig_qpAdms_5b_Saqqaq+Athabask:Greenland_Saqqaq.SG=Altai_N_9kya+Ust_Kyakhta+China_NEastAsia_Coastal_EN	8.08978e-96	Altai_N_9kya	0.252161	0.0500428	5.0389	FALSE	3	TRUE
Greenland_Saqqaq.SG	Yakutia_pop_orig_qpAdms_5b_Saqqaq+Athabask:Greenland_Saqqaq.SG=Altai_N_9kya+Ust_Kyakhta+China_NEastAsia_Coastal_EN	8.08978e-96	Ust_Kyakhta	0.182981	0.088351	2.07107	FALSE	3	TRUE
Greenland_Saqqaq.SG	Yakutia_pop_orig_qpAdms_5b_Saqqaq+Athabask:Greenland_Saqqaq.SG=Altai_N_9kya+Ust_Kyakhta+China_NEastAsia_Coastal_EN	8.08978e-96	China_NEastAsia_Coastal_EN	0.564858	0.0498411	11.3332	FALSE	3	TRUE
Greenland_Saqqaq.SG	Yakutia_pop_orig_qpAdms_5b_Saqqaq+Athabask:Greenland_Saqqaq.SG=Russia_AfontovaGora3+Ust_Kyakhta+China_AmurRiver_LPaleolithic_19K	2.57087e-96	Russia_AfontovaGora3	0.0899402	0.129441	0.694834	FALSE	3	TRUE
Greenland_Saqqaq.SG	Yakutia_pop_orig_qpAdms_5b_Saqqaq+Athabask:Greenland_Saqqaq.SG=Russia_AfontovaGora3+Ust_Kyakhta+China_AmurRiver_LPaleolithic_19K	2.57087e-96	Ust_Kyakhta	0.186914	0.62364	0.299715	FALSE	3	TRUE
Greenland_Saqqaq.SG	Yakutia_pop_orig_qpAdms_5b_Saqqaq+Athabask:Greenland_Saqqaq.SG=Russia_AfontovaGora3+Ust_Kyakhta+China_AmurRiver_LPaleolithic_19K	2.57087e-96	China_AmurRiver_LPaleolithic_19K	0.723146	0.495684	1.45888	FALSE	3	TRUE
Greenland_Saqqaq.SG	Yakutia_pop_orig_qpAdms_5b_Saqqaq+Athabask:Greenland_Saqqaq.SG=Russia_AfontovaGora3+Ust_Kyakhta+China_NEastAsia_Coastal_EN	1.9247e-98	Russia_AfontovaGora3	0.0990549	0.0233898	4.23496	FALSE	3	TRUE
Greenland_Saqqaq.SG	Yakutia_pop_orig_qpAdms_5b_Saqqaq+Athabask:Greenland_Saqqaq.SG=Russia_AfontovaGora3+Ust_Kyakhta+China_NEastAsia_Coastal_EN	1.9247e-98	Ust_Kyakhta	0.320082	0.0737367	4.34088	FALSE	3	TRUE
Greenland_Saqqaq.SG	Yakutia_pop_orig_qpAdms_5b_Saqqaq+Athabask:Greenland_Saqqaq.SG=Russia_AfontovaGora3+Ust_Kyakhta+China_NEastAsia_Coastal_EN	1.9247e-98	China_NEastAsia_Coastal_EN	0.580863	0.0566356	10.2561	FALSE	3	TRUE
Greenland_Saqqaq.SG	Yakutia_pop_orig_qpAdms_5b_Saqqaq+Athabask:Greenland_Saqqaq.SG=Russia_AfontovaGora3+Ust_Kyakhta+China_AmurRiver_EarlyN	8.29926e-102	Russia_AfontovaGora3	0.122326	0.0335773	3.6431	FALSE	3	TRUE
Greenland_Saqqaq.SG	Yakutia_pop_orig_qpAdms_5b_Saqqaq+Athabask:Greenland_Saqqaq.SG=Russia_AfontovaGora3+Ust_Kyakhta+China_AmurRiver_EarlyN	8.29926e-102	Ust_Kyakhta	0.41381	0.0878543	4.71018	FALSE	3	TRUE
Greenland_Saqqaq.SG	Yakutia_pop_orig_qpAdms_5b_Saqqaq+Athabask:Greenland_Saqqaq.SG=Russia_AfontovaGora3+Ust_Kyakhta+China_AmurRiver_EarlyN	8.29926e-102	China_AmurRiver_EarlyN	0.463865	0.0580961	7.98445	FALSE	3	TRUE
Greenland_Saqqaq.SG	Yakutia_pop_orig_qpAdms_5b_Saqqaq+Athabask:Greenland_Saqqaq.SG=Altai_N_9kya+Ust_Kyakhta+China_AmurRiver_EarlyN	1.4766e-102	Altai_N_9kya	0.268614	0.0723803	3.71116	FALSE	3	TRUE
Greenland_Saqqaq.SG	Yakutia_pop_orig_qpAdms_5b_Saqqaq+Athabask:Greenland_Saqqaq.SG=Altai_N_9kya+Ust_Kyakhta+China_AmurRiver_EarlyN	1.4766e-102	Ust_Kyakhta	0.309513	0.111854	2.76712	FALSE	3	TRUE
Greenland_Saqqaq.SG	Yakutia_pop_orig_qpAdms_5b_Saqqaq+Athabask:Greenland_Saqqaq.SG=Altai_N_9kya+Ust_Kyakhta+China_AmurRiver_EarlyN	1.4766e-102	China_AmurRiver_EarlyN	0.421872	0.0469062	8.99396	FALSE	3	TRUE
Greenland_Saqqaq.SG	Yakutia_pop_orig_qpAdms_5b_Saqqaq+Athabask:Greenland_Saqqaq.SG=Altai_N_9kya+Ust_Kyakhta+China_AmurRiver_LPaleolithic_14K	5.04166e-105	Altai_N_9kya	0.286441	0.0711524	4.02573	FALSE	3	TRUE
Greenland_Saqqaq.SG	Yakutia_pop_orig_qpAdms_5b_Saqqaq+Athabask:Greenland_Saqqaq.SG=Altai_N_9kya+Ust_Kyakhta+China_AmurRiver_LPaleolithic_14K	5.04166e-105	Ust_Kyakhta	0.250731	0.12324	2.03449	FALSE	3	TRUE
Greenland_Saqqaq.SG	Yakutia_pop_orig_qpAdms_5b_Saqqaq+Athabask:Greenland_Saqqaq.SG=Altai_N_9kya+Ust_Kyakhta+China_AmurRiver_LPaleolithic_14K	5.04166e-105	China_AmurRiver_LPaleolithic_14K	0.462828	0.0601372	7.69621	FALSE	3	TRUE
Greenland_Saqqaq.SG	Yakutia_pop_orig_qpAdms_5b_Saqqaq+Athabask:Greenland_Saqqaq.SG=Russia_AfontovaGora3+Ust_Kyakhta+China_AmurRiver_LPaleolithic_14K	6.23892e-107	Russia_AfontovaGora3	0.122688	0.0373198	3.28748	FALSE	3	TRUE
Greenland_Saqqaq.SG	Yakutia_pop_orig_qpAdms_5b_Saqqaq+Athabask:Greenland_Saqqaq.SG=Russia_AfontovaGora3+Ust_Kyakhta+China_AmurRiver_LPaleolithic_14K	6.23892e-107	Ust_Kyakhta	0.397543	0.10877	3.65488	FALSE	3	TRUE
Greenland_Saqqaq.SG	Yakutia_pop_orig_qpAdms_5b_Saqqaq+Athabask:Greenland_Saqqaq.SG=Russia_AfontovaGora3+Ust_Kyakhta+China_AmurRiver_LPaleolithic_14K	6.23892e-107	China_AmurRiver_LPaleolithic_14K	0.479769	0.0752971	6.37167	FALSE	3	TRUE
Greenland_Saqqaq.SG	Yakutia_pop_orig_qpAdms_5b_Saqqaq+Athabask:Greenland_Saqqaq.SG=Ust_Kyakhta+China_AmurRiver_LPaleolithic_14K+Altai_N_7.5-6kya	1.78074e-108	Ust_Kyakhta	0.37712	0.119526	3.15513	FALSE	3	TRUE
Greenland_Saqqaq.SG	Yakutia_pop_orig_qpAdms_5b_Saqqaq+Athabask:Greenland_Saqqaq.SG=Ust_Kyakhta+China_AmurRiver_LPaleolithic_14K+Altai_N_7.5-6kya	1.78074e-108	China_AmurRiver_LPaleolithic_14K	0.408282	0.0601835	6.78395	FALSE	3	TRUE
Greenland_Saqqaq.SG	Yakutia_pop_orig_qpAdms_5b_Saqqaq+Athabask:Greenland_Saqqaq.SG=Ust_Kyakhta+China_AmurRiver_LPaleolithic_14K+Altai_N_7.5-6kya	1.78074e-108	Altai_N_7.5-6kya	0.214598	0.0678331	3.16362	FALSE	3	TRUE
Greenland_Saqqaq.SG	Yakutia_pop_orig_qpAdms_5b_Saqqaq+Athabask:Greenland_Saqqaq.SG=Ust_Kyakhta+China_AmurRiver_Mesolithic+Altai_N_7.5-6kya	1.03072e-112	Ust_Kyakhta	0.405791	0.132504	3.06248	FALSE	3	TRUE
Greenland_Saqqaq.SG	Yakutia_pop_orig_qpAdms_5b_Saqqaq+Athabask:Greenland_Saqqaq.SG=Ust_Kyakhta+China_AmurRiver_Mesolithic+Altai_N_7.5-6kya	1.03072e-112	China_AmurRiver_Mesolithic	0.379422	0.0633649	5.98789	FALSE	3	TRUE
Greenland_Saqqaq.SG	Yakutia_pop_orig_qpAdms_5b_Saqqaq+Athabask:Greenland_Saqqaq.SG=Ust_Kyakhta+China_AmurRiver_Mesolithic+Altai_N_7.5-6kya	1.03072e-112	Altai_N_7.5-6kya	0.214788	0.0767288	2.79931	FALSE	3	TRUE
Greenland_Saqqaq.SG	Yakutia_pop_orig_qpAdms_5b_Saqqaq+Athabask:Greenland_Saqqaq.SG=Russia_AfontovaGora3+Ust_Kyakhta+China_AmurRiver_Mesolithic	2.3327e-113	Russia_AfontovaGora3	0.0807775	0.038761	2.08399	FALSE	3	TRUE
Greenland_Saqqaq.SG	Yakutia_pop_orig_qpAdms_5b_Saqqaq+Athabask:Greenland_Saqqaq.SG=Russia_AfontovaGora3+Ust_Kyakhta+China_AmurRiver_Mesolithic	2.3327e-113	Ust_Kyakhta	0.532025	0.113593	4.68361	FALSE	3	TRUE
Greenland_Saqqaq.SG	Yakutia_pop_orig_qpAdms_5b_Saqqaq+Athabask:Greenland_Saqqaq.SG=Russia_AfontovaGora3+Ust_Kyakhta+China_AmurRiver_Mesolithic	2.3327e-113	China_AmurRiver_Mesolithic	0.387197	0.0789585	4.9038	FALSE	3	TRUE
Greenland_Saqqaq.SG	Yakutia_pop_orig_qpAdms_5b_Saqqaq+Athabask:Greenland_Saqqaq.SG=Altai_N_9kya+Ust_Kyakhta+China_AmurRiver_Mesolithic	1.97614e-113	Altai_N_9kya	0.209795	0.0873044	2.40303	FALSE	3	TRUE
Greenland_Saqqaq.SG	Yakutia_pop_orig_qpAdms_5b_Saqqaq+Athabask:Greenland_Saqqaq.SG=Altai_N_9kya+Ust_Kyakhta+China_AmurRiver_Mesolithic	1.97614e-113	Ust_Kyakhta	0.41008	0.146808	2.79332	FALSE	3	TRUE
Greenland_Saqqaq.SG	Yakutia_pop_orig_qpAdms_5b_Saqqaq+Athabask:Greenland_Saqqaq.SG=Altai_N_9kya+Ust_Kyakhta+China_AmurRiver_Mesolithic	1.97614e-113	China_AmurRiver_Mesolithic	0.380125	0.0672086	5.65589	FALSE	3	TRUE
Greenland_Saqqaq.SG	Yakutia_pop_orig_qpAdms_5b_Saqqaq+Athabask:Greenland_Saqqaq.SG=Ust_Kyakhta+China_SEastAsia_Coastal_EN+Altai_N_7.5-6kya	7.32424e-122	Ust_Kyakhta	0.603733	0.287572	2.09941	FALSE	3	TRUE
Greenland_Saqqaq.SG	Yakutia_pop_orig_qpAdms_5b_Saqqaq+Athabask:Greenland_Saqqaq.SG=Ust_Kyakhta+China_SEastAsia_Coastal_EN+Altai_N_7.5-6kya	7.32424e-122	China_SEastAsia_Coastal_EN	0.385941	0.199446	1.93507	FALSE	3	TRUE
Greenland_Saqqaq.SG	Yakutia_pop_orig_qpAdms_5b_Saqqaq+Athabask:Greenland_Saqqaq.SG=Ust_Kyakhta+China_SEastAsia_Coastal_EN+Altai_N_7.5-6kya	7.32424e-122	Altai_N_7.5-6kya	0.0103261	0.100581	0.102664	FALSE	3	TRUE
Greenland_Saqqaq.SG	Yakutia_pop_orig_qpAdms_5b_Saqqaq+Athabask:Greenland_Saqqaq.SG=Kolyma_M.SG+Syalakh-Belkachi+Transbaikal_EMN_7.5-6kya+Cisbaikal_LNBA	0.179206	Kolyma_M.SG	0.110304	0.0950637	1.16032	TRUE	4	TRUE
Greenland_Saqqaq.SG	Yakutia_pop_orig_qpAdms_5b_Saqqaq+Athabask:Greenland_Saqqaq.SG=Kolyma_M.SG+Syalakh-Belkachi+Transbaikal_EMN_7.5-6kya+Cisbaikal_LNBA	0.179206	Syalakh-Belkachi	0.618687	0.111746	5.53655	TRUE	4	TRUE
Greenland_Saqqaq.SG	Yakutia_pop_orig_qpAdms_5b_Saqqaq+Athabask:Greenland_Saqqaq.SG=Kolyma_M.SG+Syalakh-Belkachi+Transbaikal_EMN_7.5-6kya+Cisbaikal_LNBA	0.179206	Transbaikal_EMN_7.5-6kya	0.117423	0.0661758	1.77441	TRUE	4	TRUE
Greenland_Saqqaq.SG	Yakutia_pop_orig_qpAdms_5b_Saqqaq+Athabask:Greenland_Saqqaq.SG=Kolyma_M.SG+Syalakh-Belkachi+Transbaikal_EMN_7.5-6kya+Cisbaikal_LNBA	0.179206	Cisbaikal_LNBA	0.153586	0.0813598	1.88773	TRUE	4	TRUE
Greenland_Saqqaq.SG	Yakutia_pop_orig_qpAdms_5b_Saqqaq+Athabask:Greenland_Saqqaq.SG=Ust_Kyakhta+Kolyma_M.SG+Syalakh-Belkachi+Cisbaikal_EN	0.168947	Ust_Kyakhta	0.021732	0.0433893	0.500861	TRUE	4	TRUE
Greenland_Saqqaq.SG	Yakutia_pop_orig_qpAdms_5b_Saqqaq+Athabask:Greenland_Saqqaq.SG=Ust_Kyakhta+Kolyma_M.SG+Syalakh-Belkachi+Cisbaikal_EN	0.168947	Kolyma_M.SG	0.150495	0.0769036	1.95693	TRUE	4	TRUE
Greenland_Saqqaq.SG	Yakutia_pop_orig_qpAdms_5b_Saqqaq+Athabask:Greenland_Saqqaq.SG=Ust_Kyakhta+Kolyma_M.SG+Syalakh-Belkachi+Cisbaikal_EN	0.168947	Syalakh-Belkachi	0.663738	0.104816	6.3324	TRUE	4	TRUE
Greenland_Saqqaq.SG	Yakutia_pop_orig_qpAdms_5b_Saqqaq+Athabask:Greenland_Saqqaq.SG=Ust_Kyakhta+Kolyma_M.SG+Syalakh-Belkachi+Cisbaikal_EN	0.168947	Cisbaikal_EN	0.164036	0.0649106	2.5271	TRUE	4	TRUE
Greenland_Saqqaq.SG	Yakutia_pop_orig_qpAdms_5b_Saqqaq+Athabask:Greenland_Saqqaq.SG=China_NEastAsia_Inland_EN+Kolyma_M.SG+Syalakh-Belkachi+Cisbaikal_LNBA	0.157016	China_NEastAsia_Inland_EN	0.0586836	0.048741	1.20399	TRUE	4	TRUE
Greenland_Saqqaq.SG	Yakutia_pop_orig_qpAdms_5b_Saqqaq+Athabask:Greenland_Saqqaq.SG=China_NEastAsia_Inland_EN+Kolyma_M.SG+Syalakh-Belkachi+Cisbaikal_LNBA	0.157016	Kolyma_M.SG	0.0395082	0.0736193	0.536655	TRUE	4	TRUE
Greenland_Saqqaq.SG	Yakutia_pop_orig_qpAdms_5b_Saqqaq+Athabask:Greenland_Saqqaq.SG=China_NEastAsia_Inland_EN+Kolyma_M.SG+Syalakh-Belkachi+Cisbaikal_LNBA	0.157016	Syalakh-Belkachi	0.743816	0.078642	9.45825	TRUE	4	TRUE
Greenland_Saqqaq.SG	Yakutia_pop_orig_qpAdms_5b_Saqqaq+Athabask:Greenland_Saqqaq.SG=China_NEastAsia_Inland_EN+Kolyma_M.SG+Syalakh-Belkachi+Cisbaikal_LNBA	0.157016	Cisbaikal_LNBA	0.157992	0.0761725	2.07413	TRUE	4	TRUE
Greenland_Saqqaq.SG	Yakutia_pop_orig_qpAdms_5b_Saqqaq+Athabask:Greenland_Saqqaq.SG=Ust_Kyakhta+Kolyma_M.SG+Syalakh-Belkachi+Mongolia_N_North	0.151329	Ust_Kyakhta	0.00583839	0.0420431	0.138867	TRUE	4	TRUE
Greenland_Saqqaq.SG	Yakutia_pop_orig_qpAdms_5b_Saqqaq+Athabask:Greenland_Saqqaq.SG=Ust_Kyakhta+Kolyma_M.SG+Syalakh-Belkachi+Mongolia_N_North	0.151329	Kolyma_M.SG	0.163979	0.0779364	2.10401	TRUE	4	TRUE
Greenland_Saqqaq.SG	Yakutia_pop_orig_qpAdms_5b_Saqqaq+Athabask:Greenland_Saqqaq.SG=Ust_Kyakhta+Kolyma_M.SG+Syalakh-Belkachi+Mongolia_N_North	0.151329	Syalakh-Belkachi	0.674587	0.0960706	7.02179	TRUE	4	TRUE
Greenland_Saqqaq.SG	Yakutia_pop_orig_qpAdms_5b_Saqqaq+Athabask:Greenland_Saqqaq.SG=Ust_Kyakhta+Kolyma_M.SG+Syalakh-Belkachi+Mongolia_N_North	0.151329	Mongolia_N_North	0.155595	0.0505308	3.07921	TRUE	4	TRUE
Greenland_Saqqaq.SG	Yakutia_pop_orig_qpAdms_5b_Saqqaq+Athabask:Greenland_Saqqaq.SG=Ust_Kyakhta+China_NEastAsia_Inland_EN+Kolyma_M.SG+Syalakh-Belkachi	0.150876	Ust_Kyakhta	0.0332228	0.0423646	0.784211	TRUE	4	TRUE
Greenland_Saqqaq.SG	Yakutia_pop_orig_qpAdms_5b_Saqqaq+Athabask:Greenland_Saqqaq.SG=Ust_Kyakhta+China_NEastAsia_Inland_EN+Kolyma_M.SG+Syalakh-Belkachi	0.150876	China_NEastAsia_Inland_EN	0.0898526	0.046006	1.95306	TRUE	4	TRUE
Greenland_Saqqaq.SG	Yakutia_pop_orig_qpAdms_5b_Saqqaq+Athabask:Greenland_Saqqaq.SG=Ust_Kyakhta+China_NEastAsia_Inland_EN+Kolyma_M.SG+Syalakh-Belkachi	0.150876	Kolyma_M.SG	0.0693992	0.0714519	0.971272	TRUE	4	TRUE
Greenland_Saqqaq.SG	Yakutia_pop_orig_qpAdms_5b_Saqqaq+Athabask:Greenland_Saqqaq.SG=Ust_Kyakhta+China_NEastAsia_Inland_EN+Kolyma_M.SG+Syalakh-Belkachi	0.150876	Syalakh-Belkachi	0.807525	0.0806368	10.0144	TRUE	4	TRUE
Greenland_Saqqaq.SG	Yakutia_pop_orig_qpAdms_5b_Saqqaq+Athabask:Greenland_Saqqaq.SG=KhatyrstyrCave_M+Kolyma_M.SG+Syalakh-Belkachi+Cisbaikal_LNBA	0.135645	KhatyrstyrCave_M	0.0284759	0.0777672	0.366169	TRUE	4	TRUE
Greenland_Saqqaq.SG	Yakutia_pop_orig_qpAdms_5b_Saqqaq+Athabask:Greenland_Saqqaq.SG=KhatyrstyrCave_M+Kolyma_M.SG+Syalakh-Belkachi+Cisbaikal_LNBA	0.135645	Kolyma_M.SG	0.0248523	0.0917794	0.270783	TRUE	4	TRUE
Greenland_Saqqaq.SG	Yakutia_pop_orig_qpAdms_5b_Saqqaq+Athabask:Greenland_Saqqaq.SG=KhatyrstyrCave_M+Kolyma_M.SG+Syalakh-Belkachi+Cisbaikal_LNBA	0.135645	Syalakh-Belkachi	0.742413	0.151045	4.91519	TRUE	4	TRUE
Greenland_Saqqaq.SG	Yakutia_pop_orig_qpAdms_5b_Saqqaq+Athabask:Greenland_Saqqaq.SG=KhatyrstyrCave_M+Kolyma_M.SG+Syalakh-Belkachi+Cisbaikal_LNBA	0.135645	Cisbaikal_LNBA	0.204259	0.0717067	2.84853	TRUE	4	TRUE
Greenland_Saqqaq.SG	Yakutia_pop_orig_qpAdms_5b_Saqqaq+Athabask:Greenland_Saqqaq.SG=Ust_Kyakhta+Kolyma_M.SG+Syalakh-Belkachi+Transbaikal_EMN_7.5-6kya	0.133767	Ust_Kyakhta	0.0207871	0.0405772	0.512286	TRUE	4	TRUE
Greenland_Saqqaq.SG	Yakutia_pop_orig_qpAdms_5b_Saqqaq+Athabask:Greenland_Saqqaq.SG=Ust_Kyakhta+Kolyma_M.SG+Syalakh-Belkachi+Transbaikal_EMN_7.5-6kya	0.133767	Kolyma_M.SG	0.175963	0.0827912	2.12538	TRUE	4	TRUE
Greenland_Saqqaq.SG	Yakutia_pop_orig_qpAdms_5b_Saqqaq+Athabask:Greenland_Saqqaq.SG=Ust_Kyakhta+Kolyma_M.SG+Syalakh-Belkachi+Transbaikal_EMN_7.5-6kya	0.133767	Syalakh-Belkachi	0.643213	0.115099	5.58837	TRUE	4	TRUE
Greenland_Saqqaq.SG	Yakutia_pop_orig_qpAdms_5b_Saqqaq+Athabask:Greenland_Saqqaq.SG=Ust_Kyakhta+Kolyma_M.SG+Syalakh-Belkachi+Transbaikal_EMN_7.5-6kya	0.133767	Transbaikal_EMN_7.5-6kya	0.160037	0.0591302	2.70651	TRUE	4	TRUE
Greenland_Saqqaq.SG	Yakutia_pop_orig_qpAdms_5b_Saqqaq+Athabask:Greenland_Saqqaq.SG=Kolyma_M.SG+Syalakh-Belkachi+Transbaikal_EMN_7.5-6kya+Cisbaikal_EN	0.127915	Kolyma_M.SG	0.181429	0.0833889	2.1757	TRUE	4	TRUE
Greenland_Saqqaq.SG	Yakutia_pop_orig_qpAdms_5b_Saqqaq+Athabask:Greenland_Saqqaq.SG=Kolyma_M.SG+Syalakh-Belkachi+Transbaikal_EMN_7.5-6kya+Cisbaikal_EN	0.127915	Syalakh-Belkachi	0.616695	0.11241	5.48612	TRUE	4	TRUE
Greenland_Saqqaq.SG	Yakutia_pop_orig_qpAdms_5b_Saqqaq+Athabask:Greenland_Saqqaq.SG=Kolyma_M.SG+Syalakh-Belkachi+Transbaikal_EMN_7.5-6kya+Cisbaikal_EN	0.127915	Transbaikal_EMN_7.5-6kya	0.00321158	0.155711	0.0206252	TRUE	4	TRUE
Greenland_Saqqaq.SG	Yakutia_pop_orig_qpAdms_5b_Saqqaq+Athabask:Greenland_Saqqaq.SG=Kolyma_M.SG+Syalakh-Belkachi+Transbaikal_EMN_7.5-6kya+Cisbaikal_EN	0.127915	Cisbaikal_EN	0.198664	0.17318	1.14715	TRUE	4	TRUE
Greenland_Saqqaq.SG	Yakutia_pop_orig_qpAdms_5b_Saqqaq+Athabask:Greenland_Saqqaq.SG=Kolyma_M.SG+Syalakh-Belkachi+Mongolia_N_North+Cisbaikal_LNBA	0.111442	Kolyma_M.SG	0.11505	0.10124	1.13641	TRUE	4	TRUE
Greenland_Saqqaq.SG	Yakutia_pop_orig_qpAdms_5b_Saqqaq+Athabask:Greenland_Saqqaq.SG=Kolyma_M.SG+Syalakh-Belkachi+Mongolia_N_North+Cisbaikal_LNBA	0.111442	Syalakh-Belkachi	0.658481	0.0967672	6.8048	TRUE	4	TRUE
Greenland_Saqqaq.SG	Yakutia_pop_orig_qpAdms_5b_Saqqaq+Athabask:Greenland_Saqqaq.SG=Kolyma_M.SG+Syalakh-Belkachi+Mongolia_N_North+Cisbaikal_LNBA	0.111442	Mongolia_N_North	0.117776	0.0632716	1.86144	TRUE	4	TRUE
Greenland_Saqqaq.SG	Yakutia_pop_orig_qpAdms_5b_Saqqaq+Athabask:Greenland_Saqqaq.SG=Kolyma_M.SG+Syalakh-Belkachi+Mongolia_N_North+Cisbaikal_LNBA	0.111442	Cisbaikal_LNBA	0.108693	0.093955	1.15686	TRUE	4	TRUE
Greenland_Saqqaq.SG	Yakutia_pop_orig_qpAdms_5b_Saqqaq+Athabask:Greenland_Saqqaq.SG=Kolyma_M.SG+Transbaikal_EMN_9-8kya+Syalakh-Belkachi+Cisbaikal_LNBA	0.111156	Kolyma_M.SG	0.0904772	0.101563	0.890845	TRUE	4	TRUE
Greenland_Saqqaq.SG	Yakutia_pop_orig_qpAdms_5b_Saqqaq+Athabask:Greenland_Saqqaq.SG=Kolyma_M.SG+Transbaikal_EMN_9-8kya+Syalakh-Belkachi+Cisbaikal_LNBA	0.111156	Transbaikal_EMN_9-8kya	0.0779278	0.0669698	1.16363	TRUE	4	TRUE
Greenland_Saqqaq.SG	Yakutia_pop_orig_qpAdms_5b_Saqqaq+Athabask:Greenland_Saqqaq.SG=Kolyma_M.SG+Transbaikal_EMN_9-8kya+Syalakh-Belkachi+Cisbaikal_LNBA	0.111156	Syalakh-Belkachi	0.674499	0.112714	5.98416	TRUE	4	TRUE
Greenland_Saqqaq.SG	Yakutia_pop_orig_qpAdms_5b_Saqqaq+Athabask:Greenland_Saqqaq.SG=Kolyma_M.SG+Transbaikal_EMN_9-8kya+Syalakh-Belkachi+Cisbaikal_LNBA	0.111156	Cisbaikal_LNBA	0.157096	0.0852401	1.84298	TRUE	4	TRUE
Greenland_Saqqaq.SG	Yakutia_pop_orig_qpAdms_5b_Saqqaq+Athabask:Greenland_Saqqaq.SG=Kolyma_M.SG+Syalakh-Belkachi+Cisbaikal_EN+Cisbaikal_LNBA	0.10698	Kolyma_M.SG	0.131324	0.10208	1.28649	TRUE	4	TRUE
Greenland_Saqqaq.SG	Yakutia_pop_orig_qpAdms_5b_Saqqaq+Athabask:Greenland_Saqqaq.SG=Kolyma_M.SG+Syalakh-Belkachi+Cisbaikal_EN+Cisbaikal_LNBA	0.10698	Syalakh-Belkachi	0.648879	0.108618	5.97395	TRUE	4	TRUE
Greenland_Saqqaq.SG	Yakutia_pop_orig_qpAdms_5b_Saqqaq+Athabask:Greenland_Saqqaq.SG=Kolyma_M.SG+Syalakh-Belkachi+Cisbaikal_EN+Cisbaikal_LNBA	0.10698	Cisbaikal_EN	0.132275	0.0852647	1.55134	TRUE	4	TRUE
Greenland_Saqqaq.SG	Yakutia_pop_orig_qpAdms_5b_Saqqaq+Athabask:Greenland_Saqqaq.SG=Kolyma_M.SG+Syalakh-Belkachi+Cisbaikal_EN+Cisbaikal_LNBA	0.10698	Cisbaikal_LNBA	0.087522	0.0982397	0.890902	TRUE	4	TRUE
Greenland_Saqqaq.SG	Yakutia_pop_orig_qpAdms_5b_Saqqaq+Athabask:Greenland_Saqqaq.SG=Ust_Kyakhta+Kolyma_M.SG+Transbaikal_EMN_9-8kya+Syalakh-Belkachi	0.102332	Ust_Kyakhta	0.0498903	0.0422718	1.18023	TRUE	4	TRUE
Greenland_Saqqaq.SG	Yakutia_pop_orig_qpAdms_5b_Saqqaq+Athabask:Greenland_Saqqaq.SG=Ust_Kyakhta+Kolyma_M.SG+Transbaikal_EMN_9-8kya+Syalakh-Belkachi	0.102332	Kolyma_M.SG	0.132714	0.0817875	1.62267	TRUE	4	TRUE
Greenland_Saqqaq.SG	Yakutia_pop_orig_qpAdms_5b_Saqqaq+Athabask:Greenland_Saqqaq.SG=Ust_Kyakhta+Kolyma_M.SG+Transbaikal_EMN_9-8kya+Syalakh-Belkachi	0.102332	Transbaikal_EMN_9-8kya	0.11956	0.0551554	2.1677	TRUE	4	TRUE
Greenland_Saqqaq.SG	Yakutia_pop_orig_qpAdms_5b_Saqqaq+Athabask:Greenland_Saqqaq.SG=Ust_Kyakhta+Kolyma_M.SG+Transbaikal_EMN_9-8kya+Syalakh-Belkachi	0.102332	Syalakh-Belkachi	0.697835	0.112392	6.20892	TRUE	4	TRUE
Greenland_Saqqaq.SG	Yakutia_pop_orig_qpAdms_5b_Saqqaq+Athabask:Greenland_Saqqaq.SG=Kolyma_M.SG+Syalakh-Belkachi+China_AmurRiver_N+Cisbaikal_EN	0.0841434	Kolyma_M.SG	0.184205	0.0664783	2.77091	TRUE	4	TRUE
Greenland_Saqqaq.SG	Yakutia_pop_orig_qpAdms_5b_Saqqaq+Athabask:Greenland_Saqqaq.SG=Kolyma_M.SG+Syalakh-Belkachi+China_AmurRiver_N+Cisbaikal_EN	0.0841434	Syalakh-Belkachi	0.627711	0.103623	6.05762	TRUE	4	TRUE
Greenland_Saqqaq.SG	Yakutia_pop_orig_qpAdms_5b_Saqqaq+Athabask:Greenland_Saqqaq.SG=Kolyma_M.SG+Syalakh-Belkachi+China_AmurRiver_N+Cisbaikal_EN	0.0841434	China_AmurRiver_N	0.0194284	0.0371835	0.5225	TRUE	4	TRUE
Greenland_Saqqaq.SG	Yakutia_pop_orig_qpAdms_5b_Saqqaq+Athabask:Greenland_Saqqaq.SG=Kolyma_M.SG+Syalakh-Belkachi+China_AmurRiver_N+Cisbaikal_EN	0.0841434	Cisbaikal_EN	0.168655	0.0708222	2.38139	TRUE	4	TRUE
Greenland_Saqqaq.SG	Yakutia_pop_orig_qpAdms_5b_Saqqaq+Athabask:Greenland_Saqqaq.SG=Kolyma_M.SG+Syalakh-Belkachi+Mongolia_N_North+Cisbaikal_EN	0.083741	Kolyma_M.SG	0.191631	0.0709255	2.70186	TRUE	4	TRUE
Greenland_Saqqaq.SG	Yakutia_pop_orig_qpAdms_5b_Saqqaq+Athabask:Greenland_Saqqaq.SG=Kolyma_M.SG+Syalakh-Belkachi+Mongolia_N_North+Cisbaikal_EN	0.083741	Syalakh-Belkachi	0.644523	0.111115	5.80051	TRUE	4	TRUE
Greenland_Saqqaq.SG	Yakutia_pop_orig_qpAdms_5b_Saqqaq+Athabask:Greenland_Saqqaq.SG=Kolyma_M.SG+Syalakh-Belkachi+Mongolia_N_North+Cisbaikal_EN	0.083741	Mongolia_N_North	0.107991	0.263086	0.410476	TRUE	4	TRUE
Greenland_Saqqaq.SG	Yakutia_pop_orig_qpAdms_5b_Saqqaq+Athabask:Greenland_Saqqaq.SG=Kolyma_M.SG+Syalakh-Belkachi+Mongolia_N_North+Cisbaikal_EN	0.083741	Cisbaikal_EN	0.0558557	0.335373	0.166548	TRUE	4	TRUE
Greenland_Saqqaq.SG	Yakutia_pop_orig_qpAdms_5b_Saqqaq+Athabask:Greenland_Saqqaq.SG=China_AmurRiver_EarlyN+Kolyma_M.SG+Syalakh-Belkachi+Cisbaikal_LNBA	0.0801268	China_AmurRiver_EarlyN	0.0241827	0.0298205	0.810943	TRUE	4	TRUE
Greenland_Saqqaq.SG	Yakutia_pop_orig_qpAdms_5b_Saqqaq+Athabask:Greenland_Saqqaq.SG=China_AmurRiver_EarlyN+Kolyma_M.SG+Syalakh-Belkachi+Cisbaikal_LNBA	0.0801268	Kolyma_M.SG	0.0080216	0.0726556	0.110406	TRUE	4	TRUE
Greenland_Saqqaq.SG	Yakutia_pop_orig_qpAdms_5b_Saqqaq+Athabask:Greenland_Saqqaq.SG=China_AmurRiver_EarlyN+Kolyma_M.SG+Syalakh-Belkachi+Cisbaikal_LNBA	0.0801268	Syalakh-Belkachi	0.751969	0.0726105	10.3562	TRUE	4	TRUE
Greenland_Saqqaq.SG	Yakutia_pop_orig_qpAdms_5b_Saqqaq+Athabask:Greenland_Saqqaq.SG=China_AmurRiver_EarlyN+Kolyma_M.SG+Syalakh-Belkachi+Cisbaikal_LNBA	0.0801268	Cisbaikal_LNBA	0.215826	0.071667	3.01151	TRUE	4	TRUE
Greenland_Saqqaq.SG	Yakutia_pop_orig_qpAdms_5b_Saqqaq+Athabask:Greenland_Saqqaq.SG=Kolyma_M.SG+Syalakh-Belkachi+China_AmurRiver_N+Cisbaikal_LNBA	0.0794198	Kolyma_M.SG	0.0172104	0.0742815	0.231692	TRUE	4	TRUE
Greenland_Saqqaq.SG	Yakutia_pop_orig_qpAdms_5b_Saqqaq+Athabask:Greenland_Saqqaq.SG=Kolyma_M.SG+Syalakh-Belkachi+China_AmurRiver_N+Cisbaikal_LNBA	0.0794198	Syalakh-Belkachi	0.727331	0.0758944	9.58347	TRUE	4	TRUE
Greenland_Saqqaq.SG	Yakutia_pop_orig_qpAdms_5b_Saqqaq+Athabask:Greenland_Saqqaq.SG=Kolyma_M.SG+Syalakh-Belkachi+China_AmurRiver_N+Cisbaikal_LNBA	0.0794198	China_AmurRiver_N	0.0531996	0.0329684	1.61365	TRUE	4	TRUE
Greenland_Saqqaq.SG	Yakutia_pop_orig_qpAdms_5b_Saqqaq+Athabask:Greenland_Saqqaq.SG=Kolyma_M.SG+Syalakh-Belkachi+China_AmurRiver_N+Cisbaikal_LNBA	0.0794198	Cisbaikal_LNBA	0.202259	0.071218	2.83999	TRUE	4	TRUE
Greenland_Saqqaq.SG	Yakutia_pop_orig_qpAdms_5b_Saqqaq+Athabask:Greenland_Saqqaq.SG=Khaiyrgas.SG+Kolyma_M.SG+Syalakh-Belkachi+Transbaikal_EMN_7.5-6kya	0.0749999	Khaiyrgas.SG	0.0625146	0.104908	0.595897	TRUE	4	TRUE
Greenland_Saqqaq.SG	Yakutia_pop_orig_qpAdms_5b_Saqqaq+Athabask:Greenland_Saqqaq.SG=Khaiyrgas.SG+Kolyma_M.SG+Syalakh-Belkachi+Transbaikal_EMN_7.5-6kya	0.0749999	Kolyma_M.SG	0.145043	0.15637	0.927565	TRUE	4	TRUE
Greenland_Saqqaq.SG	Yakutia_pop_orig_qpAdms_5b_Saqqaq+Athabask:Greenland_Saqqaq.SG=Khaiyrgas.SG+Kolyma_M.SG+Syalakh-Belkachi+Transbaikal_EMN_7.5-6kya	0.0749999	Syalakh-Belkachi	0.606719	0.121317	5.00109	TRUE	4	TRUE
Greenland_Saqqaq.SG	Yakutia_pop_orig_qpAdms_5b_Saqqaq+Athabask:Greenland_Saqqaq.SG=Khaiyrgas.SG+Kolyma_M.SG+Syalakh-Belkachi+Transbaikal_EMN_7.5-6kya	0.0749999	Transbaikal_EMN_7.5-6kya	0.185724	0.0634847	2.92549	TRUE	4	TRUE
Greenland_Saqqaq.SG	Yakutia_pop_orig_qpAdms_5b_Saqqaq+Athabask:Greenland_Saqqaq.SG=Kolyma_M.SG+Transbaikal_EMN_9-8kya+Syalakh-Belkachi+Transbaikal_EMN_7.5-6kya	0.0714978	Kolyma_M.SG	0.207801	0.0806904	2.57529	TRUE	4	TRUE
Greenland_Saqqaq.SG	Yakutia_pop_orig_qpAdms_5b_Saqqaq+Athabask:Greenland_Saqqaq.SG=Kolyma_M.SG+Transbaikal_EMN_9-8kya+Syalakh-Belkachi+Transbaikal_EMN_7.5-6kya	0.0714978	Transbaikal_EMN_9-8kya	0.0271658	0.484951	0.0560176	TRUE	4	TRUE
Greenland_Saqqaq.SG	Yakutia_pop_orig_qpAdms_5b_Saqqaq+Athabask:Greenland_Saqqaq.SG=Kolyma_M.SG+Transbaikal_EMN_9-8kya+Syalakh-Belkachi+Transbaikal_EMN_7.5-6kya	0.0714978	Syalakh-Belkachi	0.630178	0.137769	4.57417	TRUE	4	TRUE
Greenland_Saqqaq.SG	Yakutia_pop_orig_qpAdms_5b_Saqqaq+Athabask:Greenland_Saqqaq.SG=Kolyma_M.SG+Transbaikal_EMN_9-8kya+Syalakh-Belkachi+Transbaikal_EMN_7.5-6kya	0.0714978	Transbaikal_EMN_7.5-6kya	0.134855	0.526247	0.256259	TRUE	4	TRUE
Greenland_Saqqaq.SG	Yakutia_pop_orig_qpAdms_5b_Saqqaq+Athabask:Greenland_Saqqaq.SG=Ust_Kyakhta+KhatyrstyrCave_M+Kolyma_M.SG+Syalakh-Belkachi	0.0712992	Ust_Kyakhta	0.0467924	0.0436488	1.07202	TRUE	4	TRUE
Greenland_Saqqaq.SG	Yakutia_pop_orig_qpAdms_5b_Saqqaq+Athabask:Greenland_Saqqaq.SG=Ust_Kyakhta+KhatyrstyrCave_M+Kolyma_M.SG+Syalakh-Belkachi	0.0712992	KhatyrstyrCave_M	0.0173813	0.0839848	0.206957	TRUE	4	TRUE
Greenland_Saqqaq.SG	Yakutia_pop_orig_qpAdms_5b_Saqqaq+Athabask:Greenland_Saqqaq.SG=Ust_Kyakhta+KhatyrstyrCave_M+Kolyma_M.SG+Syalakh-Belkachi	0.0712992	Kolyma_M.SG	0.0524196	0.0985618	0.531846	TRUE	4	TRUE
Greenland_Saqqaq.SG	Yakutia_pop_orig_qpAdms_5b_Saqqaq+Athabask:Greenland_Saqqaq.SG=Ust_Kyakhta+KhatyrstyrCave_M+Kolyma_M.SG+Syalakh-Belkachi	0.0712992	Syalakh-Belkachi	0.883407	0.163035	5.41849	TRUE	4	TRUE
Greenland_Saqqaq.SG	Yakutia_pop_orig_qpAdms_5b_Saqqaq+Athabask:Greenland_Saqqaq.SG=Russia_AfontovaGora3+Kolyma_M.SG+Syalakh-Belkachi+Transbaikal_EMN_7.5-6kya	0.0668992	Russia_AfontovaGora3	0.0116003	0.0274856	0.422049	TRUE	4	TRUE
Greenland_Saqqaq.SG	Yakutia_pop_orig_qpAdms_5b_Saqqaq+Athabask:Greenland_Saqqaq.SG=Russia_AfontovaGora3+Kolyma_M.SG+Syalakh-Belkachi+Transbaikal_EMN_7.5-6kya	0.0668992	Kolyma_M.SG	0.185591	0.0903159	2.05491	TRUE	4	TRUE
Greenland_Saqqaq.SG	Yakutia_pop_orig_qpAdms_5b_Saqqaq+Athabask:Greenland_Saqqaq.SG=Russia_AfontovaGora3+Kolyma_M.SG+Syalakh-Belkachi+Transbaikal_EMN_7.5-6kya	0.0668992	Syalakh-Belkachi	0.606424	0.119193	5.08776	TRUE	4	TRUE
Greenland_Saqqaq.SG	Yakutia_pop_orig_qpAdms_5b_Saqqaq+Athabask:Greenland_Saqqaq.SG=Russia_AfontovaGora3+Kolyma_M.SG+Syalakh-Belkachi+Transbaikal_EMN_7.5-6kya	0.0668992	Transbaikal_EMN_7.5-6kya	0.196384	0.0852362	2.304	TRUE	4	TRUE
Greenland_Saqqaq.SG	Yakutia_pop_orig_qpAdms_5b_Saqqaq+Athabask:Greenland_Saqqaq.SG=China_NEastAsia_Inland_EN+Kolyma_M.SG+Transbaikal_EMN_9-8kya+Syalakh-Belkachi	0.065478	China_NEastAsia_Inland_EN	0.0476839	0.140084	0.340396	TRUE	4	TRUE
Greenland_Saqqaq.SG	Yakutia_pop_orig_qpAdms_5b_Saqqaq+Athabask:Greenland_Saqqaq.SG=China_NEastAsia_Inland_EN+Kolyma_M.SG+Transbaikal_EMN_9-8kya+Syalakh-Belkachi	0.065478	Kolyma_M.SG	0.142914	0.117204	1.21936	TRUE	4	TRUE
Greenland_Saqqaq.SG	Yakutia_pop_orig_qpAdms_5b_Saqqaq+Athabask:Greenland_Saqqaq.SG=China_NEastAsia_Inland_EN+Kolyma_M.SG+Transbaikal_EMN_9-8kya+Syalakh-Belkachi	0.065478	Transbaikal_EMN_9-8kya	0.0582254	0.170298	0.341902	TRUE	4	TRUE
Greenland_Saqqaq.SG	Yakutia_pop_orig_qpAdms_5b_Saqqaq+Athabask:Greenland_Saqqaq.SG=China_NEastAsia_Inland_EN+Kolyma_M.SG+Transbaikal_EMN_9-8kya+Syalakh-Belkachi	0.065478	Syalakh-Belkachi	0.751177	0.15926	4.71668	TRUE	4	TRUE
Greenland_Saqqaq.SG	Yakutia_pop_orig_qpAdms_5b_Saqqaq+Athabask:Greenland_Saqqaq.SG=Kolyma_M.SG+Syalakh-Belkachi+Transbaikal_EMN_7.5-6kya+Altai_N_7.5-6kya	0.0646454	Kolyma_M.SG	0.140652	0.114154	1.23212	TRUE	4	TRUE
Greenland_Saqqaq.SG	Yakutia_pop_orig_qpAdms_5b_Saqqaq+Athabask:Greenland_Saqqaq.SG=Kolyma_M.SG+Syalakh-Belkachi+Transbaikal_EMN_7.5-6kya+Altai_N_7.5-6kya	0.0646454	Syalakh-Belkachi	0.592314	0.119107	4.97295	TRUE	4	TRUE
Greenland_Saqqaq.SG	Yakutia_pop_orig_qpAdms_5b_Saqqaq+Athabask:Greenland_Saqqaq.SG=Kolyma_M.SG+Syalakh-Belkachi+Transbaikal_EMN_7.5-6kya+Altai_N_7.5-6kya	0.0646454	Transbaikal_EMN_7.5-6kya	0.216912	0.0859243	2.52445	TRUE	4	TRUE
Greenland_Saqqaq.SG	Yakutia_pop_orig_qpAdms_5b_Saqqaq+Athabask:Greenland_Saqqaq.SG=Kolyma_M.SG+Syalakh-Belkachi+Transbaikal_EMN_7.5-6kya+Altai_N_7.5-6kya	0.0646454	Altai_N_7.5-6kya	0.0501231	0.0655109	0.765111	TRUE	4	TRUE
Greenland_Saqqaq.SG	Yakutia_pop_orig_qpAdms_5b_Saqqaq+Athabask:Greenland_Saqqaq.SG=Altai_N_9kya+Kolyma_M.SG+Syalakh-Belkachi+Transbaikal_EMN_7.5-6kya	0.0638118	Altai_N_9kya	0.0451501	0.0504556	0.894849	TRUE	4	TRUE
Greenland_Saqqaq.SG	Yakutia_pop_orig_qpAdms_5b_Saqqaq+Athabask:Greenland_Saqqaq.SG=Altai_N_9kya+Kolyma_M.SG+Syalakh-Belkachi+Transbaikal_EMN_7.5-6kya	0.0638118	Kolyma_M.SG	0.149282	0.102565	1.45549	TRUE	4	TRUE
Greenland_Saqqaq.SG	Yakutia_pop_orig_qpAdms_5b_Saqqaq+Athabask:Greenland_Saqqaq.SG=Altai_N_9kya+Kolyma_M.SG+Syalakh-Belkachi+Transbaikal_EMN_7.5-6kya	0.0638118	Syalakh-Belkachi	0.602383	0.113432	5.31054	TRUE	4	TRUE
Greenland_Saqqaq.SG	Yakutia_pop_orig_qpAdms_5b_Saqqaq+Athabask:Greenland_Saqqaq.SG=Altai_N_9kya+Kolyma_M.SG+Syalakh-Belkachi+Transbaikal_EMN_7.5-6kya	0.0638118	Transbaikal_EMN_7.5-6kya	0.203185	0.0730901	2.77992	TRUE	4	TRUE
Greenland_Saqqaq.SG	Yakutia_pop_orig_qpAdms_5b_Saqqaq+Athabask:Greenland_Saqqaq.SG=China_AmurRiver_Mesolithic+Kolyma_M.SG+Syalakh-Belkachi+Cisbaikal_LNBA	0.051385	China_AmurRiver_Mesolithic	0.0298598	0.0298738	0.999533	TRUE	4	TRUE
Greenland_Saqqaq.SG	Yakutia_pop_orig_qpAdms_5b_Saqqaq+Athabask:Greenland_Saqqaq.SG=China_AmurRiver_Mesolithic+Kolyma_M.SG+Syalakh-Belkachi+Cisbaikal_LNBA	0.051385	Kolyma_M.SG	0.00852191	0.0746185	0.114206	TRUE	4	TRUE
Greenland_Saqqaq.SG	Yakutia_pop_orig_qpAdms_5b_Saqqaq+Athabask:Greenland_Saqqaq.SG=China_AmurRiver_Mesolithic+Kolyma_M.SG+Syalakh-Belkachi+Cisbaikal_LNBA	0.051385	Syalakh-Belkachi	0.754097	0.0732788	10.2908	TRUE	4	TRUE
Greenland_Saqqaq.SG	Yakutia_pop_orig_qpAdms_5b_Saqqaq+Athabask:Greenland_Saqqaq.SG=China_AmurRiver_Mesolithic+Kolyma_M.SG+Syalakh-Belkachi+Cisbaikal_LNBA	0.051385	Cisbaikal_LNBA	0.207521	0.0718632	2.88773	TRUE	4	TRUE
Greenland_Saqqaq.SG	Yakutia_pop_orig_qpAdms_5b_Saqqaq+Athabask:Greenland_Saqqaq.SG=China_AmurRiver_LPaleolithic_14K+Kolyma_M.SG+Syalakh-Belkachi+Cisbaikal_LNBA	0.0504354	China_AmurRiver_LPaleolithic_14K	0.0329539	0.0294733	1.1181	TRUE	4	TRUE
Greenland_Saqqaq.SG	Yakutia_pop_orig_qpAdms_5b_Saqqaq+Athabask:Greenland_Saqqaq.SG=China_AmurRiver_LPaleolithic_14K+Kolyma_M.SG+Syalakh-Belkachi+Cisbaikal_LNBA	0.0504354	Kolyma_M.SG	0.00846811	0.0749915	0.112921	TRUE	4	TRUE
Greenland_Saqqaq.SG	Yakutia_pop_orig_qpAdms_5b_Saqqaq+Athabask:Greenland_Saqqaq.SG=China_AmurRiver_LPaleolithic_14K+Kolyma_M.SG+Syalakh-Belkachi+Cisbaikal_LNBA	0.0504354	Syalakh-Belkachi	0.756792	0.0713778	10.6026	TRUE	4	TRUE
Greenland_Saqqaq.SG	Yakutia_pop_orig_qpAdms_5b_Saqqaq+Athabask:Greenland_Saqqaq.SG=China_AmurRiver_LPaleolithic_14K+Kolyma_M.SG+Syalakh-Belkachi+Cisbaikal_LNBA	0.0504354	Cisbaikal_LNBA	0.201786	0.0720013	2.80253	TRUE	4	TRUE
Greenland_Saqqaq.SG	Yakutia_pop_orig_qpAdms_5b_Saqqaq+Athabask:Greenland_Saqqaq.SG=Khaiyrgas.SG+China_NEastAsia_Inland_EN+Kolyma_M.SG+Syalakh-Belkachi	0.0484504	Khaiyrgas.SG	0.00388335	0.113238	0.0342938	FALSE	4	TRUE
Greenland_Saqqaq.SG	Yakutia_pop_orig_qpAdms_5b_Saqqaq+Athabask:Greenland_Saqqaq.SG=Khaiyrgas.SG+China_NEastAsia_Inland_EN+Kolyma_M.SG+Syalakh-Belkachi	0.0484504	China_NEastAsia_Inland_EN	0.0947472	0.0495865	1.91075	FALSE	4	TRUE
Greenland_Saqqaq.SG	Yakutia_pop_orig_qpAdms_5b_Saqqaq+Athabask:Greenland_Saqqaq.SG=Khaiyrgas.SG+China_NEastAsia_Inland_EN+Kolyma_M.SG+Syalakh-Belkachi	0.0484504	Kolyma_M.SG	0.10679	0.173756	0.614594	FALSE	4	TRUE
Greenland_Saqqaq.SG	Yakutia_pop_orig_qpAdms_5b_Saqqaq+Athabask:Greenland_Saqqaq.SG=Khaiyrgas.SG+China_NEastAsia_Inland_EN+Kolyma_M.SG+Syalakh-Belkachi	0.0484504	Syalakh-Belkachi	0.79458	0.0882215	9.00664	FALSE	4	TRUE
Greenland_Saqqaq.SG	Yakutia_pop_orig_qpAdms_5b_Saqqaq+Athabask:Greenland_Saqqaq.SG=Altai_N_9kya+Kolyma_M.SG+Syalakh-Belkachi+Mongolia_N_North	0.0476714	Altai_N_9kya	0.0181454	0.0459093	0.395244	FALSE	4	TRUE
Greenland_Saqqaq.SG	Yakutia_pop_orig_qpAdms_5b_Saqqaq+Athabask:Greenland_Saqqaq.SG=Altai_N_9kya+Kolyma_M.SG+Syalakh-Belkachi+Mongolia_N_North	0.0476714	Kolyma_M.SG	0.160042	0.107778	1.48492	FALSE	4	TRUE
Greenland_Saqqaq.SG	Yakutia_pop_orig_qpAdms_5b_Saqqaq+Athabask:Greenland_Saqqaq.SG=Altai_N_9kya+Kolyma_M.SG+Syalakh-Belkachi+Mongolia_N_North	0.0476714	Syalakh-Belkachi	0.656009	0.0962391	6.81645	FALSE	4	TRUE
Greenland_Saqqaq.SG	Yakutia_pop_orig_qpAdms_5b_Saqqaq+Athabask:Greenland_Saqqaq.SG=Altai_N_9kya+Kolyma_M.SG+Syalakh-Belkachi+Mongolia_N_North	0.0476714	Mongolia_N_North	0.165804	0.0540759	3.06613	FALSE	4	TRUE
Greenland_Saqqaq.SG	Yakutia_pop_orig_qpAdms_5b_Saqqaq+Athabask:Greenland_Saqqaq.SG=China_NEastAsia_Coastal_EN+Kolyma_M.SG+Syalakh-Belkachi+Cisbaikal_LNBA	0.041699	China_NEastAsia_Coastal_EN	0.0406773	0.0376388	1.08073	FALSE	4	TRUE
Greenland_Saqqaq.SG	Yakutia_pop_orig_qpAdms_5b_Saqqaq+Athabask:Greenland_Saqqaq.SG=China_NEastAsia_Coastal_EN+Kolyma_M.SG+Syalakh-Belkachi+Cisbaikal_LNBA	0.041699	Kolyma_M.SG	0.01479	0.0794524	0.18615	FALSE	4	TRUE
Greenland_Saqqaq.SG	Yakutia_pop_orig_qpAdms_5b_Saqqaq+Athabask:Greenland_Saqqaq.SG=China_NEastAsia_Coastal_EN+Kolyma_M.SG+Syalakh-Belkachi+Cisbaikal_LNBA	0.041699	Syalakh-Belkachi	0.747883	0.0758825	9.85579	FALSE	4	TRUE
Greenland_Saqqaq.SG	Yakutia_pop_orig_qpAdms_5b_Saqqaq+Athabask:Greenland_Saqqaq.SG=China_NEastAsia_Coastal_EN+Kolyma_M.SG+Syalakh-Belkachi+Cisbaikal_LNBA	0.041699	Cisbaikal_LNBA	0.19665	0.0728448	2.69958	FALSE	4	TRUE
Greenland_Saqqaq.SG	Yakutia_pop_orig_qpAdms_5b_Saqqaq+Athabask:Greenland_Saqqaq.SG=China_AmurRiver_LPaleolithic_19K+Kolyma_M.SG+Syalakh-Belkachi+Cisbaikal_LNBA	0.0338679	China_AmurRiver_LPaleolithic_19K	0.0115278	0.0387126	0.297778	FALSE	4	TRUE
Greenland_Saqqaq.SG	Yakutia_pop_orig_qpAdms_5b_Saqqaq+Athabask:Greenland_Saqqaq.SG=China_AmurRiver_LPaleolithic_19K+Kolyma_M.SG+Syalakh-Belkachi+Cisbaikal_LNBA	0.0338679	Kolyma_M.SG	0.0130468	0.0778191	0.167656	FALSE	4	TRUE
Greenland_Saqqaq.SG	Yakutia_pop_orig_qpAdms_5b_Saqqaq+Athabask:Greenland_Saqqaq.SG=China_AmurRiver_LPaleolithic_19K+Kolyma_M.SG+Syalakh-Belkachi+Cisbaikal_LNBA	0.0338679	Syalakh-Belkachi	0.771093	0.0706245	10.9182	FALSE	4	TRUE
Greenland_Saqqaq.SG	Yakutia_pop_orig_qpAdms_5b_Saqqaq+Athabask:Greenland_Saqqaq.SG=China_AmurRiver_LPaleolithic_19K+Kolyma_M.SG+Syalakh-Belkachi+Cisbaikal_LNBA	0.0338679	Cisbaikal_LNBA	0.204333	0.0723671	2.82356	FALSE	4	TRUE
Greenland_Saqqaq.SG	Yakutia_pop_orig_qpAdms_5b_Saqqaq+Athabask:Greenland_Saqqaq.SG=Khaiyrgas.SG+Kolyma_M.SG+Transbaikal_EMN_9-8kya+Syalakh-Belkachi	0.0331031	Khaiyrgas.SG	0.038813	0.12127	0.320055	FALSE	4	TRUE
Greenland_Saqqaq.SG	Yakutia_pop_orig_qpAdms_5b_Saqqaq+Athabask:Greenland_Saqqaq.SG=Khaiyrgas.SG+Kolyma_M.SG+Transbaikal_EMN_9-8kya+Syalakh-Belkachi	0.0331031	Kolyma_M.SG	0.144799	0.17832	0.812022	FALSE	4	TRUE
Greenland_Saqqaq.SG	Yakutia_pop_orig_qpAdms_5b_Saqqaq+Athabask:Greenland_Saqqaq.SG=Khaiyrgas.SG+Kolyma_M.SG+Transbaikal_EMN_9-8kya+Syalakh-Belkachi	0.0331031	Transbaikal_EMN_9-8kya	0.133802	0.0601267	2.22533	FALSE	4	TRUE
Greenland_Saqqaq.SG	Yakutia_pop_orig_qpAdms_5b_Saqqaq+Athabask:Greenland_Saqqaq.SG=Khaiyrgas.SG+Kolyma_M.SG+Transbaikal_EMN_9-8kya+Syalakh-Belkachi	0.0331031	Syalakh-Belkachi	0.682586	0.115905	5.8892	FALSE	4	TRUE
Greenland_Saqqaq.SG	Yakutia_pop_orig_qpAdms_5b_Saqqaq+Athabask:Greenland_Saqqaq.SG=Altai_N_9kya+China_NEastAsia_Inland_EN+Kolyma_M.SG+Syalakh-Belkachi	0.0329832	Altai_N_9kya	0.026628	0.0573442	0.464353	FALSE	4	TRUE
Greenland_Saqqaq.SG	Yakutia_pop_orig_qpAdms_5b_Saqqaq+Athabask:Greenland_Saqqaq.SG=Altai_N_9kya+China_NEastAsia_Inland_EN+Kolyma_M.SG+Syalakh-Belkachi	0.0329832	China_NEastAsia_Inland_EN	0.110655	0.0648226	1.70704	FALSE	4	TRUE
Greenland_Saqqaq.SG	Yakutia_pop_orig_qpAdms_5b_Saqqaq+Athabask:Greenland_Saqqaq.SG=Altai_N_9kya+China_NEastAsia_Inland_EN+Kolyma_M.SG+Syalakh-Belkachi	0.0329832	Kolyma_M.SG	0.0656928	0.128119	0.512748	FALSE	4	TRUE
Greenland_Saqqaq.SG	Yakutia_pop_orig_qpAdms_5b_Saqqaq+Athabask:Greenland_Saqqaq.SG=Altai_N_9kya+China_NEastAsia_Inland_EN+Kolyma_M.SG+Syalakh-Belkachi	0.0329832	Syalakh-Belkachi	0.797024	0.0819949	9.72042	FALSE	4	TRUE
Greenland_Saqqaq.SG	Yakutia_pop_orig_qpAdms_5b_Saqqaq+Athabask:Greenland_Saqqaq.SG=Altai_N_9kya+Kolyma_M.SG+Transbaikal_EMN_9-8kya+Syalakh-Belkachi	0.0299854	Altai_N_9kya	0.0335331	0.0534869	0.626941	FALSE	4	TRUE
Greenland_Saqqaq.SG	Yakutia_pop_orig_qpAdms_5b_Saqqaq+Athabask:Greenland_Saqqaq.SG=Altai_N_9kya+Kolyma_M.SG+Transbaikal_EMN_9-8kya+Syalakh-Belkachi	0.0299854	Kolyma_M.SG	0.140802	0.113422	1.24139	FALSE	4	TRUE
Greenland_Saqqaq.SG	Yakutia_pop_orig_qpAdms_5b_Saqqaq+Athabask:Greenland_Saqqaq.SG=Altai_N_9kya+Kolyma_M.SG+Transbaikal_EMN_9-8kya+Syalakh-Belkachi	0.0299854	Transbaikal_EMN_9-8kya	0.146824	0.0676122	2.17156	FALSE	4	TRUE
Greenland_Saqqaq.SG	Yakutia_pop_orig_qpAdms_5b_Saqqaq+Athabask:Greenland_Saqqaq.SG=Altai_N_9kya+Kolyma_M.SG+Transbaikal_EMN_9-8kya+Syalakh-Belkachi	0.0299854	Syalakh-Belkachi	0.678841	0.108019	6.28446	FALSE	4	TRUE
Greenland_Saqqaq.SG	Yakutia_pop_orig_qpAdms_5b_Saqqaq+Athabask:Greenland_Saqqaq.SG=China_SEastAsia_Coastal_EN+Kolyma_M.SG+Syalakh-Belkachi+Cisbaikal_LNBA	0.0295299	China_SEastAsia_Coastal_EN	0.00398989	0.0350516	0.113829	FALSE	4	TRUE
Greenland_Saqqaq.SG	Yakutia_pop_orig_qpAdms_5b_Saqqaq+Athabask:Greenland_Saqqaq.SG=China_SEastAsia_Coastal_EN+Kolyma_M.SG+Syalakh-Belkachi+Cisbaikal_LNBA	0.0295299	Kolyma_M.SG	0.0106233	0.0872682	0.121731	FALSE	4	TRUE
Greenland_Saqqaq.SG	Yakutia_pop_orig_qpAdms_5b_Saqqaq+Athabask:Greenland_Saqqaq.SG=China_SEastAsia_Coastal_EN+Kolyma_M.SG+Syalakh-Belkachi+Cisbaikal_LNBA	0.0295299	Syalakh-Belkachi	0.774706	0.0697008	11.1147	FALSE	4	TRUE
Greenland_Saqqaq.SG	Yakutia_pop_orig_qpAdms_5b_Saqqaq+Athabask:Greenland_Saqqaq.SG=China_SEastAsia_Coastal_EN+Kolyma_M.SG+Syalakh-Belkachi+Cisbaikal_LNBA	0.0295299	Cisbaikal_LNBA	0.210681	0.0727747	2.89497	FALSE	4	TRUE
Greenland_Saqqaq.SG	Yakutia_pop_orig_qpAdms_5b_Saqqaq+Athabask:Greenland_Saqqaq.SG=China_NEastAsia_Inland_EN+Kolyma_M.SG+Syalakh-Belkachi+Altai_N_7.5-6kya	0.029165	China_NEastAsia_Inland_EN	0.106097	0.0708232	1.49805	FALSE	4	TRUE
Greenland_Saqqaq.SG	Yakutia_pop_orig_qpAdms_5b_Saqqaq+Athabask:Greenland_Saqqaq.SG=China_NEastAsia_Inland_EN+Kolyma_M.SG+Syalakh-Belkachi+Altai_N_7.5-6kya	0.029165	Kolyma_M.SG	0.0870746	0.150308	0.579308	FALSE	4	TRUE
Greenland_Saqqaq.SG	Yakutia_pop_orig_qpAdms_5b_Saqqaq+Athabask:Greenland_Saqqaq.SG=China_NEastAsia_Inland_EN+Kolyma_M.SG+Syalakh-Belkachi+Altai_N_7.5-6kya	0.029165	Syalakh-Belkachi	0.798452	0.0822676	9.70554	FALSE	4	TRUE
Greenland_Saqqaq.SG	Yakutia_pop_orig_qpAdms_5b_Saqqaq+Athabask:Greenland_Saqqaq.SG=China_NEastAsia_Inland_EN+Kolyma_M.SG+Syalakh-Belkachi+Altai_N_7.5-6kya	0.029165	Altai_N_7.5-6kya	0.00837715	0.0695378	0.120469	FALSE	4	TRUE
Greenland_Saqqaq.SG	Yakutia_pop_orig_qpAdms_5b_Saqqaq+Athabask:Greenland_Saqqaq.SG=Ust_Kyakhta+Kolyma_M.SG+Syalakh-Belkachi+China_AmurRiver_N	0.0281602	Ust_Kyakhta	0.0415069	0.0431595	0.961709	FALSE	4	TRUE
Greenland_Saqqaq.SG	Yakutia_pop_orig_qpAdms_5b_Saqqaq+Athabask:Greenland_Saqqaq.SG=Ust_Kyakhta+Kolyma_M.SG+Syalakh-Belkachi+China_AmurRiver_N	0.0281602	Kolyma_M.SG	0.0594067	0.0759359	0.782327	FALSE	4	TRUE
Greenland_Saqqaq.SG	Yakutia_pop_orig_qpAdms_5b_Saqqaq+Athabask:Greenland_Saqqaq.SG=Ust_Kyakhta+Kolyma_M.SG+Syalakh-Belkachi+China_AmurRiver_N	0.0281602	Syalakh-Belkachi	0.847756	0.0752778	11.2617	FALSE	4	TRUE
Greenland_Saqqaq.SG	Yakutia_pop_orig_qpAdms_5b_Saqqaq+Athabask:Greenland_Saqqaq.SG=Ust_Kyakhta+Kolyma_M.SG+Syalakh-Belkachi+China_AmurRiver_N	0.0281602	China_AmurRiver_N	0.0513308	0.0341471	1.50323	FALSE	4	TRUE
Greenland_Saqqaq.SG	Yakutia_pop_orig_qpAdms_5b_Saqqaq+Athabask:Greenland_Saqqaq.SG=Kolyma_M.SG+Transbaikal_EMN_9-8kya+Syalakh-Belkachi+Altai_N_7.5-6kya	0.0252497	Kolyma_M.SG	0.170159	0.126775	1.34221	FALSE	4	TRUE
Greenland_Saqqaq.SG	Yakutia_pop_orig_qpAdms_5b_Saqqaq+Athabask:Greenland_Saqqaq.SG=Kolyma_M.SG+Transbaikal_EMN_9-8kya+Syalakh-Belkachi+Altai_N_7.5-6kya	0.0252497	Transbaikal_EMN_9-8kya	0.13311	0.0733589	1.81451	FALSE	4	TRUE
Greenland_Saqqaq.SG	Yakutia_pop_orig_qpAdms_5b_Saqqaq+Athabask:Greenland_Saqqaq.SG=Kolyma_M.SG+Transbaikal_EMN_9-8kya+Syalakh-Belkachi+Altai_N_7.5-6kya	0.0252497	Syalakh-Belkachi	0.689728	0.110852	6.22206	FALSE	4	TRUE
Greenland_Saqqaq.SG	Yakutia_pop_orig_qpAdms_5b_Saqqaq+Athabask:Greenland_Saqqaq.SG=Kolyma_M.SG+Transbaikal_EMN_9-8kya+Syalakh-Belkachi+Altai_N_7.5-6kya	0.0252497	Altai_N_7.5-6kya	0.00700251	0.0640912	0.109258	FALSE	4	TRUE
Greenland_Saqqaq.SG	Yakutia_pop_orig_qpAdms_5b_Saqqaq+Athabask:Greenland_Saqqaq.SG=Ust_Kyakhta+China_AmurRiver_EarlyN+Kolyma_M.SG+Syalakh-Belkachi	0.0227884	Ust_Kyakhta	0.0459125	0.0433538	1.05902	FALSE	4	TRUE
Greenland_Saqqaq.SG	Yakutia_pop_orig_qpAdms_5b_Saqqaq+Athabask:Greenland_Saqqaq.SG=Ust_Kyakhta+China_AmurRiver_EarlyN+Kolyma_M.SG+Syalakh-Belkachi	0.0227884	China_AmurRiver_EarlyN	0.0258649	0.0308387	0.838715	FALSE	4	TRUE
Greenland_Saqqaq.SG	Yakutia_pop_orig_qpAdms_5b_Saqqaq+Athabask:Greenland_Saqqaq.SG=Ust_Kyakhta+China_AmurRiver_EarlyN+Kolyma_M.SG+Syalakh-Belkachi	0.0227884	Kolyma_M.SG	0.0516459	0.0753363	0.685539	FALSE	4	TRUE
Greenland_Saqqaq.SG	Yakutia_pop_orig_qpAdms_5b_Saqqaq+Athabask:Greenland_Saqqaq.SG=Ust_Kyakhta+China_AmurRiver_EarlyN+Kolyma_M.SG+Syalakh-Belkachi	0.0227884	Syalakh-Belkachi	0.876577	0.072072	12.1625	FALSE	4	TRUE
Greenland_Saqqaq.SG	Yakutia_pop_orig_qpAdms_5b_Saqqaq+Athabask:Greenland_Saqqaq.SG=Ust_Kyakhta+China_AmurRiver_LPaleolithic_14K+Kolyma_M.SG+Syalakh-Belkachi	0.019274	Ust_Kyakhta	0.0461732	0.0433976	1.06396	FALSE	4	TRUE
Greenland_Saqqaq.SG	Yakutia_pop_orig_qpAdms_5b_Saqqaq+Athabask:Greenland_Saqqaq.SG=Ust_Kyakhta+China_AmurRiver_LPaleolithic_14K+Kolyma_M.SG+Syalakh-Belkachi	0.019274	China_AmurRiver_LPaleolithic_14K	0.0356376	0.0302734	1.17719	FALSE	4	TRUE
Greenland_Saqqaq.SG	Yakutia_pop_orig_qpAdms_5b_Saqqaq+Athabask:Greenland_Saqqaq.SG=Ust_Kyakhta+China_AmurRiver_LPaleolithic_14K+Kolyma_M.SG+Syalakh-Belkachi	0.019274	Kolyma_M.SG	0.0491545	0.0759384	0.647294	FALSE	4	TRUE
Greenland_Saqqaq.SG	Yakutia_pop_orig_qpAdms_5b_Saqqaq+Athabask:Greenland_Saqqaq.SG=Ust_Kyakhta+China_AmurRiver_LPaleolithic_14K+Kolyma_M.SG+Syalakh-Belkachi	0.019274	Syalakh-Belkachi	0.869035	0.0695615	12.493	FALSE	4	TRUE
Greenland_Saqqaq.SG	Yakutia_pop_orig_qpAdms_5b_Saqqaq+Athabask:Greenland_Saqqaq.SG=Ust_Kyakhta+China_NEastAsia_Coastal_EN+Kolyma_M.SG+Syalakh-Belkachi	0.0172064	Ust_Kyakhta	0.0406035	0.0434153	0.935234	FALSE	4	TRUE
Greenland_Saqqaq.SG	Yakutia_pop_orig_qpAdms_5b_Saqqaq+Athabask:Greenland_Saqqaq.SG=Ust_Kyakhta+China_NEastAsia_Coastal_EN+Kolyma_M.SG+Syalakh-Belkachi	0.0172064	China_NEastAsia_Coastal_EN	0.052981	0.0383746	1.38063	FALSE	4	TRUE
Greenland_Saqqaq.SG	Yakutia_pop_orig_qpAdms_5b_Saqqaq+Athabask:Greenland_Saqqaq.SG=Ust_Kyakhta+China_NEastAsia_Coastal_EN+Kolyma_M.SG+Syalakh-Belkachi	0.0172064	Kolyma_M.SG	0.0534106	0.0805306	0.663233	FALSE	4	TRUE
Greenland_Saqqaq.SG	Yakutia_pop_orig_qpAdms_5b_Saqqaq+Athabask:Greenland_Saqqaq.SG=Ust_Kyakhta+China_NEastAsia_Coastal_EN+Kolyma_M.SG+Syalakh-Belkachi	0.0172064	Syalakh-Belkachi	0.853005	0.0766529	11.1282	FALSE	4	TRUE
Greenland_Saqqaq.SG	Yakutia_pop_orig_qpAdms_5b_Saqqaq+Athabask:Greenland_Saqqaq.SG=Ust_Kyakhta+China_AmurRiver_Mesolithic+Kolyma_M.SG+Syalakh-Belkachi	0.0165652	Ust_Kyakhta	0.0459971	0.0435883	1.05526	FALSE	4	TRUE
Greenland_Saqqaq.SG	Yakutia_pop_orig_qpAdms_5b_Saqqaq+Athabask:Greenland_Saqqaq.SG=Ust_Kyakhta+China_AmurRiver_Mesolithic+Kolyma_M.SG+Syalakh-Belkachi	0.0165652	China_AmurRiver_Mesolithic	0.0279086	0.0308769	0.903868	FALSE	4	TRUE
Greenland_Saqqaq.SG	Yakutia_pop_orig_qpAdms_5b_Saqqaq+Athabask:Greenland_Saqqaq.SG=Ust_Kyakhta+China_AmurRiver_Mesolithic+Kolyma_M.SG+Syalakh-Belkachi	0.0165652	Kolyma_M.SG	0.0494217	0.0765958	0.645226	FALSE	4	TRUE
Greenland_Saqqaq.SG	Yakutia_pop_orig_qpAdms_5b_Saqqaq+Athabask:Greenland_Saqqaq.SG=Ust_Kyakhta+China_AmurRiver_Mesolithic+Kolyma_M.SG+Syalakh-Belkachi	0.0165652	Syalakh-Belkachi	0.876673	0.0716945	12.2279	FALSE	4	TRUE
Greenland_Saqqaq.SG	Yakutia_pop_orig_qpAdms_5b_Saqqaq+Athabask:Greenland_Saqqaq.SG=Ust_Kyakhta+China_AmurRiver_LPaleolithic_19K+Kolyma_M.SG+Syalakh-Belkachi	0.0128128	Ust_Kyakhta	0.0423731	0.0439485	0.964153	FALSE	4	TRUE
Greenland_Saqqaq.SG	Yakutia_pop_orig_qpAdms_5b_Saqqaq+Athabask:Greenland_Saqqaq.SG=Ust_Kyakhta+China_AmurRiver_LPaleolithic_19K+Kolyma_M.SG+Syalakh-Belkachi	0.0128128	China_AmurRiver_LPaleolithic_19K	0.0262071	0.0394077	0.665025	FALSE	4	TRUE
Greenland_Saqqaq.SG	Yakutia_pop_orig_qpAdms_5b_Saqqaq+Athabask:Greenland_Saqqaq.SG=Ust_Kyakhta+China_AmurRiver_LPaleolithic_19K+Kolyma_M.SG+Syalakh-Belkachi	0.0128128	Kolyma_M.SG	0.0486909	0.0794816	0.612606	FALSE	4	TRUE
Greenland_Saqqaq.SG	Yakutia_pop_orig_qpAdms_5b_Saqqaq+Athabask:Greenland_Saqqaq.SG=Ust_Kyakhta+China_AmurRiver_LPaleolithic_19K+Kolyma_M.SG+Syalakh-Belkachi	0.0128128	Syalakh-Belkachi	0.882729	0.0679229	12.996	FALSE	4	TRUE
Greenland_Saqqaq.SG	Yakutia_pop_orig_qpAdms_5b_Saqqaq+Athabask:Greenland_Saqqaq.SG=Ust_Kyakhta+China_SEastAsia_Coastal_EN+Kolyma_M.SG+Syalakh-Belkachi	0.0105455	Ust_Kyakhta	0.0473046	0.0440055	1.07497	FALSE	4	TRUE
Greenland_Saqqaq.SG	Yakutia_pop_orig_qpAdms_5b_Saqqaq+Athabask:Greenland_Saqqaq.SG=Ust_Kyakhta+China_SEastAsia_Coastal_EN+Kolyma_M.SG+Syalakh-Belkachi	0.0105455	China_SEastAsia_Coastal_EN	0.0146812	0.0363387	0.404009	FALSE	4	TRUE
Greenland_Saqqaq.SG	Yakutia_pop_orig_qpAdms_5b_Saqqaq+Athabask:Greenland_Saqqaq.SG=Ust_Kyakhta+China_SEastAsia_Coastal_EN+Kolyma_M.SG+Syalakh-Belkachi	0.0105455	Kolyma_M.SG	0.0405868	0.0907343	0.447314	FALSE	4	TRUE
Greenland_Saqqaq.SG	Yakutia_pop_orig_qpAdms_5b_Saqqaq+Athabask:Greenland_Saqqaq.SG=Ust_Kyakhta+China_SEastAsia_Coastal_EN+Kolyma_M.SG+Syalakh-Belkachi	0.0105455	Syalakh-Belkachi	0.897427	0.0664535	13.5046	FALSE	4	TRUE
Greenland_Saqqaq.SG	Yakutia_pop_orig_qpAdms_5b_Saqqaq+Athabask:Greenland_Saqqaq.SG=China_NEastAsia_Coastal_EN+Kolyma_M.SG+Syalakh-Belkachi+China_AmurRiver_N	0.00537008	China_NEastAsia_Coastal_EN	0.0100678	0.0831076	0.121142	FALSE	4	TRUE
Greenland_Saqqaq.SG	Yakutia_pop_orig_qpAdms_5b_Saqqaq+Athabask:Greenland_Saqqaq.SG=China_NEastAsia_Coastal_EN+Kolyma_M.SG+Syalakh-Belkachi+China_AmurRiver_N	0.00537008	Kolyma_M.SG	0.114068	0.0778602	1.46504	FALSE	4	TRUE
Greenland_Saqqaq.SG	Yakutia_pop_orig_qpAdms_5b_Saqqaq+Athabask:Greenland_Saqqaq.SG=China_NEastAsia_Coastal_EN+Kolyma_M.SG+Syalakh-Belkachi+China_AmurRiver_N	0.00537008	Syalakh-Belkachi	0.829621	0.0868551	9.55178	FALSE	4	TRUE
Greenland_Saqqaq.SG	Yakutia_pop_orig_qpAdms_5b_Saqqaq+Athabask:Greenland_Saqqaq.SG=China_NEastAsia_Coastal_EN+Kolyma_M.SG+Syalakh-Belkachi+China_AmurRiver_N	0.00537008	China_AmurRiver_N	0.0462434	0.0769213	0.601178	FALSE	4	TRUE
Greenland_Saqqaq.SG	Yakutia_pop_orig_qpAdms_5b_Saqqaq+Athabask:Greenland_Saqqaq.SG=Altai_N_9kya+Kolyma_M.SG+Syalakh-Belkachi+China_AmurRiver_N	0.00522395	Altai_N_9kya	0.00863656	0.0694669	0.124326	FALSE	4	TRUE
Greenland_Saqqaq.SG	Yakutia_pop_orig_qpAdms_5b_Saqqaq+Athabask:Greenland_Saqqaq.SG=Altai_N_9kya+Kolyma_M.SG+Syalakh-Belkachi+China_AmurRiver_N	0.00522395	Kolyma_M.SG	0.0965327	0.163703	0.589682	FALSE	4	TRUE
Greenland_Saqqaq.SG	Yakutia_pop_orig_qpAdms_5b_Saqqaq+Athabask:Greenland_Saqqaq.SG=Altai_N_9kya+Kolyma_M.SG+Syalakh-Belkachi+China_AmurRiver_N	0.00522395	Syalakh-Belkachi	0.841792	0.0861986	9.76573	FALSE	4	TRUE
Greenland_Saqqaq.SG	Yakutia_pop_orig_qpAdms_5b_Saqqaq+Athabask:Greenland_Saqqaq.SG=Altai_N_9kya+Kolyma_M.SG+Syalakh-Belkachi+China_AmurRiver_N	0.00522395	China_AmurRiver_N	0.0530385	0.0515686	1.0285	FALSE	4	TRUE
Greenland_Saqqaq.SG	Yakutia_pop_orig_qpAdms_5b_Saqqaq+Athabask:Greenland_Saqqaq.SG=Khaiyrgas.SG+China_NEastAsia_Coastal_EN+Kolyma_M.SG+Syalakh-Belkachi	0.00435034	Khaiyrgas.SG	0.04842	0.205233	0.235927	FALSE	4	TRUE
Greenland_Saqqaq.SG	Yakutia_pop_orig_qpAdms_5b_Saqqaq+Athabask:Greenland_Saqqaq.SG=Khaiyrgas.SG+China_NEastAsia_Coastal_EN+Kolyma_M.SG+Syalakh-Belkachi	0.00435034	China_NEastAsia_Coastal_EN	0.054459	0.0588759	0.92498	FALSE	4	TRUE
Greenland_Saqqaq.SG	Yakutia_pop_orig_qpAdms_5b_Saqqaq+Athabask:Greenland_Saqqaq.SG=Khaiyrgas.SG+China_NEastAsia_Coastal_EN+Kolyma_M.SG+Syalakh-Belkachi	0.00435034	Kolyma_M.SG	0.0285079	0.341929	0.0833736	FALSE	4	TRUE
Greenland_Saqqaq.SG	Yakutia_pop_orig_qpAdms_5b_Saqqaq+Athabask:Greenland_Saqqaq.SG=Khaiyrgas.SG+China_NEastAsia_Coastal_EN+Kolyma_M.SG+Syalakh-Belkachi	0.00435034	Syalakh-Belkachi	0.868613	0.116418	7.46113	FALSE	4	TRUE
Greenland_Saqqaq.SG	Yakutia_pop_orig_qpAdms_5b_Saqqaq+Athabask:Greenland_Saqqaq.SG=China_AmurRiver_LPaleolithic_19K+China_AmurRiver_EarlyN+Kolyma_M.SG+Syalakh-Belkachi	0.00314839	China_AmurRiver_LPaleolithic_19K	0.000331925	0.0695442	0.00477287	FALSE	4	TRUE
Greenland_Saqqaq.SG	Yakutia_pop_orig_qpAdms_5b_Saqqaq+Athabask:Greenland_Saqqaq.SG=China_AmurRiver_LPaleolithic_19K+China_AmurRiver_EarlyN+Kolyma_M.SG+Syalakh-Belkachi	0.00314839	China_AmurRiver_EarlyN	0.0248631	0.0556469	0.446801	FALSE	4	TRUE
Greenland_Saqqaq.SG	Yakutia_pop_orig_qpAdms_5b_Saqqaq+Athabask:Greenland_Saqqaq.SG=China_AmurRiver_LPaleolithic_19K+China_AmurRiver_EarlyN+Kolyma_M.SG+Syalakh-Belkachi	0.00314839	Kolyma_M.SG	0.106317	0.0746551	1.4241	FALSE	4	TRUE
Greenland_Saqqaq.SG	Yakutia_pop_orig_qpAdms_5b_Saqqaq+Athabask:Greenland_Saqqaq.SG=China_AmurRiver_LPaleolithic_19K+China_AmurRiver_EarlyN+Kolyma_M.SG+Syalakh-Belkachi	0.00314839	Syalakh-Belkachi	0.868488	0.0738468	11.7607	FALSE	4	TRUE
Greenland_Saqqaq.SG	Yakutia_pop_orig_qpAdms_5b_Saqqaq+Athabask:Greenland_Saqqaq.SG=Khaiyrgas.SG+China_AmurRiver_LPaleolithic_19K+Kolyma_M.SG+Syalakh-Belkachi	0.00286191	Khaiyrgas.SG	0.000383402	0.168377	0.00227705	FALSE	4	TRUE
Greenland_Saqqaq.SG	Yakutia_pop_orig_qpAdms_5b_Saqqaq+Athabask:Greenland_Saqqaq.SG=Khaiyrgas.SG+China_AmurRiver_LPaleolithic_19K+Kolyma_M.SG+Syalakh-Belkachi	0.00286191	China_AmurRiver_LPaleolithic_19K	0.0173229	0.0504118	0.343628	FALSE	4	TRUE
Greenland_Saqqaq.SG	Yakutia_pop_orig_qpAdms_5b_Saqqaq+Athabask:Greenland_Saqqaq.SG=Khaiyrgas.SG+China_AmurRiver_LPaleolithic_19K+Kolyma_M.SG+Syalakh-Belkachi	0.00286191	Kolyma_M.SG	0.104324	0.275435	0.378762	FALSE	4	TRUE
Greenland_Saqqaq.SG	Yakutia_pop_orig_qpAdms_5b_Saqqaq+Athabask:Greenland_Saqqaq.SG=Khaiyrgas.SG+China_AmurRiver_LPaleolithic_19K+Kolyma_M.SG+Syalakh-Belkachi	0.00286191	Syalakh-Belkachi	0.877969	0.0970548	9.04612	FALSE	4	TRUE
Greenland_Saqqaq.SG	Yakutia_pop_orig_qpAdms_5b_Saqqaq+Athabask:Greenland_Saqqaq.SG=Dzhilinda-1_M_N.SG+Syalakh-Belkachi+Transbaikal_EMN_7.5-6kya+Cisbaikal_EN	0.00236248	Dzhilinda-1_M_N.SG	0.765943	1725.91	0.000443792	FALSE	4	TRUE
Greenland_Saqqaq.SG	Yakutia_pop_orig_qpAdms_5b_Saqqaq+Athabask:Greenland_Saqqaq.SG=Dzhilinda-1_M_N.SG+Syalakh-Belkachi+Transbaikal_EMN_7.5-6kya+Cisbaikal_EN	0.00236248	Syalakh-Belkachi	0.0290258	1947.56	1.49037e-05	FALSE	4	TRUE
Greenland_Saqqaq.SG	Yakutia_pop_orig_qpAdms_5b_Saqqaq+Athabask:Greenland_Saqqaq.SG=Dzhilinda-1_M_N.SG+Syalakh-Belkachi+Transbaikal_EMN_7.5-6kya+Cisbaikal_EN	0.00236248	Transbaikal_EMN_7.5-6kya	0.0645882	657.851	9.81807e-05	FALSE	4	TRUE
Greenland_Saqqaq.SG	Yakutia_pop_orig_qpAdms_5b_Saqqaq+Athabask:Greenland_Saqqaq.SG=Dzhilinda-1_M_N.SG+Syalakh-Belkachi+Transbaikal_EMN_7.5-6kya+Cisbaikal_EN	0.00236248	Cisbaikal_EN	0.140443	436.198	0.00032197	FALSE	4	TRUE
Greenland_Saqqaq.SG	Yakutia_pop_orig_qpAdms_5b_Saqqaq+Athabask:Greenland_Saqqaq.SG=Ust_Kyakhta+Dzhilinda-1_M_N.SG+Syalakh-Belkachi+Cisbaikal_EN	0.00132493	Ust_Kyakhta	0.0531809	0.258211	0.20596	FALSE	4	TRUE
Greenland_Saqqaq.SG	Yakutia_pop_orig_qpAdms_5b_Saqqaq+Athabask:Greenland_Saqqaq.SG=Ust_Kyakhta+Dzhilinda-1_M_N.SG+Syalakh-Belkachi+Cisbaikal_EN	0.00132493	Dzhilinda-1_M_N.SG	0.154485	2.95534	0.0522731	FALSE	4	TRUE
Greenland_Saqqaq.SG	Yakutia_pop_orig_qpAdms_5b_Saqqaq+Athabask:Greenland_Saqqaq.SG=Ust_Kyakhta+Dzhilinda-1_M_N.SG+Syalakh-Belkachi+Cisbaikal_EN	0.00132493	Syalakh-Belkachi	0.710708	3.17833	0.22361	FALSE	4	TRUE
Greenland_Saqqaq.SG	Yakutia_pop_orig_qpAdms_5b_Saqqaq+Athabask:Greenland_Saqqaq.SG=Ust_Kyakhta+Dzhilinda-1_M_N.SG+Syalakh-Belkachi+Cisbaikal_EN	0.00132493	Cisbaikal_EN	0.0816265	0.481365	0.169573	FALSE	4	TRUE
Greenland_Saqqaq.SG	Yakutia_pop_orig_qpAdms_5b_Saqqaq+Athabask:Greenland_Saqqaq.SG=Ust_Kyakhta+China_NEastAsia_Inland_EN+Syalakh-Belkachi+China_AmurRiver_N	0.00119835	Ust_Kyakhta	0.0318553	0.0398788	0.798803	FALSE	4	TRUE
Greenland_Saqqaq.SG	Yakutia_pop_orig_qpAdms_5b_Saqqaq+Athabask:Greenland_Saqqaq.SG=Ust_Kyakhta+China_NEastAsia_Inland_EN+Syalakh-Belkachi+China_AmurRiver_N	0.00119835	China_NEastAsia_Inland_EN	0.0597957	0.071158	0.840323	FALSE	4	TRUE
Greenland_Saqqaq.SG	Yakutia_pop_orig_qpAdms_5b_Saqqaq+Athabask:Greenland_Saqqaq.SG=Ust_Kyakhta+China_NEastAsia_Inland_EN+Syalakh-Belkachi+China_AmurRiver_N	0.00119835	Syalakh-Belkachi	0.906307	0.0598976	15.1309	FALSE	4	TRUE
Greenland_Saqqaq.SG	Yakutia_pop_orig_qpAdms_5b_Saqqaq+Athabask:Greenland_Saqqaq.SG=Ust_Kyakhta+China_NEastAsia_Inland_EN+Syalakh-Belkachi+China_AmurRiver_N	0.00119835	China_AmurRiver_N	0.00204211	0.0517225	0.0394821	FALSE	4	TRUE
Greenland_Saqqaq.SG	Yakutia_pop_orig_qpAdms_5b_Saqqaq+Athabask:Greenland_Saqqaq.SG=Khaiyrgas.SG+Syalakh-Belkachi+Transbaikal_EMN_7.5-6kya+Cisbaikal_LNBA	0.00108619	Khaiyrgas.SG	0.115161	0.0802072	1.4358	FALSE	4	TRUE
Greenland_Saqqaq.SG	Yakutia_pop_orig_qpAdms_5b_Saqqaq+Athabask:Greenland_Saqqaq.SG=Khaiyrgas.SG+Syalakh-Belkachi+Transbaikal_EMN_7.5-6kya+Cisbaikal_LNBA	0.00108619	Syalakh-Belkachi	0.697755	0.123655	5.64275	FALSE	4	TRUE
Greenland_Saqqaq.SG	Yakutia_pop_orig_qpAdms_5b_Saqqaq+Athabask:Greenland_Saqqaq.SG=Khaiyrgas.SG+Syalakh-Belkachi+Transbaikal_EMN_7.5-6kya+Cisbaikal_LNBA	0.00108619	Transbaikal_EMN_7.5-6kya	0.115562	0.0870261	1.3279	FALSE	4	TRUE
Greenland_Saqqaq.SG	Yakutia_pop_orig_qpAdms_5b_Saqqaq+Athabask:Greenland_Saqqaq.SG=Khaiyrgas.SG+Syalakh-Belkachi+Transbaikal_EMN_7.5-6kya+Cisbaikal_LNBA	0.00108619	Cisbaikal_LNBA	0.0715212	0.083335	0.858238	FALSE	4	TRUE
Greenland_Saqqaq.SG	Yakutia_pop_orig_qpAdms_5b_Saqqaq+Athabask:Greenland_Saqqaq.SG=Dzhilinda-1_M_N.SG+Syalakh-Belkachi+Transbaikal_EMN_7.5-6kya+Cisbaikal_LNBA	0.0010799	Dzhilinda-1_M_N.SG	0.123014	0.713608	0.172383	FALSE	4	TRUE
Greenland_Saqqaq.SG	Yakutia_pop_orig_qpAdms_5b_Saqqaq+Athabask:Greenland_Saqqaq.SG=Dzhilinda-1_M_N.SG+Syalakh-Belkachi+Transbaikal_EMN_7.5-6kya+Cisbaikal_LNBA	0.0010799	Syalakh-Belkachi	0.672942	0.742802	0.90595	FALSE	4	TRUE
Greenland_Saqqaq.SG	Yakutia_pop_orig_qpAdms_5b_Saqqaq+Athabask:Greenland_Saqqaq.SG=Dzhilinda-1_M_N.SG+Syalakh-Belkachi+Transbaikal_EMN_7.5-6kya+Cisbaikal_LNBA	0.0010799	Transbaikal_EMN_7.5-6kya	0.0554249	0.147867	0.374831	FALSE	4	TRUE
Greenland_Saqqaq.SG	Yakutia_pop_orig_qpAdms_5b_Saqqaq+Athabask:Greenland_Saqqaq.SG=Dzhilinda-1_M_N.SG+Syalakh-Belkachi+Transbaikal_EMN_7.5-6kya+Cisbaikal_LNBA	0.0010799	Cisbaikal_LNBA	0.14862	0.13027	1.14086	FALSE	4	TRUE
Greenland_Saqqaq.SG	Yakutia_pop_orig_qpAdms_5b_Saqqaq+Athabask:Greenland_Saqqaq.SG=Ust_Kyakhta+Transbaikal_EMN_9-8kya+Syalakh-Belkachi+Cisbaikal_EN	0.00103499	Ust_Kyakhta	0.0673305	0.0688432	0.978027	FALSE	4	TRUE
Greenland_Saqqaq.SG	Yakutia_pop_orig_qpAdms_5b_Saqqaq+Athabask:Greenland_Saqqaq.SG=Ust_Kyakhta+Transbaikal_EMN_9-8kya+Syalakh-Belkachi+Cisbaikal_EN	0.00103499	Transbaikal_EMN_9-8kya	0.00516176	0.196497	0.026269	FALSE	4	TRUE
Greenland_Saqqaq.SG	Yakutia_pop_orig_qpAdms_5b_Saqqaq+Athabask:Greenland_Saqqaq.SG=Ust_Kyakhta+Transbaikal_EMN_9-8kya+Syalakh-Belkachi+Cisbaikal_EN	0.00103499	Syalakh-Belkachi	0.906698	0.0763083	11.882	FALSE	4	TRUE
Greenland_Saqqaq.SG	Yakutia_pop_orig_qpAdms_5b_Saqqaq+Athabask:Greenland_Saqqaq.SG=Ust_Kyakhta+Transbaikal_EMN_9-8kya+Syalakh-Belkachi+Cisbaikal_EN	0.00103499	Cisbaikal_EN	0.0208101	0.23991	0.0867415	FALSE	4	TRUE
Greenland_Saqqaq.SG	Yakutia_pop_orig_qpAdms_5b_Saqqaq+Athabask:Greenland_Saqqaq.SG=Khaiyrgas.SG+China_NEastAsia_Inland_EN+Syalakh-Belkachi+Cisbaikal_LNBA	0.000998903	Khaiyrgas.SG	0.0471627	0.0574307	0.821211	FALSE	4	TRUE
Greenland_Saqqaq.SG	Yakutia_pop_orig_qpAdms_5b_Saqqaq+Athabask:Greenland_Saqqaq.SG=Khaiyrgas.SG+China_NEastAsia_Inland_EN+Syalakh-Belkachi+Cisbaikal_LNBA	0.000998903	China_NEastAsia_Inland_EN	0.0470017	0.0577621	0.813712	FALSE	4	TRUE
Greenland_Saqqaq.SG	Yakutia_pop_orig_qpAdms_5b_Saqqaq+Athabask:Greenland_Saqqaq.SG=Khaiyrgas.SG+China_NEastAsia_Inland_EN+Syalakh-Belkachi+Cisbaikal_LNBA	0.000998903	Syalakh-Belkachi	0.818298	0.0788424	10.3789	FALSE	4	TRUE
Greenland_Saqqaq.SG	Yakutia_pop_orig_qpAdms_5b_Saqqaq+Athabask:Greenland_Saqqaq.SG=Khaiyrgas.SG+China_NEastAsia_Inland_EN+Syalakh-Belkachi+Cisbaikal_LNBA	0.000998903	Cisbaikal_LNBA	0.0875373	0.0817668	1.07057	FALSE	4	TRUE
Greenland_Saqqaq.SG	Yakutia_pop_orig_qpAdms_5b_Saqqaq+Athabask:Greenland_Saqqaq.SG=China_AmurRiver_LPaleolithic_14K+Dzhilinda-1_M_N.SG+Syalakh-Belkachi+Cisbaikal_EN	0.000984957	China_AmurRiver_LPaleolithic_14K	0.0217283	0.0479666	0.452988	FALSE	4	TRUE
Greenland_Saqqaq.SG	Yakutia_pop_orig_qpAdms_5b_Saqqaq+Athabask:Greenland_Saqqaq.SG=China_AmurRiver_LPaleolithic_14K+Dzhilinda-1_M_N.SG+Syalakh-Belkachi+Cisbaikal_EN	0.000984957	Dzhilinda-1_M_N.SG	0.782553	0.980767	0.797899	FALSE	4	TRUE
Greenland_Saqqaq.SG	Yakutia_pop_orig_qpAdms_5b_Saqqaq+Athabask:Greenland_Saqqaq.SG=China_AmurRiver_LPaleolithic_14K+Dzhilinda-1_M_N.SG+Syalakh-Belkachi+Cisbaikal_EN	0.000984957	Syalakh-Belkachi	0.0269694	1.11215	0.0242497	FALSE	4	TRUE
Greenland_Saqqaq.SG	Yakutia_pop_orig_qpAdms_5b_Saqqaq+Athabask:Greenland_Saqqaq.SG=China_AmurRiver_LPaleolithic_14K+Dzhilinda-1_M_N.SG+Syalakh-Belkachi+Cisbaikal_EN	0.000984957	Cisbaikal_EN	0.168749	0.176339	0.956957	FALSE	4	TRUE
Greenland_Saqqaq.SG	Yakutia_pop_orig_qpAdms_5b_Saqqaq+Athabask:Greenland_Saqqaq.SG=Ust_Kyakhta+China_AmurRiver_LPaleolithic_14K+China_NEastAsia_Inland_EN+Syalakh-Belkachi	0.000984607	Ust_Kyakhta	0.0317533	0.0397899	0.798024	FALSE	4	TRUE
Greenland_Saqqaq.SG	Yakutia_pop_orig_qpAdms_5b_Saqqaq+Athabask:Greenland_Saqqaq.SG=Ust_Kyakhta+China_AmurRiver_LPaleolithic_14K+China_NEastAsia_Inland_EN+Syalakh-Belkachi	0.000984607	China_AmurRiver_LPaleolithic_14K	0.0103298	0.0467574	0.220923	FALSE	4	TRUE
Greenland_Saqqaq.SG	Yakutia_pop_orig_qpAdms_5b_Saqqaq+Athabask:Greenland_Saqqaq.SG=Ust_Kyakhta+China_AmurRiver_LPaleolithic_14K+China_NEastAsia_Inland_EN+Syalakh-Belkachi	0.000984607	China_NEastAsia_Inland_EN	0.0452916	0.0717999	0.630802	FALSE	4	TRUE
Greenland_Saqqaq.SG	Yakutia_pop_orig_qpAdms_5b_Saqqaq+Athabask:Greenland_Saqqaq.SG=Ust_Kyakhta+China_AmurRiver_LPaleolithic_14K+China_NEastAsia_Inland_EN+Syalakh-Belkachi	0.000984607	Syalakh-Belkachi	0.912625	0.0594734	15.3451	FALSE	4	TRUE
Greenland_Saqqaq.SG	Yakutia_pop_orig_qpAdms_5b_Saqqaq+Athabask:Greenland_Saqqaq.SG=Ust_Kyakhta+Dzhilinda-1_M_N.SG+Syalakh-Belkachi+Transbaikal_EMN_7.5-6kya	0.000920787	Ust_Kyakhta	0.0387147	0.156991	0.246604	FALSE	4	TRUE
Greenland_Saqqaq.SG	Yakutia_pop_orig_qpAdms_5b_Saqqaq+Athabask:Greenland_Saqqaq.SG=Ust_Kyakhta+Dzhilinda-1_M_N.SG+Syalakh-Belkachi+Transbaikal_EMN_7.5-6kya	0.000920787	Dzhilinda-1_M_N.SG	0.197915	1.79937	0.109991	FALSE	4	TRUE
Greenland_Saqqaq.SG	Yakutia_pop_orig_qpAdms_5b_Saqqaq+Athabask:Greenland_Saqqaq.SG=Ust_Kyakhta+Dzhilinda-1_M_N.SG+Syalakh-Belkachi+Transbaikal_EMN_7.5-6kya	0.000920787	Syalakh-Belkachi	0.676019	1.99665	0.338577	FALSE	4	TRUE
Greenland_Saqqaq.SG	Yakutia_pop_orig_qpAdms_5b_Saqqaq+Athabask:Greenland_Saqqaq.SG=Ust_Kyakhta+Dzhilinda-1_M_N.SG+Syalakh-Belkachi+Transbaikal_EMN_7.5-6kya	0.000920787	Transbaikal_EMN_7.5-6kya	0.087351	0.352164	0.248041	FALSE	4	TRUE
Greenland_Saqqaq.SG	Yakutia_pop_orig_qpAdms_5b_Saqqaq+Athabask:Greenland_Saqqaq.SG=China_AmurRiver_EarlyN+Dzhilinda-1_M_N.SG+Syalakh-Belkachi+Cisbaikal_EN	0.000917318	China_AmurRiver_EarlyN	0.00285335	0.0425066	0.0671272	FALSE	4	TRUE
Greenland_Saqqaq.SG	Yakutia_pop_orig_qpAdms_5b_Saqqaq+Athabask:Greenland_Saqqaq.SG=China_AmurRiver_EarlyN+Dzhilinda-1_M_N.SG+Syalakh-Belkachi+Cisbaikal_EN	0.000917318	Dzhilinda-1_M_N.SG	0.712788	0.940719	0.757706	FALSE	4	TRUE
Greenland_Saqqaq.SG	Yakutia_pop_orig_qpAdms_5b_Saqqaq+Athabask:Greenland_Saqqaq.SG=China_AmurRiver_EarlyN+Dzhilinda-1_M_N.SG+Syalakh-Belkachi+Cisbaikal_EN	0.000917318	Syalakh-Belkachi	0.107336	1.09714	0.0978321	FALSE	4	TRUE
Greenland_Saqqaq.SG	Yakutia_pop_orig_qpAdms_5b_Saqqaq+Athabask:Greenland_Saqqaq.SG=China_AmurRiver_EarlyN+Dzhilinda-1_M_N.SG+Syalakh-Belkachi+Cisbaikal_EN	0.000917318	Cisbaikal_EN	0.177022	0.189929	0.932046	FALSE	4	TRUE
Greenland_Saqqaq.SG	Yakutia_pop_orig_qpAdms_5b_Saqqaq+Athabask:Greenland_Saqqaq.SG=Russia_AfontovaGora3+Ust_Kyakhta+China_NEastAsia_Inland_EN+Syalakh-Belkachi	0.000873065	Russia_AfontovaGora3	0.00625476	0.0175425	0.356549	FALSE	4	TRUE
Greenland_Saqqaq.SG	Yakutia_pop_orig_qpAdms_5b_Saqqaq+Athabask:Greenland_Saqqaq.SG=Russia_AfontovaGora3+Ust_Kyakhta+China_NEastAsia_Inland_EN+Syalakh-Belkachi	0.000873065	Ust_Kyakhta	0.0288048	0.0430047	0.669804	FALSE	4	TRUE
Greenland_Saqqaq.SG	Yakutia_pop_orig_qpAdms_5b_Saqqaq+Athabask:Greenland_Saqqaq.SG=Russia_AfontovaGora3+Ust_Kyakhta+China_NEastAsia_Inland_EN+Syalakh-Belkachi	0.000873065	China_NEastAsia_Inland_EN	0.0678777	0.0602966	1.12573	FALSE	4	TRUE
Greenland_Saqqaq.SG	Yakutia_pop_orig_qpAdms_5b_Saqqaq+Athabask:Greenland_Saqqaq.SG=Russia_AfontovaGora3+Ust_Kyakhta+China_NEastAsia_Inland_EN+Syalakh-Belkachi	0.000873065	Syalakh-Belkachi	0.897063	0.0694931	12.9087	FALSE	4	TRUE
Greenland_Saqqaq.SG	Yakutia_pop_orig_qpAdms_5b_Saqqaq+Athabask:Greenland_Saqqaq.SG=Ust_Kyakhta+Syalakh-Belkachi+China_AmurRiver_N+Cisbaikal_EN	0.00074397	Ust_Kyakhta	0.0551099	0.0419556	1.31353	FALSE	4	TRUE
Greenland_Saqqaq.SG	Yakutia_pop_orig_qpAdms_5b_Saqqaq+Athabask:Greenland_Saqqaq.SG=Ust_Kyakhta+Syalakh-Belkachi+China_AmurRiver_N+Cisbaikal_EN	0.00074397	Syalakh-Belkachi	0.879273	0.0730003	12.0448	FALSE	4	TRUE
Greenland_Saqqaq.SG	Yakutia_pop_orig_qpAdms_5b_Saqqaq+Athabask:Greenland_Saqqaq.SG=Ust_Kyakhta+Syalakh-Belkachi+China_AmurRiver_N+Cisbaikal_EN	0.00074397	China_AmurRiver_N	0.0474159	0.0394277	1.2026	FALSE	4	TRUE
Greenland_Saqqaq.SG	Yakutia_pop_orig_qpAdms_5b_Saqqaq+Athabask:Greenland_Saqqaq.SG=Ust_Kyakhta+Syalakh-Belkachi+China_AmurRiver_N+Cisbaikal_EN	0.00074397	Cisbaikal_EN	0.018201	0.0706645	0.257569	FALSE	4	TRUE
Greenland_Saqqaq.SG	Yakutia_pop_orig_qpAdms_5b_Saqqaq+Athabask:Greenland_Saqqaq.SG=Dzhilinda-1_M_N.SG+Syalakh-Belkachi+China_AmurRiver_N+Cisbaikal_LNBA	0.000706644	Dzhilinda-1_M_N.SG	0.0353871	0.428485	0.0825867	FALSE	4	TRUE
Greenland_Saqqaq.SG	Yakutia_pop_orig_qpAdms_5b_Saqqaq+Athabask:Greenland_Saqqaq.SG=Dzhilinda-1_M_N.SG+Syalakh-Belkachi+China_AmurRiver_N+Cisbaikal_LNBA	0.000706644	Syalakh-Belkachi	0.76777	0.393068	1.95328	FALSE	4	TRUE
Greenland_Saqqaq.SG	Yakutia_pop_orig_qpAdms_5b_Saqqaq+Athabask:Greenland_Saqqaq.SG=Dzhilinda-1_M_N.SG+Syalakh-Belkachi+China_AmurRiver_N+Cisbaikal_LNBA	0.000706644	China_AmurRiver_N	0.0436039	0.0457433	0.95323	FALSE	4	TRUE
Greenland_Saqqaq.SG	Yakutia_pop_orig_qpAdms_5b_Saqqaq+Athabask:Greenland_Saqqaq.SG=Dzhilinda-1_M_N.SG+Syalakh-Belkachi+China_AmurRiver_N+Cisbaikal_LNBA	0.000706644	Cisbaikal_LNBA	0.153239	0.0953957	1.60635	FALSE	4	TRUE
Greenland_Saqqaq.SG	Yakutia_pop_orig_qpAdms_5b_Saqqaq+Athabask:Greenland_Saqqaq.SG=China_AmurRiver_LPaleolithic_14K+China_NEastAsia_Inland_EN+Syalakh-Belkachi+Cisbaikal_LNBA	0.000691648	China_AmurRiver_LPaleolithic_14K	0.0276257	0.0485373	0.569165	FALSE	4	TRUE
Greenland_Saqqaq.SG	Yakutia_pop_orig_qpAdms_5b_Saqqaq+Athabask:Greenland_Saqqaq.SG=China_AmurRiver_LPaleolithic_14K+China_NEastAsia_Inland_EN+Syalakh-Belkachi+Cisbaikal_LNBA	0.000691648	China_NEastAsia_Inland_EN	0.00241433	0.0788086	0.0306354	FALSE	4	TRUE
Greenland_Saqqaq.SG	Yakutia_pop_orig_qpAdms_5b_Saqqaq+Athabask:Greenland_Saqqaq.SG=China_AmurRiver_LPaleolithic_14K+China_NEastAsia_Inland_EN+Syalakh-Belkachi+Cisbaikal_LNBA	0.000691648	Syalakh-Belkachi	0.840434	0.0677286	12.4089	FALSE	4	TRUE
Greenland_Saqqaq.SG	Yakutia_pop_orig_qpAdms_5b_Saqqaq+Athabask:Greenland_Saqqaq.SG=China_AmurRiver_LPaleolithic_14K+China_NEastAsia_Inland_EN+Syalakh-Belkachi+Cisbaikal_LNBA	0.000691648	Cisbaikal_LNBA	0.129526	0.0689484	1.87859	FALSE	4	TRUE
Greenland_Saqqaq.SG	Yakutia_pop_orig_qpAdms_5b_Saqqaq+Athabask:Greenland_Saqqaq.SG=Altai_N_9kya+Ust_Kyakhta+China_NEastAsia_Inland_EN+Syalakh-Belkachi	0.000674968	Altai_N_9kya	0.0304034	0.0338109	0.899218	FALSE	4	TRUE
Greenland_Saqqaq.SG	Yakutia_pop_orig_qpAdms_5b_Saqqaq+Athabask:Greenland_Saqqaq.SG=Altai_N_9kya+Ust_Kyakhta+China_NEastAsia_Inland_EN+Syalakh-Belkachi	0.000674968	Ust_Kyakhta	0.0112643	0.0470053	0.23964	FALSE	4	TRUE
Greenland_Saqqaq.SG	Yakutia_pop_orig_qpAdms_5b_Saqqaq+Athabask:Greenland_Saqqaq.SG=Altai_N_9kya+Ust_Kyakhta+China_NEastAsia_Inland_EN+Syalakh-Belkachi	0.000674968	China_NEastAsia_Inland_EN	0.0757483	0.0577084	1.3126	FALSE	4	TRUE
Greenland_Saqqaq.SG	Yakutia_pop_orig_qpAdms_5b_Saqqaq+Athabask:Greenland_Saqqaq.SG=Altai_N_9kya+Ust_Kyakhta+China_NEastAsia_Inland_EN+Syalakh-Belkachi	0.000674968	Syalakh-Belkachi	0.882584	0.0720492	12.2497	FALSE	4	TRUE
Greenland_Saqqaq.SG	Yakutia_pop_orig_qpAdms_5b_Saqqaq+Athabask:Greenland_Saqqaq.SG=Khaiyrgas.SG+China_NEastAsia_Inland_EN+Transbaikal_EMN_9-8kya+Syalakh-Belkachi	0.000637758	Khaiyrgas.SG	0.0894511	0.113445	0.788499	FALSE	4	TRUE
Greenland_Saqqaq.SG	Yakutia_pop_orig_qpAdms_5b_Saqqaq+Athabask:Greenland_Saqqaq.SG=Khaiyrgas.SG+China_NEastAsia_Inland_EN+Transbaikal_EMN_9-8kya+Syalakh-Belkachi	0.000637758	China_NEastAsia_Inland_EN	0.0416181	0.173507	0.239865	FALSE	4	TRUE
Greenland_Saqqaq.SG	Yakutia_pop_orig_qpAdms_5b_Saqqaq+Athabask:Greenland_Saqqaq.SG=Khaiyrgas.SG+China_NEastAsia_Inland_EN+Transbaikal_EMN_9-8kya+Syalakh-Belkachi	0.000637758	Transbaikal_EMN_9-8kya	0.0412862	0.246684	0.167365	FALSE	4	TRUE
Greenland_Saqqaq.SG	Yakutia_pop_orig_qpAdms_5b_Saqqaq+Athabask:Greenland_Saqqaq.SG=Khaiyrgas.SG+China_NEastAsia_Inland_EN+Transbaikal_EMN_9-8kya+Syalakh-Belkachi	0.000637758	Syalakh-Belkachi	0.827645	0.200665	4.12451	FALSE	4	TRUE
Greenland_Saqqaq.SG	Yakutia_pop_orig_qpAdms_5b_Saqqaq+Athabask:Greenland_Saqqaq.SG=China_NEastAsia_Inland_EN+Syalakh-Belkachi+China_AmurRiver_N+Cisbaikal_LNBA	0.000626762	China_NEastAsia_Inland_EN	0.0113606	0.0812324	0.139854	FALSE	4	TRUE
Greenland_Saqqaq.SG	Yakutia_pop_orig_qpAdms_5b_Saqqaq+Athabask:Greenland_Saqqaq.SG=China_NEastAsia_Inland_EN+Syalakh-Belkachi+China_AmurRiver_N+Cisbaikal_LNBA	0.000626762	Syalakh-Belkachi	0.828898	0.0709865	11.6768	FALSE	4	TRUE
Greenland_Saqqaq.SG	Yakutia_pop_orig_qpAdms_5b_Saqqaq+Athabask:Greenland_Saqqaq.SG=China_NEastAsia_Inland_EN+Syalakh-Belkachi+China_AmurRiver_N+Cisbaikal_LNBA	0.000626762	China_AmurRiver_N	0.0274394	0.0555711	0.493771	FALSE	4	TRUE
Greenland_Saqqaq.SG	Yakutia_pop_orig_qpAdms_5b_Saqqaq+Athabask:Greenland_Saqqaq.SG=China_NEastAsia_Inland_EN+Syalakh-Belkachi+China_AmurRiver_N+Cisbaikal_LNBA	0.000626762	Cisbaikal_LNBA	0.132302	0.0718963	1.84018	FALSE	4	TRUE
Greenland_Saqqaq.SG	Yakutia_pop_orig_qpAdms_5b_Saqqaq+Athabask:Greenland_Saqqaq.SG=Ust_Kyakhta+China_AmurRiver_EarlyN+Syalakh-Belkachi+Cisbaikal_EN	0.000614115	Ust_Kyakhta	0.0539454	0.0418776	1.28817	FALSE	4	TRUE
Greenland_Saqqaq.SG	Yakutia_pop_orig_qpAdms_5b_Saqqaq+Athabask:Greenland_Saqqaq.SG=Ust_Kyakhta+China_AmurRiver_EarlyN+Syalakh-Belkachi+Cisbaikal_EN	0.000614115	China_AmurRiver_EarlyN	0.0134366	0.0350258	0.383621	FALSE	4	TRUE
Greenland_Saqqaq.SG	Yakutia_pop_orig_qpAdms_5b_Saqqaq+Athabask:Greenland_Saqqaq.SG=Ust_Kyakhta+China_AmurRiver_EarlyN+Syalakh-Belkachi+Cisbaikal_EN	0.000614115	Syalakh-Belkachi	0.886211	0.0722596	12.2643	FALSE	4	TRUE
Greenland_Saqqaq.SG	Yakutia_pop_orig_qpAdms_5b_Saqqaq+Athabask:Greenland_Saqqaq.SG=Ust_Kyakhta+China_AmurRiver_EarlyN+Syalakh-Belkachi+Cisbaikal_EN	0.000614115	Cisbaikal_EN	0.046407	0.0720382	0.6442	FALSE	4	TRUE
Greenland_Saqqaq.SG	Yakutia_pop_orig_qpAdms_5b_Saqqaq+Athabask:Greenland_Saqqaq.SG=China_AmurRiver_Mesolithic+China_NEastAsia_Inland_EN+Syalakh-Belkachi+Cisbaikal_LNBA	0.000570254	China_AmurRiver_Mesolithic	0.00639331	0.0498585	0.128229	FALSE	4	TRUE
Greenland_Saqqaq.SG	Yakutia_pop_orig_qpAdms_5b_Saqqaq+Athabask:Greenland_Saqqaq.SG=China_AmurRiver_Mesolithic+China_NEastAsia_Inland_EN+Syalakh-Belkachi+Cisbaikal_LNBA	0.000570254	China_NEastAsia_Inland_EN	0.0270477	0.0807862	0.334806	FALSE	4	TRUE
Greenland_Saqqaq.SG	Yakutia_pop_orig_qpAdms_5b_Saqqaq+Athabask:Greenland_Saqqaq.SG=China_AmurRiver_Mesolithic+China_NEastAsia_Inland_EN+Syalakh-Belkachi+Cisbaikal_LNBA	0.000570254	Syalakh-Belkachi	0.84293	0.068676	12.274	FALSE	4	TRUE
Greenland_Saqqaq.SG	Yakutia_pop_orig_qpAdms_5b_Saqqaq+Athabask:Greenland_Saqqaq.SG=China_AmurRiver_Mesolithic+China_NEastAsia_Inland_EN+Syalakh-Belkachi+Cisbaikal_LNBA	0.000570254	Cisbaikal_LNBA	0.123629	0.0709641	1.74214	FALSE	4	TRUE
Greenland_Saqqaq.SG	Yakutia_pop_orig_qpAdms_5b_Saqqaq+Athabask:Greenland_Saqqaq.SG=Ust_Kyakhta+Dzhilinda-1_M_N.SG+Syalakh-Belkachi+China_AmurRiver_N	0.000555016	Ust_Kyakhta	0.0425246	0.0519846	0.818022	FALSE	4	TRUE
Greenland_Saqqaq.SG	Yakutia_pop_orig_qpAdms_5b_Saqqaq+Athabask:Greenland_Saqqaq.SG=Ust_Kyakhta+Dzhilinda-1_M_N.SG+Syalakh-Belkachi+China_AmurRiver_N	0.000555016	Dzhilinda-1_M_N.SG	0.0810528	0.370233	0.218924	FALSE	4	TRUE
Greenland_Saqqaq.SG	Yakutia_pop_orig_qpAdms_5b_Saqqaq+Athabask:Greenland_Saqqaq.SG=Ust_Kyakhta+Dzhilinda-1_M_N.SG+Syalakh-Belkachi+China_AmurRiver_N	0.000555016	Syalakh-Belkachi	0.829189	0.368	2.25323	FALSE	4	TRUE
Greenland_Saqqaq.SG	Yakutia_pop_orig_qpAdms_5b_Saqqaq+Athabask:Greenland_Saqqaq.SG=Ust_Kyakhta+Dzhilinda-1_M_N.SG+Syalakh-Belkachi+China_AmurRiver_N	0.000555016	China_AmurRiver_N	0.0472338	0.0443616	1.06474	FALSE	4	TRUE
Greenland_Saqqaq.SG	Yakutia_pop_orig_qpAdms_5b_Saqqaq+Athabask:Greenland_Saqqaq.SG=Khaiyrgas.SG+Transbaikal_EMN_9-8kya+Syalakh-Belkachi+Cisbaikal_LNBA	0.000545021	Khaiyrgas.SG	0.0836853	0.0837225	0.999556	FALSE	4	TRUE
Greenland_Saqqaq.SG	Yakutia_pop_orig_qpAdms_5b_Saqqaq+Athabask:Greenland_Saqqaq.SG=Khaiyrgas.SG+Transbaikal_EMN_9-8kya+Syalakh-Belkachi+Cisbaikal_LNBA	0.000545021	Transbaikal_EMN_9-8kya	0.0687835	0.087448	0.786564	FALSE	4	TRUE
Greenland_Saqqaq.SG	Yakutia_pop_orig_qpAdms_5b_Saqqaq+Athabask:Greenland_Saqqaq.SG=Khaiyrgas.SG+Transbaikal_EMN_9-8kya+Syalakh-Belkachi+Cisbaikal_LNBA	0.000545021	Syalakh-Belkachi	0.762288	0.118627	6.42594	FALSE	4	TRUE
Greenland_Saqqaq.SG	Yakutia_pop_orig_qpAdms_5b_Saqqaq+Athabask:Greenland_Saqqaq.SG=Khaiyrgas.SG+Transbaikal_EMN_9-8kya+Syalakh-Belkachi+Cisbaikal_LNBA	0.000545021	Cisbaikal_LNBA	0.0852433	0.0890166	0.957612	FALSE	4	TRUE
Greenland_Saqqaq.SG	Yakutia_pop_orig_qpAdms_5b_Saqqaq+Athabask:Greenland_Saqqaq.SG=China_NEastAsia_Inland_EN+Dzhilinda-1_M_N.SG+Syalakh-Belkachi+China_AmurRiver_N	0.000543188	China_NEastAsia_Inland_EN	0.0901012	0.0740987	1.21596	FALSE	4	TRUE
Greenland_Saqqaq.SG	Yakutia_pop_orig_qpAdms_5b_Saqqaq+Athabask:Greenland_Saqqaq.SG=China_NEastAsia_Inland_EN+Dzhilinda-1_M_N.SG+Syalakh-Belkachi+China_AmurRiver_N	0.000543188	Dzhilinda-1_M_N.SG	0.259399	0.429967	0.603299	FALSE	4	TRUE
Greenland_Saqqaq.SG	Yakutia_pop_orig_qpAdms_5b_Saqqaq+Athabask:Greenland_Saqqaq.SG=China_NEastAsia_Inland_EN+Dzhilinda-1_M_N.SG+Syalakh-Belkachi+China_AmurRiver_N	0.000543188	Syalakh-Belkachi	0.645294	0.47217	1.36666	FALSE	4	TRUE
Greenland_Saqqaq.SG	Yakutia_pop_orig_qpAdms_5b_Saqqaq+Athabask:Greenland_Saqqaq.SG=China_NEastAsia_Inland_EN+Dzhilinda-1_M_N.SG+Syalakh-Belkachi+China_AmurRiver_N	0.000543188	China_AmurRiver_N	0.00520613	0.0525914	0.0989921	FALSE	4	TRUE
Greenland_Saqqaq.SG	Yakutia_pop_orig_qpAdms_5b_Saqqaq+Athabask:Greenland_Saqqaq.SG=China_NEastAsia_Coastal_EN+China_NEastAsia_Inland_EN+Syalakh-Belkachi+Cisbaikal_LNBA	0.000540078	China_NEastAsia_Coastal_EN	0.0130138	0.0725777	0.179309	FALSE	4	TRUE
Greenland_Saqqaq.SG	Yakutia_pop_orig_qpAdms_5b_Saqqaq+Athabask:Greenland_Saqqaq.SG=China_NEastAsia_Coastal_EN+China_NEastAsia_Inland_EN+Syalakh-Belkachi+Cisbaikal_LNBA	0.000540078	China_NEastAsia_Inland_EN	0.0185687	0.0956536	0.194124	FALSE	4	TRUE
Greenland_Saqqaq.SG	Yakutia_pop_orig_qpAdms_5b_Saqqaq+Athabask:Greenland_Saqqaq.SG=China_NEastAsia_Coastal_EN+China_NEastAsia_Inland_EN+Syalakh-Belkachi+Cisbaikal_LNBA	0.000540078	Syalakh-Belkachi	0.847545	0.0696691	12.1653	FALSE	4	TRUE
Greenland_Saqqaq.SG	Yakutia_pop_orig_qpAdms_5b_Saqqaq+Athabask:Greenland_Saqqaq.SG=China_NEastAsia_Coastal_EN+China_NEastAsia_Inland_EN+Syalakh-Belkachi+Cisbaikal_LNBA	0.000540078	Cisbaikal_LNBA	0.120872	0.0685972	1.76206	FALSE	4	TRUE
Greenland_Saqqaq.SG	Yakutia_pop_orig_qpAdms_5b_Saqqaq+Athabask:Greenland_Saqqaq.SG=Ust_Kyakhta+China_NEastAsia_Inland_EN+Syalakh-Belkachi+Altai_N_7.5-6kya	0.000534081	Ust_Kyakhta	0.0186238	0.0473266	0.393518	FALSE	4	TRUE
Greenland_Saqqaq.SG	Yakutia_pop_orig_qpAdms_5b_Saqqaq+Athabask:Greenland_Saqqaq.SG=Ust_Kyakhta+China_NEastAsia_Inland_EN+Syalakh-Belkachi+Altai_N_7.5-6kya	0.000534081	China_NEastAsia_Inland_EN	0.0737138	0.058875	1.25204	FALSE	4	TRUE
Greenland_Saqqaq.SG	Yakutia_pop_orig_qpAdms_5b_Saqqaq+Athabask:Greenland_Saqqaq.SG=Ust_Kyakhta+China_NEastAsia_Inland_EN+Syalakh-Belkachi+Altai_N_7.5-6kya	0.000534081	Syalakh-Belkachi	0.887386	0.0736919	12.0418	FALSE	4	TRUE
Greenland_Saqqaq.SG	Yakutia_pop_orig_qpAdms_5b_Saqqaq+Athabask:Greenland_Saqqaq.SG=Ust_Kyakhta+China_NEastAsia_Inland_EN+Syalakh-Belkachi+Altai_N_7.5-6kya	0.000534081	Altai_N_7.5-6kya	0.020276	0.0361597	0.560734	FALSE	4	TRUE
Greenland_Saqqaq.SG	Yakutia_pop_orig_qpAdms_5b_Saqqaq+Athabask:Greenland_Saqqaq.SG=Syalakh-Belkachi+Transbaikal_EMN_7.5-6kya+China_AmurRiver_N+Cisbaikal_LNBA	0.000511894	Syalakh-Belkachi	0.80339	0.0779567	10.3056	FALSE	4	TRUE
Greenland_Saqqaq.SG	Yakutia_pop_orig_qpAdms_5b_Saqqaq+Athabask:Greenland_Saqqaq.SG=Syalakh-Belkachi+Transbaikal_EMN_7.5-6kya+China_AmurRiver_N+Cisbaikal_LNBA	0.000511894	Transbaikal_EMN_7.5-6kya	0.00492057	0.0631892	0.0778705	FALSE	4	TRUE
Greenland_Saqqaq.SG	Yakutia_pop_orig_qpAdms_5b_Saqqaq+Athabask:Greenland_Saqqaq.SG=Syalakh-Belkachi+Transbaikal_EMN_7.5-6kya+China_AmurRiver_N+Cisbaikal_LNBA	0.000511894	China_AmurRiver_N	0.0368379	0.0422487	0.87193	FALSE	4	TRUE
Greenland_Saqqaq.SG	Yakutia_pop_orig_qpAdms_5b_Saqqaq+Athabask:Greenland_Saqqaq.SG=Syalakh-Belkachi+Transbaikal_EMN_7.5-6kya+China_AmurRiver_N+Cisbaikal_LNBA	0.000511894	Cisbaikal_LNBA	0.154851	0.0622605	2.48715	FALSE	4	TRUE
Greenland_Saqqaq.SG	Yakutia_pop_orig_qpAdms_5b_Saqqaq+Athabask:Greenland_Saqqaq.SG=Khaiyrgas.SG+Syalakh-Belkachi+Transbaikal_EMN_7.5-6kya+Cisbaikal_EN	0.000511091	Khaiyrgas.SG	0.122887	0.0935682	1.31334	FALSE	4	TRUE
Greenland_Saqqaq.SG	Yakutia_pop_orig_qpAdms_5b_Saqqaq+Athabask:Greenland_Saqqaq.SG=Khaiyrgas.SG+Syalakh-Belkachi+Transbaikal_EMN_7.5-6kya+Cisbaikal_EN	0.000511091	Syalakh-Belkachi	0.751625	0.138894	5.41151	FALSE	4	TRUE
Greenland_Saqqaq.SG	Yakutia_pop_orig_qpAdms_5b_Saqqaq+Athabask:Greenland_Saqqaq.SG=Khaiyrgas.SG+Syalakh-Belkachi+Transbaikal_EMN_7.5-6kya+Cisbaikal_EN	0.000511091	Transbaikal_EMN_7.5-6kya	0.0912474	0.269839	0.338155	FALSE	4	TRUE
Greenland_Saqqaq.SG	Yakutia_pop_orig_qpAdms_5b_Saqqaq+Athabask:Greenland_Saqqaq.SG=Khaiyrgas.SG+Syalakh-Belkachi+Transbaikal_EMN_7.5-6kya+Cisbaikal_EN	0.000511091	Cisbaikal_EN	0.0342403	0.267946	0.127788	FALSE	4	TRUE
Greenland_Saqqaq.SG	Yakutia_pop_orig_qpAdms_5b_Saqqaq+Athabask:Greenland_Saqqaq.SG=Ust_Kyakhta+China_AmurRiver_LPaleolithic_14K+Syalakh-Belkachi+Cisbaikal_EN	0.000508722	Ust_Kyakhta	0.053425	0.0417102	1.28086	FALSE	4	TRUE
Greenland_Saqqaq.SG	Yakutia_pop_orig_qpAdms_5b_Saqqaq+Athabask:Greenland_Saqqaq.SG=Ust_Kyakhta+China_AmurRiver_LPaleolithic_14K+Syalakh-Belkachi+Cisbaikal_EN	0.000508722	China_AmurRiver_LPaleolithic_14K	0.037997	0.0334944	1.13443	FALSE	4	TRUE
Greenland_Saqqaq.SG	Yakutia_pop_orig_qpAdms_5b_Saqqaq+Athabask:Greenland_Saqqaq.SG=Ust_Kyakhta+China_AmurRiver_LPaleolithic_14K+Syalakh-Belkachi+Cisbaikal_EN	0.000508722	Syalakh-Belkachi	0.883282	0.0716216	12.3326	FALSE	4	TRUE
Greenland_Saqqaq.SG	Yakutia_pop_orig_qpAdms_5b_Saqqaq+Athabask:Greenland_Saqqaq.SG=Ust_Kyakhta+China_AmurRiver_LPaleolithic_14K+Syalakh-Belkachi+Cisbaikal_EN	0.000508722	Cisbaikal_EN	0.0252958	0.0694945	0.363997	FALSE	4	TRUE
Greenland_Saqqaq.SG	Yakutia_pop_orig_qpAdms_5b_Saqqaq+Athabask:Greenland_Saqqaq.SG=China_NEastAsia_Coastal_EN+Dzhilinda-1_M_N.SG+Syalakh-Belkachi+Cisbaikal_EN	0.000492252	China_NEastAsia_Coastal_EN	0.0602369	0.0501806	1.2004	FALSE	4	TRUE
Greenland_Saqqaq.SG	Yakutia_pop_orig_qpAdms_5b_Saqqaq+Athabask:Greenland_Saqqaq.SG=China_NEastAsia_Coastal_EN+Dzhilinda-1_M_N.SG+Syalakh-Belkachi+Cisbaikal_EN	0.000492252	Dzhilinda-1_M_N.SG	0.635283	1.14707	0.55383	FALSE	4	TRUE
Greenland_Saqqaq.SG	Yakutia_pop_orig_qpAdms_5b_Saqqaq+Athabask:Greenland_Saqqaq.SG=China_NEastAsia_Coastal_EN+Dzhilinda-1_M_N.SG+Syalakh-Belkachi+Cisbaikal_EN	0.000492252	Syalakh-Belkachi	0.190254	1.33016	0.143031	FALSE	4	TRUE
Greenland_Saqqaq.SG	Yakutia_pop_orig_qpAdms_5b_Saqqaq+Athabask:Greenland_Saqqaq.SG=China_NEastAsia_Coastal_EN+Dzhilinda-1_M_N.SG+Syalakh-Belkachi+Cisbaikal_EN	0.000492252	Cisbaikal_EN	0.114226	0.189239	0.603606	FALSE	4	TRUE
Greenland_Saqqaq.SG	Yakutia_pop_orig_qpAdms_5b_Saqqaq+Athabask:Greenland_Saqqaq.SG=Khaiyrgas.SG+China_NEastAsia_Inland_EN+Syalakh-Belkachi+Mongolia_N_North	0.00046494	Khaiyrgas.SG	0.0798226	0.0584916	1.36468	FALSE	4	TRUE
Greenland_Saqqaq.SG	Yakutia_pop_orig_qpAdms_5b_Saqqaq+Athabask:Greenland_Saqqaq.SG=Khaiyrgas.SG+China_NEastAsia_Inland_EN+Syalakh-Belkachi+Mongolia_N_North	0.00046494	China_NEastAsia_Inland_EN	0.0406341	0.126468	0.321299	FALSE	4	TRUE
Greenland_Saqqaq.SG	Yakutia_pop_orig_qpAdms_5b_Saqqaq+Athabask:Greenland_Saqqaq.SG=Khaiyrgas.SG+China_NEastAsia_Inland_EN+Syalakh-Belkachi+Mongolia_N_North	0.00046494	Syalakh-Belkachi	0.837275	0.0974814	8.58907	FALSE	4	TRUE
Greenland_Saqqaq.SG	Yakutia_pop_orig_qpAdms_5b_Saqqaq+Athabask:Greenland_Saqqaq.SG=Khaiyrgas.SG+China_NEastAsia_Inland_EN+Syalakh-Belkachi+Mongolia_N_North	0.00046494	Mongolia_N_North	0.0422687	0.1363	0.310116	FALSE	4	TRUE
Greenland_Saqqaq.SG	Yakutia_pop_orig_qpAdms_5b_Saqqaq+Athabask:Greenland_Saqqaq.SG=Ust_Kyakhta+China_AmurRiver_Mesolithic+Syalakh-Belkachi+Cisbaikal_EN	0.000463336	Ust_Kyakhta	0.0536857	0.0418883	1.28164	FALSE	4	TRUE
Greenland_Saqqaq.SG	Yakutia_pop_orig_qpAdms_5b_Saqqaq+Athabask:Greenland_Saqqaq.SG=Ust_Kyakhta+China_AmurRiver_Mesolithic+Syalakh-Belkachi+Cisbaikal_EN	0.000463336	China_AmurRiver_Mesolithic	0.0207332	0.0336063	0.616943	FALSE	4	TRUE
Greenland_Saqqaq.SG	Yakutia_pop_orig_qpAdms_5b_Saqqaq+Athabask:Greenland_Saqqaq.SG=Ust_Kyakhta+China_AmurRiver_Mesolithic+Syalakh-Belkachi+Cisbaikal_EN	0.000463336	Syalakh-Belkachi	0.886056	0.0727002	12.1878	FALSE	4	TRUE
Greenland_Saqqaq.SG	Yakutia_pop_orig_qpAdms_5b_Saqqaq+Athabask:Greenland_Saqqaq.SG=Ust_Kyakhta+China_AmurRiver_Mesolithic+Syalakh-Belkachi+Cisbaikal_EN	0.000463336	Cisbaikal_EN	0.0395249	0.0692793	0.570516	FALSE	4	TRUE
Greenland_Saqqaq.SG	Yakutia_pop_orig_qpAdms_5b_Saqqaq+Athabask:Greenland_Saqqaq.SG=Ust_Kyakhta+Transbaikal_EMN_9-8kya+Syalakh-Belkachi+China_AmurRiver_N	0.000451542	Ust_Kyakhta	0.0501157	0.0428983	1.16824	FALSE	4	TRUE
Greenland_Saqqaq.SG	Yakutia_pop_orig_qpAdms_5b_Saqqaq+Athabask:Greenland_Saqqaq.SG=Ust_Kyakhta+Transbaikal_EMN_9-8kya+Syalakh-Belkachi+China_AmurRiver_N	0.000451542	Transbaikal_EMN_9-8kya	0.0275666	0.0676142	0.407704	FALSE	4	TRUE
Greenland_Saqqaq.SG	Yakutia_pop_orig_qpAdms_5b_Saqqaq+Athabask:Greenland_Saqqaq.SG=Ust_Kyakhta+Transbaikal_EMN_9-8kya+Syalakh-Belkachi+China_AmurRiver_N	0.000451542	Syalakh-Belkachi	0.892147	0.0770953	11.572	FALSE	4	TRUE
Greenland_Saqqaq.SG	Yakutia_pop_orig_qpAdms_5b_Saqqaq+Athabask:Greenland_Saqqaq.SG=Ust_Kyakhta+Transbaikal_EMN_9-8kya+Syalakh-Belkachi+China_AmurRiver_N	0.000451542	China_AmurRiver_N	0.030171	0.0438916	0.687398	FALSE	4	TRUE
Greenland_Saqqaq.SG	Yakutia_pop_orig_qpAdms_5b_Saqqaq+Athabask:Greenland_Saqqaq.SG=China_AmurRiver_LPaleolithic_14K+China_NEastAsia_Inland_EN+Dzhilinda-1_M_N.SG+Syalakh-Belkachi	0.000444307	China_AmurRiver_LPaleolithic_14K	0.00750249	0.0507852	0.14773	FALSE	4	TRUE
Greenland_Saqqaq.SG	Yakutia_pop_orig_qpAdms_5b_Saqqaq+Athabask:Greenland_Saqqaq.SG=China_AmurRiver_LPaleolithic_14K+China_NEastAsia_Inland_EN+Dzhilinda-1_M_N.SG+Syalakh-Belkachi	0.000444307	China_NEastAsia_Inland_EN	0.0658098	0.0874859	0.752233	FALSE	4	TRUE
Greenland_Saqqaq.SG	Yakutia_pop_orig_qpAdms_5b_Saqqaq+Athabask:Greenland_Saqqaq.SG=China_AmurRiver_LPaleolithic_14K+China_NEastAsia_Inland_EN+Dzhilinda-1_M_N.SG+Syalakh-Belkachi	0.000444307	Dzhilinda-1_M_N.SG	0.0997992	0.386949	0.257913	FALSE	4	TRUE
Greenland_Saqqaq.SG	Yakutia_pop_orig_qpAdms_5b_Saqqaq+Athabask:Greenland_Saqqaq.SG=China_AmurRiver_LPaleolithic_14K+China_NEastAsia_Inland_EN+Dzhilinda-1_M_N.SG+Syalakh-Belkachi	0.000444307	Syalakh-Belkachi	0.826889	0.416296	1.9863	FALSE	4	TRUE
Greenland_Saqqaq.SG	Yakutia_pop_orig_qpAdms_5b_Saqqaq+Athabask:Greenland_Saqqaq.SG=China_AmurRiver_Mesolithic+Dzhilinda-1_M_N.SG+Syalakh-Belkachi+Cisbaikal_EN	0.000438837	China_AmurRiver_Mesolithic	0.0146051	0.043731	0.333977	FALSE	4	TRUE
Greenland_Saqqaq.SG	Yakutia_pop_orig_qpAdms_5b_Saqqaq+Athabask:Greenland_Saqqaq.SG=China_AmurRiver_Mesolithic+Dzhilinda-1_M_N.SG+Syalakh-Belkachi+Cisbaikal_EN	0.000438837	Dzhilinda-1_M_N.SG	0.678827	36.9913	0.018351	FALSE	4	TRUE
Greenland_Saqqaq.SG	Yakutia_pop_orig_qpAdms_5b_Saqqaq+Athabask:Greenland_Saqqaq.SG=China_AmurRiver_Mesolithic+Dzhilinda-1_M_N.SG+Syalakh-Belkachi+Cisbaikal_EN	0.000438837	Syalakh-Belkachi	0.149478	42.2478	0.00353811	FALSE	4	TRUE
Greenland_Saqqaq.SG	Yakutia_pop_orig_qpAdms_5b_Saqqaq+Athabask:Greenland_Saqqaq.SG=China_AmurRiver_Mesolithic+Dzhilinda-1_M_N.SG+Syalakh-Belkachi+Cisbaikal_EN	0.000438837	Cisbaikal_EN	0.15709	5.26731	0.0298236	FALSE	4	TRUE
Greenland_Saqqaq.SG	Yakutia_pop_orig_qpAdms_5b_Saqqaq+Athabask:Greenland_Saqqaq.SG=Khaiyrgas.SG+China_NEastAsia_Inland_EN+Syalakh-Belkachi+China_AmurRiver_N	0.000426663	Khaiyrgas.SG	0.0736577	0.0488375	1.50822	FALSE	4	TRUE
Greenland_Saqqaq.SG	Yakutia_pop_orig_qpAdms_5b_Saqqaq+Athabask:Greenland_Saqqaq.SG=Khaiyrgas.SG+China_NEastAsia_Inland_EN+Syalakh-Belkachi+China_AmurRiver_N	0.000426663	China_NEastAsia_Inland_EN	0.0643154	0.0719077	0.894416	FALSE	4	TRUE
Greenland_Saqqaq.SG	Yakutia_pop_orig_qpAdms_5b_Saqqaq+Athabask:Greenland_Saqqaq.SG=Khaiyrgas.SG+China_NEastAsia_Inland_EN+Syalakh-Belkachi+China_AmurRiver_N	0.000426663	Syalakh-Belkachi	0.845079	0.0806839	10.474	FALSE	4	TRUE
Greenland_Saqqaq.SG	Yakutia_pop_orig_qpAdms_5b_Saqqaq+Athabask:Greenland_Saqqaq.SG=Khaiyrgas.SG+China_NEastAsia_Inland_EN+Syalakh-Belkachi+China_AmurRiver_N	0.000426663	China_AmurRiver_N	0.0169474	0.0537516	0.315291	FALSE	4	TRUE
Greenland_Saqqaq.SG	Yakutia_pop_orig_qpAdms_5b_Saqqaq+Athabask:Greenland_Saqqaq.SG=Ust_Kyakhta+China_NEastAsia_Coastal_EN+Syalakh-Belkachi+Cisbaikal_EN	0.000420949	Ust_Kyakhta	0.0501429	0.0415626	1.20644	FALSE	4	TRUE
Greenland_Saqqaq.SG	Yakutia_pop_orig_qpAdms_5b_Saqqaq+Athabask:Greenland_Saqqaq.SG=Ust_Kyakhta+China_NEastAsia_Coastal_EN+Syalakh-Belkachi+Cisbaikal_EN	0.000420949	China_NEastAsia_Coastal_EN	0.0505639	0.0457453	1.10533	FALSE	4	TRUE
Greenland_Saqqaq.SG	Yakutia_pop_orig_qpAdms_5b_Saqqaq+Athabask:Greenland_Saqqaq.SG=Ust_Kyakhta+China_NEastAsia_Coastal_EN+Syalakh-Belkachi+Cisbaikal_EN	0.000420949	Syalakh-Belkachi	0.885893	0.0710321	12.4717	FALSE	4	TRUE
Greenland_Saqqaq.SG	Yakutia_pop_orig_qpAdms_5b_Saqqaq+Athabask:Greenland_Saqqaq.SG=Ust_Kyakhta+China_NEastAsia_Coastal_EN+Syalakh-Belkachi+Cisbaikal_EN	0.000420949	Cisbaikal_EN	0.0134006	0.0746497	0.179513	FALSE	4	TRUE
Greenland_Saqqaq.SG	Yakutia_pop_orig_qpAdms_5b_Saqqaq+Athabask:Greenland_Saqqaq.SG=Ust_Kyakhta+Syalakh-Belkachi+Transbaikal_EMN_7.5-6kya+China_AmurRiver_N	0.000403437	Ust_Kyakhta	0.0377186	0.0398775	0.945861	FALSE	4	TRUE
Greenland_Saqqaq.SG	Yakutia_pop_orig_qpAdms_5b_Saqqaq+Athabask:Greenland_Saqqaq.SG=Ust_Kyakhta+Syalakh-Belkachi+Transbaikal_EMN_7.5-6kya+China_AmurRiver_N	0.000403437	Syalakh-Belkachi	0.906043	0.0696956	13	FALSE	4	TRUE
Greenland_Saqqaq.SG	Yakutia_pop_orig_qpAdms_5b_Saqqaq+Athabask:Greenland_Saqqaq.SG=Ust_Kyakhta+Syalakh-Belkachi+Transbaikal_EMN_7.5-6kya+China_AmurRiver_N	0.000403437	Transbaikal_EMN_7.5-6kya	0.0283278	0.0646607	0.438099	FALSE	4	TRUE
Greenland_Saqqaq.SG	Yakutia_pop_orig_qpAdms_5b_Saqqaq+Athabask:Greenland_Saqqaq.SG=Ust_Kyakhta+Syalakh-Belkachi+Transbaikal_EMN_7.5-6kya+China_AmurRiver_N	0.000403437	China_AmurRiver_N	0.0279107	0.0434315	0.642638	FALSE	4	TRUE
Greenland_Saqqaq.SG	Yakutia_pop_orig_qpAdms_5b_Saqqaq+Athabask:Greenland_Saqqaq.SG=Russia_AfontovaGora3+Ust_Kyakhta+Syalakh-Belkachi+Cisbaikal_EN	0.000400561	Russia_AfontovaGora3	0.00125004	0.0175205	0.0713471	FALSE	4	TRUE
Greenland_Saqqaq.SG	Yakutia_pop_orig_qpAdms_5b_Saqqaq+Athabask:Greenland_Saqqaq.SG=Russia_AfontovaGora3+Ust_Kyakhta+Syalakh-Belkachi+Cisbaikal_EN	0.000400561	Ust_Kyakhta	0.0515551	0.0460565	1.11939	FALSE	4	TRUE
Greenland_Saqqaq.SG	Yakutia_pop_orig_qpAdms_5b_Saqqaq+Athabask:Greenland_Saqqaq.SG=Russia_AfontovaGora3+Ust_Kyakhta+Syalakh-Belkachi+Cisbaikal_EN	0.000400561	Syalakh-Belkachi	0.904573	0.0868301	10.4177	FALSE	4	TRUE
Greenland_Saqqaq.SG	Yakutia_pop_orig_qpAdms_5b_Saqqaq+Athabask:Greenland_Saqqaq.SG=Russia_AfontovaGora3+Ust_Kyakhta+Syalakh-Belkachi+Cisbaikal_EN	0.000400561	Cisbaikal_EN	0.0426218	0.0814914	0.523022	FALSE	4	TRUE
Greenland_Saqqaq.SG	Yakutia_pop_orig_qpAdms_5b_Saqqaq+Athabask:Greenland_Saqqaq.SG=Khaiyrgas.SG+Syalakh-Belkachi+Cisbaikal_EN+Cisbaikal_LNBA	0.000398772	Khaiyrgas.SG	0.0733221	0.0668068	1.09753	FALSE	4	TRUE
Greenland_Saqqaq.SG	Yakutia_pop_orig_qpAdms_5b_Saqqaq+Athabask:Greenland_Saqqaq.SG=Khaiyrgas.SG+Syalakh-Belkachi+Cisbaikal_EN+Cisbaikal_LNBA	0.000398772	Syalakh-Belkachi	0.789587	0.0982611	8.0356	FALSE	4	TRUE
Greenland_Saqqaq.SG	Yakutia_pop_orig_qpAdms_5b_Saqqaq+Athabask:Greenland_Saqqaq.SG=Khaiyrgas.SG+Syalakh-Belkachi+Cisbaikal_EN+Cisbaikal_LNBA	0.000398772	Cisbaikal_EN	0.0678075	0.0921844	0.735563	FALSE	4	TRUE
Greenland_Saqqaq.SG	Yakutia_pop_orig_qpAdms_5b_Saqqaq+Athabask:Greenland_Saqqaq.SG=Khaiyrgas.SG+Syalakh-Belkachi+Cisbaikal_EN+Cisbaikal_LNBA	0.000398772	Cisbaikal_LNBA	0.0692837	0.0934844	0.741126	FALSE	4	TRUE
Greenland_Saqqaq.SG	Yakutia_pop_orig_qpAdms_5b_Saqqaq+Athabask:Greenland_Saqqaq.SG=Khaiyrgas.SG+Syalakh-Belkachi+Transbaikal_EMN_7.5-6kya+China_AmurRiver_N	0.00039465	Khaiyrgas.SG	0.129391	0.0612201	2.11355	FALSE	4	TRUE
Greenland_Saqqaq.SG	Yakutia_pop_orig_qpAdms_5b_Saqqaq+Athabask:Greenland_Saqqaq.SG=Khaiyrgas.SG+Syalakh-Belkachi+Transbaikal_EMN_7.5-6kya+China_AmurRiver_N	0.00039465	Syalakh-Belkachi	0.731956	0.124349	5.8863	FALSE	4	TRUE
Greenland_Saqqaq.SG	Yakutia_pop_orig_qpAdms_5b_Saqqaq+Athabask:Greenland_Saqqaq.SG=Khaiyrgas.SG+Syalakh-Belkachi+Transbaikal_EMN_7.5-6kya+China_AmurRiver_N	0.00039465	Transbaikal_EMN_7.5-6kya	0.113028	0.0845317	1.33711	FALSE	4	TRUE
Greenland_Saqqaq.SG	Yakutia_pop_orig_qpAdms_5b_Saqqaq+Athabask:Greenland_Saqqaq.SG=Khaiyrgas.SG+Syalakh-Belkachi+Transbaikal_EMN_7.5-6kya+China_AmurRiver_N	0.00039465	China_AmurRiver_N	0.0256249	0.0427043	0.600054	FALSE	4	TRUE
Greenland_Saqqaq.SG	Yakutia_pop_orig_qpAdms_5b_Saqqaq+Athabask:Greenland_Saqqaq.SG=Khaiyrgas.SG+Syalakh-Belkachi+Mongolia_N_North+Cisbaikal_LNBA	0.000382741	Khaiyrgas.SG	0.0814876	0.070672	1.15304	FALSE	4	TRUE
Greenland_Saqqaq.SG	Yakutia_pop_orig_qpAdms_5b_Saqqaq+Athabask:Greenland_Saqqaq.SG=Khaiyrgas.SG+Syalakh-Belkachi+Mongolia_N_North+Cisbaikal_LNBA	0.000382741	Syalakh-Belkachi	0.771371	0.0871683	8.84921	FALSE	4	TRUE
Greenland_Saqqaq.SG	Yakutia_pop_orig_qpAdms_5b_Saqqaq+Athabask:Greenland_Saqqaq.SG=Khaiyrgas.SG+Syalakh-Belkachi+Mongolia_N_North+Cisbaikal_LNBA	0.000382741	Mongolia_N_North	0.0848605	0.0690987	1.22811	FALSE	4	TRUE
Greenland_Saqqaq.SG	Yakutia_pop_orig_qpAdms_5b_Saqqaq+Athabask:Greenland_Saqqaq.SG=Khaiyrgas.SG+Syalakh-Belkachi+Mongolia_N_North+Cisbaikal_LNBA	0.000382741	Cisbaikal_LNBA	0.0622808	0.0923411	0.674465	FALSE	4	TRUE
Greenland_Saqqaq.SG	Yakutia_pop_orig_qpAdms_5b_Saqqaq+Athabask:Greenland_Saqqaq.SG=Khaiyrgas.SG+Syalakh-Belkachi+China_AmurRiver_N+Cisbaikal_EN	0.000381145	Khaiyrgas.SG	0.106164	0.0498174	2.13106	FALSE	4	TRUE
Greenland_Saqqaq.SG	Yakutia_pop_orig_qpAdms_5b_Saqqaq+Athabask:Greenland_Saqqaq.SG=Khaiyrgas.SG+Syalakh-Belkachi+China_AmurRiver_N+Cisbaikal_EN	0.000381145	Syalakh-Belkachi	0.771068	0.101531	7.5944	FALSE	4	TRUE
Greenland_Saqqaq.SG	Yakutia_pop_orig_qpAdms_5b_Saqqaq+Athabask:Greenland_Saqqaq.SG=Khaiyrgas.SG+Syalakh-Belkachi+China_AmurRiver_N+Cisbaikal_EN	0.000381145	China_AmurRiver_N	0.060005	0.0407821	1.47136	FALSE	4	TRUE
Greenland_Saqqaq.SG	Yakutia_pop_orig_qpAdms_5b_Saqqaq+Athabask:Greenland_Saqqaq.SG=Khaiyrgas.SG+Syalakh-Belkachi+China_AmurRiver_N+Cisbaikal_EN	0.000381145	Cisbaikal_EN	0.0627637	0.0722042	0.869253	FALSE	4	TRUE
Greenland_Saqqaq.SG	Yakutia_pop_orig_qpAdms_5b_Saqqaq+Athabask:Greenland_Saqqaq.SG=Khaiyrgas.SG+China_AmurRiver_LPaleolithic_14K+China_NEastAsia_Inland_EN+Syalakh-Belkachi	0.000377138	Khaiyrgas.SG	0.0727886	0.0475419	1.53104	FALSE	4	TRUE
Greenland_Saqqaq.SG	Yakutia_pop_orig_qpAdms_5b_Saqqaq+Athabask:Greenland_Saqqaq.SG=Khaiyrgas.SG+China_AmurRiver_LPaleolithic_14K+China_NEastAsia_Inland_EN+Syalakh-Belkachi	0.000377138	China_AmurRiver_LPaleolithic_14K	0.0134875	0.0479073	0.281533	FALSE	4	TRUE
Greenland_Saqqaq.SG	Yakutia_pop_orig_qpAdms_5b_Saqqaq+Athabask:Greenland_Saqqaq.SG=Khaiyrgas.SG+China_AmurRiver_LPaleolithic_14K+China_NEastAsia_Inland_EN+Syalakh-Belkachi	0.000377138	China_NEastAsia_Inland_EN	0.0612165	0.0751154	0.814966	FALSE	4	TRUE
Greenland_Saqqaq.SG	Yakutia_pop_orig_qpAdms_5b_Saqqaq+Athabask:Greenland_Saqqaq.SG=Khaiyrgas.SG+China_AmurRiver_LPaleolithic_14K+China_NEastAsia_Inland_EN+Syalakh-Belkachi	0.000377138	Syalakh-Belkachi	0.852507	0.0789547	10.7974	FALSE	4	TRUE
Greenland_Saqqaq.SG	Yakutia_pop_orig_qpAdms_5b_Saqqaq+Athabask:Greenland_Saqqaq.SG=Khaiyrgas.SG+Syalakh-Belkachi+China_AmurRiver_N+Cisbaikal_LNBA	0.000375963	Khaiyrgas.SG	0.0557526	0.054335	1.02609	FALSE	4	TRUE
Greenland_Saqqaq.SG	Yakutia_pop_orig_qpAdms_5b_Saqqaq+Athabask:Greenland_Saqqaq.SG=Khaiyrgas.SG+Syalakh-Belkachi+China_AmurRiver_N+Cisbaikal_LNBA	0.000375963	Syalakh-Belkachi	0.785242	0.0781136	10.0526	FALSE	4	TRUE
Greenland_Saqqaq.SG	Yakutia_pop_orig_qpAdms_5b_Saqqaq+Athabask:Greenland_Saqqaq.SG=Khaiyrgas.SG+Syalakh-Belkachi+China_AmurRiver_N+Cisbaikal_LNBA	0.000375963	China_AmurRiver_N	0.0488313	0.0376218	1.29795	FALSE	4	TRUE
Greenland_Saqqaq.SG	Yakutia_pop_orig_qpAdms_5b_Saqqaq+Athabask:Greenland_Saqqaq.SG=Khaiyrgas.SG+Syalakh-Belkachi+China_AmurRiver_N+Cisbaikal_LNBA	0.000375963	Cisbaikal_LNBA	0.110174	0.0701029	1.57161	FALSE	4	TRUE
Greenland_Saqqaq.SG	Yakutia_pop_orig_qpAdms_5b_Saqqaq+Athabask:Greenland_Saqqaq.SG=China_AmurRiver_LPaleolithic_19K+Dzhilinda-1_M_N.SG+Syalakh-Belkachi+Cisbaikal_EN	0.00036502	China_AmurRiver_LPaleolithic_19K	0.000135755	0.0759097	0.00178838	FALSE	4	TRUE
Greenland_Saqqaq.SG	Yakutia_pop_orig_qpAdms_5b_Saqqaq+Athabask:Greenland_Saqqaq.SG=China_AmurRiver_LPaleolithic_19K+Dzhilinda-1_M_N.SG+Syalakh-Belkachi+Cisbaikal_EN	0.00036502	Dzhilinda-1_M_N.SG	0.755186	1.197	0.6309	FALSE	4	TRUE
Greenland_Saqqaq.SG	Yakutia_pop_orig_qpAdms_5b_Saqqaq+Athabask:Greenland_Saqqaq.SG=China_AmurRiver_LPaleolithic_19K+Dzhilinda-1_M_N.SG+Syalakh-Belkachi+Cisbaikal_EN	0.00036502	Syalakh-Belkachi	0.0667573	1.35896	0.0491238	FALSE	4	TRUE
Greenland_Saqqaq.SG	Yakutia_pop_orig_qpAdms_5b_Saqqaq+Athabask:Greenland_Saqqaq.SG=China_AmurRiver_LPaleolithic_19K+Dzhilinda-1_M_N.SG+Syalakh-Belkachi+Cisbaikal_EN	0.00036502	Cisbaikal_EN	0.177921	0.233072	0.763374	FALSE	4	TRUE
Greenland_Saqqaq.SG	Yakutia_pop_orig_qpAdms_5b_Saqqaq+Athabask:Greenland_Saqqaq.SG=Altai_N_9kya+China_NEastAsia_Inland_EN+Syalakh-Belkachi+Cisbaikal_LNBA	0.000359361	Altai_N_9kya	0.00533603	0.0363615	0.146749	FALSE	4	TRUE
Greenland_Saqqaq.SG	Yakutia_pop_orig_qpAdms_5b_Saqqaq+Athabask:Greenland_Saqqaq.SG=Altai_N_9kya+China_NEastAsia_Inland_EN+Syalakh-Belkachi+Cisbaikal_LNBA	0.000359361	China_NEastAsia_Inland_EN	0.0306109	0.068917	0.44417	FALSE	4	TRUE
Greenland_Saqqaq.SG	Yakutia_pop_orig_qpAdms_5b_Saqqaq+Athabask:Greenland_Saqqaq.SG=Altai_N_9kya+China_NEastAsia_Inland_EN+Syalakh-Belkachi+Cisbaikal_LNBA	0.000359361	Syalakh-Belkachi	0.845146	0.0738865	11.4384	FALSE	4	TRUE
Greenland_Saqqaq.SG	Yakutia_pop_orig_qpAdms_5b_Saqqaq+Athabask:Greenland_Saqqaq.SG=Altai_N_9kya+China_NEastAsia_Inland_EN+Syalakh-Belkachi+Cisbaikal_LNBA	0.000359361	Cisbaikal_LNBA	0.118907	0.0852374	1.39501	FALSE	4	TRUE
Greenland_Saqqaq.SG	Yakutia_pop_orig_qpAdms_5b_Saqqaq+Athabask:Greenland_Saqqaq.SG=Ust_Kyakhta+Syalakh-Belkachi+Mongolia_N_North+China_AmurRiver_N	0.000346023	Ust_Kyakhta	0.0314639	0.0400636	0.785348	FALSE	4	TRUE
Greenland_Saqqaq.SG	Yakutia_pop_orig_qpAdms_5b_Saqqaq+Athabask:Greenland_Saqqaq.SG=Ust_Kyakhta+Syalakh-Belkachi+Mongolia_N_North+China_AmurRiver_N	0.000346023	Syalakh-Belkachi	0.88922	0.0620953	14.3202	FALSE	4	TRUE
Greenland_Saqqaq.SG	Yakutia_pop_orig_qpAdms_5b_Saqqaq+Athabask:Greenland_Saqqaq.SG=Ust_Kyakhta+Syalakh-Belkachi+Mongolia_N_North+China_AmurRiver_N	0.000346023	Mongolia_N_North	0.0588736	0.0563263	1.04522	FALSE	4	TRUE
Greenland_Saqqaq.SG	Yakutia_pop_orig_qpAdms_5b_Saqqaq+Athabask:Greenland_Saqqaq.SG=Ust_Kyakhta+Syalakh-Belkachi+Mongolia_N_North+China_AmurRiver_N	0.000346023	China_AmurRiver_N	0.0204423	0.0406063	0.503428	FALSE	4	TRUE
Greenland_Saqqaq.SG	Yakutia_pop_orig_qpAdms_5b_Saqqaq+Athabask:Greenland_Saqqaq.SG=Russia_AfontovaGora3+Ust_Kyakhta+Syalakh-Belkachi+Transbaikal_EMN_7.5-6kya	0.000333361	Russia_AfontovaGora3	0.011861	0.023823	0.497881	FALSE	4	TRUE
Greenland_Saqqaq.SG	Yakutia_pop_orig_qpAdms_5b_Saqqaq+Athabask:Greenland_Saqqaq.SG=Russia_AfontovaGora3+Ust_Kyakhta+Syalakh-Belkachi+Transbaikal_EMN_7.5-6kya	0.000333361	Ust_Kyakhta	0.0344758	0.0409005	0.842918	FALSE	4	TRUE
Greenland_Saqqaq.SG	Yakutia_pop_orig_qpAdms_5b_Saqqaq+Athabask:Greenland_Saqqaq.SG=Russia_AfontovaGora3+Ust_Kyakhta+Syalakh-Belkachi+Transbaikal_EMN_7.5-6kya	0.000333361	Syalakh-Belkachi	0.875499	0.109751	7.97715	FALSE	4	TRUE
Greenland_Saqqaq.SG	Yakutia_pop_orig_qpAdms_5b_Saqqaq+Athabask:Greenland_Saqqaq.SG=Russia_AfontovaGora3+Ust_Kyakhta+Syalakh-Belkachi+Transbaikal_EMN_7.5-6kya	0.000333361	Transbaikal_EMN_7.5-6kya	0.0781644	0.0914067	0.855127	FALSE	4	TRUE
Greenland_Saqqaq.SG	Yakutia_pop_orig_qpAdms_5b_Saqqaq+Athabask:Greenland_Saqqaq.SG=China_AmurRiver_EarlyN+Syalakh-Belkachi+Cisbaikal_EN+Cisbaikal_LNBA	0.000327775	China_AmurRiver_EarlyN	0.0182543	0.035355	0.516316	FALSE	4	TRUE
Greenland_Saqqaq.SG	Yakutia_pop_orig_qpAdms_5b_Saqqaq+Athabask:Greenland_Saqqaq.SG=China_AmurRiver_EarlyN+Syalakh-Belkachi+Cisbaikal_EN+Cisbaikal_LNBA	0.000327775	Syalakh-Belkachi	0.830327	0.0747886	11.1023	FALSE	4	TRUE
Greenland_Saqqaq.SG	Yakutia_pop_orig_qpAdms_5b_Saqqaq+Athabask:Greenland_Saqqaq.SG=China_AmurRiver_EarlyN+Syalakh-Belkachi+Cisbaikal_EN+Cisbaikal_LNBA	0.000327775	Cisbaikal_EN	0.00807731	0.0782173	0.103268	FALSE	4	TRUE
Greenland_Saqqaq.SG	Yakutia_pop_orig_qpAdms_5b_Saqqaq+Athabask:Greenland_Saqqaq.SG=China_AmurRiver_EarlyN+Syalakh-Belkachi+Cisbaikal_EN+Cisbaikal_LNBA	0.000327775	Cisbaikal_LNBA	0.143342	0.0667996	2.14585	FALSE	4	TRUE
Greenland_Saqqaq.SG	Yakutia_pop_orig_qpAdms_5b_Saqqaq+Athabask:Greenland_Saqqaq.SG=China_AmurRiver_EarlyN+Transbaikal_EMN_9-8kya+Syalakh-Belkachi+Cisbaikal_LNBA	0.000323977	China_AmurRiver_EarlyN	0.0129992	0.040914	0.317719	FALSE	4	TRUE
Greenland_Saqqaq.SG	Yakutia_pop_orig_qpAdms_5b_Saqqaq+Athabask:Greenland_Saqqaq.SG=China_AmurRiver_EarlyN+Transbaikal_EMN_9-8kya+Syalakh-Belkachi+Cisbaikal_LNBA	0.000323977	Transbaikal_EMN_9-8kya	0.00820683	0.0684181	0.119951	FALSE	4	TRUE
Greenland_Saqqaq.SG	Yakutia_pop_orig_qpAdms_5b_Saqqaq+Athabask:Greenland_Saqqaq.SG=China_AmurRiver_EarlyN+Transbaikal_EMN_9-8kya+Syalakh-Belkachi+Cisbaikal_LNBA	0.000323977	Syalakh-Belkachi	0.823905	0.0770018	10.6998	FALSE	4	TRUE
Greenland_Saqqaq.SG	Yakutia_pop_orig_qpAdms_5b_Saqqaq+Athabask:Greenland_Saqqaq.SG=China_AmurRiver_EarlyN+Transbaikal_EMN_9-8kya+Syalakh-Belkachi+Cisbaikal_LNBA	0.000323977	Cisbaikal_LNBA	0.154889	0.0627421	2.46866	FALSE	4	TRUE
Greenland_Saqqaq.SG	Yakutia_pop_orig_qpAdms_5b_Saqqaq+Athabask:Greenland_Saqqaq.SG=Khaiyrgas.SG+China_AmurRiver_EarlyN+Syalakh-Belkachi+Cisbaikal_EN	0.000323894	Khaiyrgas.SG	0.104379	0.0499362	2.09024	FALSE	4	TRUE
Greenland_Saqqaq.SG	Yakutia_pop_orig_qpAdms_5b_Saqqaq+Athabask:Greenland_Saqqaq.SG=Khaiyrgas.SG+China_AmurRiver_EarlyN+Syalakh-Belkachi+Cisbaikal_EN	0.000323894	China_AmurRiver_EarlyN	0.025734	0.0362771	0.709373	FALSE	4	TRUE
Greenland_Saqqaq.SG	Yakutia_pop_orig_qpAdms_5b_Saqqaq+Athabask:Greenland_Saqqaq.SG=Khaiyrgas.SG+China_AmurRiver_EarlyN+Syalakh-Belkachi+Cisbaikal_EN	0.000323894	Syalakh-Belkachi	0.781304	0.101089	7.72891	FALSE	4	TRUE
Greenland_Saqqaq.SG	Yakutia_pop_orig_qpAdms_5b_Saqqaq+Athabask:Greenland_Saqqaq.SG=Khaiyrgas.SG+China_AmurRiver_EarlyN+Syalakh-Belkachi+Cisbaikal_EN	0.000323894	Cisbaikal_EN	0.0885829	0.0735833	1.20384	FALSE	4	TRUE
Greenland_Saqqaq.SG	Yakutia_pop_orig_qpAdms_5b_Saqqaq+Athabask:Greenland_Saqqaq.SG=Russia_AfontovaGora3+Ust_Kyakhta+Transbaikal_EMN_9-8kya+Syalakh-Belkachi	0.00032023	Russia_AfontovaGora3	0.00766796	0.0224148	0.342094	FALSE	4	TRUE
Greenland_Saqqaq.SG	Yakutia_pop_orig_qpAdms_5b_Saqqaq+Athabask:Greenland_Saqqaq.SG=Russia_AfontovaGora3+Ust_Kyakhta+Transbaikal_EMN_9-8kya+Syalakh-Belkachi	0.00032023	Ust_Kyakhta	0.0516965	0.0414972	1.24578	FALSE	4	TRUE
Greenland_Saqqaq.SG	Yakutia_pop_orig_qpAdms_5b_Saqqaq+Athabask:Greenland_Saqqaq.SG=Russia_AfontovaGora3+Ust_Kyakhta+Transbaikal_EMN_9-8kya+Syalakh-Belkachi	0.00032023	Transbaikal_EMN_9-8kya	0.0613353	0.0862733	0.710941	FALSE	4	TRUE
Greenland_Saqqaq.SG	Yakutia_pop_orig_qpAdms_5b_Saqqaq+Athabask:Greenland_Saqqaq.SG=Russia_AfontovaGora3+Ust_Kyakhta+Transbaikal_EMN_9-8kya+Syalakh-Belkachi	0.00032023	Syalakh-Belkachi	0.8793	0.113591	7.74092	FALSE	4	TRUE
Greenland_Saqqaq.SG	Yakutia_pop_orig_qpAdms_5b_Saqqaq+Athabask:Greenland_Saqqaq.SG=Ust_Kyakhta+China_AmurRiver_LPaleolithic_19K+Syalakh-Belkachi+Cisbaikal_EN	0.000317912	Ust_Kyakhta	0.0486451	0.0420116	1.1579	FALSE	4	TRUE
Greenland_Saqqaq.SG	Yakutia_pop_orig_qpAdms_5b_Saqqaq+Athabask:Greenland_Saqqaq.SG=Ust_Kyakhta+China_AmurRiver_LPaleolithic_19K+Syalakh-Belkachi+Cisbaikal_EN	0.000317912	China_AmurRiver_LPaleolithic_19K	0.0284615	0.0442291	0.643501	FALSE	4	TRUE
Greenland_Saqqaq.SG	Yakutia_pop_orig_qpAdms_5b_Saqqaq+Athabask:Greenland_Saqqaq.SG=Ust_Kyakhta+China_AmurRiver_LPaleolithic_19K+Syalakh-Belkachi+Cisbaikal_EN	0.000317912	Syalakh-Belkachi	0.889935	0.0725974	12.2585	FALSE	4	TRUE
Greenland_Saqqaq.SG	Yakutia_pop_orig_qpAdms_5b_Saqqaq+Athabask:Greenland_Saqqaq.SG=Ust_Kyakhta+China_AmurRiver_LPaleolithic_19K+Syalakh-Belkachi+Cisbaikal_EN	0.000317912	Cisbaikal_EN	0.0329584	0.0713408	0.461986	FALSE	4	TRUE
Greenland_Saqqaq.SG	Yakutia_pop_orig_qpAdms_5b_Saqqaq+Athabask:Greenland_Saqqaq.SG=Altai_N_9kya+Ust_Kyakhta+Transbaikal_EMN_9-8kya+Syalakh-Belkachi	0.000316741	Altai_N_9kya	0.0411606	0.0398271	1.03348	FALSE	4	TRUE
Greenland_Saqqaq.SG	Yakutia_pop_orig_qpAdms_5b_Saqqaq+Athabask:Greenland_Saqqaq.SG=Altai_N_9kya+Ust_Kyakhta+Transbaikal_EMN_9-8kya+Syalakh-Belkachi	0.000316741	Ust_Kyakhta	0.034234	0.0446429	0.766839	FALSE	4	TRUE
Greenland_Saqqaq.SG	Yakutia_pop_orig_qpAdms_5b_Saqqaq+Athabask:Greenland_Saqqaq.SG=Altai_N_9kya+Ust_Kyakhta+Transbaikal_EMN_9-8kya+Syalakh-Belkachi	0.000316741	Transbaikal_EMN_9-8kya	0.0864153	0.075552	1.14378	FALSE	4	TRUE
Greenland_Saqqaq.SG	Yakutia_pop_orig_qpAdms_5b_Saqqaq+Athabask:Greenland_Saqqaq.SG=Altai_N_9kya+Ust_Kyakhta+Transbaikal_EMN_9-8kya+Syalakh-Belkachi	0.000316741	Syalakh-Belkachi	0.83819	0.108485	7.72632	FALSE	4	TRUE
Greenland_Saqqaq.SG	Yakutia_pop_orig_qpAdms_5b_Saqqaq+Athabask:Greenland_Saqqaq.SG=Altai_N_9kya+Ust_Kyakhta+Syalakh-Belkachi+Cisbaikal_EN	0.000307494	Altai_N_9kya	0.0263054	0.033297	0.790023	FALSE	4	TRUE
Greenland_Saqqaq.SG	Yakutia_pop_orig_qpAdms_5b_Saqqaq+Athabask:Greenland_Saqqaq.SG=Altai_N_9kya+Ust_Kyakhta+Syalakh-Belkachi+Cisbaikal_EN	0.000307494	Ust_Kyakhta	0.0302244	0.0496469	0.608787	FALSE	4	TRUE
Greenland_Saqqaq.SG	Yakutia_pop_orig_qpAdms_5b_Saqqaq+Athabask:Greenland_Saqqaq.SG=Altai_N_9kya+Ust_Kyakhta+Syalakh-Belkachi+Cisbaikal_EN	0.000307494	Syalakh-Belkachi	0.872857	0.0876883	9.95409	FALSE	4	TRUE
Greenland_Saqqaq.SG	Yakutia_pop_orig_qpAdms_5b_Saqqaq+Athabask:Greenland_Saqqaq.SG=Altai_N_9kya+Ust_Kyakhta+Syalakh-Belkachi+Cisbaikal_EN	0.000307494	Cisbaikal_EN	0.0706129	0.0769091	0.918135	FALSE	4	TRUE
Greenland_Saqqaq.SG	Yakutia_pop_orig_qpAdms_5b_Saqqaq+Athabask:Greenland_Saqqaq.SG=Khaiyrgas.SG+China_AmurRiver_EarlyN+Syalakh-Belkachi+Cisbaikal_LNBA	0.000304062	Khaiyrgas.SG	0.0491682	0.0557599	0.881784	FALSE	4	TRUE
Greenland_Saqqaq.SG	Yakutia_pop_orig_qpAdms_5b_Saqqaq+Athabask:Greenland_Saqqaq.SG=Khaiyrgas.SG+China_AmurRiver_EarlyN+Syalakh-Belkachi+Cisbaikal_LNBA	0.000304062	China_AmurRiver_EarlyN	0.0186941	0.0346406	0.539658	FALSE	4	TRUE
Greenland_Saqqaq.SG	Yakutia_pop_orig_qpAdms_5b_Saqqaq+Athabask:Greenland_Saqqaq.SG=Khaiyrgas.SG+China_AmurRiver_EarlyN+Syalakh-Belkachi+Cisbaikal_LNBA	0.000304062	Syalakh-Belkachi	0.81356	0.0756551	10.7535	FALSE	4	TRUE
Greenland_Saqqaq.SG	Yakutia_pop_orig_qpAdms_5b_Saqqaq+Athabask:Greenland_Saqqaq.SG=Khaiyrgas.SG+China_AmurRiver_EarlyN+Syalakh-Belkachi+Cisbaikal_LNBA	0.000304062	Cisbaikal_LNBA	0.118578	0.0720607	1.64552	FALSE	4	TRUE
Greenland_Saqqaq.SG	Yakutia_pop_orig_qpAdms_5b_Saqqaq+Athabask:Greenland_Saqqaq.SG=Ust_Kyakhta+China_AmurRiver_LPaleolithic_14K+Transbaikal_EMN_9-8kya+Syalakh-Belkachi	0.000291192	Ust_Kyakhta	0.0512053	0.0430368	1.1898	FALSE	4	TRUE
Greenland_Saqqaq.SG	Yakutia_pop_orig_qpAdms_5b_Saqqaq+Athabask:Greenland_Saqqaq.SG=Ust_Kyakhta+China_AmurRiver_LPaleolithic_14K+Transbaikal_EMN_9-8kya+Syalakh-Belkachi	0.000291192	China_AmurRiver_LPaleolithic_14K	0.0306401	0.0384099	0.797715	FALSE	4	TRUE
Greenland_Saqqaq.SG	Yakutia_pop_orig_qpAdms_5b_Saqqaq+Athabask:Greenland_Saqqaq.SG=Ust_Kyakhta+China_AmurRiver_LPaleolithic_14K+Transbaikal_EMN_9-8kya+Syalakh-Belkachi	0.000291192	Transbaikal_EMN_9-8kya	0.021507	0.0662583	0.324593	FALSE	4	TRUE
Greenland_Saqqaq.SG	Yakutia_pop_orig_qpAdms_5b_Saqqaq+Athabask:Greenland_Saqqaq.SG=Ust_Kyakhta+China_AmurRiver_LPaleolithic_14K+Transbaikal_EMN_9-8kya+Syalakh-Belkachi	0.000291192	Syalakh-Belkachi	0.896648	0.076613	11.7036	FALSE	4	TRUE
Greenland_Saqqaq.SG	Yakutia_pop_orig_qpAdms_5b_Saqqaq+Athabask:Greenland_Saqqaq.SG=Ust_Kyakhta+China_AmurRiver_Mesolithic+Transbaikal_EMN_9-8kya+Syalakh-Belkachi	0.000289311	Ust_Kyakhta	0.0548424	0.042452	1.29187	FALSE	4	TRUE
Greenland_Saqqaq.SG	Yakutia_pop_orig_qpAdms_5b_Saqqaq+Athabask:Greenland_Saqqaq.SG=Ust_Kyakhta+China_AmurRiver_Mesolithic+Transbaikal_EMN_9-8kya+Syalakh-Belkachi	0.000289311	China_AmurRiver_Mesolithic	0.00738598	0.0374414	0.197268	FALSE	4	TRUE
Greenland_Saqqaq.SG	Yakutia_pop_orig_qpAdms_5b_Saqqaq+Athabask:Greenland_Saqqaq.SG=Ust_Kyakhta+China_AmurRiver_Mesolithic+Transbaikal_EMN_9-8kya+Syalakh-Belkachi	0.000289311	Transbaikal_EMN_9-8kya	0.03916	0.0654685	0.598151	FALSE	4	TRUE
Greenland_Saqqaq.SG	Yakutia_pop_orig_qpAdms_5b_Saqqaq+Athabask:Greenland_Saqqaq.SG=Ust_Kyakhta+China_AmurRiver_Mesolithic+Transbaikal_EMN_9-8kya+Syalakh-Belkachi	0.000289311	Syalakh-Belkachi	0.898612	0.0767912	11.702	FALSE	4	TRUE
Greenland_Saqqaq.SG	Yakutia_pop_orig_qpAdms_5b_Saqqaq+Athabask:Greenland_Saqqaq.SG=Khaiyrgas.SG+China_AmurRiver_LPaleolithic_14K+Syalakh-Belkachi+Cisbaikal_EN	0.000284632	Khaiyrgas.SG	0.101331	0.0483168	2.09722	FALSE	4	TRUE
Greenland_Saqqaq.SG	Yakutia_pop_orig_qpAdms_5b_Saqqaq+Athabask:Greenland_Saqqaq.SG=Khaiyrgas.SG+China_AmurRiver_LPaleolithic_14K+Syalakh-Belkachi+Cisbaikal_EN	0.000284632	China_AmurRiver_LPaleolithic_14K	0.043097	0.0340806	1.26456	FALSE	4	TRUE
Greenland_Saqqaq.SG	Yakutia_pop_orig_qpAdms_5b_Saqqaq+Athabask:Greenland_Saqqaq.SG=Khaiyrgas.SG+China_AmurRiver_LPaleolithic_14K+Syalakh-Belkachi+Cisbaikal_EN	0.000284632	Syalakh-Belkachi	0.781475	0.0990446	7.89014	FALSE	4	TRUE
Greenland_Saqqaq.SG	Yakutia_pop_orig_qpAdms_5b_Saqqaq+Athabask:Greenland_Saqqaq.SG=Khaiyrgas.SG+China_AmurRiver_LPaleolithic_14K+Syalakh-Belkachi+Cisbaikal_EN	0.000284632	Cisbaikal_EN	0.0740968	0.0730524	1.0143	FALSE	4	TRUE
Greenland_Saqqaq.SG	Yakutia_pop_orig_qpAdms_5b_Saqqaq+Athabask:Greenland_Saqqaq.SG=Khaiyrgas.SG+China_AmurRiver_LPaleolithic_14K+Syalakh-Belkachi+Cisbaikal_LNBA	0.000284219	Khaiyrgas.SG	0.0524069	0.0526993	0.994452	FALSE	4	TRUE
Greenland_Saqqaq.SG	Yakutia_pop_orig_qpAdms_5b_Saqqaq+Athabask:Greenland_Saqqaq.SG=Khaiyrgas.SG+China_AmurRiver_LPaleolithic_14K+Syalakh-Belkachi+Cisbaikal_LNBA	0.000284219	China_AmurRiver_LPaleolithic_14K	0.0331681	0.0324132	1.02329	FALSE	4	TRUE
Greenland_Saqqaq.SG	Yakutia_pop_orig_qpAdms_5b_Saqqaq+Athabask:Greenland_Saqqaq.SG=Khaiyrgas.SG+China_AmurRiver_LPaleolithic_14K+Syalakh-Belkachi+Cisbaikal_LNBA	0.000284219	Syalakh-Belkachi	0.805862	0.071955	11.1995	FALSE	4	TRUE
Greenland_Saqqaq.SG	Yakutia_pop_orig_qpAdms_5b_Saqqaq+Athabask:Greenland_Saqqaq.SG=Khaiyrgas.SG+China_AmurRiver_LPaleolithic_14K+Syalakh-Belkachi+Cisbaikal_LNBA	0.000284219	Cisbaikal_LNBA	0.108563	0.0714073	1.52034	FALSE	4	TRUE
Greenland_Saqqaq.SG	Yakutia_pop_orig_qpAdms_5b_Saqqaq+Athabask:Greenland_Saqqaq.SG=Khaiyrgas.SG+China_AmurRiver_EarlyN+Transbaikal_EMN_9-8kya+Syalakh-Belkachi	0.000283712	Khaiyrgas.SG	0.130497	0.0632595	2.06288	FALSE	4	TRUE
Greenland_Saqqaq.SG	Yakutia_pop_orig_qpAdms_5b_Saqqaq+Athabask:Greenland_Saqqaq.SG=Khaiyrgas.SG+China_AmurRiver_EarlyN+Transbaikal_EMN_9-8kya+Syalakh-Belkachi	0.000283712	China_AmurRiver_EarlyN	0.000259334	0.0419298	0.00618497	FALSE	4	TRUE
Greenland_Saqqaq.SG	Yakutia_pop_orig_qpAdms_5b_Saqqaq+Athabask:Greenland_Saqqaq.SG=Khaiyrgas.SG+China_AmurRiver_EarlyN+Transbaikal_EMN_9-8kya+Syalakh-Belkachi	0.000283712	Transbaikal_EMN_9-8kya	0.121086	0.0903958	1.33951	FALSE	4	TRUE
Greenland_Saqqaq.SG	Yakutia_pop_orig_qpAdms_5b_Saqqaq+Athabask:Greenland_Saqqaq.SG=Khaiyrgas.SG+China_AmurRiver_EarlyN+Transbaikal_EMN_9-8kya+Syalakh-Belkachi	0.000283712	Syalakh-Belkachi	0.748158	0.126624	5.90852	FALSE	4	TRUE
Greenland_Saqqaq.SG	Yakutia_pop_orig_qpAdms_5b_Saqqaq+Athabask:Greenland_Saqqaq.SG=China_AmurRiver_Mesolithic+Syalakh-Belkachi+Transbaikal_EMN_7.5-6kya+Cisbaikal_LNBA	0.000278069	China_AmurRiver_Mesolithic	0.00764271	0.0358975	0.212903	FALSE	4	TRUE
Greenland_Saqqaq.SG	Yakutia_pop_orig_qpAdms_5b_Saqqaq+Athabask:Greenland_Saqqaq.SG=China_AmurRiver_Mesolithic+Syalakh-Belkachi+Transbaikal_EMN_7.5-6kya+Cisbaikal_LNBA	0.000278069	Syalakh-Belkachi	0.817888	0.0785229	10.4159	FALSE	4	TRUE
Greenland_Saqqaq.SG	Yakutia_pop_orig_qpAdms_5b_Saqqaq+Athabask:Greenland_Saqqaq.SG=China_AmurRiver_Mesolithic+Syalakh-Belkachi+Transbaikal_EMN_7.5-6kya+Cisbaikal_LNBA	0.000278069	Transbaikal_EMN_7.5-6kya	0.0226697	0.0611726	0.370585	FALSE	4	TRUE
Greenland_Saqqaq.SG	Yakutia_pop_orig_qpAdms_5b_Saqqaq+Athabask:Greenland_Saqqaq.SG=China_AmurRiver_Mesolithic+Syalakh-Belkachi+Transbaikal_EMN_7.5-6kya+Cisbaikal_LNBA	0.000278069	Cisbaikal_LNBA	0.1518	0.0630346	2.4082	FALSE	4	TRUE
Greenland_Saqqaq.SG	Yakutia_pop_orig_qpAdms_5b_Saqqaq+Athabask:Greenland_Saqqaq.SG=Syalakh-Belkachi+Mongolia_N_North+China_AmurRiver_N+Cisbaikal_LNBA	0.00027681	Syalakh-Belkachi	0.801932	0.0715315	11.2109	FALSE	4	TRUE
Greenland_Saqqaq.SG	Yakutia_pop_orig_qpAdms_5b_Saqqaq+Athabask:Greenland_Saqqaq.SG=Syalakh-Belkachi+Mongolia_N_North+China_AmurRiver_N+Cisbaikal_LNBA	0.00027681	Mongolia_N_North	0.0248695	0.0587703	0.423165	FALSE	4	TRUE
Greenland_Saqqaq.SG	Yakutia_pop_orig_qpAdms_5b_Saqqaq+Athabask:Greenland_Saqqaq.SG=Syalakh-Belkachi+Mongolia_N_North+China_AmurRiver_N+Cisbaikal_LNBA	0.00027681	China_AmurRiver_N	0.0324946	0.0406195	0.799975	FALSE	4	TRUE
Greenland_Saqqaq.SG	Yakutia_pop_orig_qpAdms_5b_Saqqaq+Athabask:Greenland_Saqqaq.SG=Syalakh-Belkachi+Mongolia_N_North+China_AmurRiver_N+Cisbaikal_LNBA	0.00027681	Cisbaikal_LNBA	0.140704	0.0638265	2.20448	FALSE	4	TRUE
Greenland_Saqqaq.SG	Yakutia_pop_orig_qpAdms_5b_Saqqaq+Athabask:Greenland_Saqqaq.SG=Altai_N_9kya+Ust_Kyakhta+Syalakh-Belkachi+Transbaikal_EMN_7.5-6kya	0.000265794	Altai_N_9kya	0.0441188	0.0431537	1.02237	FALSE	4	TRUE
Greenland_Saqqaq.SG	Yakutia_pop_orig_qpAdms_5b_Saqqaq+Athabask:Greenland_Saqqaq.SG=Altai_N_9kya+Ust_Kyakhta+Syalakh-Belkachi+Transbaikal_EMN_7.5-6kya	0.000265794	Ust_Kyakhta	0.0153492	0.0452334	0.339334	FALSE	4	TRUE
Greenland_Saqqaq.SG	Yakutia_pop_orig_qpAdms_5b_Saqqaq+Athabask:Greenland_Saqqaq.SG=Altai_N_9kya+Ust_Kyakhta+Syalakh-Belkachi+Transbaikal_EMN_7.5-6kya	0.000265794	Syalakh-Belkachi	0.8465	0.109798	7.70959	FALSE	4	TRUE
Greenland_Saqqaq.SG	Yakutia_pop_orig_qpAdms_5b_Saqqaq+Athabask:Greenland_Saqqaq.SG=Altai_N_9kya+Ust_Kyakhta+Syalakh-Belkachi+Transbaikal_EMN_7.5-6kya	0.000265794	Transbaikal_EMN_7.5-6kya	0.0940318	0.0831635	1.13069	FALSE	4	TRUE
Greenland_Saqqaq.SG	Yakutia_pop_orig_qpAdms_5b_Saqqaq+Athabask:Greenland_Saqqaq.SG=Ust_Kyakhta+China_NEastAsia_Coastal_EN+Transbaikal_EMN_9-8kya+Syalakh-Belkachi	0.000260097	Ust_Kyakhta	0.0444489	0.0445349	0.99807	FALSE	4	TRUE
Greenland_Saqqaq.SG	Yakutia_pop_orig_qpAdms_5b_Saqqaq+Athabask:Greenland_Saqqaq.SG=Ust_Kyakhta+China_NEastAsia_Coastal_EN+Transbaikal_EMN_9-8kya+Syalakh-Belkachi	0.000260097	China_NEastAsia_Coastal_EN	0.0403212	0.0523467	0.770273	FALSE	4	TRUE
Greenland_Saqqaq.SG	Yakutia_pop_orig_qpAdms_5b_Saqqaq+Athabask:Greenland_Saqqaq.SG=Ust_Kyakhta+China_NEastAsia_Coastal_EN+Transbaikal_EMN_9-8kya+Syalakh-Belkachi	0.000260097	Transbaikal_EMN_9-8kya	0.0137945	0.0714075	0.193179	FALSE	4	TRUE
Greenland_Saqqaq.SG	Yakutia_pop_orig_qpAdms_5b_Saqqaq+Athabask:Greenland_Saqqaq.SG=Ust_Kyakhta+China_NEastAsia_Coastal_EN+Transbaikal_EMN_9-8kya+Syalakh-Belkachi	0.000260097	Syalakh-Belkachi	0.901435	0.0761036	11.8448	FALSE	4	TRUE
Greenland_Saqqaq.SG	Yakutia_pop_orig_qpAdms_5b_Saqqaq+Athabask:Greenland_Saqqaq.SG=Russia_AfontovaGora3+Ust_Kyakhta+Syalakh-Belkachi+Mongolia_N_North	0.000257432	Russia_AfontovaGora3	0.0139799	0.0188904	0.740055	FALSE	4	TRUE
Greenland_Saqqaq.SG	Yakutia_pop_orig_qpAdms_5b_Saqqaq+Athabask:Greenland_Saqqaq.SG=Russia_AfontovaGora3+Ust_Kyakhta+Syalakh-Belkachi+Mongolia_N_North	0.000257432	Ust_Kyakhta	0.0157851	0.0435461	0.362492	FALSE	4	TRUE
Greenland_Saqqaq.SG	Yakutia_pop_orig_qpAdms_5b_Saqqaq+Athabask:Greenland_Saqqaq.SG=Russia_AfontovaGora3+Ust_Kyakhta+Syalakh-Belkachi+Mongolia_N_North	0.000257432	Syalakh-Belkachi	0.874002	0.0751886	11.6241	FALSE	4	TRUE
Greenland_Saqqaq.SG	Yakutia_pop_orig_qpAdms_5b_Saqqaq+Athabask:Greenland_Saqqaq.SG=Russia_AfontovaGora3+Ust_Kyakhta+Syalakh-Belkachi+Mongolia_N_North	0.000257432	Mongolia_N_North	0.0962332	0.066264	1.45227	FALSE	4	TRUE
Greenland_Saqqaq.SG	Yakutia_pop_orig_qpAdms_5b_Saqqaq+Athabask:Greenland_Saqqaq.SG=Khaiyrgas.SG+Transbaikal_EMN_9-8kya+Syalakh-Belkachi+China_AmurRiver_N	0.000255463	Khaiyrgas.SG	0.120549	0.061335	1.96542	FALSE	4	TRUE
Greenland_Saqqaq.SG	Yakutia_pop_orig_qpAdms_5b_Saqqaq+Athabask:Greenland_Saqqaq.SG=Khaiyrgas.SG+Transbaikal_EMN_9-8kya+Syalakh-Belkachi+China_AmurRiver_N	0.000255463	Transbaikal_EMN_9-8kya	0.087729	0.0811608	1.08093	FALSE	4	TRUE
Greenland_Saqqaq.SG	Yakutia_pop_orig_qpAdms_5b_Saqqaq+Athabask:Greenland_Saqqaq.SG=Khaiyrgas.SG+Transbaikal_EMN_9-8kya+Syalakh-Belkachi+China_AmurRiver_N	0.000255463	Syalakh-Belkachi	0.757705	0.12096	6.26411	FALSE	4	TRUE
Greenland_Saqqaq.SG	Yakutia_pop_orig_qpAdms_5b_Saqqaq+Athabask:Greenland_Saqqaq.SG=Khaiyrgas.SG+Transbaikal_EMN_9-8kya+Syalakh-Belkachi+China_AmurRiver_N	0.000255463	China_AmurRiver_N	0.0340164	0.0429574	0.791864	FALSE	4	TRUE
Greenland_Saqqaq.SG	Yakutia_pop_orig_qpAdms_5b_Saqqaq+Athabask:Greenland_Saqqaq.SG=Ust_Kyakhta+Transbaikal_EMN_9-8kya+Syalakh-Belkachi+Altai_N_7.5-6kya	0.000253654	Ust_Kyakhta	0.0423224	0.0441652	0.958274	FALSE	4	TRUE
Greenland_Saqqaq.SG	Yakutia_pop_orig_qpAdms_5b_Saqqaq+Athabask:Greenland_Saqqaq.SG=Ust_Kyakhta+Transbaikal_EMN_9-8kya+Syalakh-Belkachi+Altai_N_7.5-6kya	0.000253654	Transbaikal_EMN_9-8kya	0.0813307	0.0811928	1.0017	FALSE	4	TRUE
Greenland_Saqqaq.SG	Yakutia_pop_orig_qpAdms_5b_Saqqaq+Athabask:Greenland_Saqqaq.SG=Ust_Kyakhta+Transbaikal_EMN_9-8kya+Syalakh-Belkachi+Altai_N_7.5-6kya	0.000253654	Syalakh-Belkachi	0.847823	0.117539	7.21312	FALSE	4	TRUE
Greenland_Saqqaq.SG	Yakutia_pop_orig_qpAdms_5b_Saqqaq+Athabask:Greenland_Saqqaq.SG=Ust_Kyakhta+Transbaikal_EMN_9-8kya+Syalakh-Belkachi+Altai_N_7.5-6kya	0.000253654	Altai_N_7.5-6kya	0.0285235	0.0453579	0.628855	FALSE	4	TRUE
Greenland_Saqqaq.SG	Yakutia_pop_orig_qpAdms_5b_Saqqaq+Athabask:Greenland_Saqqaq.SG=Ust_Kyakhta+Syalakh-Belkachi+Altai_N_7.5-6kya+Cisbaikal_EN	0.00025043	Ust_Kyakhta	0.0392509	0.0495152	0.792703	FALSE	4	TRUE
Greenland_Saqqaq.SG	Yakutia_pop_orig_qpAdms_5b_Saqqaq+Athabask:Greenland_Saqqaq.SG=Ust_Kyakhta+Syalakh-Belkachi+Altai_N_7.5-6kya+Cisbaikal_EN	0.00025043	Syalakh-Belkachi	0.87975	0.0925863	9.50195	FALSE	4	TRUE
Greenland_Saqqaq.SG	Yakutia_pop_orig_qpAdms_5b_Saqqaq+Athabask:Greenland_Saqqaq.SG=Ust_Kyakhta+Syalakh-Belkachi+Altai_N_7.5-6kya+Cisbaikal_EN	0.00025043	Altai_N_7.5-6kya	0.0154043	0.0367804	0.418819	FALSE	4	TRUE
Greenland_Saqqaq.SG	Yakutia_pop_orig_qpAdms_5b_Saqqaq+Athabask:Greenland_Saqqaq.SG=Ust_Kyakhta+Syalakh-Belkachi+Altai_N_7.5-6kya+Cisbaikal_EN	0.00025043	Cisbaikal_EN	0.0655946	0.0801797	0.818096	FALSE	4	TRUE
Greenland_Saqqaq.SG	Yakutia_pop_orig_qpAdms_5b_Saqqaq+Athabask:Greenland_Saqqaq.SG=Ust_Kyakhta+China_AmurRiver_Mesolithic+Syalakh-Belkachi+Mongolia_N_North	0.000249561	Ust_Kyakhta	0.031726	0.0402324	0.78857	FALSE	4	TRUE
Greenland_Saqqaq.SG	Yakutia_pop_orig_qpAdms_5b_Saqqaq+Athabask:Greenland_Saqqaq.SG=Ust_Kyakhta+China_AmurRiver_Mesolithic+Syalakh-Belkachi+Mongolia_N_North	0.000249561	China_AmurRiver_Mesolithic	0.000307988	0.0339522	0.0090712	FALSE	4	TRUE
Greenland_Saqqaq.SG	Yakutia_pop_orig_qpAdms_5b_Saqqaq+Athabask:Greenland_Saqqaq.SG=Ust_Kyakhta+China_AmurRiver_Mesolithic+Syalakh-Belkachi+Mongolia_N_North	0.000249561	Syalakh-Belkachi	0.895848	0.0618194	14.4914	FALSE	4	TRUE
Greenland_Saqqaq.SG	Yakutia_pop_orig_qpAdms_5b_Saqqaq+Athabask:Greenland_Saqqaq.SG=Ust_Kyakhta+China_AmurRiver_Mesolithic+Syalakh-Belkachi+Mongolia_N_North	0.000249561	Mongolia_N_North	0.072118	0.054002	1.33547	FALSE	4	TRUE
Greenland_Saqqaq.SG	Yakutia_pop_orig_qpAdms_5b_Saqqaq+Athabask:Greenland_Saqqaq.SG=Ust_Kyakhta+Syalakh-Belkachi+Transbaikal_EMN_7.5-6kya+Altai_N_7.5-6kya	0.000246625	Ust_Kyakhta	0.0133242	0.048043	0.277339	FALSE	4	TRUE
Greenland_Saqqaq.SG	Yakutia_pop_orig_qpAdms_5b_Saqqaq+Athabask:Greenland_Saqqaq.SG=Ust_Kyakhta+Syalakh-Belkachi+Transbaikal_EMN_7.5-6kya+Altai_N_7.5-6kya	0.000246625	Syalakh-Belkachi	0.824892	0.1323	6.235	FALSE	4	TRUE
Greenland_Saqqaq.SG	Yakutia_pop_orig_qpAdms_5b_Saqqaq+Athabask:Greenland_Saqqaq.SG=Ust_Kyakhta+Syalakh-Belkachi+Transbaikal_EMN_7.5-6kya+Altai_N_7.5-6kya	0.000246625	Transbaikal_EMN_7.5-6kya	0.113234	0.100014	1.13218	FALSE	4	TRUE
Greenland_Saqqaq.SG	Yakutia_pop_orig_qpAdms_5b_Saqqaq+Athabask:Greenland_Saqqaq.SG=Ust_Kyakhta+Syalakh-Belkachi+Transbaikal_EMN_7.5-6kya+Altai_N_7.5-6kya	0.000246625	Altai_N_7.5-6kya	0.04855	0.0568482	0.854028	FALSE	4	TRUE
Greenland_Saqqaq.SG	Yakutia_pop_orig_qpAdms_5b_Saqqaq+Athabask:Greenland_Saqqaq.SG=China_NEastAsia_Inland_EN+Syalakh-Belkachi+Altai_N_7.5-6kya+Cisbaikal_LNBA	0.000246217	China_NEastAsia_Inland_EN	0.0310468	0.0685293	0.453044	FALSE	4	TRUE
Greenland_Saqqaq.SG	Yakutia_pop_orig_qpAdms_5b_Saqqaq+Athabask:Greenland_Saqqaq.SG=China_NEastAsia_Inland_EN+Syalakh-Belkachi+Altai_N_7.5-6kya+Cisbaikal_LNBA	0.000246217	Syalakh-Belkachi	0.845975	0.0765377	11.0531	FALSE	4	TRUE
Greenland_Saqqaq.SG	Yakutia_pop_orig_qpAdms_5b_Saqqaq+Athabask:Greenland_Saqqaq.SG=China_NEastAsia_Inland_EN+Syalakh-Belkachi+Altai_N_7.5-6kya+Cisbaikal_LNBA	0.000246217	Altai_N_7.5-6kya	0.000348945	0.0367705	0.00948982	FALSE	4	TRUE
Greenland_Saqqaq.SG	Yakutia_pop_orig_qpAdms_5b_Saqqaq+Athabask:Greenland_Saqqaq.SG=China_NEastAsia_Inland_EN+Syalakh-Belkachi+Altai_N_7.5-6kya+Cisbaikal_LNBA	0.000246217	Cisbaikal_LNBA	0.122629	0.0833928	1.4705	FALSE	4	TRUE
Greenland_Saqqaq.SG	Yakutia_pop_orig_qpAdms_5b_Saqqaq+Athabask:Greenland_Saqqaq.SG=Syalakh-Belkachi+Transbaikal_EMN_7.5-6kya+Altai_N_7.5-6kya+Cisbaikal_LNBA	0.000245327	Syalakh-Belkachi	0.816294	0.133404	6.11897	FALSE	4	TRUE
Greenland_Saqqaq.SG	Yakutia_pop_orig_qpAdms_5b_Saqqaq+Athabask:Greenland_Saqqaq.SG=Syalakh-Belkachi+Transbaikal_EMN_7.5-6kya+Altai_N_7.5-6kya+Cisbaikal_LNBA	0.000245327	Transbaikal_EMN_7.5-6kya	0.0306081	0.115323	0.265412	FALSE	4	TRUE
Greenland_Saqqaq.SG	Yakutia_pop_orig_qpAdms_5b_Saqqaq+Athabask:Greenland_Saqqaq.SG=Syalakh-Belkachi+Transbaikal_EMN_7.5-6kya+Altai_N_7.5-6kya+Cisbaikal_LNBA	0.000245327	Altai_N_7.5-6kya	0.00354301	0.0618596	0.057275	FALSE	4	TRUE
Greenland_Saqqaq.SG	Yakutia_pop_orig_qpAdms_5b_Saqqaq+Athabask:Greenland_Saqqaq.SG=Syalakh-Belkachi+Transbaikal_EMN_7.5-6kya+Altai_N_7.5-6kya+Cisbaikal_LNBA	0.000245327	Cisbaikal_LNBA	0.149555	0.0854802	1.74959	FALSE	4	TRUE
Greenland_Saqqaq.SG	Yakutia_pop_orig_qpAdms_5b_Saqqaq+Athabask:Greenland_Saqqaq.SG=China_AmurRiver_LPaleolithic_14K+Syalakh-Belkachi+Transbaikal_EMN_7.5-6kya+Cisbaikal_LNBA	0.000245127	China_AmurRiver_LPaleolithic_14K	0.0209261	0.0371784	0.562857	FALSE	4	TRUE
Greenland_Saqqaq.SG	Yakutia_pop_orig_qpAdms_5b_Saqqaq+Athabask:Greenland_Saqqaq.SG=China_AmurRiver_LPaleolithic_14K+Syalakh-Belkachi+Transbaikal_EMN_7.5-6kya+Cisbaikal_LNBA	0.000245127	Syalakh-Belkachi	0.816574	0.0786729	10.3794	FALSE	4	TRUE
Greenland_Saqqaq.SG	Yakutia_pop_orig_qpAdms_5b_Saqqaq+Athabask:Greenland_Saqqaq.SG=China_AmurRiver_LPaleolithic_14K+Syalakh-Belkachi+Transbaikal_EMN_7.5-6kya+Cisbaikal_LNBA	0.000245127	Transbaikal_EMN_7.5-6kya	0.012226	0.0626373	0.195188	FALSE	4	TRUE
Greenland_Saqqaq.SG	Yakutia_pop_orig_qpAdms_5b_Saqqaq+Athabask:Greenland_Saqqaq.SG=China_AmurRiver_LPaleolithic_14K+Syalakh-Belkachi+Transbaikal_EMN_7.5-6kya+Cisbaikal_LNBA	0.000245127	Cisbaikal_LNBA	0.150274	0.063408	2.36995	FALSE	4	TRUE
Greenland_Saqqaq.SG	Yakutia_pop_orig_qpAdms_5b_Saqqaq+Athabask:Greenland_Saqqaq.SG=Khaiyrgas.SG+China_AmurRiver_LPaleolithic_14K+Syalakh-Belkachi+Transbaikal_EMN_7.5-6kya	0.000245124	Khaiyrgas.SG	0.134522	0.0638643	2.10637	FALSE	4	TRUE
Greenland_Saqqaq.SG	Yakutia_pop_orig_qpAdms_5b_Saqqaq+Athabask:Greenland_Saqqaq.SG=Khaiyrgas.SG+China_AmurRiver_LPaleolithic_14K+Syalakh-Belkachi+Transbaikal_EMN_7.5-6kya	0.000245124	China_AmurRiver_LPaleolithic_14K	0.00850317	0.0379978	0.223781	FALSE	4	TRUE
Greenland_Saqqaq.SG	Yakutia_pop_orig_qpAdms_5b_Saqqaq+Athabask:Greenland_Saqqaq.SG=Khaiyrgas.SG+China_AmurRiver_LPaleolithic_14K+Syalakh-Belkachi+Transbaikal_EMN_7.5-6kya	0.000245124	Syalakh-Belkachi	0.728803	0.130193	5.59785	FALSE	4	TRUE
Greenland_Saqqaq.SG	Yakutia_pop_orig_qpAdms_5b_Saqqaq+Athabask:Greenland_Saqqaq.SG=Khaiyrgas.SG+China_AmurRiver_LPaleolithic_14K+Syalakh-Belkachi+Transbaikal_EMN_7.5-6kya	0.000245124	Transbaikal_EMN_7.5-6kya	0.128172	0.0906443	1.41401	FALSE	4	TRUE
Greenland_Saqqaq.SG	Yakutia_pop_orig_qpAdms_5b_Saqqaq+Athabask:Greenland_Saqqaq.SG=China_AmurRiver_Mesolithic+Syalakh-Belkachi+Cisbaikal_EN+Cisbaikal_LNBA	0.000239123	China_AmurRiver_Mesolithic	0.026325	0.0342107	0.769494	FALSE	4	TRUE
Greenland_Saqqaq.SG	Yakutia_pop_orig_qpAdms_5b_Saqqaq+Athabask:Greenland_Saqqaq.SG=China_AmurRiver_Mesolithic+Syalakh-Belkachi+Cisbaikal_EN+Cisbaikal_LNBA	0.000239123	Syalakh-Belkachi	0.831598	0.075128	11.0691	FALSE	4	TRUE
Greenland_Saqqaq.SG	Yakutia_pop_orig_qpAdms_5b_Saqqaq+Athabask:Greenland_Saqqaq.SG=China_AmurRiver_Mesolithic+Syalakh-Belkachi+Cisbaikal_EN+Cisbaikal_LNBA	0.000239123	Cisbaikal_EN	0.00115101	0.0755791	0.0152292	FALSE	4	TRUE
Greenland_Saqqaq.SG	Yakutia_pop_orig_qpAdms_5b_Saqqaq+Athabask:Greenland_Saqqaq.SG=China_AmurRiver_Mesolithic+Syalakh-Belkachi+Cisbaikal_EN+Cisbaikal_LNBA	0.000239123	Cisbaikal_LNBA	0.140926	0.0667921	2.10992	FALSE	4	TRUE
Greenland_Saqqaq.SG	Yakutia_pop_orig_qpAdms_5b_Saqqaq+Athabask:Greenland_Saqqaq.SG=Ust_Kyakhta+China_AmurRiver_LPaleolithic_14K+Syalakh-Belkachi+Mongolia_N_North	0.000232685	Ust_Kyakhta	0.0325569	0.0400576	0.812751	FALSE	4	TRUE
Greenland_Saqqaq.SG	Yakutia_pop_orig_qpAdms_5b_Saqqaq+Athabask:Greenland_Saqqaq.SG=Ust_Kyakhta+China_AmurRiver_LPaleolithic_14K+Syalakh-Belkachi+Mongolia_N_North	0.000232685	China_AmurRiver_LPaleolithic_14K	0.0176422	0.0345011	0.511353	FALSE	4	TRUE
Greenland_Saqqaq.SG	Yakutia_pop_orig_qpAdms_5b_Saqqaq+Athabask:Greenland_Saqqaq.SG=Ust_Kyakhta+China_AmurRiver_LPaleolithic_14K+Syalakh-Belkachi+Mongolia_N_North	0.000232685	Syalakh-Belkachi	0.890628	0.0606121	14.6939	FALSE	4	TRUE
Greenland_Saqqaq.SG	Yakutia_pop_orig_qpAdms_5b_Saqqaq+Athabask:Greenland_Saqqaq.SG=Ust_Kyakhta+China_AmurRiver_LPaleolithic_14K+Syalakh-Belkachi+Mongolia_N_North	0.000232685	Mongolia_N_North	0.0591728	0.0547886	1.08002	FALSE	4	TRUE
Greenland_Saqqaq.SG	Yakutia_pop_orig_qpAdms_5b_Saqqaq+Athabask:Greenland_Saqqaq.SG=Khaiyrgas.SG+China_AmurRiver_Mesolithic+Syalakh-Belkachi+Cisbaikal_EN	0.000228284	Khaiyrgas.SG	0.102089	0.0492257	2.0739	FALSE	4	TRUE
Greenland_Saqqaq.SG	Yakutia_pop_orig_qpAdms_5b_Saqqaq+Athabask:Greenland_Saqqaq.SG=Khaiyrgas.SG+China_AmurRiver_Mesolithic+Syalakh-Belkachi+Cisbaikal_EN	0.000228284	China_AmurRiver_Mesolithic	0.028354	0.0350929	0.807971	FALSE	4	TRUE
Greenland_Saqqaq.SG	Yakutia_pop_orig_qpAdms_5b_Saqqaq+Athabask:Greenland_Saqqaq.SG=Khaiyrgas.SG+China_AmurRiver_Mesolithic+Syalakh-Belkachi+Cisbaikal_EN	0.000228284	Syalakh-Belkachi	0.783837	0.101154	7.74897	FALSE	4	TRUE
Greenland_Saqqaq.SG	Yakutia_pop_orig_qpAdms_5b_Saqqaq+Athabask:Greenland_Saqqaq.SG=Khaiyrgas.SG+China_AmurRiver_Mesolithic+Syalakh-Belkachi+Cisbaikal_EN	0.000228284	Cisbaikal_EN	0.0857201	0.0722178	1.18697	FALSE	4	TRUE
Greenland_Saqqaq.SG	Yakutia_pop_orig_qpAdms_5b_Saqqaq+Athabask:Greenland_Saqqaq.SG=Ust_Kyakhta+China_AmurRiver_Mesolithic+Syalakh-Belkachi+Transbaikal_EMN_7.5-6kya	0.000225133	Ust_Kyakhta	0.041572	0.0396731	1.04786	FALSE	4	TRUE
Greenland_Saqqaq.SG	Yakutia_pop_orig_qpAdms_5b_Saqqaq+Athabask:Greenland_Saqqaq.SG=Ust_Kyakhta+China_AmurRiver_Mesolithic+Syalakh-Belkachi+Transbaikal_EMN_7.5-6kya	0.000225133	China_AmurRiver_Mesolithic	0.00385115	0.0363262	0.106016	FALSE	4	TRUE
Greenland_Saqqaq.SG	Yakutia_pop_orig_qpAdms_5b_Saqqaq+Athabask:Greenland_Saqqaq.SG=Ust_Kyakhta+China_AmurRiver_Mesolithic+Syalakh-Belkachi+Transbaikal_EMN_7.5-6kya	0.000225133	Syalakh-Belkachi	0.912478	0.0698826	13.0573	FALSE	4	TRUE
Greenland_Saqqaq.SG	Yakutia_pop_orig_qpAdms_5b_Saqqaq+Athabask:Greenland_Saqqaq.SG=Ust_Kyakhta+China_AmurRiver_Mesolithic+Syalakh-Belkachi+Transbaikal_EMN_7.5-6kya	0.000225133	Transbaikal_EMN_7.5-6kya	0.0420992	0.0620083	0.678929	FALSE	4	TRUE
Greenland_Saqqaq.SG	Yakutia_pop_orig_qpAdms_5b_Saqqaq+Athabask:Greenland_Saqqaq.SG=Khaiyrgas.SG+China_AmurRiver_Mesolithic+Syalakh-Belkachi+Cisbaikal_LNBA	0.000224471	Khaiyrgas.SG	0.0494941	0.0537348	0.921082	FALSE	4	TRUE
Greenland_Saqqaq.SG	Yakutia_pop_orig_qpAdms_5b_Saqqaq+Athabask:Greenland_Saqqaq.SG=Khaiyrgas.SG+China_AmurRiver_Mesolithic+Syalakh-Belkachi+Cisbaikal_LNBA	0.000224471	China_AmurRiver_Mesolithic	0.0199263	0.033083	0.602312	FALSE	4	TRUE
Greenland_Saqqaq.SG	Yakutia_pop_orig_qpAdms_5b_Saqqaq+Athabask:Greenland_Saqqaq.SG=Khaiyrgas.SG+China_AmurRiver_Mesolithic+Syalakh-Belkachi+Cisbaikal_LNBA	0.000224471	Syalakh-Belkachi	0.815549	0.0747371	10.9123	FALSE	4	TRUE
Greenland_Saqqaq.SG	Yakutia_pop_orig_qpAdms_5b_Saqqaq+Athabask:Greenland_Saqqaq.SG=Khaiyrgas.SG+China_AmurRiver_Mesolithic+Syalakh-Belkachi+Cisbaikal_LNBA	0.000224471	Cisbaikal_LNBA	0.11503	0.0712472	1.61452	FALSE	4	TRUE
Greenland_Saqqaq.SG	Yakutia_pop_orig_qpAdms_5b_Saqqaq+Athabask:Greenland_Saqqaq.SG=Ust_Kyakhta+China_SEastAsia_Coastal_EN+Syalakh-Belkachi+Cisbaikal_EN	0.000220342	Ust_Kyakhta	0.0499257	0.0429116	1.16346	FALSE	4	TRUE
Greenland_Saqqaq.SG	Yakutia_pop_orig_qpAdms_5b_Saqqaq+Athabask:Greenland_Saqqaq.SG=Ust_Kyakhta+China_SEastAsia_Coastal_EN+Syalakh-Belkachi+Cisbaikal_EN	0.000220342	China_SEastAsia_Coastal_EN	0.013444	0.0319506	0.420773	FALSE	4	TRUE
Greenland_Saqqaq.SG	Yakutia_pop_orig_qpAdms_5b_Saqqaq+Athabask:Greenland_Saqqaq.SG=Ust_Kyakhta+China_SEastAsia_Coastal_EN+Syalakh-Belkachi+Cisbaikal_EN	0.000220342	Syalakh-Belkachi	0.89231	0.0724409	12.3178	FALSE	4	TRUE
Greenland_Saqqaq.SG	Yakutia_pop_orig_qpAdms_5b_Saqqaq+Athabask:Greenland_Saqqaq.SG=Ust_Kyakhta+China_SEastAsia_Coastal_EN+Syalakh-Belkachi+Cisbaikal_EN	0.000220342	Cisbaikal_EN	0.0443205	0.0652607	0.67913	FALSE	4	TRUE
Greenland_Saqqaq.SG	Yakutia_pop_orig_qpAdms_5b_Saqqaq+Athabask:Greenland_Saqqaq.SG=Russia_AfontovaGora3+Ust_Kyakhta+Syalakh-Belkachi+China_AmurRiver_N	0.000216739	Russia_AfontovaGora3	0.00524346	0.0172871	0.303317	FALSE	4	TRUE
Greenland_Saqqaq.SG	Yakutia_pop_orig_qpAdms_5b_Saqqaq+Athabask:Greenland_Saqqaq.SG=Russia_AfontovaGora3+Ust_Kyakhta+Syalakh-Belkachi+China_AmurRiver_N	0.000216739	Ust_Kyakhta	0.034436	0.0420732	0.818477	FALSE	4	TRUE
Greenland_Saqqaq.SG	Yakutia_pop_orig_qpAdms_5b_Saqqaq+Athabask:Greenland_Saqqaq.SG=Russia_AfontovaGora3+Ust_Kyakhta+Syalakh-Belkachi+China_AmurRiver_N	0.000216739	Syalakh-Belkachi	0.912105	0.0593311	15.3731	FALSE	4	TRUE
Greenland_Saqqaq.SG	Yakutia_pop_orig_qpAdms_5b_Saqqaq+Athabask:Greenland_Saqqaq.SG=Russia_AfontovaGora3+Ust_Kyakhta+Syalakh-Belkachi+China_AmurRiver_N	0.000216739	China_AmurRiver_N	0.0482154	0.0437657	1.10167	FALSE	4	TRUE
Greenland_Saqqaq.SG	Yakutia_pop_orig_qpAdms_5b_Saqqaq+Athabask:Greenland_Saqqaq.SG=Khaiyrgas.SG+China_AmurRiver_EarlyN+Syalakh-Belkachi+Mongolia_N_North	0.000211241	Khaiyrgas.SG	0.104706	0.0509804	2.05384	FALSE	4	TRUE
Greenland_Saqqaq.SG	Yakutia_pop_orig_qpAdms_5b_Saqqaq+Athabask:Greenland_Saqqaq.SG=Khaiyrgas.SG+China_AmurRiver_EarlyN+Syalakh-Belkachi+Mongolia_N_North	0.000211241	China_AmurRiver_EarlyN	0.00625928	0.0371228	0.16861	FALSE	4	TRUE
Greenland_Saqqaq.SG	Yakutia_pop_orig_qpAdms_5b_Saqqaq+Athabask:Greenland_Saqqaq.SG=Khaiyrgas.SG+China_AmurRiver_EarlyN+Syalakh-Belkachi+Mongolia_N_North	0.000211241	Syalakh-Belkachi	0.786169	0.0906739	8.67029	FALSE	4	TRUE
Greenland_Saqqaq.SG	Yakutia_pop_orig_qpAdms_5b_Saqqaq+Athabask:Greenland_Saqqaq.SG=Khaiyrgas.SG+China_AmurRiver_EarlyN+Syalakh-Belkachi+Mongolia_N_North	0.000211241	Mongolia_N_North	0.102866	0.060007	1.71424	FALSE	4	TRUE
Greenland_Saqqaq.SG	Yakutia_pop_orig_qpAdms_5b_Saqqaq+Athabask:Greenland_Saqqaq.SG=Ust_Kyakhta+China_AmurRiver_LPaleolithic_14K+Syalakh-Belkachi+Transbaikal_EMN_7.5-6kya	0.000211199	Ust_Kyakhta	0.0396249	0.0401736	0.986341	FALSE	4	TRUE
Greenland_Saqqaq.SG	Yakutia_pop_orig_qpAdms_5b_Saqqaq+Athabask:Greenland_Saqqaq.SG=Ust_Kyakhta+China_AmurRiver_LPaleolithic_14K+Syalakh-Belkachi+Transbaikal_EMN_7.5-6kya	0.000211199	China_AmurRiver_LPaleolithic_14K	0.02098	0.0380077	0.551993	FALSE	4	TRUE
Greenland_Saqqaq.SG	Yakutia_pop_orig_qpAdms_5b_Saqqaq+Athabask:Greenland_Saqqaq.SG=Ust_Kyakhta+China_AmurRiver_LPaleolithic_14K+Syalakh-Belkachi+Transbaikal_EMN_7.5-6kya	0.000211199	Syalakh-Belkachi	0.911964	0.0697634	13.0722	FALSE	4	TRUE
Greenland_Saqqaq.SG	Yakutia_pop_orig_qpAdms_5b_Saqqaq+Athabask:Greenland_Saqqaq.SG=Ust_Kyakhta+China_AmurRiver_LPaleolithic_14K+Syalakh-Belkachi+Transbaikal_EMN_7.5-6kya	0.000211199	Transbaikal_EMN_7.5-6kya	0.0274312	0.0643219	0.426468	FALSE	4	TRUE
Greenland_Saqqaq.SG	Yakutia_pop_orig_qpAdms_5b_Saqqaq+Athabask:Greenland_Saqqaq.SG=Khaiyrgas.SG+Ust_Kyakhta+China_AmurRiver_LPaleolithic_19K+Syalakh-Belkachi	0.000209402	Khaiyrgas.SG	0.0664013	0.0602432	1.10222	FALSE	4	TRUE
Greenland_Saqqaq.SG	Yakutia_pop_orig_qpAdms_5b_Saqqaq+Athabask:Greenland_Saqqaq.SG=Khaiyrgas.SG+Ust_Kyakhta+China_AmurRiver_LPaleolithic_19K+Syalakh-Belkachi	0.000209402	Ust_Kyakhta	0.000678852	0.0537702	0.0126251	FALSE	4	TRUE
Greenland_Saqqaq.SG	Yakutia_pop_orig_qpAdms_5b_Saqqaq+Athabask:Greenland_Saqqaq.SG=Khaiyrgas.SG+Ust_Kyakhta+China_AmurRiver_LPaleolithic_19K+Syalakh-Belkachi	0.000209402	China_AmurRiver_LPaleolithic_19K	0.0281983	0.0406374	0.693902	FALSE	4	TRUE
Greenland_Saqqaq.SG	Yakutia_pop_orig_qpAdms_5b_Saqqaq+Athabask:Greenland_Saqqaq.SG=Khaiyrgas.SG+Ust_Kyakhta+China_AmurRiver_LPaleolithic_19K+Syalakh-Belkachi	0.000209402	Syalakh-Belkachi	0.904722	0.0569429	15.8882	FALSE	4	TRUE
Greenland_Saqqaq.SG	Yakutia_pop_orig_qpAdms_5b_Saqqaq+Athabask:Greenland_Saqqaq.SG=China_NEastAsia_Coastal_EN+Syalakh-Belkachi+Transbaikal_EMN_7.5-6kya+Cisbaikal_LNBA	0.000208975	China_NEastAsia_Coastal_EN	0.0287144	0.048303	0.594463	FALSE	4	TRUE
Greenland_Saqqaq.SG	Yakutia_pop_orig_qpAdms_5b_Saqqaq+Athabask:Greenland_Saqqaq.SG=China_NEastAsia_Coastal_EN+Syalakh-Belkachi+Transbaikal_EMN_7.5-6kya+Cisbaikal_LNBA	0.000208975	Syalakh-Belkachi	0.815731	0.0784146	10.4028	FALSE	4	TRUE
Greenland_Saqqaq.SG	Yakutia_pop_orig_qpAdms_5b_Saqqaq+Athabask:Greenland_Saqqaq.SG=China_NEastAsia_Coastal_EN+Syalakh-Belkachi+Transbaikal_EMN_7.5-6kya+Cisbaikal_LNBA	0.000208975	Transbaikal_EMN_7.5-6kya	0.0061517	0.0647557	0.0949986	FALSE	4	TRUE
Greenland_Saqqaq.SG	Yakutia_pop_orig_qpAdms_5b_Saqqaq+Athabask:Greenland_Saqqaq.SG=China_NEastAsia_Coastal_EN+Syalakh-Belkachi+Transbaikal_EMN_7.5-6kya+Cisbaikal_LNBA	0.000208975	Cisbaikal_LNBA	0.149403	0.0636584	2.34695	FALSE	4	TRUE
Greenland_Saqqaq.SG	Yakutia_pop_orig_qpAdms_5b_Saqqaq+Athabask:Greenland_Saqqaq.SG=Ust_Kyakhta+China_AmurRiver_LPaleolithic_19K+Transbaikal_EMN_9-8kya+Syalakh-Belkachi	0.000208784	Ust_Kyakhta	0.0505793	0.0452184	1.11856	FALSE	4	TRUE
Greenland_Saqqaq.SG	Yakutia_pop_orig_qpAdms_5b_Saqqaq+Athabask:Greenland_Saqqaq.SG=Ust_Kyakhta+China_AmurRiver_LPaleolithic_19K+Transbaikal_EMN_9-8kya+Syalakh-Belkachi	0.000208784	China_AmurRiver_LPaleolithic_19K	0.0218057	0.0493307	0.442032	FALSE	4	TRUE
Greenland_Saqqaq.SG	Yakutia_pop_orig_qpAdms_5b_Saqqaq+Athabask:Greenland_Saqqaq.SG=Ust_Kyakhta+China_AmurRiver_LPaleolithic_19K+Transbaikal_EMN_9-8kya+Syalakh-Belkachi	0.000208784	Transbaikal_EMN_9-8kya	0.0285176	0.0660617	0.431682	FALSE	4	TRUE
Greenland_Saqqaq.SG	Yakutia_pop_orig_qpAdms_5b_Saqqaq+Athabask:Greenland_Saqqaq.SG=Ust_Kyakhta+China_AmurRiver_LPaleolithic_19K+Transbaikal_EMN_9-8kya+Syalakh-Belkachi	0.000208784	Syalakh-Belkachi	0.899097	0.0767094	11.7208	FALSE	4	TRUE
Greenland_Saqqaq.SG	Yakutia_pop_orig_qpAdms_5b_Saqqaq+Athabask:Greenland_Saqqaq.SG=Khaiyrgas.SG+China_NEastAsia_Coastal_EN+Syalakh-Belkachi+Cisbaikal_LNBA	0.000205957	Khaiyrgas.SG	0.0489868	0.0521604	0.939158	FALSE	4	TRUE
Greenland_Saqqaq.SG	Yakutia_pop_orig_qpAdms_5b_Saqqaq+Athabask:Greenland_Saqqaq.SG=Khaiyrgas.SG+China_NEastAsia_Coastal_EN+Syalakh-Belkachi+Cisbaikal_LNBA	0.000205957	China_NEastAsia_Coastal_EN	0.0345922	0.0402045	0.860406	FALSE	4	TRUE
Greenland_Saqqaq.SG	Yakutia_pop_orig_qpAdms_5b_Saqqaq+Athabask:Greenland_Saqqaq.SG=Khaiyrgas.SG+China_NEastAsia_Coastal_EN+Syalakh-Belkachi+Cisbaikal_LNBA	0.000205957	Syalakh-Belkachi	0.805892	0.074039	10.8847	FALSE	4	TRUE
Greenland_Saqqaq.SG	Yakutia_pop_orig_qpAdms_5b_Saqqaq+Athabask:Greenland_Saqqaq.SG=Khaiyrgas.SG+China_NEastAsia_Coastal_EN+Syalakh-Belkachi+Cisbaikal_LNBA	0.000205957	Cisbaikal_LNBA	0.110529	0.0711784	1.55284	FALSE	4	TRUE
Greenland_Saqqaq.SG	Yakutia_pop_orig_qpAdms_5b_Saqqaq+Athabask:Greenland_Saqqaq.SG=China_AmurRiver_Mesolithic+Syalakh-Belkachi+Mongolia_N_North+Cisbaikal_LNBA	0.000201306	China_AmurRiver_Mesolithic	0.00621778	0.034223	0.181684	FALSE	4	TRUE
Greenland_Saqqaq.SG	Yakutia_pop_orig_qpAdms_5b_Saqqaq+Athabask:Greenland_Saqqaq.SG=China_AmurRiver_Mesolithic+Syalakh-Belkachi+Mongolia_N_North+Cisbaikal_LNBA	0.000201306	Syalakh-Belkachi	0.816812	0.0710218	11.5009	FALSE	4	TRUE
Greenland_Saqqaq.SG	Yakutia_pop_orig_qpAdms_5b_Saqqaq+Athabask:Greenland_Saqqaq.SG=China_AmurRiver_Mesolithic+Syalakh-Belkachi+Mongolia_N_North+Cisbaikal_LNBA	0.000201306	Mongolia_N_North	0.0436376	0.0562873	0.775265	FALSE	4	TRUE
Greenland_Saqqaq.SG	Yakutia_pop_orig_qpAdms_5b_Saqqaq+Athabask:Greenland_Saqqaq.SG=China_AmurRiver_Mesolithic+Syalakh-Belkachi+Mongolia_N_North+Cisbaikal_LNBA	0.000201306	Cisbaikal_LNBA	0.133333	0.0641733	2.0777	FALSE	4	TRUE
Greenland_Saqqaq.SG	Yakutia_pop_orig_qpAdms_5b_Saqqaq+Athabask:Greenland_Saqqaq.SG=Khaiyrgas.SG+Syalakh-Belkachi+Mongolia_N_North+China_AmurRiver_N	0.00020037	Khaiyrgas.SG	0.103431	0.0511885	2.02059	FALSE	4	TRUE
Greenland_Saqqaq.SG	Yakutia_pop_orig_qpAdms_5b_Saqqaq+Athabask:Greenland_Saqqaq.SG=Khaiyrgas.SG+Syalakh-Belkachi+Mongolia_N_North+China_AmurRiver_N	0.00020037	Syalakh-Belkachi	0.779284	0.0923909	8.43465	FALSE	4	TRUE
Greenland_Saqqaq.SG	Yakutia_pop_orig_qpAdms_5b_Saqqaq+Athabask:Greenland_Saqqaq.SG=Khaiyrgas.SG+Syalakh-Belkachi+Mongolia_N_North+China_AmurRiver_N	0.00020037	Mongolia_N_North	0.0808962	0.059112	1.36852	FALSE	4	TRUE
Greenland_Saqqaq.SG	Yakutia_pop_orig_qpAdms_5b_Saqqaq+Athabask:Greenland_Saqqaq.SG=Khaiyrgas.SG+Syalakh-Belkachi+Mongolia_N_North+China_AmurRiver_N	0.00020037	China_AmurRiver_N	0.0363885	0.0410611	0.886204	FALSE	4	TRUE
Greenland_Saqqaq.SG	Yakutia_pop_orig_qpAdms_5b_Saqqaq+Athabask:Greenland_Saqqaq.SG=China_AmurRiver_LPaleolithic_19K+Syalakh-Belkachi+Transbaikal_EMN_7.5-6kya+Cisbaikal_LNBA	0.000199399	China_AmurRiver_LPaleolithic_19K	0.00716859	0.0452004	0.158596	FALSE	4	TRUE
Greenland_Saqqaq.SG	Yakutia_pop_orig_qpAdms_5b_Saqqaq+Athabask:Greenland_Saqqaq.SG=China_AmurRiver_LPaleolithic_19K+Syalakh-Belkachi+Transbaikal_EMN_7.5-6kya+Cisbaikal_LNBA	0.000199399	Syalakh-Belkachi	0.814744	0.0785804	10.3683	FALSE	4	TRUE
Greenland_Saqqaq.SG	Yakutia_pop_orig_qpAdms_5b_Saqqaq+Athabask:Greenland_Saqqaq.SG=China_AmurRiver_LPaleolithic_19K+Syalakh-Belkachi+Transbaikal_EMN_7.5-6kya+Cisbaikal_LNBA	0.000199399	Transbaikal_EMN_7.5-6kya	0.0226728	0.0594774	0.381201	FALSE	4	TRUE
Greenland_Saqqaq.SG	Yakutia_pop_orig_qpAdms_5b_Saqqaq+Athabask:Greenland_Saqqaq.SG=China_AmurRiver_LPaleolithic_19K+Syalakh-Belkachi+Transbaikal_EMN_7.5-6kya+Cisbaikal_LNBA	0.000199399	Cisbaikal_LNBA	0.155415	0.0645404	2.40803	FALSE	4	TRUE
Greenland_Saqqaq.SG	Yakutia_pop_orig_qpAdms_5b_Saqqaq+Athabask:Greenland_Saqqaq.SG=Ust_Kyakhta+China_NEastAsia_Coastal_EN+Syalakh-Belkachi+Mongolia_N_North	0.000198463	Ust_Kyakhta	0.0301875	0.0401682	0.751528	FALSE	4	TRUE
Greenland_Saqqaq.SG	Yakutia_pop_orig_qpAdms_5b_Saqqaq+Athabask:Greenland_Saqqaq.SG=Ust_Kyakhta+China_NEastAsia_Coastal_EN+Syalakh-Belkachi+Mongolia_N_North	0.000198463	China_NEastAsia_Coastal_EN	0.0229509	0.0468787	0.48958	FALSE	4	TRUE
Greenland_Saqqaq.SG	Yakutia_pop_orig_qpAdms_5b_Saqqaq+Athabask:Greenland_Saqqaq.SG=Ust_Kyakhta+China_NEastAsia_Coastal_EN+Syalakh-Belkachi+Mongolia_N_North	0.000198463	Syalakh-Belkachi	0.891853	0.0608329	14.6607	FALSE	4	TRUE
Greenland_Saqqaq.SG	Yakutia_pop_orig_qpAdms_5b_Saqqaq+Athabask:Greenland_Saqqaq.SG=Ust_Kyakhta+China_NEastAsia_Coastal_EN+Syalakh-Belkachi+Mongolia_N_North	0.000198463	Mongolia_N_North	0.0550085	0.0585284	0.93986	FALSE	4	TRUE
Greenland_Saqqaq.SG	Yakutia_pop_orig_qpAdms_5b_Saqqaq+Athabask:Greenland_Saqqaq.SG=Ust_Kyakhta+China_NEastAsia_Coastal_EN+Syalakh-Belkachi+Transbaikal_EMN_7.5-6kya	0.000192188	Ust_Kyakhta	0.032809	0.0409564	0.801071	FALSE	4	TRUE
Greenland_Saqqaq.SG	Yakutia_pop_orig_qpAdms_5b_Saqqaq+Athabask:Greenland_Saqqaq.SG=Ust_Kyakhta+China_NEastAsia_Coastal_EN+Syalakh-Belkachi+Transbaikal_EMN_7.5-6kya	0.000192188	China_NEastAsia_Coastal_EN	0.0371201	0.0503776	0.736837	FALSE	4	TRUE
Greenland_Saqqaq.SG	Yakutia_pop_orig_qpAdms_5b_Saqqaq+Athabask:Greenland_Saqqaq.SG=Ust_Kyakhta+China_NEastAsia_Coastal_EN+Syalakh-Belkachi+Transbaikal_EMN_7.5-6kya	0.000192188	Syalakh-Belkachi	0.915298	0.0694969	13.1703	FALSE	4	TRUE
Greenland_Saqqaq.SG	Yakutia_pop_orig_qpAdms_5b_Saqqaq+Athabask:Greenland_Saqqaq.SG=Ust_Kyakhta+China_NEastAsia_Coastal_EN+Syalakh-Belkachi+Transbaikal_EMN_7.5-6kya	0.000192188	Transbaikal_EMN_7.5-6kya	0.0147733	0.0674611	0.21899	FALSE	4	TRUE
Greenland_Saqqaq.SG	Yakutia_pop_orig_qpAdms_5b_Saqqaq+Athabask:Greenland_Saqqaq.SG=Khaiyrgas.SG+China_AmurRiver_LPaleolithic_14K+Transbaikal_EMN_9-8kya+Syalakh-Belkachi	0.000185427	Khaiyrgas.SG	0.123022	0.0628831	1.95637	FALSE	4	TRUE
Greenland_Saqqaq.SG	Yakutia_pop_orig_qpAdms_5b_Saqqaq+Athabask:Greenland_Saqqaq.SG=Khaiyrgas.SG+China_AmurRiver_LPaleolithic_14K+Transbaikal_EMN_9-8kya+Syalakh-Belkachi	0.000185427	China_AmurRiver_LPaleolithic_14K	0.0246752	0.0376138	0.656016	FALSE	4	TRUE
Greenland_Saqqaq.SG	Yakutia_pop_orig_qpAdms_5b_Saqqaq+Athabask:Greenland_Saqqaq.SG=Khaiyrgas.SG+China_AmurRiver_LPaleolithic_14K+Transbaikal_EMN_9-8kya+Syalakh-Belkachi	0.000185427	Transbaikal_EMN_9-8kya	0.0944378	0.0843802	1.11919	FALSE	4	TRUE
Greenland_Saqqaq.SG	Yakutia_pop_orig_qpAdms_5b_Saqqaq+Athabask:Greenland_Saqqaq.SG=Khaiyrgas.SG+China_AmurRiver_LPaleolithic_14K+Transbaikal_EMN_9-8kya+Syalakh-Belkachi	0.000185427	Syalakh-Belkachi	0.757864	0.123684	6.12742	FALSE	4	TRUE
Greenland_Saqqaq.SG	Yakutia_pop_orig_qpAdms_5b_Saqqaq+Athabask:Greenland_Saqqaq.SG=China_AmurRiver_LPaleolithic_14K+Syalakh-Belkachi+Mongolia_N_North+Cisbaikal_LNBA	0.000184002	China_AmurRiver_LPaleolithic_14K	0.0221184	0.0345179	0.64078	FALSE	4	TRUE
Greenland_Saqqaq.SG	Yakutia_pop_orig_qpAdms_5b_Saqqaq+Athabask:Greenland_Saqqaq.SG=China_AmurRiver_LPaleolithic_14K+Syalakh-Belkachi+Mongolia_N_North+Cisbaikal_LNBA	0.000184002	Syalakh-Belkachi	0.812902	0.0699187	11.6264	FALSE	4	TRUE
Greenland_Saqqaq.SG	Yakutia_pop_orig_qpAdms_5b_Saqqaq+Athabask:Greenland_Saqqaq.SG=China_AmurRiver_LPaleolithic_14K+Syalakh-Belkachi+Mongolia_N_North+Cisbaikal_LNBA	0.000184002	Mongolia_N_North	0.0313013	0.0566321	0.552713	FALSE	4	TRUE
Greenland_Saqqaq.SG	Yakutia_pop_orig_qpAdms_5b_Saqqaq+Athabask:Greenland_Saqqaq.SG=China_AmurRiver_LPaleolithic_14K+Syalakh-Belkachi+Mongolia_N_North+Cisbaikal_LNBA	0.000184002	Cisbaikal_LNBA	0.133678	0.0637688	2.09629	FALSE	4	TRUE
Greenland_Saqqaq.SG	Yakutia_pop_orig_qpAdms_5b_Saqqaq+Athabask:Greenland_Saqqaq.SG=Ust_Kyakhta+Syalakh-Belkachi+Mongolia_N_North+Altai_N_7.5-6kya	0.000179834	Ust_Kyakhta	0.00196001	0.0490335	0.039973	FALSE	4	TRUE
Greenland_Saqqaq.SG	Yakutia_pop_orig_qpAdms_5b_Saqqaq+Athabask:Greenland_Saqqaq.SG=Ust_Kyakhta+Syalakh-Belkachi+Mongolia_N_North+Altai_N_7.5-6kya	0.000179834	Syalakh-Belkachi	0.855037	0.081919	10.4376	FALSE	4	TRUE
Greenland_Saqqaq.SG	Yakutia_pop_orig_qpAdms_5b_Saqqaq+Athabask:Greenland_Saqqaq.SG=Ust_Kyakhta+Syalakh-Belkachi+Mongolia_N_North+Altai_N_7.5-6kya	0.000179834	Mongolia_N_North	0.105828	0.0658638	1.60678	FALSE	4	TRUE
Greenland_Saqqaq.SG	Yakutia_pop_orig_qpAdms_5b_Saqqaq+Athabask:Greenland_Saqqaq.SG=Ust_Kyakhta+Syalakh-Belkachi+Mongolia_N_North+Altai_N_7.5-6kya	0.000179834	Altai_N_7.5-6kya	0.0371747	0.0403195	0.922004	FALSE	4	TRUE
Greenland_Saqqaq.SG	Yakutia_pop_orig_qpAdms_5b_Saqqaq+Athabask:Greenland_Saqqaq.SG=Altai_N_9kya+Ust_Kyakhta+Syalakh-Belkachi+China_AmurRiver_N	0.000179652	Altai_N_9kya	0.0282161	0.0326976	0.862943	FALSE	4	TRUE
Greenland_Saqqaq.SG	Yakutia_pop_orig_qpAdms_5b_Saqqaq+Athabask:Greenland_Saqqaq.SG=Altai_N_9kya+Ust_Kyakhta+Syalakh-Belkachi+China_AmurRiver_N	0.000179652	Ust_Kyakhta	0.018707	0.0456259	0.410008	FALSE	4	TRUE
Greenland_Saqqaq.SG	Yakutia_pop_orig_qpAdms_5b_Saqqaq+Athabask:Greenland_Saqqaq.SG=Altai_N_9kya+Ust_Kyakhta+Syalakh-Belkachi+China_AmurRiver_N	0.000179652	Syalakh-Belkachi	0.900335	0.0604933	14.8832	FALSE	4	TRUE
Greenland_Saqqaq.SG	Yakutia_pop_orig_qpAdms_5b_Saqqaq+Athabask:Greenland_Saqqaq.SG=Altai_N_9kya+Ust_Kyakhta+Syalakh-Belkachi+China_AmurRiver_N	0.000179652	China_AmurRiver_N	0.0527415	0.0402736	1.30958	FALSE	4	TRUE
Greenland_Saqqaq.SG	Yakutia_pop_orig_qpAdms_5b_Saqqaq+Athabask:Greenland_Saqqaq.SG=Ust_Kyakhta+China_AmurRiver_LPaleolithic_19K+Syalakh-Belkachi+Mongolia_N_North	0.00017621	Ust_Kyakhta	0.0338367	0.0406923	0.831525	FALSE	4	TRUE
Greenland_Saqqaq.SG	Yakutia_pop_orig_qpAdms_5b_Saqqaq+Athabask:Greenland_Saqqaq.SG=Ust_Kyakhta+China_AmurRiver_LPaleolithic_19K+Syalakh-Belkachi+Mongolia_N_North	0.00017621	China_AmurRiver_LPaleolithic_19K	0.00701927	0.0454967	0.154281	FALSE	4	TRUE
Greenland_Saqqaq.SG	Yakutia_pop_orig_qpAdms_5b_Saqqaq+Athabask:Greenland_Saqqaq.SG=Ust_Kyakhta+China_AmurRiver_LPaleolithic_19K+Syalakh-Belkachi+Mongolia_N_North	0.00017621	Syalakh-Belkachi	0.896428	0.0614862	14.5793	FALSE	4	TRUE
Greenland_Saqqaq.SG	Yakutia_pop_orig_qpAdms_5b_Saqqaq+Athabask:Greenland_Saqqaq.SG=Ust_Kyakhta+China_AmurRiver_LPaleolithic_19K+Syalakh-Belkachi+Mongolia_N_North	0.00017621	Mongolia_N_North	0.0627163	0.0558602	1.12274	FALSE	4	TRUE
Greenland_Saqqaq.SG	Yakutia_pop_orig_qpAdms_5b_Saqqaq+Athabask:Greenland_Saqqaq.SG=Khaiyrgas.SG+China_AmurRiver_Mesolithic+Transbaikal_EMN_9-8kya+Syalakh-Belkachi	0.000173295	Khaiyrgas.SG	0.12302	0.062158	1.97914	FALSE	4	TRUE
Greenland_Saqqaq.SG	Yakutia_pop_orig_qpAdms_5b_Saqqaq+Athabask:Greenland_Saqqaq.SG=Khaiyrgas.SG+China_AmurRiver_Mesolithic+Transbaikal_EMN_9-8kya+Syalakh-Belkachi	0.000173295	China_AmurRiver_Mesolithic	0.00773168	0.0371769	0.20797	FALSE	4	TRUE
Greenland_Saqqaq.SG	Yakutia_pop_orig_qpAdms_5b_Saqqaq+Athabask:Greenland_Saqqaq.SG=Khaiyrgas.SG+China_AmurRiver_Mesolithic+Transbaikal_EMN_9-8kya+Syalakh-Belkachi	0.000173295	Transbaikal_EMN_9-8kya	0.10415	0.0811092	1.28407	FALSE	4	TRUE
Greenland_Saqqaq.SG	Yakutia_pop_orig_qpAdms_5b_Saqqaq+Athabask:Greenland_Saqqaq.SG=Khaiyrgas.SG+China_AmurRiver_Mesolithic+Transbaikal_EMN_9-8kya+Syalakh-Belkachi	0.000173295	Syalakh-Belkachi	0.765099	0.123323	6.204	FALSE	4	TRUE
Greenland_Saqqaq.SG	Yakutia_pop_orig_qpAdms_5b_Saqqaq+Athabask:Greenland_Saqqaq.SG=Khaiyrgas.SG+China_AmurRiver_LPaleolithic_19K+Syalakh-Belkachi+Cisbaikal_LNBA	0.000173034	Khaiyrgas.SG	0.0394498	0.0516463	0.763845	FALSE	4	TRUE
Greenland_Saqqaq.SG	Yakutia_pop_orig_qpAdms_5b_Saqqaq+Athabask:Greenland_Saqqaq.SG=Khaiyrgas.SG+China_AmurRiver_LPaleolithic_19K+Syalakh-Belkachi+Cisbaikal_LNBA	0.000173034	China_AmurRiver_LPaleolithic_19K	0.0116412	0.0402536	0.289196	FALSE	4	TRUE
Greenland_Saqqaq.SG	Yakutia_pop_orig_qpAdms_5b_Saqqaq+Athabask:Greenland_Saqqaq.SG=Khaiyrgas.SG+China_AmurRiver_LPaleolithic_19K+Syalakh-Belkachi+Cisbaikal_LNBA	0.000173034	Syalakh-Belkachi	0.827072	0.0699796	11.8188	FALSE	4	TRUE
Greenland_Saqqaq.SG	Yakutia_pop_orig_qpAdms_5b_Saqqaq+Athabask:Greenland_Saqqaq.SG=Khaiyrgas.SG+China_AmurRiver_LPaleolithic_19K+Syalakh-Belkachi+Cisbaikal_LNBA	0.000173034	Cisbaikal_LNBA	0.121837	0.0717122	1.69897	FALSE	4	TRUE
Greenland_Saqqaq.SG	Yakutia_pop_orig_qpAdms_5b_Saqqaq+Athabask:Greenland_Saqqaq.SG=China_NEastAsia_Coastal_EN+Syalakh-Belkachi+China_AmurRiver_N+Cisbaikal_LNBA	0.000169922	China_NEastAsia_Coastal_EN	0.0011111	0.0872256	0.0127382	FALSE	4	TRUE
Greenland_Saqqaq.SG	Yakutia_pop_orig_qpAdms_5b_Saqqaq+Athabask:Greenland_Saqqaq.SG=China_NEastAsia_Coastal_EN+Syalakh-Belkachi+China_AmurRiver_N+Cisbaikal_LNBA	0.000169922	Syalakh-Belkachi	0.81525	0.0708485	11.5069	FALSE	4	TRUE
Greenland_Saqqaq.SG	Yakutia_pop_orig_qpAdms_5b_Saqqaq+Athabask:Greenland_Saqqaq.SG=China_NEastAsia_Coastal_EN+Syalakh-Belkachi+China_AmurRiver_N+Cisbaikal_LNBA	0.000169922	China_AmurRiver_N	0.0378442	0.0800457	0.472783	FALSE	4	TRUE
Greenland_Saqqaq.SG	Yakutia_pop_orig_qpAdms_5b_Saqqaq+Athabask:Greenland_Saqqaq.SG=China_NEastAsia_Coastal_EN+Syalakh-Belkachi+China_AmurRiver_N+Cisbaikal_LNBA	0.000169922	Cisbaikal_LNBA	0.145795	0.0645691	2.25797	FALSE	4	TRUE
Greenland_Saqqaq.SG	Yakutia_pop_orig_qpAdms_5b_Saqqaq+Athabask:Greenland_Saqqaq.SG=Altai_N_9kya+Syalakh-Belkachi+China_AmurRiver_N+Cisbaikal_LNBA	0.000169797	Altai_N_9kya	0.00994794	0.0307172	0.323856	FALSE	4	TRUE
Greenland_Saqqaq.SG	Yakutia_pop_orig_qpAdms_5b_Saqqaq+Athabask:Greenland_Saqqaq.SG=Altai_N_9kya+Syalakh-Belkachi+China_AmurRiver_N+Cisbaikal_LNBA	0.000169797	Syalakh-Belkachi	0.814932	0.071908	11.333	FALSE	4	TRUE
Greenland_Saqqaq.SG	Yakutia_pop_orig_qpAdms_5b_Saqqaq+Athabask:Greenland_Saqqaq.SG=Altai_N_9kya+Syalakh-Belkachi+China_AmurRiver_N+Cisbaikal_LNBA	0.000169797	China_AmurRiver_N	0.0397108	0.0390557	1.01677	FALSE	4	TRUE
Greenland_Saqqaq.SG	Yakutia_pop_orig_qpAdms_5b_Saqqaq+Athabask:Greenland_Saqqaq.SG=Altai_N_9kya+Syalakh-Belkachi+China_AmurRiver_N+Cisbaikal_LNBA	0.000169797	Cisbaikal_LNBA	0.135409	0.0671177	2.01748	FALSE	4	TRUE
Greenland_Saqqaq.SG	Yakutia_pop_orig_qpAdms_5b_Saqqaq+Athabask:Greenland_Saqqaq.SG=Khaiyrgas.SG+China_NEastAsia_Coastal_EN+Syalakh-Belkachi+Cisbaikal_EN	0.000166403	Khaiyrgas.SG	0.0934331	0.0492873	1.89568	FALSE	4	TRUE
Greenland_Saqqaq.SG	Yakutia_pop_orig_qpAdms_5b_Saqqaq+Athabask:Greenland_Saqqaq.SG=Khaiyrgas.SG+China_NEastAsia_Coastal_EN+Syalakh-Belkachi+Cisbaikal_EN	0.000166403	China_NEastAsia_Coastal_EN	0.0365895	0.0457591	0.799613	FALSE	4	TRUE
Greenland_Saqqaq.SG	Yakutia_pop_orig_qpAdms_5b_Saqqaq+Athabask:Greenland_Saqqaq.SG=Khaiyrgas.SG+China_NEastAsia_Coastal_EN+Syalakh-Belkachi+Cisbaikal_EN	0.000166403	Syalakh-Belkachi	0.798956	0.100341	7.9624	FALSE	4	TRUE
Greenland_Saqqaq.SG	Yakutia_pop_orig_qpAdms_5b_Saqqaq+Athabask:Greenland_Saqqaq.SG=Khaiyrgas.SG+China_NEastAsia_Coastal_EN+Syalakh-Belkachi+Cisbaikal_EN	0.000166403	Cisbaikal_EN	0.0710219	0.080321	0.884225	FALSE	4	TRUE
Greenland_Saqqaq.SG	Yakutia_pop_orig_qpAdms_5b_Saqqaq+Athabask:Greenland_Saqqaq.SG=Altai_N_9kya+Syalakh-Belkachi+Cisbaikal_EN+Cisbaikal_LNBA	0.000162501	Altai_N_9kya	0.00325831	0.0377613	0.0862869	FALSE	4	TRUE
Greenland_Saqqaq.SG	Yakutia_pop_orig_qpAdms_5b_Saqqaq+Athabask:Greenland_Saqqaq.SG=Altai_N_9kya+Syalakh-Belkachi+Cisbaikal_EN+Cisbaikal_LNBA	0.000162501	Syalakh-Belkachi	0.851047	0.0865869	9.82882	FALSE	4	TRUE
Greenland_Saqqaq.SG	Yakutia_pop_orig_qpAdms_5b_Saqqaq+Athabask:Greenland_Saqqaq.SG=Altai_N_9kya+Syalakh-Belkachi+Cisbaikal_EN+Cisbaikal_LNBA	0.000162501	Cisbaikal_EN	0.00826089	0.0960976	0.0859636	FALSE	4	TRUE
Greenland_Saqqaq.SG	Yakutia_pop_orig_qpAdms_5b_Saqqaq+Athabask:Greenland_Saqqaq.SG=Altai_N_9kya+Syalakh-Belkachi+Cisbaikal_EN+Cisbaikal_LNBA	0.000162501	Cisbaikal_LNBA	0.137433	0.0901713	1.52414	FALSE	4	TRUE
Greenland_Saqqaq.SG	Yakutia_pop_orig_qpAdms_5b_Saqqaq+Athabask:Greenland_Saqqaq.SG=Ust_Kyakhta+China_AmurRiver_LPaleolithic_19K+Syalakh-Belkachi+Transbaikal_EMN_7.5-6kya	0.000161381	Ust_Kyakhta	0.0374176	0.0415525	0.900489	FALSE	4	TRUE
Greenland_Saqqaq.SG	Yakutia_pop_orig_qpAdms_5b_Saqqaq+Athabask:Greenland_Saqqaq.SG=Ust_Kyakhta+China_AmurRiver_LPaleolithic_19K+Syalakh-Belkachi+Transbaikal_EMN_7.5-6kya	0.000161381	China_AmurRiver_LPaleolithic_19K	0.0214614	0.0469658	0.456957	FALSE	4	TRUE
Greenland_Saqqaq.SG	Yakutia_pop_orig_qpAdms_5b_Saqqaq+Athabask:Greenland_Saqqaq.SG=Ust_Kyakhta+China_AmurRiver_LPaleolithic_19K+Syalakh-Belkachi+Transbaikal_EMN_7.5-6kya	0.000161381	Syalakh-Belkachi	0.911888	0.0701842	12.9928	FALSE	4	TRUE
Greenland_Saqqaq.SG	Yakutia_pop_orig_qpAdms_5b_Saqqaq+Athabask:Greenland_Saqqaq.SG=Ust_Kyakhta+China_AmurRiver_LPaleolithic_19K+Syalakh-Belkachi+Transbaikal_EMN_7.5-6kya	0.000161381	Transbaikal_EMN_7.5-6kya	0.0292335	0.0621923	0.470049	FALSE	4	TRUE
Greenland_Saqqaq.SG	Yakutia_pop_orig_qpAdms_5b_Saqqaq+Athabask:Greenland_Saqqaq.SG=China_AmurRiver_LPaleolithic_14K+China_NEastAsia_Coastal_EN+Syalakh-Belkachi+Cisbaikal_LNBA	0.000160571	China_AmurRiver_LPaleolithic_14K	0.0269808	0.102814	0.262425	FALSE	4	TRUE
Greenland_Saqqaq.SG	Yakutia_pop_orig_qpAdms_5b_Saqqaq+Athabask:Greenland_Saqqaq.SG=China_AmurRiver_LPaleolithic_14K+China_NEastAsia_Coastal_EN+Syalakh-Belkachi+Cisbaikal_LNBA	0.000160571	China_NEastAsia_Coastal_EN	0.00257704	0.127366	0.0202333	FALSE	4	TRUE
Greenland_Saqqaq.SG	Yakutia_pop_orig_qpAdms_5b_Saqqaq+Athabask:Greenland_Saqqaq.SG=China_AmurRiver_LPaleolithic_14K+China_NEastAsia_Coastal_EN+Syalakh-Belkachi+Cisbaikal_LNBA	0.000160571	Syalakh-Belkachi	0.832949	0.0675029	12.3394	FALSE	4	TRUE
Greenland_Saqqaq.SG	Yakutia_pop_orig_qpAdms_5b_Saqqaq+Athabask:Greenland_Saqqaq.SG=China_AmurRiver_LPaleolithic_14K+China_NEastAsia_Coastal_EN+Syalakh-Belkachi+Cisbaikal_LNBA	0.000160571	Cisbaikal_LNBA	0.137493	0.0641574	2.14306	FALSE	4	TRUE
Greenland_Saqqaq.SG	Yakutia_pop_orig_qpAdms_5b_Saqqaq+Athabask:Greenland_Saqqaq.SG=Ust_Kyakhta+China_AmurRiver_LPaleolithic_19K+Syalakh-Belkachi+China_AmurRiver_N	0.000157603	Ust_Kyakhta	0.0393534	0.0416662	0.944493	FALSE	4	TRUE
Greenland_Saqqaq.SG	Yakutia_pop_orig_qpAdms_5b_Saqqaq+Athabask:Greenland_Saqqaq.SG=Ust_Kyakhta+China_AmurRiver_LPaleolithic_19K+Syalakh-Belkachi+China_AmurRiver_N	0.000157603	China_AmurRiver_LPaleolithic_19K	0.000773145	0.0664369	0.0116373	FALSE	4	TRUE
Greenland_Saqqaq.SG	Yakutia_pop_orig_qpAdms_5b_Saqqaq+Athabask:Greenland_Saqqaq.SG=Ust_Kyakhta+China_AmurRiver_LPaleolithic_19K+Syalakh-Belkachi+China_AmurRiver_N	0.000157603	Syalakh-Belkachi	0.919737	0.0529562	17.3679	FALSE	4	TRUE
Greenland_Saqqaq.SG	Yakutia_pop_orig_qpAdms_5b_Saqqaq+Athabask:Greenland_Saqqaq.SG=Ust_Kyakhta+China_AmurRiver_LPaleolithic_19K+Syalakh-Belkachi+China_AmurRiver_N	0.000157603	China_AmurRiver_N	0.0401364	0.0589528	0.680822	FALSE	4	TRUE
Greenland_Saqqaq.SG	Yakutia_pop_orig_qpAdms_5b_Saqqaq+Athabask:Greenland_Saqqaq.SG=Khaiyrgas.SG+China_AmurRiver_LPaleolithic_14K+Syalakh-Belkachi+Mongolia_N_North	0.000155132	Khaiyrgas.SG	0.10202	0.0502685	2.0295	FALSE	4	TRUE
Greenland_Saqqaq.SG	Yakutia_pop_orig_qpAdms_5b_Saqqaq+Athabask:Greenland_Saqqaq.SG=Khaiyrgas.SG+China_AmurRiver_LPaleolithic_14K+Syalakh-Belkachi+Mongolia_N_North	0.000155132	China_AmurRiver_LPaleolithic_14K	0.024445	0.0344064	0.710479	FALSE	4	TRUE
Greenland_Saqqaq.SG	Yakutia_pop_orig_qpAdms_5b_Saqqaq+Athabask:Greenland_Saqqaq.SG=Khaiyrgas.SG+China_AmurRiver_LPaleolithic_14K+Syalakh-Belkachi+Mongolia_N_North	0.000155132	Syalakh-Belkachi	0.786119	0.0894069	8.7926	FALSE	4	TRUE
Greenland_Saqqaq.SG	Yakutia_pop_orig_qpAdms_5b_Saqqaq+Athabask:Greenland_Saqqaq.SG=Khaiyrgas.SG+China_AmurRiver_LPaleolithic_14K+Syalakh-Belkachi+Mongolia_N_North	0.000155132	Mongolia_N_North	0.0874157	0.0589297	1.48339	FALSE	4	TRUE
Greenland_Saqqaq.SG	Yakutia_pop_orig_qpAdms_5b_Saqqaq+Athabask:Greenland_Saqqaq.SG=China_AmurRiver_LPaleolithic_19K+Transbaikal_EMN_9-8kya+Syalakh-Belkachi+Cisbaikal_LNBA	0.000152395	China_AmurRiver_LPaleolithic_19K	0.0183656	0.0464981	0.394976	FALSE	4	TRUE
Greenland_Saqqaq.SG	Yakutia_pop_orig_qpAdms_5b_Saqqaq+Athabask:Greenland_Saqqaq.SG=China_AmurRiver_LPaleolithic_19K+Transbaikal_EMN_9-8kya+Syalakh-Belkachi+Cisbaikal_LNBA	0.000152395	Transbaikal_EMN_9-8kya	0.00168429	0.0596244	0.0282484	FALSE	4	TRUE
Greenland_Saqqaq.SG	Yakutia_pop_orig_qpAdms_5b_Saqqaq+Athabask:Greenland_Saqqaq.SG=China_AmurRiver_LPaleolithic_19K+Transbaikal_EMN_9-8kya+Syalakh-Belkachi+Cisbaikal_LNBA	0.000152395	Syalakh-Belkachi	0.830088	0.0773511	10.7314	FALSE	4	TRUE
Greenland_Saqqaq.SG	Yakutia_pop_orig_qpAdms_5b_Saqqaq+Athabask:Greenland_Saqqaq.SG=China_AmurRiver_LPaleolithic_19K+Transbaikal_EMN_9-8kya+Syalakh-Belkachi+Cisbaikal_LNBA	0.000152395	Cisbaikal_LNBA	0.149862	0.0637761	2.34981	FALSE	4	TRUE
Greenland_Saqqaq.SG	Yakutia_pop_orig_qpAdms_5b_Saqqaq+Athabask:Greenland_Saqqaq.SG=Khaiyrgas.SG+China_AmurRiver_Mesolithic+Syalakh-Belkachi+Mongolia_N_North	0.000148631	Khaiyrgas.SG	0.103171	0.0507706	2.03211	FALSE	4	TRUE
Greenland_Saqqaq.SG	Yakutia_pop_orig_qpAdms_5b_Saqqaq+Athabask:Greenland_Saqqaq.SG=Khaiyrgas.SG+China_AmurRiver_Mesolithic+Syalakh-Belkachi+Mongolia_N_North	0.000148631	China_AmurRiver_Mesolithic	0.0110295	0.0347995	0.316946	FALSE	4	TRUE
Greenland_Saqqaq.SG	Yakutia_pop_orig_qpAdms_5b_Saqqaq+Athabask:Greenland_Saqqaq.SG=Khaiyrgas.SG+China_AmurRiver_Mesolithic+Syalakh-Belkachi+Mongolia_N_North	0.000148631	Syalakh-Belkachi	0.788371	0.0910169	8.6618	FALSE	4	TRUE
Greenland_Saqqaq.SG	Yakutia_pop_orig_qpAdms_5b_Saqqaq+Athabask:Greenland_Saqqaq.SG=Khaiyrgas.SG+China_AmurRiver_Mesolithic+Syalakh-Belkachi+Mongolia_N_North	0.000148631	Mongolia_N_North	0.0974283	0.0576404	1.69028	FALSE	4	TRUE
Greenland_Saqqaq.SG	Yakutia_pop_orig_qpAdms_5b_Saqqaq+Athabask:Greenland_Saqqaq.SG=China_NEastAsia_Coastal_EN+Syalakh-Belkachi+Mongolia_N_North+Cisbaikal_LNBA	0.000142453	China_NEastAsia_Coastal_EN	0.0230562	0.0464322	0.496557	FALSE	4	TRUE
Greenland_Saqqaq.SG	Yakutia_pop_orig_qpAdms_5b_Saqqaq+Athabask:Greenland_Saqqaq.SG=China_NEastAsia_Coastal_EN+Syalakh-Belkachi+Mongolia_N_North+Cisbaikal_LNBA	0.000142453	Syalakh-Belkachi	0.813084	0.0706427	11.5098	FALSE	4	TRUE
Greenland_Saqqaq.SG	Yakutia_pop_orig_qpAdms_5b_Saqqaq+Athabask:Greenland_Saqqaq.SG=China_NEastAsia_Coastal_EN+Syalakh-Belkachi+Mongolia_N_North+Cisbaikal_LNBA	0.000142453	Mongolia_N_North	0.0295455	0.0601204	0.491438	FALSE	4	TRUE
Greenland_Saqqaq.SG	Yakutia_pop_orig_qpAdms_5b_Saqqaq+Athabask:Greenland_Saqqaq.SG=China_NEastAsia_Coastal_EN+Syalakh-Belkachi+Mongolia_N_North+Cisbaikal_LNBA	0.000142453	Cisbaikal_LNBA	0.134315	0.0637009	2.10852	FALSE	4	TRUE
Greenland_Saqqaq.SG	Yakutia_pop_orig_qpAdms_5b_Saqqaq+Athabask:Greenland_Saqqaq.SG=Russia_AfontovaGora3+China_NEastAsia_Inland_EN+Syalakh-Belkachi+China_AmurRiver_N	0.000141954	Russia_AfontovaGora3	0.0103989	0.0168869	0.615798	FALSE	4	TRUE
Greenland_Saqqaq.SG	Yakutia_pop_orig_qpAdms_5b_Saqqaq+Athabask:Greenland_Saqqaq.SG=Russia_AfontovaGora3+China_NEastAsia_Inland_EN+Syalakh-Belkachi+China_AmurRiver_N	0.000141954	China_NEastAsia_Inland_EN	0.0756739	0.0751657	1.00676	FALSE	4	TRUE
Greenland_Saqqaq.SG	Yakutia_pop_orig_qpAdms_5b_Saqqaq+Athabask:Greenland_Saqqaq.SG=Russia_AfontovaGora3+China_NEastAsia_Inland_EN+Syalakh-Belkachi+China_AmurRiver_N	0.000141954	Syalakh-Belkachi	0.901508	0.0722334	12.4805	FALSE	4	TRUE
Greenland_Saqqaq.SG	Yakutia_pop_orig_qpAdms_5b_Saqqaq+Athabask:Greenland_Saqqaq.SG=Russia_AfontovaGora3+China_NEastAsia_Inland_EN+Syalakh-Belkachi+China_AmurRiver_N	0.000141954	China_AmurRiver_N	0.0124195	0.05443	0.228174	FALSE	4	TRUE
Greenland_Saqqaq.SG	Yakutia_pop_orig_qpAdms_5b_Saqqaq+Athabask:Greenland_Saqqaq.SG=Ust_Kyakhta+China_SEastAsia_Coastal_EN+Transbaikal_EMN_9-8kya+Syalakh-Belkachi	0.000137017	Ust_Kyakhta	0.0525564	0.0440116	1.19415	FALSE	4	TRUE
Greenland_Saqqaq.SG	Yakutia_pop_orig_qpAdms_5b_Saqqaq+Athabask:Greenland_Saqqaq.SG=Ust_Kyakhta+China_SEastAsia_Coastal_EN+Transbaikal_EMN_9-8kya+Syalakh-Belkachi	0.000137017	China_SEastAsia_Coastal_EN	0.0122192	0.0327375	0.373249	FALSE	4	TRUE
Greenland_Saqqaq.SG	Yakutia_pop_orig_qpAdms_5b_Saqqaq+Athabask:Greenland_Saqqaq.SG=Ust_Kyakhta+China_SEastAsia_Coastal_EN+Transbaikal_EMN_9-8kya+Syalakh-Belkachi	0.000137017	Transbaikal_EMN_9-8kya	0.0365286	0.0560268	0.651984	FALSE	4	TRUE
Greenland_Saqqaq.SG	Yakutia_pop_orig_qpAdms_5b_Saqqaq+Athabask:Greenland_Saqqaq.SG=Ust_Kyakhta+China_SEastAsia_Coastal_EN+Transbaikal_EMN_9-8kya+Syalakh-Belkachi	0.000137017	Syalakh-Belkachi	0.898696	0.075813	11.8541	FALSE	4	TRUE
Greenland_Saqqaq.SG	Yakutia_pop_orig_qpAdms_5b_Saqqaq+Athabask:Greenland_Saqqaq.SG=Ust_Kyakhta+Syalakh-Belkachi+China_AmurRiver_N+Altai_N_7.5-6kya	0.000135692	Ust_Kyakhta	0.03121	0.0452357	0.689943	FALSE	4	TRUE
Greenland_Saqqaq.SG	Yakutia_pop_orig_qpAdms_5b_Saqqaq+Athabask:Greenland_Saqqaq.SG=Ust_Kyakhta+Syalakh-Belkachi+China_AmurRiver_N+Altai_N_7.5-6kya	0.000135692	Syalakh-Belkachi	0.913393	0.0609587	14.9838	FALSE	4	TRUE
Greenland_Saqqaq.SG	Yakutia_pop_orig_qpAdms_5b_Saqqaq+Athabask:Greenland_Saqqaq.SG=Ust_Kyakhta+Syalakh-Belkachi+China_AmurRiver_N+Altai_N_7.5-6kya	0.000135692	China_AmurRiver_N	0.0447071	0.0401038	1.11479	FALSE	4	TRUE
Greenland_Saqqaq.SG	Yakutia_pop_orig_qpAdms_5b_Saqqaq+Athabask:Greenland_Saqqaq.SG=Ust_Kyakhta+Syalakh-Belkachi+China_AmurRiver_N+Altai_N_7.5-6kya	0.000135692	Altai_N_7.5-6kya	0.0106894	0.0338616	0.315679	FALSE	4	TRUE
Greenland_Saqqaq.SG	Yakutia_pop_orig_qpAdms_5b_Saqqaq+Athabask:Greenland_Saqqaq.SG=China_AmurRiver_LPaleolithic_19K+China_AmurRiver_EarlyN+Syalakh-Belkachi+Cisbaikal_LNBA	0.000132959	China_AmurRiver_LPaleolithic_19K	0.0166677	0.0705095	0.236389	FALSE	4	TRUE
Greenland_Saqqaq.SG	Yakutia_pop_orig_qpAdms_5b_Saqqaq+Athabask:Greenland_Saqqaq.SG=China_AmurRiver_LPaleolithic_19K+China_AmurRiver_EarlyN+Syalakh-Belkachi+Cisbaikal_LNBA	0.000132959	China_AmurRiver_EarlyN	0.00105149	0.0550167	0.0191122	FALSE	4	TRUE
Greenland_Saqqaq.SG	Yakutia_pop_orig_qpAdms_5b_Saqqaq+Athabask:Greenland_Saqqaq.SG=China_AmurRiver_LPaleolithic_19K+China_AmurRiver_EarlyN+Syalakh-Belkachi+Cisbaikal_LNBA	0.000132959	Syalakh-Belkachi	0.835985	0.0673662	12.4096	FALSE	4	TRUE
Greenland_Saqqaq.SG	Yakutia_pop_orig_qpAdms_5b_Saqqaq+Athabask:Greenland_Saqqaq.SG=China_AmurRiver_LPaleolithic_19K+China_AmurRiver_EarlyN+Syalakh-Belkachi+Cisbaikal_LNBA	0.000132959	Cisbaikal_LNBA	0.146296	0.0651557	2.24533	FALSE	4	TRUE
Greenland_Saqqaq.SG	Yakutia_pop_orig_qpAdms_5b_Saqqaq+Athabask:Greenland_Saqqaq.SG=Khaiyrgas.SG+China_NEastAsia_Coastal_EN+Transbaikal_EMN_9-8kya+Syalakh-Belkachi	0.000130535	Khaiyrgas.SG	0.128695	0.0720255	1.7868	FALSE	4	TRUE
Greenland_Saqqaq.SG	Yakutia_pop_orig_qpAdms_5b_Saqqaq+Athabask:Greenland_Saqqaq.SG=Khaiyrgas.SG+China_NEastAsia_Coastal_EN+Transbaikal_EMN_9-8kya+Syalakh-Belkachi	0.000130535	China_NEastAsia_Coastal_EN	0.00405062	0.0549112	0.0737667	FALSE	4	TRUE
Greenland_Saqqaq.SG	Yakutia_pop_orig_qpAdms_5b_Saqqaq+Athabask:Greenland_Saqqaq.SG=Khaiyrgas.SG+China_NEastAsia_Coastal_EN+Transbaikal_EMN_9-8kya+Syalakh-Belkachi	0.000130535	Transbaikal_EMN_9-8kya	0.114113	0.100626	1.13403	FALSE	4	TRUE
Greenland_Saqqaq.SG	Yakutia_pop_orig_qpAdms_5b_Saqqaq+Athabask:Greenland_Saqqaq.SG=Khaiyrgas.SG+China_NEastAsia_Coastal_EN+Transbaikal_EMN_9-8kya+Syalakh-Belkachi	0.000130535	Syalakh-Belkachi	0.753141	0.134585	5.59605	FALSE	4	TRUE
Greenland_Saqqaq.SG	Yakutia_pop_orig_qpAdms_5b_Saqqaq+Athabask:Greenland_Saqqaq.SG=Altai_N_9kya+Syalakh-Belkachi+Mongolia_N_North+Cisbaikal_LNBA	0.00012516	Altai_N_9kya	0.0117598	0.0389986	0.301544	FALSE	4	TRUE
Greenland_Saqqaq.SG	Yakutia_pop_orig_qpAdms_5b_Saqqaq+Athabask:Greenland_Saqqaq.SG=Altai_N_9kya+Syalakh-Belkachi+Mongolia_N_North+Cisbaikal_LNBA	0.00012516	Syalakh-Belkachi	0.817447	0.0775116	10.5461	FALSE	4	TRUE
Greenland_Saqqaq.SG	Yakutia_pop_orig_qpAdms_5b_Saqqaq+Athabask:Greenland_Saqqaq.SG=Altai_N_9kya+Syalakh-Belkachi+Mongolia_N_North+Cisbaikal_LNBA	0.00012516	Mongolia_N_North	0.0489634	0.0722146	0.678026	FALSE	4	TRUE
Greenland_Saqqaq.SG	Yakutia_pop_orig_qpAdms_5b_Saqqaq+Athabask:Greenland_Saqqaq.SG=Altai_N_9kya+Syalakh-Belkachi+Mongolia_N_North+Cisbaikal_LNBA	0.00012516	Cisbaikal_LNBA	0.12183	0.0850006	1.43328	FALSE	4	TRUE
Greenland_Saqqaq.SG	Yakutia_pop_orig_qpAdms_5b_Saqqaq+Athabask:Greenland_Saqqaq.SG=Khaiyrgas.SG+China_AmurRiver_LPaleolithic_19K+Syalakh-Belkachi+Cisbaikal_EN	0.000124523	Khaiyrgas.SG	0.093478	0.0512095	1.8254	FALSE	4	TRUE
Greenland_Saqqaq.SG	Yakutia_pop_orig_qpAdms_5b_Saqqaq+Athabask:Greenland_Saqqaq.SG=Khaiyrgas.SG+China_AmurRiver_LPaleolithic_19K+Syalakh-Belkachi+Cisbaikal_EN	0.000124523	China_AmurRiver_LPaleolithic_19K	0.00555802	0.046175	0.120369	FALSE	4	TRUE
Greenland_Saqqaq.SG	Yakutia_pop_orig_qpAdms_5b_Saqqaq+Athabask:Greenland_Saqqaq.SG=Khaiyrgas.SG+China_AmurRiver_LPaleolithic_19K+Syalakh-Belkachi+Cisbaikal_EN	0.000124523	Syalakh-Belkachi	0.803864	0.100992	7.9597	FALSE	4	TRUE
Greenland_Saqqaq.SG	Yakutia_pop_orig_qpAdms_5b_Saqqaq+Athabask:Greenland_Saqqaq.SG=Khaiyrgas.SG+China_AmurRiver_LPaleolithic_19K+Syalakh-Belkachi+Cisbaikal_EN	0.000124523	Cisbaikal_EN	0.0970997	0.0818572	1.18621	FALSE	4	TRUE
Greenland_Saqqaq.SG	Yakutia_pop_orig_qpAdms_5b_Saqqaq+Athabask:Greenland_Saqqaq.SG=Syalakh-Belkachi+China_AmurRiver_N+Altai_N_7.5-6kya+Cisbaikal_LNBA	0.000120452	Syalakh-Belkachi	0.817412	0.0746433	10.9509	FALSE	4	TRUE
Greenland_Saqqaq.SG	Yakutia_pop_orig_qpAdms_5b_Saqqaq+Athabask:Greenland_Saqqaq.SG=Syalakh-Belkachi+China_AmurRiver_N+Altai_N_7.5-6kya+Cisbaikal_LNBA	0.000120452	China_AmurRiver_N	0.0376609	0.038412	0.980445	FALSE	4	TRUE
Greenland_Saqqaq.SG	Yakutia_pop_orig_qpAdms_5b_Saqqaq+Athabask:Greenland_Saqqaq.SG=Syalakh-Belkachi+China_AmurRiver_N+Altai_N_7.5-6kya+Cisbaikal_LNBA	0.000120452	Altai_N_7.5-6kya	0.00124299	0.0305646	0.0406675	FALSE	4	TRUE
Greenland_Saqqaq.SG	Yakutia_pop_orig_qpAdms_5b_Saqqaq+Athabask:Greenland_Saqqaq.SG=Syalakh-Belkachi+China_AmurRiver_N+Altai_N_7.5-6kya+Cisbaikal_LNBA	0.000120452	Cisbaikal_LNBA	0.143684	0.0657694	2.18467	FALSE	4	TRUE
Greenland_Saqqaq.SG	Yakutia_pop_orig_qpAdms_5b_Saqqaq+Athabask:Greenland_Saqqaq.SG=China_AmurRiver_LPaleolithic_19K+China_AmurRiver_Mesolithic+Syalakh-Belkachi+Cisbaikal_LNBA	0.000115615	China_AmurRiver_LPaleolithic_19K	0.000652192	0.067181	0.00970799	FALSE	4	TRUE
Greenland_Saqqaq.SG	Yakutia_pop_orig_qpAdms_5b_Saqqaq+Athabask:Greenland_Saqqaq.SG=China_AmurRiver_LPaleolithic_19K+China_AmurRiver_Mesolithic+Syalakh-Belkachi+Cisbaikal_LNBA	0.000115615	China_AmurRiver_Mesolithic	0.0137708	0.0509585	0.270236	FALSE	4	TRUE
Greenland_Saqqaq.SG	Yakutia_pop_orig_qpAdms_5b_Saqqaq+Athabask:Greenland_Saqqaq.SG=China_AmurRiver_LPaleolithic_19K+China_AmurRiver_Mesolithic+Syalakh-Belkachi+Cisbaikal_LNBA	0.000115615	Syalakh-Belkachi	0.837885	0.0680033	12.3212	FALSE	4	TRUE
Greenland_Saqqaq.SG	Yakutia_pop_orig_qpAdms_5b_Saqqaq+Athabask:Greenland_Saqqaq.SG=China_AmurRiver_LPaleolithic_19K+China_AmurRiver_Mesolithic+Syalakh-Belkachi+Cisbaikal_LNBA	0.000115615	Cisbaikal_LNBA	0.147692	0.0658336	2.24342	FALSE	4	TRUE
Greenland_Saqqaq.SG	Yakutia_pop_orig_qpAdms_5b_Saqqaq+Athabask:Greenland_Saqqaq.SG=Ust_Kyakhta+China_SEastAsia_Coastal_EN+Syalakh-Belkachi+Mongolia_N_North	0.000113234	Ust_Kyakhta	0.0334548	0.0414853	0.806425	FALSE	4	TRUE
Greenland_Saqqaq.SG	Yakutia_pop_orig_qpAdms_5b_Saqqaq+Athabask:Greenland_Saqqaq.SG=Ust_Kyakhta+China_SEastAsia_Coastal_EN+Syalakh-Belkachi+Mongolia_N_North	0.000113234	China_SEastAsia_Coastal_EN	0.00447057	0.0322026	0.138826	FALSE	4	TRUE
Greenland_Saqqaq.SG	Yakutia_pop_orig_qpAdms_5b_Saqqaq+Athabask:Greenland_Saqqaq.SG=Ust_Kyakhta+China_SEastAsia_Coastal_EN+Syalakh-Belkachi+Mongolia_N_North	0.000113234	Syalakh-Belkachi	0.895718	0.0608312	14.7246	FALSE	4	TRUE
Greenland_Saqqaq.SG	Yakutia_pop_orig_qpAdms_5b_Saqqaq+Athabask:Greenland_Saqqaq.SG=Ust_Kyakhta+China_SEastAsia_Coastal_EN+Syalakh-Belkachi+Mongolia_N_North	0.000113234	Mongolia_N_North	0.0663566	0.0504108	1.31632	FALSE	4	TRUE
Greenland_Saqqaq.SG	Yakutia_pop_orig_qpAdms_5b_Saqqaq+Athabask:Greenland_Saqqaq.SG=Khaiyrgas.SG+China_NEastAsia_Coastal_EN+Syalakh-Belkachi+Mongolia_N_North	0.000107847	Khaiyrgas.SG	0.101228	0.0518859	1.95098	FALSE	4	TRUE
Greenland_Saqqaq.SG	Yakutia_pop_orig_qpAdms_5b_Saqqaq+Athabask:Greenland_Saqqaq.SG=Khaiyrgas.SG+China_NEastAsia_Coastal_EN+Syalakh-Belkachi+Mongolia_N_North	0.000107847	China_NEastAsia_Coastal_EN	0.0085018	0.047231	0.180005	FALSE	4	TRUE
Greenland_Saqqaq.SG	Yakutia_pop_orig_qpAdms_5b_Saqqaq+Athabask:Greenland_Saqqaq.SG=Khaiyrgas.SG+China_NEastAsia_Coastal_EN+Syalakh-Belkachi+Mongolia_N_North	0.000107847	Syalakh-Belkachi	0.792549	0.0904472	8.76255	FALSE	4	TRUE
Greenland_Saqqaq.SG	Yakutia_pop_orig_qpAdms_5b_Saqqaq+Athabask:Greenland_Saqqaq.SG=Khaiyrgas.SG+China_NEastAsia_Coastal_EN+Syalakh-Belkachi+Mongolia_N_North	0.000107847	Mongolia_N_North	0.0977214	0.0653713	1.49487	FALSE	4	TRUE
Greenland_Saqqaq.SG	Yakutia_pop_orig_qpAdms_5b_Saqqaq+Athabask:Greenland_Saqqaq.SG=Altai_N_9kya+China_NEastAsia_Inland_EN+Syalakh-Belkachi+China_AmurRiver_N	0.000105672	Altai_N_9kya	0.0354335	0.0293855	1.20582	FALSE	4	TRUE
Greenland_Saqqaq.SG	Yakutia_pop_orig_qpAdms_5b_Saqqaq+Athabask:Greenland_Saqqaq.SG=Altai_N_9kya+China_NEastAsia_Inland_EN+Syalakh-Belkachi+China_AmurRiver_N	0.000105672	China_NEastAsia_Inland_EN	0.0796165	0.0768897	1.03546	FALSE	4	TRUE
Greenland_Saqqaq.SG	Yakutia_pop_orig_qpAdms_5b_Saqqaq+Athabask:Greenland_Saqqaq.SG=Altai_N_9kya+China_NEastAsia_Inland_EN+Syalakh-Belkachi+China_AmurRiver_N	0.000105672	Syalakh-Belkachi	0.874938	0.076626	11.4183	FALSE	4	TRUE
Greenland_Saqqaq.SG	Yakutia_pop_orig_qpAdms_5b_Saqqaq+Athabask:Greenland_Saqqaq.SG=Altai_N_9kya+China_NEastAsia_Inland_EN+Syalakh-Belkachi+China_AmurRiver_N	0.000105672	China_AmurRiver_N	0.0100122	0.0529317	0.189154	FALSE	4	TRUE
Greenland_Saqqaq.SG	Yakutia_pop_orig_qpAdms_5b_Saqqaq+Athabask:Greenland_Saqqaq.SG=Altai_N_9kya+Ust_Kyakhta+China_AmurRiver_EarlyN+Syalakh-Belkachi	0.000105645	Altai_N_9kya	0.0152388	0.0324535	0.46956	FALSE	4	TRUE
Greenland_Saqqaq.SG	Yakutia_pop_orig_qpAdms_5b_Saqqaq+Athabask:Greenland_Saqqaq.SG=Altai_N_9kya+Ust_Kyakhta+China_AmurRiver_EarlyN+Syalakh-Belkachi	0.000105645	Ust_Kyakhta	0.0298065	0.0456138	0.653453	FALSE	4	TRUE
Greenland_Saqqaq.SG	Yakutia_pop_orig_qpAdms_5b_Saqqaq+Athabask:Greenland_Saqqaq.SG=Altai_N_9kya+Ust_Kyakhta+China_AmurRiver_EarlyN+Syalakh-Belkachi	0.000105645	China_AmurRiver_EarlyN	0.018861	0.0358277	0.526435	FALSE	4	TRUE
Greenland_Saqqaq.SG	Yakutia_pop_orig_qpAdms_5b_Saqqaq+Athabask:Greenland_Saqqaq.SG=Altai_N_9kya+Ust_Kyakhta+China_AmurRiver_EarlyN+Syalakh-Belkachi	0.000105645	Syalakh-Belkachi	0.936094	0.0576618	16.2342	FALSE	4	TRUE
Greenland_Saqqaq.SG	Yakutia_pop_orig_qpAdms_5b_Saqqaq+Athabask:Greenland_Saqqaq.SG=China_SEastAsia_Coastal_EN+Transbaikal_EMN_9-8kya+Syalakh-Belkachi+Cisbaikal_LNBA	0.000105434	China_SEastAsia_Coastal_EN	0.00263924	0.0314002	0.0840518	FALSE	4	TRUE
Greenland_Saqqaq.SG	Yakutia_pop_orig_qpAdms_5b_Saqqaq+Athabask:Greenland_Saqqaq.SG=China_SEastAsia_Coastal_EN+Transbaikal_EMN_9-8kya+Syalakh-Belkachi+Cisbaikal_LNBA	0.000105434	Transbaikal_EMN_9-8kya	0.0121255	0.0525991	0.230527	FALSE	4	TRUE
Greenland_Saqqaq.SG	Yakutia_pop_orig_qpAdms_5b_Saqqaq+Athabask:Greenland_Saqqaq.SG=China_SEastAsia_Coastal_EN+Transbaikal_EMN_9-8kya+Syalakh-Belkachi+Cisbaikal_LNBA	0.000105434	Syalakh-Belkachi	0.83425	0.0782321	10.6638	FALSE	4	TRUE
Greenland_Saqqaq.SG	Yakutia_pop_orig_qpAdms_5b_Saqqaq+Athabask:Greenland_Saqqaq.SG=China_SEastAsia_Coastal_EN+Transbaikal_EMN_9-8kya+Syalakh-Belkachi+Cisbaikal_LNBA	0.000105434	Cisbaikal_LNBA	0.150985	0.0643687	2.34563	FALSE	4	TRUE
Greenland_Saqqaq.SG	Yakutia_pop_orig_qpAdms_5b_Saqqaq+Athabask:Greenland_Saqqaq.SG=Russia_AfontovaGora3+Ust_Kyakhta+China_NEastAsia_Coastal_EN+Syalakh-Belkachi	0.000102509	Russia_AfontovaGora3	0.00418382	0.0158555	0.263872	FALSE	4	TRUE
Greenland_Saqqaq.SG	Yakutia_pop_orig_qpAdms_5b_Saqqaq+Athabask:Greenland_Saqqaq.SG=Russia_AfontovaGora3+Ust_Kyakhta+China_NEastAsia_Coastal_EN+Syalakh-Belkachi	0.000102509	Ust_Kyakhta	0.0294942	0.0425885	0.692539	FALSE	4	TRUE
Greenland_Saqqaq.SG	Yakutia_pop_orig_qpAdms_5b_Saqqaq+Athabask:Greenland_Saqqaq.SG=Russia_AfontovaGora3+Ust_Kyakhta+China_NEastAsia_Coastal_EN+Syalakh-Belkachi	0.000102509	China_NEastAsia_Coastal_EN	0.0511824	0.0444284	1.15202	FALSE	4	TRUE
Greenland_Saqqaq.SG	Yakutia_pop_orig_qpAdms_5b_Saqqaq+Athabask:Greenland_Saqqaq.SG=Russia_AfontovaGora3+Ust_Kyakhta+China_NEastAsia_Coastal_EN+Syalakh-Belkachi	0.000102509	Syalakh-Belkachi	0.91514	0.0557893	16.4035	FALSE	4	TRUE
Greenland_Saqqaq.SG	Yakutia_pop_orig_qpAdms_5b_Saqqaq+Athabask:Greenland_Saqqaq.SG=China_SEastAsia_Coastal_EN+Syalakh-Belkachi+Cisbaikal_EN+Cisbaikal_LNBA	0.000101637	China_SEastAsia_Coastal_EN	0.00555927	0.0315767	0.176056	FALSE	4	TRUE
Greenland_Saqqaq.SG	Yakutia_pop_orig_qpAdms_5b_Saqqaq+Athabask:Greenland_Saqqaq.SG=China_SEastAsia_Coastal_EN+Syalakh-Belkachi+Cisbaikal_EN+Cisbaikal_LNBA	0.000101637	Syalakh-Belkachi	0.843519	0.0764145	11.0387	FALSE	4	TRUE
Greenland_Saqqaq.SG	Yakutia_pop_orig_qpAdms_5b_Saqqaq+Athabask:Greenland_Saqqaq.SG=China_SEastAsia_Coastal_EN+Syalakh-Belkachi+Cisbaikal_EN+Cisbaikal_LNBA	0.000101637	Cisbaikal_EN	0.0134068	0.0696092	0.192602	FALSE	4	TRUE
Greenland_Saqqaq.SG	Yakutia_pop_orig_qpAdms_5b_Saqqaq+Athabask:Greenland_Saqqaq.SG=China_SEastAsia_Coastal_EN+Syalakh-Belkachi+Cisbaikal_EN+Cisbaikal_LNBA	0.000101637	Cisbaikal_LNBA	0.137515	0.0679166	2.02476	FALSE	4	TRUE
Greenland_Saqqaq.SG	Yakutia_pop_orig_qpAdms_5b_Saqqaq+Athabask:Greenland_Saqqaq.SG=Ust_Kyakhta+China_SEastAsia_Coastal_EN+Syalakh-Belkachi+Transbaikal_EMN_7.5-6kya	9.75262e-05	Ust_Kyakhta	0.0399844	0.0415591	0.962109	FALSE	4	TRUE
Greenland_Saqqaq.SG	Yakutia_pop_orig_qpAdms_5b_Saqqaq+Athabask:Greenland_Saqqaq.SG=Ust_Kyakhta+China_SEastAsia_Coastal_EN+Syalakh-Belkachi+Transbaikal_EMN_7.5-6kya	9.75262e-05	China_SEastAsia_Coastal_EN	0.0075384	0.0321342	0.234591	FALSE	4	TRUE
Greenland_Saqqaq.SG	Yakutia_pop_orig_qpAdms_5b_Saqqaq+Athabask:Greenland_Saqqaq.SG=Ust_Kyakhta+China_SEastAsia_Coastal_EN+Syalakh-Belkachi+Transbaikal_EMN_7.5-6kya	9.75262e-05	Syalakh-Belkachi	0.915684	0.0702757	13.0299	FALSE	4	TRUE
Greenland_Saqqaq.SG	Yakutia_pop_orig_qpAdms_5b_Saqqaq+Athabask:Greenland_Saqqaq.SG=Ust_Kyakhta+China_SEastAsia_Coastal_EN+Syalakh-Belkachi+Transbaikal_EMN_7.5-6kya	9.75262e-05	Transbaikal_EMN_7.5-6kya	0.0367937	0.0543413	0.677084	FALSE	4	TRUE
Greenland_Saqqaq.SG	Yakutia_pop_orig_qpAdms_5b_Saqqaq+Athabask:Greenland_Saqqaq.SG=Russia_AfontovaGora3+Ust_Kyakhta+China_AmurRiver_LPaleolithic_14K+Syalakh-Belkachi	9.53228e-05	Russia_AfontovaGora3	0.00270305	0.016355	0.165274	FALSE	4	TRUE
Greenland_Saqqaq.SG	Yakutia_pop_orig_qpAdms_5b_Saqqaq+Athabask:Greenland_Saqqaq.SG=Russia_AfontovaGora3+Ust_Kyakhta+China_AmurRiver_LPaleolithic_14K+Syalakh-Belkachi	9.53228e-05	Ust_Kyakhta	0.0369822	0.0425019	0.870132	FALSE	4	TRUE
Greenland_Saqqaq.SG	Yakutia_pop_orig_qpAdms_5b_Saqqaq+Athabask:Greenland_Saqqaq.SG=Russia_AfontovaGora3+Ust_Kyakhta+China_AmurRiver_LPaleolithic_14K+Syalakh-Belkachi	9.53228e-05	China_AmurRiver_LPaleolithic_14K	0.0372966	0.0361754	1.03099	FALSE	4	TRUE
Greenland_Saqqaq.SG	Yakutia_pop_orig_qpAdms_5b_Saqqaq+Athabask:Greenland_Saqqaq.SG=Russia_AfontovaGora3+Ust_Kyakhta+China_AmurRiver_LPaleolithic_14K+Syalakh-Belkachi	9.53228e-05	Syalakh-Belkachi	0.923018	0.0518103	17.8154	FALSE	4	TRUE
Greenland_Saqqaq.SG	Yakutia_pop_orig_qpAdms_5b_Saqqaq+Athabask:Greenland_Saqqaq.SG=Russia_AfontovaGora3+China_AmurRiver_LPaleolithic_14K+China_NEastAsia_Inland_EN+Syalakh-Belkachi	9.40244e-05	Russia_AfontovaGora3	0.00958943	0.0162144	0.591413	FALSE	4	TRUE
Greenland_Saqqaq.SG	Yakutia_pop_orig_qpAdms_5b_Saqqaq+Athabask:Greenland_Saqqaq.SG=Russia_AfontovaGora3+China_AmurRiver_LPaleolithic_14K+China_NEastAsia_Inland_EN+Syalakh-Belkachi	9.40244e-05	China_AmurRiver_LPaleolithic_14K	0.0178954	0.0479757	0.37301	FALSE	4	TRUE
Greenland_Saqqaq.SG	Yakutia_pop_orig_qpAdms_5b_Saqqaq+Athabask:Greenland_Saqqaq.SG=Russia_AfontovaGora3+China_AmurRiver_LPaleolithic_14K+China_NEastAsia_Inland_EN+Syalakh-Belkachi	9.40244e-05	China_NEastAsia_Inland_EN	0.0626266	0.0796397	0.786374	FALSE	4	TRUE
Greenland_Saqqaq.SG	Yakutia_pop_orig_qpAdms_5b_Saqqaq+Athabask:Greenland_Saqqaq.SG=Russia_AfontovaGora3+China_AmurRiver_LPaleolithic_14K+China_NEastAsia_Inland_EN+Syalakh-Belkachi	9.40244e-05	Syalakh-Belkachi	0.909889	0.0687685	13.2312	FALSE	4	TRUE
Greenland_Saqqaq.SG	Yakutia_pop_orig_qpAdms_5b_Saqqaq+Athabask:Greenland_Saqqaq.SG=Syalakh-Belkachi+Mongolia_N_North+Altai_N_7.5-6kya+Cisbaikal_LNBA	9.3369e-05	Syalakh-Belkachi	0.81648	0.0840094	9.71891	FALSE	4	TRUE
Greenland_Saqqaq.SG	Yakutia_pop_orig_qpAdms_5b_Saqqaq+Athabask:Greenland_Saqqaq.SG=Syalakh-Belkachi+Mongolia_N_North+Altai_N_7.5-6kya+Cisbaikal_LNBA	9.3369e-05	Mongolia_N_North	0.0481024	0.0755251	0.636906	FALSE	4	TRUE
Greenland_Saqqaq.SG	Yakutia_pop_orig_qpAdms_5b_Saqqaq+Athabask:Greenland_Saqqaq.SG=Syalakh-Belkachi+Mongolia_N_North+Altai_N_7.5-6kya+Cisbaikal_LNBA	9.3369e-05	Altai_N_7.5-6kya	0.00522401	0.0421319	0.123992	FALSE	4	TRUE
Greenland_Saqqaq.SG	Yakutia_pop_orig_qpAdms_5b_Saqqaq+Athabask:Greenland_Saqqaq.SG=Syalakh-Belkachi+Mongolia_N_North+Altai_N_7.5-6kya+Cisbaikal_LNBA	9.3369e-05	Cisbaikal_LNBA	0.130194	0.083734	1.55485	FALSE	4	TRUE
Greenland_Saqqaq.SG	Yakutia_pop_orig_qpAdms_5b_Saqqaq+Athabask:Greenland_Saqqaq.SG=Altai_N_9kya+Ust_Kyakhta+China_AmurRiver_LPaleolithic_14K+Syalakh-Belkachi	9.10163e-05	Altai_N_9kya	0.0198801	0.0310853	0.639535	FALSE	4	TRUE
Greenland_Saqqaq.SG	Yakutia_pop_orig_qpAdms_5b_Saqqaq+Athabask:Greenland_Saqqaq.SG=Altai_N_9kya+Ust_Kyakhta+China_AmurRiver_LPaleolithic_14K+Syalakh-Belkachi	9.10163e-05	Ust_Kyakhta	0.025964	0.0459437	0.565127	FALSE	4	TRUE
Greenland_Saqqaq.SG	Yakutia_pop_orig_qpAdms_5b_Saqqaq+Athabask:Greenland_Saqqaq.SG=Altai_N_9kya+Ust_Kyakhta+China_AmurRiver_LPaleolithic_14K+Syalakh-Belkachi	9.10163e-05	China_AmurRiver_LPaleolithic_14K	0.0388958	0.0336506	1.15587	FALSE	4	TRUE
Greenland_Saqqaq.SG	Yakutia_pop_orig_qpAdms_5b_Saqqaq+Athabask:Greenland_Saqqaq.SG=Altai_N_9kya+Ust_Kyakhta+China_AmurRiver_LPaleolithic_14K+Syalakh-Belkachi	9.10163e-05	Syalakh-Belkachi	0.91526	0.0527979	17.3352	FALSE	4	TRUE
Greenland_Saqqaq.SG	Yakutia_pop_orig_qpAdms_5b_Saqqaq+Athabask:Greenland_Saqqaq.SG=Ust_Kyakhta+China_AmurRiver_EarlyN+Syalakh-Belkachi+Altai_N_7.5-6kya	8.75414e-05	Ust_Kyakhta	0.0402025	0.0453042	0.887391	FALSE	4	TRUE
Greenland_Saqqaq.SG	Yakutia_pop_orig_qpAdms_5b_Saqqaq+Athabask:Greenland_Saqqaq.SG=Ust_Kyakhta+China_AmurRiver_EarlyN+Syalakh-Belkachi+Altai_N_7.5-6kya	8.75414e-05	China_AmurRiver_EarlyN	0.0149724	0.0364187	0.411118	FALSE	4	TRUE
Greenland_Saqqaq.SG	Yakutia_pop_orig_qpAdms_5b_Saqqaq+Athabask:Greenland_Saqqaq.SG=Ust_Kyakhta+China_AmurRiver_EarlyN+Syalakh-Belkachi+Altai_N_7.5-6kya	8.75414e-05	Syalakh-Belkachi	0.94411	0.0591531	15.9604	FALSE	4	TRUE
Greenland_Saqqaq.SG	Yakutia_pop_orig_qpAdms_5b_Saqqaq+Athabask:Greenland_Saqqaq.SG=Ust_Kyakhta+China_AmurRiver_EarlyN+Syalakh-Belkachi+Altai_N_7.5-6kya	8.75414e-05	Altai_N_7.5-6kya	0.000715021	0.0344565	0.0207514	FALSE	4	TRUE
Greenland_Saqqaq.SG	Yakutia_pop_orig_qpAdms_5b_Saqqaq+Athabask:Greenland_Saqqaq.SG=Russia_AfontovaGora3+Syalakh-Belkachi+China_AmurRiver_N+Cisbaikal_EN	8.52978e-05	Russia_AfontovaGora3	0.0181783	0.0177867	1.02202	FALSE	4	TRUE
Greenland_Saqqaq.SG	Yakutia_pop_orig_qpAdms_5b_Saqqaq+Athabask:Greenland_Saqqaq.SG=Russia_AfontovaGora3+Syalakh-Belkachi+China_AmurRiver_N+Cisbaikal_EN	8.52978e-05	Syalakh-Belkachi	0.868707	0.0946011	9.18284	FALSE	4	TRUE
Greenland_Saqqaq.SG	Yakutia_pop_orig_qpAdms_5b_Saqqaq+Athabask:Greenland_Saqqaq.SG=Russia_AfontovaGora3+Syalakh-Belkachi+China_AmurRiver_N+Cisbaikal_EN	8.52978e-05	China_AmurRiver_N	0.0637565	0.0445732	1.43038	FALSE	4	TRUE
Greenland_Saqqaq.SG	Yakutia_pop_orig_qpAdms_5b_Saqqaq+Athabask:Greenland_Saqqaq.SG=Russia_AfontovaGora3+Syalakh-Belkachi+China_AmurRiver_N+Cisbaikal_EN	8.52978e-05	Cisbaikal_EN	0.0493584	0.0777484	0.634847	FALSE	4	TRUE
Greenland_Saqqaq.SG	Yakutia_pop_orig_qpAdms_5b_Saqqaq+Athabask:Greenland_Saqqaq.SG=Altai_N_9kya+Syalakh-Belkachi+China_AmurRiver_N+Cisbaikal_EN	8.46262e-05	Altai_N_9kya	0.0489781	0.0294877	1.66097	FALSE	4	TRUE
Greenland_Saqqaq.SG	Yakutia_pop_orig_qpAdms_5b_Saqqaq+Athabask:Greenland_Saqqaq.SG=Altai_N_9kya+Syalakh-Belkachi+China_AmurRiver_N+Cisbaikal_EN	8.46262e-05	Syalakh-Belkachi	0.832888	0.0921011	9.04319	FALSE	4	TRUE
Greenland_Saqqaq.SG	Yakutia_pop_orig_qpAdms_5b_Saqqaq+Athabask:Greenland_Saqqaq.SG=Altai_N_9kya+Syalakh-Belkachi+China_AmurRiver_N+Cisbaikal_EN	8.46262e-05	China_AmurRiver_N	0.0608905	0.0414194	1.4701	FALSE	4	TRUE
Greenland_Saqqaq.SG	Yakutia_pop_orig_qpAdms_5b_Saqqaq+Athabask:Greenland_Saqqaq.SG=Altai_N_9kya+Syalakh-Belkachi+China_AmurRiver_N+Cisbaikal_EN	8.46262e-05	Cisbaikal_EN	0.0572431	0.0745604	0.767741	FALSE	4	TRUE
Greenland_Saqqaq.SG	Yakutia_pop_orig_qpAdms_5b_Saqqaq+Athabask:Greenland_Saqqaq.SG=Altai_N_9kya+China_AmurRiver_LPaleolithic_14K+China_NEastAsia_Inland_EN+Syalakh-Belkachi	8.35004e-05	Altai_N_9kya	0.032191	0.0287559	1.11945	FALSE	4	TRUE
Greenland_Saqqaq.SG	Yakutia_pop_orig_qpAdms_5b_Saqqaq+Athabask:Greenland_Saqqaq.SG=Altai_N_9kya+China_AmurRiver_LPaleolithic_14K+China_NEastAsia_Inland_EN+Syalakh-Belkachi	8.35004e-05	China_AmurRiver_LPaleolithic_14K	0.0112767	0.0482656	0.233638	FALSE	4	TRUE
Greenland_Saqqaq.SG	Yakutia_pop_orig_qpAdms_5b_Saqqaq+Athabask:Greenland_Saqqaq.SG=Altai_N_9kya+China_AmurRiver_LPaleolithic_14K+China_NEastAsia_Inland_EN+Syalakh-Belkachi	8.35004e-05	China_NEastAsia_Inland_EN	0.0709052	0.0824657	0.859815	FALSE	4	TRUE
Greenland_Saqqaq.SG	Yakutia_pop_orig_qpAdms_5b_Saqqaq+Athabask:Greenland_Saqqaq.SG=Altai_N_9kya+China_AmurRiver_LPaleolithic_14K+China_NEastAsia_Inland_EN+Syalakh-Belkachi	8.35004e-05	Syalakh-Belkachi	0.885627	0.074842	11.8333	FALSE	4	TRUE
Greenland_Saqqaq.SG	Yakutia_pop_orig_qpAdms_5b_Saqqaq+Athabask:Greenland_Saqqaq.SG=Altai_N_9kya+China_AmurRiver_LPaleolithic_14K+Syalakh-Belkachi+Cisbaikal_LNBA	8.14512e-05	Altai_N_9kya	0.00327848	0.0291675	0.112402	FALSE	4	TRUE
Greenland_Saqqaq.SG	Yakutia_pop_orig_qpAdms_5b_Saqqaq+Athabask:Greenland_Saqqaq.SG=Altai_N_9kya+China_AmurRiver_LPaleolithic_14K+Syalakh-Belkachi+Cisbaikal_LNBA	8.14512e-05	China_AmurRiver_LPaleolithic_14K	0.0271659	0.0329288	0.824989	FALSE	4	TRUE
Greenland_Saqqaq.SG	Yakutia_pop_orig_qpAdms_5b_Saqqaq+Athabask:Greenland_Saqqaq.SG=Altai_N_9kya+China_AmurRiver_LPaleolithic_14K+Syalakh-Belkachi+Cisbaikal_LNBA	8.14512e-05	Syalakh-Belkachi	0.830347	0.0663881	12.5075	FALSE	4	TRUE
Greenland_Saqqaq.SG	Yakutia_pop_orig_qpAdms_5b_Saqqaq+Athabask:Greenland_Saqqaq.SG=Altai_N_9kya+China_AmurRiver_LPaleolithic_14K+Syalakh-Belkachi+Cisbaikal_LNBA	8.14512e-05	Cisbaikal_LNBA	0.139209	0.0684026	2.03514	FALSE	4	TRUE
Greenland_Saqqaq.SG	Yakutia_pop_orig_qpAdms_5b_Saqqaq+Athabask:Greenland_Saqqaq.SG=Altai_N_9kya+China_AmurRiver_Mesolithic+Syalakh-Belkachi+Cisbaikal_LNBA	8.12181e-05	Altai_N_9kya	0.000154694	0.02933	0.00527426	FALSE	4	TRUE
Greenland_Saqqaq.SG	Yakutia_pop_orig_qpAdms_5b_Saqqaq+Athabask:Greenland_Saqqaq.SG=Altai_N_9kya+China_AmurRiver_Mesolithic+Syalakh-Belkachi+Cisbaikal_LNBA	8.12181e-05	China_AmurRiver_Mesolithic	0.011281	0.0331063	0.340751	FALSE	4	TRUE
Greenland_Saqqaq.SG	Yakutia_pop_orig_qpAdms_5b_Saqqaq+Athabask:Greenland_Saqqaq.SG=Altai_N_9kya+China_AmurRiver_Mesolithic+Syalakh-Belkachi+Cisbaikal_LNBA	8.12181e-05	Syalakh-Belkachi	0.843201	0.0688822	12.2412	FALSE	4	TRUE
Greenland_Saqqaq.SG	Yakutia_pop_orig_qpAdms_5b_Saqqaq+Athabask:Greenland_Saqqaq.SG=Altai_N_9kya+China_AmurRiver_Mesolithic+Syalakh-Belkachi+Cisbaikal_LNBA	8.12181e-05	Cisbaikal_LNBA	0.145363	0.0676232	2.14961	FALSE	4	TRUE
Greenland_Saqqaq.SG	Yakutia_pop_orig_qpAdms_5b_Saqqaq+Athabask:Greenland_Saqqaq.SG=China_NEastAsia_Inland_EN+Syalakh-Belkachi+China_AmurRiver_N+Altai_N_7.5-6kya	7.93718e-05	China_NEastAsia_Inland_EN	0.0834277	0.0770518	1.08275	FALSE	4	TRUE
Greenland_Saqqaq.SG	Yakutia_pop_orig_qpAdms_5b_Saqqaq+Athabask:Greenland_Saqqaq.SG=China_NEastAsia_Inland_EN+Syalakh-Belkachi+China_AmurRiver_N+Altai_N_7.5-6kya	7.93718e-05	Syalakh-Belkachi	0.884664	0.0778824	11.359	FALSE	4	TRUE
Greenland_Saqqaq.SG	Yakutia_pop_orig_qpAdms_5b_Saqqaq+Athabask:Greenland_Saqqaq.SG=China_NEastAsia_Inland_EN+Syalakh-Belkachi+China_AmurRiver_N+Altai_N_7.5-6kya	7.93718e-05	China_AmurRiver_N	0.00473004	0.0526274	0.0898779	FALSE	4	TRUE
Greenland_Saqqaq.SG	Yakutia_pop_orig_qpAdms_5b_Saqqaq+Athabask:Greenland_Saqqaq.SG=China_NEastAsia_Inland_EN+Syalakh-Belkachi+China_AmurRiver_N+Altai_N_7.5-6kya	7.93718e-05	Altai_N_7.5-6kya	0.0271786	0.0308627	0.88063	FALSE	4	TRUE
Greenland_Saqqaq.SG	Yakutia_pop_orig_qpAdms_5b_Saqqaq+Athabask:Greenland_Saqqaq.SG=Altai_N_9kya+Ust_Kyakhta+China_NEastAsia_Coastal_EN+Syalakh-Belkachi	7.55455e-05	Altai_N_9kya	0.0244336	0.0309737	0.788847	FALSE	4	TRUE
Greenland_Saqqaq.SG	Yakutia_pop_orig_qpAdms_5b_Saqqaq+Athabask:Greenland_Saqqaq.SG=Altai_N_9kya+Ust_Kyakhta+China_NEastAsia_Coastal_EN+Syalakh-Belkachi	7.55455e-05	Ust_Kyakhta	0.0165231	0.0461301	0.358185	FALSE	4	TRUE
Greenland_Saqqaq.SG	Yakutia_pop_orig_qpAdms_5b_Saqqaq+Athabask:Greenland_Saqqaq.SG=Altai_N_9kya+Ust_Kyakhta+China_NEastAsia_Coastal_EN+Syalakh-Belkachi	7.55455e-05	China_NEastAsia_Coastal_EN	0.0525221	0.0426073	1.2327	FALSE	4	TRUE
Greenland_Saqqaq.SG	Yakutia_pop_orig_qpAdms_5b_Saqqaq+Athabask:Greenland_Saqqaq.SG=Altai_N_9kya+Ust_Kyakhta+China_NEastAsia_Coastal_EN+Syalakh-Belkachi	7.55455e-05	Syalakh-Belkachi	0.906521	0.0577328	15.702	FALSE	4	TRUE
Greenland_Saqqaq.SG	Yakutia_pop_orig_qpAdms_5b_Saqqaq+Athabask:Greenland_Saqqaq.SG=Ust_Kyakhta+China_AmurRiver_EarlyN+China_SEastAsia_Coastal_EN+Syalakh-Belkachi	7.16728e-05	Ust_Kyakhta	0.0370897	0.0420872	0.881259	FALSE	4	TRUE
Greenland_Saqqaq.SG	Yakutia_pop_orig_qpAdms_5b_Saqqaq+Athabask:Greenland_Saqqaq.SG=Ust_Kyakhta+China_AmurRiver_EarlyN+China_SEastAsia_Coastal_EN+Syalakh-Belkachi	7.16728e-05	China_AmurRiver_EarlyN	0.00402949	0.0413526	0.0974424	FALSE	4	TRUE
Greenland_Saqqaq.SG	Yakutia_pop_orig_qpAdms_5b_Saqqaq+Athabask:Greenland_Saqqaq.SG=Ust_Kyakhta+China_AmurRiver_EarlyN+China_SEastAsia_Coastal_EN+Syalakh-Belkachi	7.16728e-05	China_SEastAsia_Coastal_EN	0.012362	0.0410059	0.30147	FALSE	4	TRUE
Greenland_Saqqaq.SG	Yakutia_pop_orig_qpAdms_5b_Saqqaq+Athabask:Greenland_Saqqaq.SG=Ust_Kyakhta+China_AmurRiver_EarlyN+China_SEastAsia_Coastal_EN+Syalakh-Belkachi	7.16728e-05	Syalakh-Belkachi	0.946519	0.050961	18.5734	FALSE	4	TRUE
Greenland_Saqqaq.SG	Yakutia_pop_orig_qpAdms_5b_Saqqaq+Athabask:Greenland_Saqqaq.SG=Russia_AfontovaGora3+Syalakh-Belkachi+Transbaikal_EMN_7.5-6kya+China_AmurRiver_N	6.9725e-05	Russia_AfontovaGora3	0.0183332	0.0235253	0.779294	FALSE	4	TRUE
Greenland_Saqqaq.SG	Yakutia_pop_orig_qpAdms_5b_Saqqaq+Athabask:Greenland_Saqqaq.SG=Russia_AfontovaGora3+Syalakh-Belkachi+Transbaikal_EMN_7.5-6kya+China_AmurRiver_N	6.9725e-05	Syalakh-Belkachi	0.878777	0.115075	7.63654	FALSE	4	TRUE
Greenland_Saqqaq.SG	Yakutia_pop_orig_qpAdms_5b_Saqqaq+Athabask:Greenland_Saqqaq.SG=Russia_AfontovaGora3+Syalakh-Belkachi+Transbaikal_EMN_7.5-6kya+China_AmurRiver_N	6.9725e-05	Transbaikal_EMN_7.5-6kya	0.0595291	0.096849	0.614659	FALSE	4	TRUE
Greenland_Saqqaq.SG	Yakutia_pop_orig_qpAdms_5b_Saqqaq+Athabask:Greenland_Saqqaq.SG=Russia_AfontovaGora3+Syalakh-Belkachi+Transbaikal_EMN_7.5-6kya+China_AmurRiver_N	6.9725e-05	China_AmurRiver_N	0.0433606	0.0444541	0.9754	FALSE	4	TRUE
Greenland_Saqqaq.SG	Yakutia_pop_orig_qpAdms_5b_Saqqaq+Athabask:Greenland_Saqqaq.SG=Altai_N_9kya+Ust_Kyakhta+China_AmurRiver_Mesolithic+Syalakh-Belkachi	6.96599e-05	Altai_N_9kya	0.0157196	0.0311875	0.504035	FALSE	4	TRUE
Greenland_Saqqaq.SG	Yakutia_pop_orig_qpAdms_5b_Saqqaq+Athabask:Greenland_Saqqaq.SG=Altai_N_9kya+Ust_Kyakhta+China_AmurRiver_Mesolithic+Syalakh-Belkachi	6.96599e-05	Ust_Kyakhta	0.0303646	0.0452967	0.670348	FALSE	4	TRUE
Greenland_Saqqaq.SG	Yakutia_pop_orig_qpAdms_5b_Saqqaq+Athabask:Greenland_Saqqaq.SG=Altai_N_9kya+Ust_Kyakhta+China_AmurRiver_Mesolithic+Syalakh-Belkachi	6.96599e-05	China_AmurRiver_Mesolithic	0.0210277	0.0339592	0.619204	FALSE	4	TRUE
Greenland_Saqqaq.SG	Yakutia_pop_orig_qpAdms_5b_Saqqaq+Athabask:Greenland_Saqqaq.SG=Altai_N_9kya+Ust_Kyakhta+China_AmurRiver_Mesolithic+Syalakh-Belkachi	6.96599e-05	Syalakh-Belkachi	0.932888	0.0555036	16.8077	FALSE	4	TRUE
Greenland_Saqqaq.SG	Yakutia_pop_orig_qpAdms_5b_Saqqaq+Athabask:Greenland_Saqqaq.SG=Ust_Kyakhta+China_AmurRiver_Mesolithic+China_SEastAsia_Coastal_EN+Syalakh-Belkachi	6.33243e-05	Ust_Kyakhta	0.0367785	0.042046	0.87472	FALSE	4	TRUE
Greenland_Saqqaq.SG	Yakutia_pop_orig_qpAdms_5b_Saqqaq+Athabask:Greenland_Saqqaq.SG=Ust_Kyakhta+China_AmurRiver_Mesolithic+China_SEastAsia_Coastal_EN+Syalakh-Belkachi	6.33243e-05	China_AmurRiver_Mesolithic	0.00865693	0.040903	0.211645	FALSE	4	TRUE
Greenland_Saqqaq.SG	Yakutia_pop_orig_qpAdms_5b_Saqqaq+Athabask:Greenland_Saqqaq.SG=Ust_Kyakhta+China_AmurRiver_Mesolithic+China_SEastAsia_Coastal_EN+Syalakh-Belkachi	6.33243e-05	China_SEastAsia_Coastal_EN	0.00917504	0.0409582	0.22401	FALSE	4	TRUE
Greenland_Saqqaq.SG	Yakutia_pop_orig_qpAdms_5b_Saqqaq+Athabask:Greenland_Saqqaq.SG=Ust_Kyakhta+China_AmurRiver_Mesolithic+China_SEastAsia_Coastal_EN+Syalakh-Belkachi	6.33243e-05	Syalakh-Belkachi	0.94539	0.0506155	18.6779	FALSE	4	TRUE
Greenland_Saqqaq.SG	Yakutia_pop_orig_qpAdms_5b_Saqqaq+Athabask:Greenland_Saqqaq.SG=Ust_Kyakhta+China_AmurRiver_LPaleolithic_14K+Syalakh-Belkachi+Altai_N_7.5-6kya	6.11343e-05	Ust_Kyakhta	0.0341011	0.0453726	0.75158	FALSE	4	TRUE
Greenland_Saqqaq.SG	Yakutia_pop_orig_qpAdms_5b_Saqqaq+Athabask:Greenland_Saqqaq.SG=Ust_Kyakhta+China_AmurRiver_LPaleolithic_14K+Syalakh-Belkachi+Altai_N_7.5-6kya	6.11343e-05	China_AmurRiver_LPaleolithic_14K	0.0363245	0.0337453	1.07643	FALSE	4	TRUE
Greenland_Saqqaq.SG	Yakutia_pop_orig_qpAdms_5b_Saqqaq+Athabask:Greenland_Saqqaq.SG=Ust_Kyakhta+China_AmurRiver_LPaleolithic_14K+Syalakh-Belkachi+Altai_N_7.5-6kya	6.11343e-05	Syalakh-Belkachi	0.921045	0.053762	17.1319	FALSE	4	TRUE
Greenland_Saqqaq.SG	Yakutia_pop_orig_qpAdms_5b_Saqqaq+Athabask:Greenland_Saqqaq.SG=Ust_Kyakhta+China_AmurRiver_LPaleolithic_14K+Syalakh-Belkachi+Altai_N_7.5-6kya	6.11343e-05	Altai_N_7.5-6kya	0.00852924	0.0324642	0.262728	FALSE	4	TRUE
Greenland_Saqqaq.SG	Yakutia_pop_orig_qpAdms_5b_Saqqaq+Athabask:Greenland_Saqqaq.SG=Altai_N_9kya+China_NEastAsia_Coastal_EN+Syalakh-Belkachi+Cisbaikal_LNBA	6.06321e-05	Altai_N_9kya	0.00458878	0.0294721	0.155699	FALSE	4	TRUE
Greenland_Saqqaq.SG	Yakutia_pop_orig_qpAdms_5b_Saqqaq+Athabask:Greenland_Saqqaq.SG=Altai_N_9kya+China_NEastAsia_Coastal_EN+Syalakh-Belkachi+Cisbaikal_LNBA	6.06321e-05	China_NEastAsia_Coastal_EN	0.0291322	0.0423488	0.68791	FALSE	4	TRUE
Greenland_Saqqaq.SG	Yakutia_pop_orig_qpAdms_5b_Saqqaq+Athabask:Greenland_Saqqaq.SG=Altai_N_9kya+China_NEastAsia_Coastal_EN+Syalakh-Belkachi+Cisbaikal_LNBA	6.06321e-05	Syalakh-Belkachi	0.830558	0.0691515	12.0107	FALSE	4	TRUE
Greenland_Saqqaq.SG	Yakutia_pop_orig_qpAdms_5b_Saqqaq+Athabask:Greenland_Saqqaq.SG=Altai_N_9kya+China_NEastAsia_Coastal_EN+Syalakh-Belkachi+Cisbaikal_LNBA	6.06321e-05	Cisbaikal_LNBA	0.135721	0.0693005	1.95845	FALSE	4	TRUE
Greenland_Saqqaq.SG	Yakutia_pop_orig_qpAdms_5b_Saqqaq+Athabask:Greenland_Saqqaq.SG=China_NEastAsia_Coastal_EN+Syalakh-Belkachi+China_AmurRiver_N+Cisbaikal_EN	5.93956e-05	China_NEastAsia_Coastal_EN	0.0496084	0.0897705	0.552613	FALSE	4	TRUE
Greenland_Saqqaq.SG	Yakutia_pop_orig_qpAdms_5b_Saqqaq+Athabask:Greenland_Saqqaq.SG=China_NEastAsia_Coastal_EN+Syalakh-Belkachi+China_AmurRiver_N+Cisbaikal_EN	5.93956e-05	Syalakh-Belkachi	0.922782	0.066245	13.9298	FALSE	4	TRUE
Greenland_Saqqaq.SG	Yakutia_pop_orig_qpAdms_5b_Saqqaq+Athabask:Greenland_Saqqaq.SG=China_NEastAsia_Coastal_EN+Syalakh-Belkachi+China_AmurRiver_N+Cisbaikal_EN	5.93956e-05	China_AmurRiver_N	0.00209701	0.0794692	0.0263877	FALSE	4	TRUE
Greenland_Saqqaq.SG	Yakutia_pop_orig_qpAdms_5b_Saqqaq+Athabask:Greenland_Saqqaq.SG=China_NEastAsia_Coastal_EN+Syalakh-Belkachi+China_AmurRiver_N+Cisbaikal_EN	5.93956e-05	Cisbaikal_EN	0.0255126	0.0776355	0.328621	FALSE	4	TRUE
Greenland_Saqqaq.SG	Yakutia_pop_orig_qpAdms_5b_Saqqaq+Athabask:Greenland_Saqqaq.SG=China_AmurRiver_LPaleolithic_14K+China_NEastAsia_Coastal_EN+Syalakh-Belkachi+Cisbaikal_EN	5.92219e-05	China_AmurRiver_LPaleolithic_14K	0.0079726	0.110219	0.0723339	FALSE	4	TRUE
Greenland_Saqqaq.SG	Yakutia_pop_orig_qpAdms_5b_Saqqaq+Athabask:Greenland_Saqqaq.SG=China_AmurRiver_LPaleolithic_14K+China_NEastAsia_Coastal_EN+Syalakh-Belkachi+Cisbaikal_EN	5.92219e-05	China_NEastAsia_Coastal_EN	0.0402416	0.146785	0.274154	FALSE	4	TRUE
Greenland_Saqqaq.SG	Yakutia_pop_orig_qpAdms_5b_Saqqaq+Athabask:Greenland_Saqqaq.SG=China_AmurRiver_LPaleolithic_14K+China_NEastAsia_Coastal_EN+Syalakh-Belkachi+Cisbaikal_EN	5.92219e-05	Syalakh-Belkachi	0.926935	0.0655837	14.1336	FALSE	4	TRUE
Greenland_Saqqaq.SG	Yakutia_pop_orig_qpAdms_5b_Saqqaq+Athabask:Greenland_Saqqaq.SG=China_AmurRiver_LPaleolithic_14K+China_NEastAsia_Coastal_EN+Syalakh-Belkachi+Cisbaikal_EN	5.92219e-05	Cisbaikal_EN	0.0248507	0.0846724	0.293492	FALSE	4	TRUE
Greenland_Saqqaq.SG	Yakutia_pop_orig_qpAdms_5b_Saqqaq+Athabask:Greenland_Saqqaq.SG=Syalakh-Belkachi+China_AmurRiver_N+Altai_N_7.5-6kya+Cisbaikal_EN	5.88442e-05	Syalakh-Belkachi	0.841213	0.0972359	8.65126	FALSE	4	TRUE
Greenland_Saqqaq.SG	Yakutia_pop_orig_qpAdms_5b_Saqqaq+Athabask:Greenland_Saqqaq.SG=Syalakh-Belkachi+China_AmurRiver_N+Altai_N_7.5-6kya+Cisbaikal_EN	5.88442e-05	China_AmurRiver_N	0.057814	0.041407	1.39624	FALSE	4	TRUE
Greenland_Saqqaq.SG	Yakutia_pop_orig_qpAdms_5b_Saqqaq+Athabask:Greenland_Saqqaq.SG=Syalakh-Belkachi+China_AmurRiver_N+Altai_N_7.5-6kya+Cisbaikal_EN	5.88442e-05	Altai_N_7.5-6kya	0.041829	0.0323142	1.29444	FALSE	4	TRUE
Greenland_Saqqaq.SG	Yakutia_pop_orig_qpAdms_5b_Saqqaq+Athabask:Greenland_Saqqaq.SG=Syalakh-Belkachi+China_AmurRiver_N+Altai_N_7.5-6kya+Cisbaikal_EN	5.88442e-05	Cisbaikal_EN	0.059144	0.0755489	0.782857	FALSE	4	TRUE
Greenland_Saqqaq.SG	Yakutia_pop_orig_qpAdms_5b_Saqqaq+Athabask:Greenland_Saqqaq.SG=Altai_N_9kya+Transbaikal_EMN_9-8kya+Syalakh-Belkachi+China_AmurRiver_N	5.76504e-05	Altai_N_9kya	0.0551683	0.0376613	1.46485	FALSE	4	TRUE
Greenland_Saqqaq.SG	Yakutia_pop_orig_qpAdms_5b_Saqqaq+Athabask:Greenland_Saqqaq.SG=Altai_N_9kya+Transbaikal_EMN_9-8kya+Syalakh-Belkachi+China_AmurRiver_N	5.76504e-05	Transbaikal_EMN_9-8kya	0.0710285	0.0855612	0.830148	FALSE	4	TRUE
Greenland_Saqqaq.SG	Yakutia_pop_orig_qpAdms_5b_Saqqaq+Athabask:Greenland_Saqqaq.SG=Altai_N_9kya+Transbaikal_EMN_9-8kya+Syalakh-Belkachi+China_AmurRiver_N	5.76504e-05	Syalakh-Belkachi	0.831572	0.109754	7.57668	FALSE	4	TRUE
Greenland_Saqqaq.SG	Yakutia_pop_orig_qpAdms_5b_Saqqaq+Athabask:Greenland_Saqqaq.SG=Altai_N_9kya+Transbaikal_EMN_9-8kya+Syalakh-Belkachi+China_AmurRiver_N	5.76504e-05	China_AmurRiver_N	0.0422315	0.0425321	0.992932	FALSE	4	TRUE
Greenland_Saqqaq.SG	Yakutia_pop_orig_qpAdms_5b_Saqqaq+Athabask:Greenland_Saqqaq.SG=China_AmurRiver_LPaleolithic_14K+China_NEastAsia_Inland_EN+Syalakh-Belkachi+Altai_N_7.5-6kya	5.73729e-05	China_AmurRiver_LPaleolithic_14K	0.00994955	0.0482486	0.206214	FALSE	4	TRUE
Greenland_Saqqaq.SG	Yakutia_pop_orig_qpAdms_5b_Saqqaq+Athabask:Greenland_Saqqaq.SG=China_AmurRiver_LPaleolithic_14K+China_NEastAsia_Inland_EN+Syalakh-Belkachi+Altai_N_7.5-6kya	5.73729e-05	China_NEastAsia_Inland_EN	0.0733553	0.0825099	0.889049	FALSE	4	TRUE
Greenland_Saqqaq.SG	Yakutia_pop_orig_qpAdms_5b_Saqqaq+Athabask:Greenland_Saqqaq.SG=China_AmurRiver_LPaleolithic_14K+China_NEastAsia_Inland_EN+Syalakh-Belkachi+Altai_N_7.5-6kya	5.73729e-05	Syalakh-Belkachi	0.889109	0.0766365	11.6016	FALSE	4	TRUE
Greenland_Saqqaq.SG	Yakutia_pop_orig_qpAdms_5b_Saqqaq+Athabask:Greenland_Saqqaq.SG=China_AmurRiver_LPaleolithic_14K+China_NEastAsia_Inland_EN+Syalakh-Belkachi+Altai_N_7.5-6kya	5.73729e-05	Altai_N_7.5-6kya	0.0275861	0.0305557	0.902814	FALSE	4	TRUE
Greenland_Saqqaq.SG	Yakutia_pop_orig_qpAdms_5b_Saqqaq+Athabask:Greenland_Saqqaq.SG=Altai_N_9kya+Ust_Kyakhta+China_AmurRiver_LPaleolithic_19K+Syalakh-Belkachi	5.61261e-05	Altai_N_9kya	0.0145965	0.0301373	0.484332	FALSE	4	TRUE
Greenland_Saqqaq.SG	Yakutia_pop_orig_qpAdms_5b_Saqqaq+Athabask:Greenland_Saqqaq.SG=Altai_N_9kya+Ust_Kyakhta+China_AmurRiver_LPaleolithic_19K+Syalakh-Belkachi	5.61261e-05	Ust_Kyakhta	0.0250001	0.0472889	0.528668	FALSE	4	TRUE
Greenland_Saqqaq.SG	Yakutia_pop_orig_qpAdms_5b_Saqqaq+Athabask:Greenland_Saqqaq.SG=Altai_N_9kya+Ust_Kyakhta+China_AmurRiver_LPaleolithic_19K+Syalakh-Belkachi	5.61261e-05	China_AmurRiver_LPaleolithic_19K	0.0345465	0.0422963	0.816774	FALSE	4	TRUE
Greenland_Saqqaq.SG	Yakutia_pop_orig_qpAdms_5b_Saqqaq+Athabask:Greenland_Saqqaq.SG=Altai_N_9kya+Ust_Kyakhta+China_AmurRiver_LPaleolithic_19K+Syalakh-Belkachi	5.61261e-05	Syalakh-Belkachi	0.925857	0.0535619	17.2857	FALSE	4	TRUE
Greenland_Saqqaq.SG	Yakutia_pop_orig_qpAdms_5b_Saqqaq+Athabask:Greenland_Saqqaq.SG=Russia_AfontovaGora3+China_AmurRiver_EarlyN+Syalakh-Belkachi+Cisbaikal_EN	5.52307e-05	Russia_AfontovaGora3	0.0129695	0.0176136	0.736335	FALSE	4	TRUE
Greenland_Saqqaq.SG	Yakutia_pop_orig_qpAdms_5b_Saqqaq+Athabask:Greenland_Saqqaq.SG=Russia_AfontovaGora3+China_AmurRiver_EarlyN+Syalakh-Belkachi+Cisbaikal_EN	5.52307e-05	China_AmurRiver_EarlyN	0.0232486	0.0391241	0.594227	FALSE	4	TRUE
Greenland_Saqqaq.SG	Yakutia_pop_orig_qpAdms_5b_Saqqaq+Athabask:Greenland_Saqqaq.SG=Russia_AfontovaGora3+China_AmurRiver_EarlyN+Syalakh-Belkachi+Cisbaikal_EN	5.52307e-05	Syalakh-Belkachi	0.894181	0.0928402	9.6314	FALSE	4	TRUE
Greenland_Saqqaq.SG	Yakutia_pop_orig_qpAdms_5b_Saqqaq+Athabask:Greenland_Saqqaq.SG=Russia_AfontovaGora3+China_AmurRiver_EarlyN+Syalakh-Belkachi+Cisbaikal_EN	5.52307e-05	Cisbaikal_EN	0.0696009	0.0797647	0.872578	FALSE	4	TRUE
Greenland_Saqqaq.SG	Yakutia_pop_orig_qpAdms_5b_Saqqaq+Athabask:Greenland_Saqqaq.SG=Altai_N_9kya+Syalakh-Belkachi+Transbaikal_EMN_7.5-6kya+China_AmurRiver_N	5.43576e-05	Altai_N_9kya	0.0492268	0.0381628	1.28991	FALSE	4	TRUE
Greenland_Saqqaq.SG	Yakutia_pop_orig_qpAdms_5b_Saqqaq+Athabask:Greenland_Saqqaq.SG=Altai_N_9kya+Syalakh-Belkachi+Transbaikal_EMN_7.5-6kya+China_AmurRiver_N	5.43576e-05	Syalakh-Belkachi	0.842802	0.114453	7.36371	FALSE	4	TRUE
Greenland_Saqqaq.SG	Yakutia_pop_orig_qpAdms_5b_Saqqaq+Athabask:Greenland_Saqqaq.SG=Altai_N_9kya+Syalakh-Belkachi+Transbaikal_EMN_7.5-6kya+China_AmurRiver_N	5.43576e-05	Transbaikal_EMN_7.5-6kya	0.0709722	0.0921644	0.770062	FALSE	4	TRUE
Greenland_Saqqaq.SG	Yakutia_pop_orig_qpAdms_5b_Saqqaq+Athabask:Greenland_Saqqaq.SG=Altai_N_9kya+Syalakh-Belkachi+Transbaikal_EMN_7.5-6kya+China_AmurRiver_N	5.43576e-05	China_AmurRiver_N	0.0369994	0.0432981	0.854526	FALSE	4	TRUE
Greenland_Saqqaq.SG	Yakutia_pop_orig_qpAdms_5b_Saqqaq+Athabask:Greenland_Saqqaq.SG=Ust_Kyakhta+China_AmurRiver_Mesolithic+Syalakh-Belkachi+Altai_N_7.5-6kya	5.34613e-05	Ust_Kyakhta	0.0401745	0.04481	0.896552	FALSE	4	TRUE
Greenland_Saqqaq.SG	Yakutia_pop_orig_qpAdms_5b_Saqqaq+Athabask:Greenland_Saqqaq.SG=Ust_Kyakhta+China_AmurRiver_Mesolithic+Syalakh-Belkachi+Altai_N_7.5-6kya	5.34613e-05	China_AmurRiver_Mesolithic	0.0187256	0.0345055	0.542686	FALSE	4	TRUE
Greenland_Saqqaq.SG	Yakutia_pop_orig_qpAdms_5b_Saqqaq+Athabask:Greenland_Saqqaq.SG=Ust_Kyakhta+China_AmurRiver_Mesolithic+Syalakh-Belkachi+Altai_N_7.5-6kya	5.34613e-05	Syalakh-Belkachi	0.938959	0.0569944	16.4746	FALSE	4	TRUE
Greenland_Saqqaq.SG	Yakutia_pop_orig_qpAdms_5b_Saqqaq+Athabask:Greenland_Saqqaq.SG=Ust_Kyakhta+China_AmurRiver_Mesolithic+Syalakh-Belkachi+Altai_N_7.5-6kya	5.34613e-05	Altai_N_7.5-6kya	0.0021411	0.0330505	0.0647825	FALSE	4	TRUE
Greenland_Saqqaq.SG	Yakutia_pop_orig_qpAdms_5b_Saqqaq+Athabask:Greenland_Saqqaq.SG=Altai_N_9kya+China_AmurRiver_EarlyN+Syalakh-Belkachi+Cisbaikal_EN	5.32865e-05	Altai_N_9kya	0.0407005	0.0290731	1.39994	FALSE	4	TRUE
Greenland_Saqqaq.SG	Yakutia_pop_orig_qpAdms_5b_Saqqaq+Athabask:Greenland_Saqqaq.SG=Altai_N_9kya+China_AmurRiver_EarlyN+Syalakh-Belkachi+Cisbaikal_EN	5.32865e-05	China_AmurRiver_EarlyN	0.0207366	0.0363254	0.570856	FALSE	4	TRUE
Greenland_Saqqaq.SG	Yakutia_pop_orig_qpAdms_5b_Saqqaq+Athabask:Greenland_Saqqaq.SG=Altai_N_9kya+China_AmurRiver_EarlyN+Syalakh-Belkachi+Cisbaikal_EN	5.32865e-05	Syalakh-Belkachi	0.858012	0.0908789	9.44127	FALSE	4	TRUE
Greenland_Saqqaq.SG	Yakutia_pop_orig_qpAdms_5b_Saqqaq+Athabask:Greenland_Saqqaq.SG=Altai_N_9kya+China_AmurRiver_EarlyN+Syalakh-Belkachi+Cisbaikal_EN	5.32865e-05	Cisbaikal_EN	0.0805514	0.0770696	1.04518	FALSE	4	TRUE
Greenland_Saqqaq.SG	Yakutia_pop_orig_qpAdms_5b_Saqqaq+Athabask:Greenland_Saqqaq.SG=Ust_Kyakhta+China_NEastAsia_Coastal_EN+Syalakh-Belkachi+Altai_N_7.5-6kya	5.3166e-05	Ust_Kyakhta	0.0242559	0.0457295	0.530421	FALSE	4	TRUE
Greenland_Saqqaq.SG	Yakutia_pop_orig_qpAdms_5b_Saqqaq+Athabask:Greenland_Saqqaq.SG=Ust_Kyakhta+China_NEastAsia_Coastal_EN+Syalakh-Belkachi+Altai_N_7.5-6kya	5.3166e-05	China_NEastAsia_Coastal_EN	0.0501876	0.0427221	1.17475	FALSE	4	TRUE
Greenland_Saqqaq.SG	Yakutia_pop_orig_qpAdms_5b_Saqqaq+Athabask:Greenland_Saqqaq.SG=Ust_Kyakhta+China_NEastAsia_Coastal_EN+Syalakh-Belkachi+Altai_N_7.5-6kya	5.3166e-05	Syalakh-Belkachi	0.91199	0.0586582	15.5475	FALSE	4	TRUE
Greenland_Saqqaq.SG	Yakutia_pop_orig_qpAdms_5b_Saqqaq+Athabask:Greenland_Saqqaq.SG=Ust_Kyakhta+China_NEastAsia_Coastal_EN+Syalakh-Belkachi+Altai_N_7.5-6kya	5.3166e-05	Altai_N_7.5-6kya	0.0135661	0.0326567	0.415416	FALSE	4	TRUE
Greenland_Saqqaq.SG	Yakutia_pop_orig_qpAdms_5b_Saqqaq+Athabask:Greenland_Saqqaq.SG=Russia_AfontovaGora3+Transbaikal_EMN_9-8kya+Syalakh-Belkachi+China_AmurRiver_N	4.92447e-05	Russia_AfontovaGora3	0.0157873	0.023098	0.683493	FALSE	4	TRUE
Greenland_Saqqaq.SG	Yakutia_pop_orig_qpAdms_5b_Saqqaq+Athabask:Greenland_Saqqaq.SG=Russia_AfontovaGora3+Transbaikal_EMN_9-8kya+Syalakh-Belkachi+China_AmurRiver_N	4.92447e-05	Transbaikal_EMN_9-8kya	0.039543	0.0922702	0.428557	FALSE	4	TRUE
Greenland_Saqqaq.SG	Yakutia_pop_orig_qpAdms_5b_Saqqaq+Athabask:Greenland_Saqqaq.SG=Russia_AfontovaGora3+Transbaikal_EMN_9-8kya+Syalakh-Belkachi+China_AmurRiver_N	4.92447e-05	Syalakh-Belkachi	0.895458	0.111835	8.00697	FALSE	4	TRUE
Greenland_Saqqaq.SG	Yakutia_pop_orig_qpAdms_5b_Saqqaq+Athabask:Greenland_Saqqaq.SG=Russia_AfontovaGora3+Transbaikal_EMN_9-8kya+Syalakh-Belkachi+China_AmurRiver_N	4.92447e-05	China_AmurRiver_N	0.0492113	0.0446909	1.10115	FALSE	4	TRUE
Greenland_Saqqaq.SG	Yakutia_pop_orig_qpAdms_5b_Saqqaq+Athabask:Greenland_Saqqaq.SG=Russia_AfontovaGora3+Syalakh-Belkachi+Mongolia_N_North+China_AmurRiver_N	4.81672e-05	Russia_AfontovaGora3	0.0200377	0.0186344	1.07531	FALSE	4	TRUE
Greenland_Saqqaq.SG	Yakutia_pop_orig_qpAdms_5b_Saqqaq+Athabask:Greenland_Saqqaq.SG=Russia_AfontovaGora3+Syalakh-Belkachi+Mongolia_N_North+China_AmurRiver_N	4.81672e-05	Syalakh-Belkachi	0.856207	0.084114	10.1791	FALSE	4	TRUE
Greenland_Saqqaq.SG	Yakutia_pop_orig_qpAdms_5b_Saqqaq+Athabask:Greenland_Saqqaq.SG=Russia_AfontovaGora3+Syalakh-Belkachi+Mongolia_N_North+China_AmurRiver_N	4.81672e-05	Mongolia_N_North	0.0829013	0.0659196	1.25761	FALSE	4	TRUE
Greenland_Saqqaq.SG	Yakutia_pop_orig_qpAdms_5b_Saqqaq+Athabask:Greenland_Saqqaq.SG=Russia_AfontovaGora3+Syalakh-Belkachi+Mongolia_N_North+China_AmurRiver_N	4.81672e-05	China_AmurRiver_N	0.0408539	0.0437839	0.93308	FALSE	4	TRUE
Greenland_Saqqaq.SG	Yakutia_pop_orig_qpAdms_5b_Saqqaq+Athabask:Greenland_Saqqaq.SG=Syalakh-Belkachi+Transbaikal_EMN_7.5-6kya+China_AmurRiver_N+Altai_N_7.5-6kya	4.5679e-05	Syalakh-Belkachi	0.827799	0.134069	6.17441	FALSE	4	TRUE
Greenland_Saqqaq.SG	Yakutia_pop_orig_qpAdms_5b_Saqqaq+Athabask:Greenland_Saqqaq.SG=Syalakh-Belkachi+Transbaikal_EMN_7.5-6kya+China_AmurRiver_N+Altai_N_7.5-6kya	4.5679e-05	Transbaikal_EMN_7.5-6kya	0.0910273	0.104595	0.870279	FALSE	4	TRUE
Greenland_Saqqaq.SG	Yakutia_pop_orig_qpAdms_5b_Saqqaq+Athabask:Greenland_Saqqaq.SG=Syalakh-Belkachi+Transbaikal_EMN_7.5-6kya+China_AmurRiver_N+Altai_N_7.5-6kya	4.5679e-05	China_AmurRiver_N	0.0301727	0.0432785	0.697174	FALSE	4	TRUE
Greenland_Saqqaq.SG	Yakutia_pop_orig_qpAdms_5b_Saqqaq+Athabask:Greenland_Saqqaq.SG=Syalakh-Belkachi+Transbaikal_EMN_7.5-6kya+China_AmurRiver_N+Altai_N_7.5-6kya	4.5679e-05	Altai_N_7.5-6kya	0.051001	0.0469946	1.08525	FALSE	4	TRUE
Greenland_Saqqaq.SG	Yakutia_pop_orig_qpAdms_5b_Saqqaq+Athabask:Greenland_Saqqaq.SG=China_AmurRiver_LPaleolithic_19K+Syalakh-Belkachi+China_AmurRiver_N+Cisbaikal_EN	4.35144e-05	China_AmurRiver_LPaleolithic_19K	0.00226654	0.0646821	0.0350412	FALSE	4	TRUE
Greenland_Saqqaq.SG	Yakutia_pop_orig_qpAdms_5b_Saqqaq+Athabask:Greenland_Saqqaq.SG=China_AmurRiver_LPaleolithic_19K+Syalakh-Belkachi+China_AmurRiver_N+Cisbaikal_EN	4.35144e-05	Syalakh-Belkachi	0.921042	0.0674924	13.6466	FALSE	4	TRUE
Greenland_Saqqaq.SG	Yakutia_pop_orig_qpAdms_5b_Saqqaq+Athabask:Greenland_Saqqaq.SG=China_AmurRiver_LPaleolithic_19K+Syalakh-Belkachi+China_AmurRiver_N+Cisbaikal_EN	4.35144e-05	China_AmurRiver_N	0.0389567	0.0588453	0.662019	FALSE	4	TRUE
Greenland_Saqqaq.SG	Yakutia_pop_orig_qpAdms_5b_Saqqaq+Athabask:Greenland_Saqqaq.SG=China_AmurRiver_LPaleolithic_19K+Syalakh-Belkachi+China_AmurRiver_N+Cisbaikal_EN	4.35144e-05	Cisbaikal_EN	0.0377351	0.0740804	0.509381	FALSE	4	TRUE
Greenland_Saqqaq.SG	Yakutia_pop_orig_qpAdms_5b_Saqqaq+Athabask:Greenland_Saqqaq.SG=Russia_AfontovaGora3+China_AmurRiver_EarlyN+Syalakh-Belkachi+Mongolia_N_North	4.24057e-05	Russia_AfontovaGora3	0.016553	0.018352	0.90197	FALSE	4	TRUE
Greenland_Saqqaq.SG	Yakutia_pop_orig_qpAdms_5b_Saqqaq+Athabask:Greenland_Saqqaq.SG=Russia_AfontovaGora3+China_AmurRiver_EarlyN+Syalakh-Belkachi+Mongolia_N_North	4.24057e-05	China_AmurRiver_EarlyN	0.0055632	0.0389855	0.142699	FALSE	4	TRUE
Greenland_Saqqaq.SG	Yakutia_pop_orig_qpAdms_5b_Saqqaq+Athabask:Greenland_Saqqaq.SG=Russia_AfontovaGora3+China_AmurRiver_EarlyN+Syalakh-Belkachi+Mongolia_N_North	4.24057e-05	Syalakh-Belkachi	0.877139	0.0810387	10.8237	FALSE	4	TRUE
Greenland_Saqqaq.SG	Yakutia_pop_orig_qpAdms_5b_Saqqaq+Athabask:Greenland_Saqqaq.SG=Russia_AfontovaGora3+China_AmurRiver_EarlyN+Syalakh-Belkachi+Mongolia_N_North	4.24057e-05	Mongolia_N_North	0.100745	0.0671534	1.50022	FALSE	4	TRUE
Greenland_Saqqaq.SG	Yakutia_pop_orig_qpAdms_5b_Saqqaq+Athabask:Greenland_Saqqaq.SG=Russia_AfontovaGora3+China_AmurRiver_LPaleolithic_14K+Syalakh-Belkachi+Cisbaikal_EN	4.14834e-05	Russia_AfontovaGora3	0.0156292	0.0170076	0.918954	FALSE	4	TRUE
Greenland_Saqqaq.SG	Yakutia_pop_orig_qpAdms_5b_Saqqaq+Athabask:Greenland_Saqqaq.SG=Russia_AfontovaGora3+China_AmurRiver_LPaleolithic_14K+Syalakh-Belkachi+Cisbaikal_EN	4.14834e-05	China_AmurRiver_LPaleolithic_14K	0.051205	0.0359737	1.4234	FALSE	4	TRUE
Greenland_Saqqaq.SG	Yakutia_pop_orig_qpAdms_5b_Saqqaq+Athabask:Greenland_Saqqaq.SG=Russia_AfontovaGora3+China_AmurRiver_LPaleolithic_14K+Syalakh-Belkachi+Cisbaikal_EN	4.14834e-05	Syalakh-Belkachi	0.875669	0.0913082	9.59026	FALSE	4	TRUE
Greenland_Saqqaq.SG	Yakutia_pop_orig_qpAdms_5b_Saqqaq+Athabask:Greenland_Saqqaq.SG=Russia_AfontovaGora3+China_AmurRiver_LPaleolithic_14K+Syalakh-Belkachi+Cisbaikal_EN	4.14834e-05	Cisbaikal_EN	0.0574965	0.0792634	0.725386	FALSE	4	TRUE
Greenland_Saqqaq.SG	Yakutia_pop_orig_qpAdms_5b_Saqqaq+Athabask:Greenland_Saqqaq.SG=Altai_N_9kya+China_AmurRiver_EarlyN+Transbaikal_EMN_9-8kya+Syalakh-Belkachi	4.06094e-05	Altai_N_9kya	0.0519481	0.0383759	1.35366	FALSE	4	TRUE
Greenland_Saqqaq.SG	Yakutia_pop_orig_qpAdms_5b_Saqqaq+Athabask:Greenland_Saqqaq.SG=Altai_N_9kya+China_AmurRiver_EarlyN+Transbaikal_EMN_9-8kya+Syalakh-Belkachi	4.06094e-05	China_AmurRiver_EarlyN	0.00493872	0.0416324	0.118627	FALSE	4	TRUE
Greenland_Saqqaq.SG	Yakutia_pop_orig_qpAdms_5b_Saqqaq+Athabask:Greenland_Saqqaq.SG=Altai_N_9kya+China_AmurRiver_EarlyN+Transbaikal_EMN_9-8kya+Syalakh-Belkachi	4.06094e-05	Transbaikal_EMN_9-8kya	0.0933518	0.0955379	0.977118	FALSE	4	TRUE
Greenland_Saqqaq.SG	Yakutia_pop_orig_qpAdms_5b_Saqqaq+Athabask:Greenland_Saqqaq.SG=Altai_N_9kya+China_AmurRiver_EarlyN+Transbaikal_EMN_9-8kya+Syalakh-Belkachi	4.06094e-05	Syalakh-Belkachi	0.849761	0.111871	7.59592	FALSE	4	TRUE
Greenland_Saqqaq.SG	Yakutia_pop_orig_qpAdms_5b_Saqqaq+Athabask:Greenland_Saqqaq.SG=China_AmurRiver_EarlyN+Syalakh-Belkachi+Altai_N_7.5-6kya+Cisbaikal_EN	4.03848e-05	China_AmurRiver_EarlyN	0.0219101	0.0365661	0.599192	FALSE	4	TRUE
Greenland_Saqqaq.SG	Yakutia_pop_orig_qpAdms_5b_Saqqaq+Athabask:Greenland_Saqqaq.SG=China_AmurRiver_EarlyN+Syalakh-Belkachi+Altai_N_7.5-6kya+Cisbaikal_EN	4.03848e-05	Syalakh-Belkachi	0.862263	0.0961794	8.96515	FALSE	4	TRUE
Greenland_Saqqaq.SG	Yakutia_pop_orig_qpAdms_5b_Saqqaq+Athabask:Greenland_Saqqaq.SG=China_AmurRiver_EarlyN+Syalakh-Belkachi+Altai_N_7.5-6kya+Cisbaikal_EN	4.03848e-05	Altai_N_7.5-6kya	0.0359974	0.0323342	1.11329	FALSE	4	TRUE
Greenland_Saqqaq.SG	Yakutia_pop_orig_qpAdms_5b_Saqqaq+Athabask:Greenland_Saqqaq.SG=China_AmurRiver_EarlyN+Syalakh-Belkachi+Altai_N_7.5-6kya+Cisbaikal_EN	4.03848e-05	Cisbaikal_EN	0.0798291	0.077431	1.03097	FALSE	4	TRUE
Greenland_Saqqaq.SG	Yakutia_pop_orig_qpAdms_5b_Saqqaq+Athabask:Greenland_Saqqaq.SG=Russia_AfontovaGora3+China_AmurRiver_EarlyN+Syalakh-Belkachi+Transbaikal_EMN_7.5-6kya	4.02456e-05	Russia_AfontovaGora3	0.0152405	0.0234938	0.648704	FALSE	4	TRUE
Greenland_Saqqaq.SG	Yakutia_pop_orig_qpAdms_5b_Saqqaq+Athabask:Greenland_Saqqaq.SG=Russia_AfontovaGora3+China_AmurRiver_EarlyN+Syalakh-Belkachi+Transbaikal_EMN_7.5-6kya	4.02456e-05	China_AmurRiver_EarlyN	0.00649251	0.0406861	0.159575	FALSE	4	TRUE
Greenland_Saqqaq.SG	Yakutia_pop_orig_qpAdms_5b_Saqqaq+Athabask:Greenland_Saqqaq.SG=Russia_AfontovaGora3+China_AmurRiver_EarlyN+Syalakh-Belkachi+Transbaikal_EMN_7.5-6kya	4.02456e-05	Syalakh-Belkachi	0.902165	0.114764	7.86103	FALSE	4	TRUE
Greenland_Saqqaq.SG	Yakutia_pop_orig_qpAdms_5b_Saqqaq+Athabask:Greenland_Saqqaq.SG=Russia_AfontovaGora3+China_AmurRiver_EarlyN+Syalakh-Belkachi+Transbaikal_EMN_7.5-6kya	4.02456e-05	Transbaikal_EMN_7.5-6kya	0.0761022	0.101349	0.75089	FALSE	4	TRUE
Greenland_Saqqaq.SG	Yakutia_pop_orig_qpAdms_5b_Saqqaq+Athabask:Greenland_Saqqaq.SG=Ust_Kyakhta+China_AmurRiver_LPaleolithic_19K+Syalakh-Belkachi+Altai_N_7.5-6kya	4.00206e-05	Ust_Kyakhta	0.031914	0.046722	0.683061	FALSE	4	TRUE
Greenland_Saqqaq.SG	Yakutia_pop_orig_qpAdms_5b_Saqqaq+Athabask:Greenland_Saqqaq.SG=Ust_Kyakhta+China_AmurRiver_LPaleolithic_19K+Syalakh-Belkachi+Altai_N_7.5-6kya	4.00206e-05	China_AmurRiver_LPaleolithic_19K	0.0342608	0.0425033	0.806074	FALSE	4	TRUE
Greenland_Saqqaq.SG	Yakutia_pop_orig_qpAdms_5b_Saqqaq+Athabask:Greenland_Saqqaq.SG=Ust_Kyakhta+China_AmurRiver_LPaleolithic_19K+Syalakh-Belkachi+Altai_N_7.5-6kya	4.00206e-05	Syalakh-Belkachi	0.929046	0.0544601	17.0592	FALSE	4	TRUE
Greenland_Saqqaq.SG	Yakutia_pop_orig_qpAdms_5b_Saqqaq+Athabask:Greenland_Saqqaq.SG=Ust_Kyakhta+China_AmurRiver_LPaleolithic_19K+Syalakh-Belkachi+Altai_N_7.5-6kya	4.00206e-05	Altai_N_7.5-6kya	0.00477941	0.0314338	0.152047	FALSE	4	TRUE
Greenland_Saqqaq.SG	Yakutia_pop_orig_qpAdms_5b_Saqqaq+Athabask:Greenland_Saqqaq.SG=Altai_N_9kya+Syalakh-Belkachi+Mongolia_N_North+China_AmurRiver_N	3.9446e-05	Altai_N_9kya	0.0488276	0.0300825	1.62312	FALSE	4	TRUE
Greenland_Saqqaq.SG	Yakutia_pop_orig_qpAdms_5b_Saqqaq+Athabask:Greenland_Saqqaq.SG=Altai_N_9kya+Syalakh-Belkachi+Mongolia_N_North+China_AmurRiver_N	3.9446e-05	Syalakh-Belkachi	0.832738	0.0810645	10.2725	FALSE	4	TRUE
Greenland_Saqqaq.SG	Yakutia_pop_orig_qpAdms_5b_Saqqaq+Athabask:Greenland_Saqqaq.SG=Altai_N_9kya+Syalakh-Belkachi+Mongolia_N_North+China_AmurRiver_N	3.9446e-05	Mongolia_N_North	0.0812683	0.0619927	1.31093	FALSE	4	TRUE
Greenland_Saqqaq.SG	Yakutia_pop_orig_qpAdms_5b_Saqqaq+Athabask:Greenland_Saqqaq.SG=Altai_N_9kya+Syalakh-Belkachi+Mongolia_N_North+China_AmurRiver_N	3.9446e-05	China_AmurRiver_N	0.0371664	0.0417194	0.890867	FALSE	4	TRUE
Greenland_Saqqaq.SG	Yakutia_pop_orig_qpAdms_5b_Saqqaq+Athabask:Greenland_Saqqaq.SG=China_AmurRiver_LPaleolithic_14K+China_NEastAsia_Coastal_EN+Syalakh-Belkachi+Mongolia_N_North	3.93368e-05	China_AmurRiver_LPaleolithic_14K	0.00205046	0.106673	0.0192219	FALSE	4	TRUE
Greenland_Saqqaq.SG	Yakutia_pop_orig_qpAdms_5b_Saqqaq+Athabask:Greenland_Saqqaq.SG=China_AmurRiver_LPaleolithic_14K+China_NEastAsia_Coastal_EN+Syalakh-Belkachi+Mongolia_N_North	3.93368e-05	China_NEastAsia_Coastal_EN	0.0254782	0.14211	0.179285	FALSE	4	TRUE
Greenland_Saqqaq.SG	Yakutia_pop_orig_qpAdms_5b_Saqqaq+Athabask:Greenland_Saqqaq.SG=China_AmurRiver_LPaleolithic_14K+China_NEastAsia_Coastal_EN+Syalakh-Belkachi+Mongolia_N_North	3.93368e-05	Syalakh-Belkachi	0.923233	0.0520354	17.7424	FALSE	4	TRUE
Greenland_Saqqaq.SG	Yakutia_pop_orig_qpAdms_5b_Saqqaq+Athabask:Greenland_Saqqaq.SG=China_AmurRiver_LPaleolithic_14K+China_NEastAsia_Coastal_EN+Syalakh-Belkachi+Mongolia_N_North	3.93368e-05	Mongolia_N_North	0.0492386	0.0643191	0.765536	FALSE	4	TRUE
Greenland_Saqqaq.SG	Yakutia_pop_orig_qpAdms_5b_Saqqaq+Athabask:Greenland_Saqqaq.SG=Altai_N_9kya+China_AmurRiver_LPaleolithic_14K+Syalakh-Belkachi+Cisbaikal_EN	3.81404e-05	Altai_N_9kya	0.0420939	0.028286	1.48815	FALSE	4	TRUE
Greenland_Saqqaq.SG	Yakutia_pop_orig_qpAdms_5b_Saqqaq+Athabask:Greenland_Saqqaq.SG=Altai_N_9kya+China_AmurRiver_LPaleolithic_14K+Syalakh-Belkachi+Cisbaikal_EN	3.81404e-05	China_AmurRiver_LPaleolithic_14K	0.0457548	0.0340939	1.34202	FALSE	4	TRUE
Greenland_Saqqaq.SG	Yakutia_pop_orig_qpAdms_5b_Saqqaq+Athabask:Greenland_Saqqaq.SG=Altai_N_9kya+China_AmurRiver_LPaleolithic_14K+Syalakh-Belkachi+Cisbaikal_EN	3.81404e-05	Syalakh-Belkachi	0.845286	0.0893114	9.46448	FALSE	4	TRUE
Greenland_Saqqaq.SG	Yakutia_pop_orig_qpAdms_5b_Saqqaq+Athabask:Greenland_Saqqaq.SG=Altai_N_9kya+China_AmurRiver_LPaleolithic_14K+Syalakh-Belkachi+Cisbaikal_EN	3.81404e-05	Cisbaikal_EN	0.0668655	0.0761461	0.878121	FALSE	4	TRUE
Greenland_Saqqaq.SG	Yakutia_pop_orig_qpAdms_5b_Saqqaq+Athabask:Greenland_Saqqaq.SG=Russia_AfontovaGora3+China_NEastAsia_Coastal_EN+Syalakh-Belkachi+Cisbaikal_EN	3.69774e-05	Russia_AfontovaGora3	0.012223	0.0163345	0.748292	FALSE	4	TRUE
Greenland_Saqqaq.SG	Yakutia_pop_orig_qpAdms_5b_Saqqaq+Athabask:Greenland_Saqqaq.SG=Russia_AfontovaGora3+China_NEastAsia_Coastal_EN+Syalakh-Belkachi+Cisbaikal_EN	3.69774e-05	China_NEastAsia_Coastal_EN	0.0605474	0.0472051	1.28264	FALSE	4	TRUE
Greenland_Saqqaq.SG	Yakutia_pop_orig_qpAdms_5b_Saqqaq+Athabask:Greenland_Saqqaq.SG=Russia_AfontovaGora3+China_NEastAsia_Coastal_EN+Syalakh-Belkachi+Cisbaikal_EN	3.69774e-05	Syalakh-Belkachi	0.891242	0.0888853	10.0269	FALSE	4	TRUE
Greenland_Saqqaq.SG	Yakutia_pop_orig_qpAdms_5b_Saqqaq+Athabask:Greenland_Saqqaq.SG=Russia_AfontovaGora3+China_NEastAsia_Coastal_EN+Syalakh-Belkachi+Cisbaikal_EN	3.69774e-05	Cisbaikal_EN	0.0359877	0.0846911	0.424929	FALSE	4	TRUE
Greenland_Saqqaq.SG	Yakutia_pop_orig_qpAdms_5b_Saqqaq+Athabask:Greenland_Saqqaq.SG=Transbaikal_EMN_9-8kya+Syalakh-Belkachi+China_AmurRiver_N+Altai_N_7.5-6kya	3.69025e-05	Transbaikal_EMN_9-8kya	0.0638282	0.0918683	0.69478	FALSE	4	TRUE
Greenland_Saqqaq.SG	Yakutia_pop_orig_qpAdms_5b_Saqqaq+Athabask:Greenland_Saqqaq.SG=Transbaikal_EMN_9-8kya+Syalakh-Belkachi+China_AmurRiver_N+Altai_N_7.5-6kya	3.69025e-05	Syalakh-Belkachi	0.853437	0.119597	7.13593	FALSE	4	TRUE
Greenland_Saqqaq.SG	Yakutia_pop_orig_qpAdms_5b_Saqqaq+Athabask:Greenland_Saqqaq.SG=Transbaikal_EMN_9-8kya+Syalakh-Belkachi+China_AmurRiver_N+Altai_N_7.5-6kya	3.69025e-05	China_AmurRiver_N	0.0394351	0.0428491	0.920326	FALSE	4	TRUE
Greenland_Saqqaq.SG	Yakutia_pop_orig_qpAdms_5b_Saqqaq+Athabask:Greenland_Saqqaq.SG=Transbaikal_EMN_9-8kya+Syalakh-Belkachi+China_AmurRiver_N+Altai_N_7.5-6kya	3.69025e-05	Altai_N_7.5-6kya	0.0432998	0.0423235	1.02307	FALSE	4	TRUE
Greenland_Saqqaq.SG	Yakutia_pop_orig_qpAdms_5b_Saqqaq+Athabask:Greenland_Saqqaq.SG=Altai_N_9kya+Ust_Kyakhta+China_SEastAsia_Coastal_EN+Syalakh-Belkachi	3.55732e-05	Altai_N_9kya	0.00999306	0.0287318	0.347805	FALSE	4	TRUE
Greenland_Saqqaq.SG	Yakutia_pop_orig_qpAdms_5b_Saqqaq+Athabask:Greenland_Saqqaq.SG=Altai_N_9kya+Ust_Kyakhta+China_SEastAsia_Coastal_EN+Syalakh-Belkachi	3.55732e-05	Ust_Kyakhta	0.0304327	0.0460667	0.660622	FALSE	4	TRUE
Greenland_Saqqaq.SG	Yakutia_pop_orig_qpAdms_5b_Saqqaq+Athabask:Greenland_Saqqaq.SG=Altai_N_9kya+Ust_Kyakhta+China_SEastAsia_Coastal_EN+Syalakh-Belkachi	3.55732e-05	China_SEastAsia_Coastal_EN	0.0144162	0.0315641	0.456727	FALSE	4	TRUE
Greenland_Saqqaq.SG	Yakutia_pop_orig_qpAdms_5b_Saqqaq+Athabask:Greenland_Saqqaq.SG=Altai_N_9kya+Ust_Kyakhta+China_SEastAsia_Coastal_EN+Syalakh-Belkachi	3.55732e-05	Syalakh-Belkachi	0.945158	0.0454797	20.782	FALSE	4	TRUE
Greenland_Saqqaq.SG	Yakutia_pop_orig_qpAdms_5b_Saqqaq+Athabask:Greenland_Saqqaq.SG=Russia_AfontovaGora3+China_AmurRiver_Mesolithic+Syalakh-Belkachi+Cisbaikal_EN	3.51219e-05	Russia_AfontovaGora3	0.0138381	0.0172861	0.800531	FALSE	4	TRUE
Greenland_Saqqaq.SG	Yakutia_pop_orig_qpAdms_5b_Saqqaq+Athabask:Greenland_Saqqaq.SG=Russia_AfontovaGora3+China_AmurRiver_Mesolithic+Syalakh-Belkachi+Cisbaikal_EN	3.51219e-05	China_AmurRiver_Mesolithic	0.0294449	0.0367698	0.80079	FALSE	4	TRUE
Greenland_Saqqaq.SG	Yakutia_pop_orig_qpAdms_5b_Saqqaq+Athabask:Greenland_Saqqaq.SG=Russia_AfontovaGora3+China_AmurRiver_Mesolithic+Syalakh-Belkachi+Cisbaikal_EN	3.51219e-05	Syalakh-Belkachi	0.887546	0.0935153	9.49092	FALSE	4	TRUE
Greenland_Saqqaq.SG	Yakutia_pop_orig_qpAdms_5b_Saqqaq+Athabask:Greenland_Saqqaq.SG=Russia_AfontovaGora3+China_AmurRiver_Mesolithic+Syalakh-Belkachi+Cisbaikal_EN	3.51219e-05	Cisbaikal_EN	0.0691712	0.0791363	0.874077	FALSE	4	TRUE
Greenland_Saqqaq.SG	Yakutia_pop_orig_qpAdms_5b_Saqqaq+Athabask:Greenland_Saqqaq.SG=Altai_N_9kya+China_AmurRiver_EarlyN+Syalakh-Belkachi+Mongolia_N_North	3.50106e-05	Altai_N_9kya	0.043831	0.0297988	1.4709	FALSE	4	TRUE
Greenland_Saqqaq.SG	Yakutia_pop_orig_qpAdms_5b_Saqqaq+Athabask:Greenland_Saqqaq.SG=Altai_N_9kya+China_AmurRiver_EarlyN+Syalakh-Belkachi+Mongolia_N_North	3.50106e-05	China_AmurRiver_EarlyN	0.00144986	0.0371552	0.0390218	FALSE	4	TRUE
Greenland_Saqqaq.SG	Yakutia_pop_orig_qpAdms_5b_Saqqaq+Athabask:Greenland_Saqqaq.SG=Altai_N_9kya+China_AmurRiver_EarlyN+Syalakh-Belkachi+Mongolia_N_North	3.50106e-05	Syalakh-Belkachi	0.851932	0.0790725	10.7741	FALSE	4	TRUE
Greenland_Saqqaq.SG	Yakutia_pop_orig_qpAdms_5b_Saqqaq+Athabask:Greenland_Saqqaq.SG=Altai_N_9kya+China_AmurRiver_EarlyN+Syalakh-Belkachi+Mongolia_N_North	3.50106e-05	Mongolia_N_North	0.102787	0.0637875	1.61139	FALSE	4	TRUE
Greenland_Saqqaq.SG	Yakutia_pop_orig_qpAdms_5b_Saqqaq+Athabask:Greenland_Saqqaq.SG=Altai_N_9kya+China_AmurRiver_Mesolithic+Syalakh-Belkachi+Cisbaikal_EN	3.43597e-05	Altai_N_9kya	0.0408898	0.0287618	1.42167	FALSE	4	TRUE
Greenland_Saqqaq.SG	Yakutia_pop_orig_qpAdms_5b_Saqqaq+Athabask:Greenland_Saqqaq.SG=Altai_N_9kya+China_AmurRiver_Mesolithic+Syalakh-Belkachi+Cisbaikal_EN	3.43597e-05	China_AmurRiver_Mesolithic	0.0259778	0.0345557	0.751766	FALSE	4	TRUE
Greenland_Saqqaq.SG	Yakutia_pop_orig_qpAdms_5b_Saqqaq+Athabask:Greenland_Saqqaq.SG=Altai_N_9kya+China_AmurRiver_Mesolithic+Syalakh-Belkachi+Cisbaikal_EN	3.43597e-05	Syalakh-Belkachi	0.854154	0.0913474	9.3506	FALSE	4	TRUE
Greenland_Saqqaq.SG	Yakutia_pop_orig_qpAdms_5b_Saqqaq+Athabask:Greenland_Saqqaq.SG=Altai_N_9kya+China_AmurRiver_Mesolithic+Syalakh-Belkachi+Cisbaikal_EN	3.43597e-05	Cisbaikal_EN	0.0789786	0.0754916	1.04619	FALSE	4	TRUE
Greenland_Saqqaq.SG	Yakutia_pop_orig_qpAdms_5b_Saqqaq+Athabask:Greenland_Saqqaq.SG=Russia_AfontovaGora3+China_AmurRiver_EarlyN+Transbaikal_EMN_9-8kya+Syalakh-Belkachi	3.31901e-05	Russia_AfontovaGora3	0.0125002	0.0232233	0.538261	FALSE	4	TRUE
Greenland_Saqqaq.SG	Yakutia_pop_orig_qpAdms_5b_Saqqaq+Athabask:Greenland_Saqqaq.SG=Russia_AfontovaGora3+China_AmurRiver_EarlyN+Transbaikal_EMN_9-8kya+Syalakh-Belkachi	3.31901e-05	China_AmurRiver_EarlyN	0.0141536	0.0425221	0.332852	FALSE	4	TRUE
Greenland_Saqqaq.SG	Yakutia_pop_orig_qpAdms_5b_Saqqaq+Athabask:Greenland_Saqqaq.SG=Russia_AfontovaGora3+China_AmurRiver_EarlyN+Transbaikal_EMN_9-8kya+Syalakh-Belkachi	3.31901e-05	Transbaikal_EMN_9-8kya	0.0539774	0.100466	0.537271	FALSE	4	TRUE
Greenland_Saqqaq.SG	Yakutia_pop_orig_qpAdms_5b_Saqqaq+Athabask:Greenland_Saqqaq.SG=Russia_AfontovaGora3+China_AmurRiver_EarlyN+Transbaikal_EMN_9-8kya+Syalakh-Belkachi	3.31901e-05	Syalakh-Belkachi	0.919369	0.111509	8.24477	FALSE	4	TRUE
Greenland_Saqqaq.SG	Yakutia_pop_orig_qpAdms_5b_Saqqaq+Athabask:Greenland_Saqqaq.SG=China_AmurRiver_LPaleolithic_19K+Syalakh-Belkachi+Transbaikal_EMN_7.5-6kya+China_AmurRiver_N	2.94375e-05	China_AmurRiver_LPaleolithic_19K	0.0132772	0.0647554	0.205036	FALSE	4	TRUE
Greenland_Saqqaq.SG	Yakutia_pop_orig_qpAdms_5b_Saqqaq+Athabask:Greenland_Saqqaq.SG=China_AmurRiver_LPaleolithic_19K+Syalakh-Belkachi+Transbaikal_EMN_7.5-6kya+China_AmurRiver_N	2.94375e-05	Syalakh-Belkachi	0.948328	0.0572432	16.5667	FALSE	4	TRUE
Greenland_Saqqaq.SG	Yakutia_pop_orig_qpAdms_5b_Saqqaq+Athabask:Greenland_Saqqaq.SG=China_AmurRiver_LPaleolithic_19K+Syalakh-Belkachi+Transbaikal_EMN_7.5-6kya+China_AmurRiver_N	2.94375e-05	Transbaikal_EMN_7.5-6kya	0.0133669	0.0676109	0.197703	FALSE	4	TRUE
Greenland_Saqqaq.SG	Yakutia_pop_orig_qpAdms_5b_Saqqaq+Athabask:Greenland_Saqqaq.SG=China_AmurRiver_LPaleolithic_19K+Syalakh-Belkachi+Transbaikal_EMN_7.5-6kya+China_AmurRiver_N	2.94375e-05	China_AmurRiver_N	0.0250275	0.0630161	0.39716	FALSE	4	TRUE
Greenland_Saqqaq.SG	Yakutia_pop_orig_qpAdms_5b_Saqqaq+Athabask:Greenland_Saqqaq.SG=Syalakh-Belkachi+Mongolia_N_North+China_AmurRiver_N+Altai_N_7.5-6kya	2.93725e-05	Syalakh-Belkachi	0.843043	0.0877575	9.60651	FALSE	4	TRUE
Greenland_Saqqaq.SG	Yakutia_pop_orig_qpAdms_5b_Saqqaq+Athabask:Greenland_Saqqaq.SG=Syalakh-Belkachi+Mongolia_N_North+China_AmurRiver_N+Altai_N_7.5-6kya	2.93725e-05	Mongolia_N_North	0.0851019	0.0643971	1.32152	FALSE	4	TRUE
[truncated: 39,720 more rows]

## Sheet: Beringian qpAdms
Targets	Model	P	Source	Prop	SE	Z	Pass?	Num_Sources	All_Positive?
[truncated: 297,601+ more rows]

## Sheet: Beringian qpAdms (NNA+SNA)
Targets	Model	P	Source	Prop	SE	Z	Pass?	Num_Sources	All_Positive?
[truncated: 1,025,375+ more rows]
