# Supplementary material for: Ancient DNA reveals the prehistory of the Uralic and Yeniseian peoples
Source: Nature. Author manuscript; Available in PMC 2025 Aug 12. (PMC12342343; doi:10.1038/s41586-025-09189-3)
Supplement: Supplementary Data 7 [file NIHMS2095973-supplement-Supplementary_Data_7.xlsx]

## Sheet: Individuals Involved
Genetic ID	Sex	Group Label
I6787	M	Russia_SeimaTurbino_I6787
I8280	F	Russia_Tobol_Boborykino_LN_6.2kya
I6305	F	Russia_CombPitWare_Gladunino_C_4.7kya
I20948	M	Russia_Ural_Kulmetovo_C_6.0-6.1kya
I20893	M	Russia_Ural_Kulmetovo_C_6.0-6.1kya
I6999	M	Russia_CombPitWare_Borovyanka17_C_5.4kya
I6963	M	Russia_Chernoozersky_Eneolithic_1
I6962	F	Russia_Chernoozersky_Eneolithic_1
I6959	F	Russia_Chernoozersky_Eneolithic_possible
I6951	M	Russia_Chernoozersky_Eneolithic_possible
I6831	M	Russia_Chernoozersky_Eneolithic_1
I6830	M	Russia_Chernoozersky_EBA
I6829	F	Russia_Chernoozersky_Eneolithic_possible
I6828	M	Russia_Chernoozersky_Eneolithic_1
I6050	M	Russia_Chernoozersky_Eneolithic_1
I2144	F	Russia_MiddleIrtysh_Omsk_C_4.8kya
AfontovaGora2.SG	M	Russia_AfontovaGora2.SG
AfontovaGora3_d	F	Russia_AfontovaGora3
Bianbian	M	China_NEastAsia_Coastal_EN
brn001.SG	F	Transbaikal_EMN_7.5-6kya
brn002.SG	M	Transbaikal_EMN_7.5-6kya
brn003.SG	M	Transbaikal_EMN_7.5-6kya
brn008.SG	M	Transbaikal_EMN_7.5-6kya
brn012.SG	F	Transbaikal_EMN_7.5-6kya
BS	M	China_NEastAsia_Coastal_EN
cta016.SG	F	Transbaikal_EMN_7.5-6kya_9-8kya
DA245.SG	M	Cisbaikal_EN
DA246.SG	F	Cisbaikal_EN
DA247.SG	M	Cisbaikal_EN
DA248.SG	M	Cisbaikal_EN
DA249.SG	F	Cisbaikal_EN
DA250.SG	M	Cisbaikal_EN
DA251.SG	M	Cisbaikal_EN
DA252.SG	F	Cisbaikal_EN
DA253.SG	F	Cisbaikal_EN
DA334.SG	M	Cisbaikal_LNBA
DA336.SG	M	Cisbaikal_LNBA
DA337.SG	M	Cisbaikal_LNBA
DA339.SG	M	Cisbaikal_LNBA
DA340.SG	M	Cisbaikal_EN
DA341.SG	F	Cisbaikal_EN
DA343.SG	U	Cisbaikal_LNBA
DA353.SG	U	Cisbaikal_LNBA
DA356.SG	U	Cisbaikal_LNBA
DA357.SG	M	Cisbaikal_EN
DA358.SG	F	Cisbaikal_LNBA
DA359.SG	M	Cisbaikal_EN
DA360.SG	F	Cisbaikal_LNBA
DA361.SG	U	Cisbaikal_LNBA
DA362.SG	M	Cisbaikal_EN
ElMiron_d	F	Spain_ElMiron
GoyetQ116-1_published	M	GoyetQ116
GoyetQ-2	M	GoyetQ-2
HJTM115	F	China_YR_LBIA
HJTW13	M	China_YR_LBIA
Hum1.SG	F	Norway_Mesolithic.SG
Hum2.SG	M	Norway_Mesolithic.SG
I0001	M	Luxembourg_Loschbour
I0011	F	Sweden_Motala_HG
I0012	M	Sweden_Motala_HG
I0013	M	Sweden_Motala_HG
I0014	F	Sweden_Motala_HG
I0015	M	Sweden_Motala_HG
I0017	M	Sweden_Motala_HG
I0018	F	Germany_EN_LBK
I0046_published	F	Germany_EN_LBK
I0048_published	M	Germany_EN_LBK
I0056	M	Germany_EN_LBK
I0057_published	F	Germany_EN_LBK
I0061	M	EHG
I0100	F	Germany_EN_LBK
I0122	M	Russia_Khvalynsk_Eneolithic
I0211	M	EHG
I0232	M	Russia_Srubnaya
I0234	F	Russia_Srubnaya
I0235	F	Russia_Srubnaya
I0237	M	Peru_Laramate_900BP
I0358	F	Russia_Srubnaya
I0359	F	Russia_Srubnaya
I0361	M	Russia_Srubnaya
I0422	F	Russia_Srubnaya
I0423	M	Russia_Srubnaya
I0424	M	Russia_Srubnaya
I0430	M	Russia_Srubnaya
I0431	F	Russia_Srubnaya
I0433	M	Russia_Khvalynsk_Eneolithic
I0434	M	Russia_Khvalynsk_Eneolithic
I0659_published	M	Germany_EN_LBK
I0712	F	USA_AK_PaleoAleut
I0719	M	USA_AK_PaleoAleut
I0721_published	M	USA_AK_PaleoAleut
I0821_published	M	Germany_EN_LBK
I0861	M	Israel_Natufian
I0996	M	Altai_N_7.5-6kya
I0997_d	M	Altai_N_7.5-6kya
I0998	M	Cisbaikal_LNBA
I0999	M	Cisbaikal_EN
I1000	M	Cisbaikal_LNBA
I1001	M	Cisbaikal_LNBA
I10410	F	BMAC
I10411	M	BMAC
I1069_published	M	Israel_Natufian
I1072_published_d	M	Israel_Natufian
I10871_published	M	Cameroon_SMA_published
I10872_published	M	Cameroon_SMA_published
I10873_published	M	Cameroon_SMA_published
I10874_published	F	Cameroon_SMA_published
I10998	F	Russia_Samuskaya
I11025	F	BMAC
I11026	F	BMAC
I11027	M	BMAC
I11042	M	BMAC
I11048	M	Russia_SeimaTurbino_I11048
I11049	M	Russia_SeimaTurbino_I11049
I1118	F	USA_AK_NeoAleut
I1123_published	M	USA_AK_NeoAleut
I1124_published	M	USA_AK_NeoAleut
I1125	M	USA_AK_NeoAleut
I1126_published	M	USA_AK_PaleoAleut
I1127	F	USA_AK_NeoAleut
I1128	F	USA_AK_NeoAleut
I1129	M	USA_AK_NeoAleut
I11519	F	BMAC
I11696	M	Mongolia_N_North
I11697	M	Mongolia_N_North
I11698	M	Mongolia_N_North
I12500	F	Russia_VolosovoLyalovo
I12696	F	Tyumen_HG
I1290	F	Iran_GanjDareh_N
I12962	F	Russia_VolosovoLyalovo
I12964	M	Russia_VolosovoLyalovo
I13098	M	Altai_N_7.5-6kya_9kya
I13179	F	Mongolia_N_North
I1357	M	Peru_Laramate_900BP
I13698	M	Mongolia_N_North
I13882	F	Japan_HG_Jomon
I13883	M	Japan_HG_Jomon
I13884	F	Japan_HG_Jomon
I13885	F	Japan_HG_Jomon
I13886	M	Japan_HG_Jomon
I14000	F	Mongolia_N_North
I1484	M	Peru_Laramate_900BP
I1485	M	Peru_Laramate_900BP
I1507	M	Hungary_EN_HG_Koros
I1526	M	Cisbaikal_LNBA
I1550_published	F	Germany_EN_LBK
I15934	M	Syalakh-Belkachi
I1685_published	M	Israel_Natufian
I1687_published	F	Israel_Natufian
I1690_published	M	Israel_Natufian
I1733	F	Ukraine_Mesolithic
I17377	M	Serbia_IronGates_Mesolithic
I17378	F	Serbia_IronGates_Mesolithic
I1737_published	F	Ukraine_Mesolithic
I17380	F	Serbia_IronGates_Mesolithic
I17396_d	M	Serbia_IronGates_Mesolithic
I1742	F	Peru_Laramate_900BP
I1763	M	Ukraine_Mesolithic
I17759	M	Serbia_IronGates_Mesolithic
I17761	M	Serbia_IronGates_Mesolithic
I17764	M	Serbia_IronGates_Mesolithic
I17769	M	Serbia_IronGates_Mesolithic
I17773	M	Serbia_IronGates_Mesolithic
I17777	F	Serbia_IronGates_Mesolithic
I17783	F	Serbia_IronGates_Mesolithic
I17786	M	Serbia_IronGates_Mesolithic
I17787	F	Serbia_IronGates_Mesolithic
I17795	F	Serbia_IronGates_Mesolithic
I17796_d	F	Serbia_IronGates_Mesolithic
I17799	F	Serbia_IronGates_Mesolithic
I17803	F	Serbia_IronGates_Mesolithic
I17806	M	Serbia_IronGates_Mesolithic
I17807	F	Serbia_IronGates_Mesolithic
I17809	M	Serbia_IronGates_Mesolithic
I17811	F	Serbia_IronGates_Mesolithic
I17814	F	Serbia_IronGates_Mesolithic
I1781	M	BMAC
I17825	F	Serbia_IronGates_Mesolithic
I1782	F	BMAC
I1784	M	BMAC
I1787	F	BMAC
I1788	F	BMAC
I1790	F	BMAC
I1793	F	BMAC
I1819	M	Ukraine_Mesolithic
I1944	F	Iran_GanjDareh_N
I1945	M	Iran_GanjDareh_N
I1947	M	Iran_GanjDareh_N
I1949	M	Iran_GanjDareh_N
I1951	F	Iran_GanjDareh_N
I1954	M	Iran_GanjDareh_N
I1960	F	Tyumen_HG
I2008_published	F	Germany_EN_LBK
I2014	M	Germany_EN_LBK
I2017_published	F	Germany_EN_LBK
I2021_published	M	Germany_EN_LBK
I2022	F	Germany_EN_LBK
I2026_published	M	Germany_EN_LBK
I2029_published	F	Germany_EN_LBK
I20305	M	Russia_Samuskaya
I2030_published	F	Germany_EN_LBK
I2032_published	F	Germany_EN_LBK
I2036_published	F	Germany_EN_LBK
I2037_published	M	Germany_EN_LBK
I20380	M	Serbia_IronGates_Mesolithic
I20381	F	Serbia_IronGates_Mesolithic
I2038_published	F	Germany_EN_LBK
I20528	F	Yakutia_LNBA
I20533_d	M	I20533_d
I20547	F	Russia_Samuskaya
I20549	F	Russia_Samuskaya
I2074	M	Altai_N_7.5-6kya
I20756	M	Russia_OldBeringSea_Ekven
I2075	M	Altai_N_7.5-6kya
I2076	M	Altai_N_7.5-6kya
I2085	M	BMAC
I2087	M	BMAC
I2116	F	BMAC
I2121	F	BMAC
I2125	F	BMAC
I2128	M	BMAC
I2135	M	Cisbaikal_LNBA
I2137	F	Altai_N_7.5-6kya_9kya
I23448	M	Syalakh-Belkachi
I2403	M	PolandUkraine_Globular_Amphora
I2405_published	M	PolandUkraine_Globular_Amphora
I2433	F	PolandUkraine_Globular_Amphora
I2434	F	PolandUkraine_Globular_Amphora
I2440	M	PolandUkraine_Globular_Amphora
I2441	M	PolandUkraine_Globular_Amphora
I2534	F	Romania_IronGates_Mesolithic
I2551	F	Peru_Laramate_900BP
I25558	F	Russia_SeimaTurbino_I25558
I32369	M	Russia_SeimaTurbino_I32369
I32545	M	Russia_SeimaTurbino_I32545
I32551_d	U	Russia_SeimaTurbino_I32551
I32552	M	Russia_SeimaTurbino_I32552
I32816	M	Russia_SeimaTurbino_I32816
I32898	F	Russia_SeimaTurbino_I32898
I32899	F	Russia_SeimaTurbino_I32899
I33398	M	Russia_SeimaTurbino_I33398
I25555	M	Russia_SeimaTurbino_I25555
I3374	F	BMAC
I4156	M	BMAC
I4157	M	BMAC
I4159	M	BMAC
I4161	F	BMAC
I4163	F	BMAC
I4285	M	BMAC
I4286	F	BMAC
I4288	F	BMAC
I4289	F	BMAC
I4312	F	BMAC
I4313	F	BMAC
I4315	M	BMAC
I4582	F	Romania_IronGates_Mesolithic
I4657_published	F	Serbia_IronGates_Mesolithic
I4658	F	Serbia_IronGates_Mesolithic
I4659	F	Serbia_IronGates_Mesolithic
I4660	F	Serbia_IronGates_Mesolithic
I4661	M	Serbia_IronGates_Mesolithic
I4870	M	Serbia_IronGates_Mesolithic
I4871	F	Serbia_IronGates_Mesolithic
I4872	F	Serbia_IronGates_Mesolithic
I4873	F	Serbia_IronGates_Mesolithic
I4874	F	Serbia_IronGates_Mesolithic
I4875	F	Serbia_IronGates_Mesolithic
I4876	F	Serbia_IronGates_Mesolithic
I4877	F	Serbia_IronGates_Mesolithic
I4878	M	Serbia_IronGates_Mesolithic
I4880	M	Serbia_IronGates_Mesolithic
I4881_published	M	Serbia_IronGates_Mesolithic
I4899	M	BMAC
I4914_published	M	Serbia_IronGates_Mesolithic
I4915	M	Serbia_IronGates_Mesolithic
I4916	M	Serbia_IronGates_Mesolithic
I4917	F	Serbia_IronGates_Mesolithic
I5233	F	Serbia_IronGates_Mesolithic
I5234	F	Serbia_IronGates_Mesolithic
I5235	M	Serbia_IronGates_Mesolithic
I5236	M	Serbia_IronGates_Mesolithic
I5237	M	Serbia_IronGates_Mesolithic
I5238	F	Serbia_IronGates_Mesolithic
I5239	F	Serbia_IronGates_Mesolithic
I5240	M	Serbia_IronGates_Mesolithic
I5242	F	Serbia_IronGates_Mesolithic
I5244	F	Serbia_IronGates_Mesolithic
I5319	M	USA_AK_Ancient_Athabaskan_1100BP
I5321	F	USA_AK_Ancient_Athabaskan_1100BP
I5401	M	Serbia_IronGates_Mesolithic
I5402	M	Serbia_IronGates_Mesolithic
I5407	F	Serbia_IronGates_Mesolithic
I5408	M	Romania_IronGates_Mesolithic
I5411	M	Romania_IronGates_Mesolithic
I5604	M	BMAC
I5605	F	BMAC
I5766	F	Tyumen_HG
I5771	M	Serbia_IronGates_Mesolithic
I5772	M	Serbia_IronGates_Mesolithic
I5773_published	M	Serbia_IronGates_Mesolithic
I5876	M	Ukraine_Mesolithic
I5885_published	F	Ukraine_Mesolithic
I6119	M	BMAC
I6341	M	Japan_HG_Jomon
I6668	F	BMAC
I6675	M	BMAC
I7331	M	Russia_OldBeringSea_Ekven
I7332	M	Russia_OldBeringSea_Ekven
I7333	F	Russia_OldBeringSea_Ekven
I7335	M	Cisbaikal_LNBA
I7337	M	Russia_OldBeringSea_Ekven
I7338	M	Russia_OldBeringSea_Ekven
I7339	M	Russia_OldBeringSea_Ekven
I7340	M	Russia_OldBeringSea_Ekven
I7341	M	Russia_OldBeringSea_Ekven
I7343	M	Russia_OldBeringSea_Ekven
I7344	F	Russia_OldBeringSea_Ekven
I7346	M	Russia_OldBeringSea_Ekven
I7347	F	Russia_OldBeringSea_Ekven
I7348	M	Russia_OldBeringSea_Ekven
I7349	F	Russia_OldBeringSea_Ekven
I7411	F	BMAC
I7412	F	BMAC
I7414	F	BMAC
I7416	F	BMAC
I7419	M	BMAC
I7420	M	BMAC
I7421	M	BMAC
I7492	M	BMAC
I7527	F	Iran_GanjDareh_N
I7542	F	BMAC
I7610	M	Russia_VolosovoLyalovo
I7620	M	Russia_VolosovoLyalovo
I7621	F	Russia_OldBeringSea_Ekven
I7654	M	Russia_VolosovoLyalovo
I7659	M	Russia_VolosovoLyalovo
I7759	M	Cisbaikal_EN
I7779	M	Cisbaikal_LNBA
I7780	M	Cisbaikal_LNBA
I7782	F	Cisbaikal_LNBA
I7783	M	Russia_VolosovoLyalovo
I7784	M	Russia_VolosovoLyalovo
I7785	M	Russia_VolosovoLyalovo
I7787	F	Russia_VolosovoLyalovo
I7789	F	Russia_VolosovoLyalovo
I7790	M	Russia_VolosovoLyalovo
I7792	M	Russia_VolosovoLyalovo
I7864	F	Russia_VolosovoLyalovo
I8295_published	F	Cisbaikal_LNBA
I8296_published	F	Cisbaikal_LNBA
I8404	M	Russia_VolosovoLyalovo
I8408	M	Russia_VolosovoLyalovo
I8414	M	Russia_VolosovoLyalovo
I8419	F	Russia_VolosovoLyalovo
I8437	F	Russia_VolosovoLyalovo
ILK001	M	PolandUkraine_Globular_Amphora
ILK002	M	PolandUkraine_Globular_Amphora
ILK003	F	PolandUkraine_Globular_Amphora
Inuk.SG	M	Greenland_Saqqaq.SG
irk007.SG	M	Transbaikal_EMN_7.5-6kya_9-8kya
irk008.SG	F	Cisbaikal_LNBA
irk00x.SG	M	irk00x.SG
irk017.SG	F	Cisbaikal_LNBA
irk022.SG	M	Cisbaikal_LNBA
irk025.SG	M	Cisbaikal_LNBA
irk033.SG	M	Cisbaikal_LNBA
irk034.SG	M	Cisbaikal_LNBA
irk036.SG	M	Cisbaikal_LNBA
irk040.SG	M	Cisbaikal_LNBA
irk051.SG	F	Cisbaikal_EN
irk057.SG	M	Cisbaikal_LNBA
irk061.SG	M	Cisbaikal_LNBA
irk068.SG	M	Cisbaikal_LNBA
irk071.SG	M	Cisbaikal_LNBA
irk075.SG	M	Cisbaikal_LNBA
IUO001	M	Cisbaikal_EN
JXNTM23	F	China_YR_LBIA
JXNTM2	M	China_YR_LBIA
KAG001	M	Cisbaikal_EN
KAG002	M	Cisbaikal_LNBA
KK1.SG	M	CHG.SG
Kolyma_River.SG	M	Kolyma_M.SG
Kostenki14	M	WestEurasian_UP
Kostenki14.SG	M	WestEurasian_UP.SG
KPT001	F	Cisbaikal_LNBA
KPT002_petrous	M	Cisbaikal_LNBA
KPT003	M	Cisbaikal_LNBA
KPT004	M	Cisbaikal_LNBA
KPT006	F	Cisbaikal_LNBA
kra001.SG	M	Yakutia_LNBA
LD1	M	China_SEastAsia_Island_EN
LD2	F	China_SEastAsia_Island_EN
LGM41	M	China_YR_LBIA
LGM79	F	China_YR_LBIA
M0831.SG	F	Russia_Magadan_BA
M9984.SG	F	Russia_Magadan_BA
MA1.SG	M	MA1_HG.SG
mak026.SG	F	Cisbaikal_LNBA
MotalaAA	F	Sweden_Motala_HG
mota.SG	M	Ethiopia_4500BP.SG
N2a.SG	F	Syalakh-Belkachi
N4a1.SG	M	Yakutia_LNBA
N4b2.SG	M	Yakutia_LNBA
N5a.SG	M	Syalakh-Belkachi
NE16	F	China_AmurRiver_EarlyN
NE19	M	China_AmurRiver_N
NE1	F	China_AmurRiver_Mesolithic
NE20	F	China_Paleolithic
NE22	M	China_AmurRiver_N
NE29	F	China_AmurRiver_N
NE2	M	China_AmurRiver_N
NE34	M	China_AmurRiver_LPaleolithic_14K
NE35	F	China_AmurRiver_EarlyN
NE39	M	China_AmurRiver_EarlyN
NE3	M	China_AmurRiver_Mesolithic
NE49	F	China_AmurRiver_EarlyN
NE4	M	China_AmurRiver_Mesolithic
NE56	M	China_AmurRiver_LPaleolithic_19K
NE5	M	China_AmurRiver_LPaleolithic_14K
NE8	M	China_AmurRiver_Mesolithic
NE9	F	China_AmurRiver_N
Ostuni1_d	F	Italy_South_HG_Ostuni
Ostuni2_d	F	Italy_South_HG_Ostuni
Paglicci133_published	M	Paglicci133
Qihe2_d	F	China_SEastAsia_Coastal_EN
SATP.SG	M	CHG.SG
STB001	M	Cisbaikal_LNBA
STB002	F	Cisbaikal_EN
Sunghir1.SG	M	WestEurasian_UP.SG
Sunghir2.SG	M	WestEurasian_UP.SG
Sunghir3.SG	M	WestEurasian_UP.SG
Sunghir4.SG	M	WestEurasian_UP.SG
TAF009	M	Morocco_Iberomaurusian
TAF010	M	Morocco_Iberomaurusian
TAF011	M	Morocco_Iberomaurusian
TAF013	M	Morocco_Iberomaurusian
TAF014	M	Morocco_Iberomaurusian
TAF015	M	Morocco_Iberomaurusian
Tianyuan	M	China_Paleolithic
UKY001	M	Ust_Kyakhta_fake
UKY001_real	M	Ust_Kyakhta
USR1.SG	F	USA_Ancient_Beringian.SG
USR2.SG	F	USA_Ancient_Beringian.SG
UzOO77	F	EHG
Vestonice13_d	M	Czech_Vestonice
Vestonice15_d	M	Czech_Vestonice
Vestonice16	M	Czech_Vestonice
Vestonice43_d	M	Czech_Vestonice
Villabruna	M	Italy_North_Villabruna_HG
WGH35-1	F	China_YR_MN
WGM20	F	China_YR_MN
WGM35	F	China_YR_MN
WGM43	M	China_YR_MN
WGM70	F	China_YR_MN
WGM76S	F	China_YR_MN
WGM94	M	China_YR_MN
WQM4	F	China_AR_EN
Xiaogao	F	China_NEastAsia_Coastal_EN
XJS1309_M4	M	China_NEastAsia_Coastal_EN
XJS1311_M16	F	China_NEastAsia_Coastal_EN
XW-M1R18	M	China_YR_MN
yak021.SG	F	Yakutia_LNBA
yak022.SG	F	Yakutia_LNBA
yak024.SG	F	Yakutia_LNBA
yak025.SG	F	Khaiyrgas
Yana_old2.SG	M	Yana_UP.SG
Yana_old.SG	M	Yana_UP.SG
Yumin	F	China_NEastAsia_Inland_EN
ZHAG_BON004.A0101_Luk10	F	Turkey_Boncuklu_N
ZHAJ_BON034.A0101_Luk9	F	Turkey_Boncuklu_N
ZHJ_BON024.A0101_Luk84	F	Turkey_Boncuklu_N
ZKO_BON001.A0101_Luk7	M	Turkey_Boncuklu_N
ZLNR-2	F	China_AR_EN
ZMOJ_BON014.A0101_Luk21	M	Turkey_Boncuklu_N
ZPL001	F	Cisbaikal_LNBA
ZPL002	M	Cisbaikal_LNBA

## Sheet: Distal ST qpAdms
Target	Model	P	Source	Prop	SE	Z	Pass?	Num_Sources	All_Positive?
Russia_SeimaTurbino_I25555	Russia_Srubnaya	8.07049e-91	Russia_Srubnaya	1	1.03101e-13	9.69921e+12	FALSE	1	TRUE
Russia_SeimaTurbino_I25555	Russia_Srubnaya+China_YR_MN	7.44008e-26	China_YR_MN	0.341375	0.0236369	14.4425	FALSE	2	TRUE
Russia_SeimaTurbino_I25555	Russia_Srubnaya+China_YR_MN	7.44008e-26	Russia_Srubnaya	0.658625	0.0236369	27.8643	FALSE	2	TRUE
Russia_SeimaTurbino_I25555	Russia_Srubnaya+Tyumen_HG+Mongolia_N_North	0.762791	Mongolia_N_North	0.222926	0.0248433	8.9733	TRUE	3	TRUE
Russia_SeimaTurbino_I25555	Russia_Srubnaya+Tyumen_HG+Mongolia_N_North	0.762791	Russia_Srubnaya	0.331642	0.0390122	8.50099	TRUE	3	TRUE
Russia_SeimaTurbino_I25555	Russia_Srubnaya+Tyumen_HG+Mongolia_N_North	0.762791	Tyumen_HG	0.445432	0.0458673	9.71132	TRUE	3	TRUE
Russia_SeimaTurbino_I25555	Russia_Srubnaya+Tyumen_HG+Yakutia_LNBA	0.479764	Russia_Srubnaya	0.347454	0.0392596	8.85016	TRUE	3	TRUE
Russia_SeimaTurbino_I25555	Russia_Srubnaya+Tyumen_HG+Yakutia_LNBA	0.479764	Tyumen_HG	0.426233	0.0499103	8.54	TRUE	3	TRUE
Russia_SeimaTurbino_I25555	Russia_Srubnaya+Tyumen_HG+Yakutia_LNBA	0.479764	Yakutia_LNBA	0.226313	0.03029	7.47153	TRUE	3	TRUE
Russia_SeimaTurbino_I25555	Russia_Srubnaya+EHG+Mongolia_N_North	0.206087	EHG	0.577924	0.0548358	10.5392	TRUE	3	TRUE
Russia_SeimaTurbino_I25555	Russia_Srubnaya+EHG+Mongolia_N_North	0.206087	Mongolia_N_North	0.266308	0.0218827	12.1698	TRUE	3	TRUE
Russia_SeimaTurbino_I25555	Russia_Srubnaya+EHG+Mongolia_N_North	0.206087	Russia_Srubnaya	0.155768	0.0543291	2.86713	TRUE	3	TRUE
Russia_SeimaTurbino_I25555	Russia_Srubnaya+EHG+Yakutia_LNBA	0.0976886	EHG	0.531385	0.0567803	9.35862	TRUE	3	TRUE
Russia_SeimaTurbino_I25555	Russia_Srubnaya+EHG+Yakutia_LNBA	0.0976886	Russia_Srubnaya	0.188895	0.0541113	3.49087	TRUE	3	TRUE
Russia_SeimaTurbino_I25555	Russia_Srubnaya+EHG+Yakutia_LNBA	0.0976886	Yakutia_LNBA	0.279719	0.0252604	11.0734	TRUE	3	TRUE
Russia_SeimaTurbino_I25555	Russia_Srubnaya+Altai_N_7.5-6kya+Tyumen_HG+Mongolia_N_North	0.709715	Altai_N_7.5-6kya	0.193283	0.210538	0.918044	TRUE	4	TRUE
Russia_SeimaTurbino_I25555	Russia_Srubnaya+Altai_N_7.5-6kya+Tyumen_HG+Mongolia_N_North	0.709715	Mongolia_N_North	0.17171	0.0730884	2.34934	TRUE	4	TRUE
Russia_SeimaTurbino_I25555	Russia_Srubnaya+Altai_N_7.5-6kya+Tyumen_HG+Mongolia_N_North	0.709715	Russia_Srubnaya	0.398374	0.0724206	5.50084	TRUE	4	TRUE
Russia_SeimaTurbino_I25555	Russia_Srubnaya+Altai_N_7.5-6kya+Tyumen_HG+Mongolia_N_North	0.709715	Tyumen_HG	0.236634	0.207553	1.14011	TRUE	4	TRUE
Russia_SeimaTurbino_I25555	Russia_Srubnaya+Altai_N_7.5-6kya+EHG+China_YR_MN	0.601415	Altai_N_7.5-6kya	0.251742	0.1073	2.34616	TRUE	4	TRUE
Russia_SeimaTurbino_I25555	Russia_Srubnaya+Altai_N_7.5-6kya+EHG+China_YR_MN	0.601415	China_YR_MN	0.166625	0.0567866	2.93423	TRUE	4	TRUE
Russia_SeimaTurbino_I25555	Russia_Srubnaya+Altai_N_7.5-6kya+EHG+China_YR_MN	0.601415	EHG	0.313631	0.129203	2.42742	TRUE	4	TRUE
Russia_SeimaTurbino_I25555	Russia_Srubnaya+Altai_N_7.5-6kya+EHG+China_YR_MN	0.601415	Russia_Srubnaya	0.268001	0.0825058	3.24827	TRUE	4	TRUE
Russia_SeimaTurbino_I25555	Russia_Srubnaya+Tyumen_HG+China_YR_MN+Yakutia_LNBA	0.560862	China_YR_MN	0.218873	0.107941	2.0277	TRUE	4	TRUE
Russia_SeimaTurbino_I25555	Russia_Srubnaya+Tyumen_HG+China_YR_MN+Yakutia_LNBA	0.560862	Russia_Srubnaya	0.300504	0.0455007	6.60438	TRUE	4	TRUE
Russia_SeimaTurbino_I25555	Russia_Srubnaya+Tyumen_HG+China_YR_MN+Yakutia_LNBA	0.560862	Tyumen_HG	0.469958	0.0558999	8.40713	TRUE	4	TRUE
Russia_SeimaTurbino_I25555	Russia_Srubnaya+Tyumen_HG+China_YR_MN+Yakutia_LNBA	0.560862	Yakutia_LNBA	0.0106659	0.11491	0.0928192	TRUE	4	TRUE
Russia_SeimaTurbino_I25555	Russia_Srubnaya+Altai_N_7.5-6kya+Mongolia_N_North+China_YR_MN	0.202209	Altai_N_7.5-6kya	0.473079	0.0490174	9.65125	TRUE	4	TRUE
Russia_SeimaTurbino_I25555	Russia_Srubnaya+Altai_N_7.5-6kya+Mongolia_N_North+China_YR_MN	0.202209	China_YR_MN	0.0263514	0.135066	0.1951	TRUE	4	TRUE
Russia_SeimaTurbino_I25555	Russia_Srubnaya+Altai_N_7.5-6kya+Mongolia_N_North+China_YR_MN	0.202209	Mongolia_N_North	0.0458148	0.13333	0.343621	TRUE	4	TRUE
Russia_SeimaTurbino_I25555	Russia_Srubnaya+Altai_N_7.5-6kya+Mongolia_N_North+China_YR_MN	0.202209	Russia_Srubnaya	0.454755	0.0337233	13.4849	TRUE	4	TRUE
Russia_SeimaTurbino_I25555	Russia_Srubnaya+Altai_N_7.5-6kya+BMAC+EHG+Mongolia_N_North	0.464455	Altai_N_7.5-6kya	0.226602	0.088163	2.57026	TRUE	5	TRUE
Russia_SeimaTurbino_I25555	Russia_Srubnaya+Altai_N_7.5-6kya+BMAC+EHG+Mongolia_N_North	0.464455	BMAC	0.057563	0.0807818	0.712574	TRUE	5	TRUE
Russia_SeimaTurbino_I25555	Russia_Srubnaya+Altai_N_7.5-6kya+BMAC+EHG+Mongolia_N_North	0.464455	EHG	0.325046	0.105672	3.07598	TRUE	5	TRUE
Russia_SeimaTurbino_I25555	Russia_Srubnaya+Altai_N_7.5-6kya+BMAC+EHG+Mongolia_N_North	0.464455	Mongolia_N_North	0.168081	0.0448704	3.74591	TRUE	5	TRUE
Russia_SeimaTurbino_I25555	Russia_Srubnaya+Altai_N_7.5-6kya+BMAC+EHG+Mongolia_N_North	0.464455	Russia_Srubnaya	0.222709	0.125956	1.76814	TRUE	5	TRUE
Russia_SeimaTurbino_I25555	Russia_Srubnaya+Altai_N_7.5-6kya+BMAC+EHG+Yakutia_LNBA	0.364079	Altai_N_7.5-6kya	0.250466	0.0988737	2.53319	TRUE	5	TRUE
Russia_SeimaTurbino_I25555	Russia_Srubnaya+Altai_N_7.5-6kya+BMAC+EHG+Yakutia_LNBA	0.364079	BMAC	0.0730391	0.083627	0.873391	TRUE	5	TRUE
Russia_SeimaTurbino_I25555	Russia_Srubnaya+Altai_N_7.5-6kya+BMAC+EHG+Yakutia_LNBA	0.364079	EHG	0.2864	0.112466	2.54655	TRUE	5	TRUE
Russia_SeimaTurbino_I25555	Russia_Srubnaya+Altai_N_7.5-6kya+BMAC+EHG+Yakutia_LNBA	0.364079	Russia_Srubnaya	0.234256	0.133755	1.75139	TRUE	5	TRUE
Russia_SeimaTurbino_I25555	Russia_Srubnaya+Altai_N_7.5-6kya+BMAC+EHG+Yakutia_LNBA	0.364079	Yakutia_LNBA	0.15584	0.0539919	2.88635	TRUE	5	TRUE
Russia_SeimaTurbino_I25555	Russia_Srubnaya+BMAC+EHG+Mongolia_N_North+Yakutia_LNBA	0.0611157	BMAC	0.0942332	0.0885307	1.06441	TRUE	5	TRUE
Russia_SeimaTurbino_I25555	Russia_Srubnaya+BMAC+EHG+Mongolia_N_North+Yakutia_LNBA	0.0611157	EHG	0.570953	0.0660504	8.6442	TRUE	5	TRUE
Russia_SeimaTurbino_I25555	Russia_Srubnaya+BMAC+EHG+Mongolia_N_North+Yakutia_LNBA	0.0611157	Mongolia_N_North	0.262796	0.132772	1.9793	TRUE	5	TRUE
Russia_SeimaTurbino_I25555	Russia_Srubnaya+BMAC+EHG+Mongolia_N_North+Yakutia_LNBA	0.0611157	Russia_Srubnaya	0.0538003	0.129723	0.414733	TRUE	5	TRUE
Russia_SeimaTurbino_I25555	Russia_Srubnaya+BMAC+EHG+Mongolia_N_North+Yakutia_LNBA	0.0611157	Yakutia_LNBA	0.0182178	0.137584	0.132412	TRUE	5	TRUE
Russia_SeimaTurbino_I25555	Russia_Srubnaya+Altai_N_7.5-6kya+Tyumen_HG+BMAC+China_YR_MN+Yakutia_LNBA	0.252867	Altai_N_7.5-6kya	0.2279	0.118994	1.91522	TRUE	6	TRUE
Russia_SeimaTurbino_I25555	Russia_Srubnaya+Altai_N_7.5-6kya+Tyumen_HG+BMAC+China_YR_MN+Yakutia_LNBA	0.252867	BMAC	0.022994	0.0787101	0.292135	TRUE	6	TRUE
Russia_SeimaTurbino_I25555	Russia_Srubnaya+Altai_N_7.5-6kya+Tyumen_HG+BMAC+China_YR_MN+Yakutia_LNBA	0.252867	China_YR_MN	0.165124	0.0760799	2.17041	TRUE	6	TRUE
Russia_SeimaTurbino_I25555	Russia_Srubnaya+Altai_N_7.5-6kya+Tyumen_HG+BMAC+China_YR_MN+Yakutia_LNBA	0.252867	Russia_Srubnaya	0.3669	0.0915259	4.0087	TRUE	6	TRUE
Russia_SeimaTurbino_I25555	Russia_Srubnaya+Altai_N_7.5-6kya+Tyumen_HG+BMAC+China_YR_MN+Yakutia_LNBA	0.252867	Tyumen_HG	0.204252	0.104477	1.95499	TRUE	6	TRUE
Russia_SeimaTurbino_I25555	Russia_Srubnaya+Altai_N_7.5-6kya+Tyumen_HG+BMAC+China_YR_MN+Yakutia_LNBA	0.252867	Yakutia_LNBA	0.0128302	0.0922831	0.139031	TRUE	6	TRUE
Russia_SeimaTurbino_I25555	Russia_Srubnaya+Tyumen_HG+BMAC+EHG+Mongolia_N_North+China_YR_MN	0.24823	BMAC	0.0086071	0.0789804	0.108978	TRUE	6	TRUE
Russia_SeimaTurbino_I25555	Russia_Srubnaya+Tyumen_HG+BMAC+EHG+Mongolia_N_North+China_YR_MN	0.24823	China_YR_MN	0.166843	0.0869294	1.91929	TRUE	6	TRUE
Russia_SeimaTurbino_I25555	Russia_Srubnaya+Tyumen_HG+BMAC+EHG+Mongolia_N_North+China_YR_MN	0.24823	EHG	0.133471	0.164434	0.811696	TRUE	6	TRUE
Russia_SeimaTurbino_I25555	Russia_Srubnaya+Tyumen_HG+BMAC+EHG+Mongolia_N_North+China_YR_MN	0.24823	Mongolia_N_North	0.0817817	0.0860338	0.950577	TRUE	6	TRUE
Russia_SeimaTurbino_I25555	Russia_Srubnaya+Tyumen_HG+BMAC+EHG+Mongolia_N_North+China_YR_MN	0.24823	Russia_Srubnaya	0.257787	0.124093	2.07737	TRUE	6	TRUE
Russia_SeimaTurbino_I25555	Russia_Srubnaya+Tyumen_HG+BMAC+EHG+Mongolia_N_North+China_YR_MN	0.24823	Tyumen_HG	0.35151	0.112405	3.12719	TRUE	6	TRUE
Russia_SeimaTurbino_I25555	Russia_Srubnaya+BMAC+Mongolia_N_North	6.26966e-16	BMAC	-0.418206	0.077347	-5.40687	FALSE	3	FALSE
Russia_SeimaTurbino_I25555	Russia_Srubnaya+BMAC+Mongolia_N_North	6.26966e-16	Mongolia_N_North	0.324952	0.0213874	15.1936	FALSE	3	FALSE
Russia_SeimaTurbino_I25555	Russia_Srubnaya+BMAC+Mongolia_N_North	6.26966e-16	Russia_Srubnaya	1.09325	0.0804881	13.5828	FALSE	3	FALSE
Russia_SeimaTurbino_I25555	Russia_Srubnaya+Hungary_EN_HG_Koros+Mongolia_N_North	5.20943e-17	Hungary_EN_HG_Koros	-1.17925	0.48331	-2.43994	FALSE	3	FALSE
Russia_SeimaTurbino_I25555	Russia_Srubnaya+Hungary_EN_HG_Koros+Mongolia_N_North	5.20943e-17	Mongolia_N_North	0.324019	0.0255837	12.6651	FALSE	3	FALSE
Russia_SeimaTurbino_I25555	Russia_Srubnaya+Hungary_EN_HG_Koros+Mongolia_N_North	5.20943e-17	Russia_Srubnaya	1.85523	0.486705	3.81181	FALSE	3	FALSE
Russia_SeimaTurbino_I25555	Russia_Srubnaya+Tyumen_HG+BMAC+China_YR_MN	0.530776	BMAC	-0.0365289	0.081262	-0.449519	FALSE	4	FALSE
Russia_SeimaTurbino_I25555	Russia_Srubnaya+Tyumen_HG+BMAC+China_YR_MN	0.530776	China_YR_MN	0.237922	0.0249418	9.53908	FALSE	4	FALSE
Russia_SeimaTurbino_I25555	Russia_Srubnaya+Tyumen_HG+BMAC+China_YR_MN	0.530776	Russia_Srubnaya	0.348189	0.0991615	3.51133	FALSE	4	FALSE
Russia_SeimaTurbino_I25555	Russia_Srubnaya+Tyumen_HG+BMAC+China_YR_MN	0.530776	Tyumen_HG	0.450418	0.0440591	10.223	FALSE	4	FALSE
Russia_SeimaTurbino_I25555	Russia_Srubnaya+Hungary_EN_HG_Koros+EHG+China_YR_MN	0.357354	China_YR_MN	0.287426	0.0234415	12.2614	FALSE	4	FALSE
Russia_SeimaTurbino_I25555	Russia_Srubnaya+Hungary_EN_HG_Koros+EHG+China_YR_MN	0.357354	EHG	0.61266	0.0552916	11.0805	FALSE	4	FALSE
Russia_SeimaTurbino_I25555	Russia_Srubnaya+Hungary_EN_HG_Koros+EHG+China_YR_MN	0.357354	Hungary_EN_HG_Koros	-0.310184	0.149558	-2.074	FALSE	4	FALSE
Russia_SeimaTurbino_I25555	Russia_Srubnaya+Hungary_EN_HG_Koros+EHG+China_YR_MN	0.357354	Russia_Srubnaya	0.410098	0.157607	2.60204	FALSE	4	FALSE
Russia_SeimaTurbino_I25555	Russia_Srubnaya+Tyumen_HG+BMAC+Yakutia_LNBA	0.289621	BMAC	-0.00358206	0.0825007	-0.0434186	FALSE	4	FALSE
Russia_SeimaTurbino_I25555	Russia_Srubnaya+Tyumen_HG+BMAC+Yakutia_LNBA	0.289621	Russia_Srubnaya	0.363756	0.10042	3.62234	FALSE	4	FALSE
Russia_SeimaTurbino_I25555	Russia_Srubnaya+Tyumen_HG+BMAC+Yakutia_LNBA	0.289621	Tyumen_HG	0.408035	0.0485186	8.40987	FALSE	4	FALSE
Russia_SeimaTurbino_I25555	Russia_Srubnaya+Tyumen_HG+BMAC+Yakutia_LNBA	0.289621	Yakutia_LNBA	0.231791	0.0286378	8.0939	FALSE	4	FALSE
Russia_SeimaTurbino_I25555	Russia_Srubnaya+Altai_N_7.5-6kya+BMAC+Mongolia_N_North	0.210428	Altai_N_7.5-6kya	0.452011	0.0515542	8.76768	FALSE	4	FALSE
Russia_SeimaTurbino_I25555	Russia_Srubnaya+Altai_N_7.5-6kya+BMAC+Mongolia_N_North	0.210428	BMAC	-0.0356036	0.0802238	-0.443804	FALSE	4	FALSE
Russia_SeimaTurbino_I25555	Russia_Srubnaya+Altai_N_7.5-6kya+BMAC+Mongolia_N_North	0.210428	Mongolia_N_North	0.0791794	0.0348759	2.27032	FALSE	4	FALSE
Russia_SeimaTurbino_I25555	Russia_Srubnaya+Altai_N_7.5-6kya+BMAC+Mongolia_N_North	0.210428	Russia_Srubnaya	0.504414	0.0945057	5.33739	FALSE	4	FALSE
Russia_SeimaTurbino_I25555	Russia_Srubnaya+Altai_N_7.5-6kya+BMAC+China_YR_MN	0.204326	Altai_N_7.5-6kya	0.458792	0.0488924	9.38371	FALSE	4	FALSE
Russia_SeimaTurbino_I25555	Russia_Srubnaya+Altai_N_7.5-6kya+BMAC+China_YR_MN	0.204326	BMAC	-0.040485	0.0811543	-0.498865	FALSE	4	FALSE
Russia_SeimaTurbino_I25555	Russia_Srubnaya+Altai_N_7.5-6kya+BMAC+China_YR_MN	0.204326	China_YR_MN	0.0809871	0.0357147	2.26761	FALSE	4	FALSE
Russia_SeimaTurbino_I25555	Russia_Srubnaya+Altai_N_7.5-6kya+BMAC+China_YR_MN	0.204326	Russia_Srubnaya	0.500706	0.0938266	5.33651	FALSE	4	FALSE
Russia_SeimaTurbino_I25555	Russia_Srubnaya+Hungary_EN_HG_Koros+China_YR_MN+Yakutia_LNBA	1.74133e-13	China_YR_MN	-0.346482	0.118881	-2.91453	FALSE	4	FALSE
Russia_SeimaTurbino_I25555	Russia_Srubnaya+Hungary_EN_HG_Koros+China_YR_MN+Yakutia_LNBA	1.74133e-13	Hungary_EN_HG_Koros	-0.553679	0.392046	-1.41228	FALSE	4	FALSE
Russia_SeimaTurbino_I25555	Russia_Srubnaya+Hungary_EN_HG_Koros+China_YR_MN+Yakutia_LNBA	1.74133e-13	Russia_Srubnaya	1.21211	0.398776	3.03956	FALSE	4	FALSE
Russia_SeimaTurbino_I25555	Russia_Srubnaya+Hungary_EN_HG_Koros+China_YR_MN+Yakutia_LNBA	1.74133e-13	Yakutia_LNBA	0.688055	0.116323	5.91504	FALSE	4	FALSE
Russia_SeimaTurbino_I25555	Russia_Srubnaya+Tyumen_HG+Hungary_EN_HG_Koros+EHG+Mongolia_N_North	0.539472	EHG	0.0741628	0.306199	0.242205	FALSE	5	FALSE
Russia_SeimaTurbino_I25555	Russia_Srubnaya+Tyumen_HG+Hungary_EN_HG_Koros+EHG+Mongolia_N_North	0.539472	Hungary_EN_HG_Koros	-0.0398379	0.154767	-0.257405	FALSE	5	FALSE
Russia_SeimaTurbino_I25555	Russia_Srubnaya+Tyumen_HG+Hungary_EN_HG_Koros+EHG+Mongolia_N_North	0.539472	Mongolia_N_North	0.225451	0.0272485	8.27389	FALSE	5	FALSE
Russia_SeimaTurbino_I25555	Russia_Srubnaya+Tyumen_HG+Hungary_EN_HG_Koros+EHG+Mongolia_N_North	0.539472	Russia_Srubnaya	0.347805	0.14667	2.37134	FALSE	5	FALSE
Russia_SeimaTurbino_I25555	Russia_Srubnaya+Tyumen_HG+Hungary_EN_HG_Koros+EHG+Mongolia_N_North	0.539472	Tyumen_HG	0.392419	0.20542	1.91033	FALSE	5	FALSE
Russia_SeimaTurbino_I25555	Russia_Srubnaya+Altai_N_7.5-6kya+Tyumen_HG+Mongolia_N_North+Yakutia_LNBA	0.534379	Altai_N_7.5-6kya	0.221924	0.165804	1.33847	FALSE	5	FALSE
Russia_SeimaTurbino_I25555	Russia_Srubnaya+Altai_N_7.5-6kya+Tyumen_HG+Mongolia_N_North+Yakutia_LNBA	0.534379	Mongolia_N_North	0.262835	0.169154	1.55382	FALSE	5	FALSE
Russia_SeimaTurbino_I25555	Russia_Srubnaya+Altai_N_7.5-6kya+Tyumen_HG+Mongolia_N_North+Yakutia_LNBA	0.534379	Russia_Srubnaya	0.396639	0.059399	6.67754	FALSE	5	FALSE
Russia_SeimaTurbino_I25555	Russia_Srubnaya+Altai_N_7.5-6kya+Tyumen_HG+Mongolia_N_North+Yakutia_LNBA	0.534379	Tyumen_HG	0.220293	0.158753	1.38765	FALSE	5	FALSE
Russia_SeimaTurbino_I25555	Russia_Srubnaya+Altai_N_7.5-6kya+Tyumen_HG+Mongolia_N_North+Yakutia_LNBA	0.534379	Yakutia_LNBA	-0.101691	0.178111	-0.570945	FALSE	5	FALSE
Russia_SeimaTurbino_I25555	Russia_Srubnaya+Tyumen_HG+BMAC+Hungary_EN_HG_Koros+Mongolia_N_North	0.443813	BMAC	-0.0387211	0.0953414	-0.406131	FALSE	5	FALSE
Russia_SeimaTurbino_I25555	Russia_Srubnaya+Tyumen_HG+BMAC+Hungary_EN_HG_Koros+Mongolia_N_North	0.443813	Hungary_EN_HG_Koros	-0.0246308	0.139507	-0.176556	FALSE	5	FALSE
Russia_SeimaTurbino_I25555	Russia_Srubnaya+Tyumen_HG+BMAC+Hungary_EN_HG_Koros+Mongolia_N_North	0.443813	Mongolia_N_North	0.228694	0.0243423	9.39493	FALSE	5	FALSE
Russia_SeimaTurbino_I25555	Russia_Srubnaya+Tyumen_HG+BMAC+Hungary_EN_HG_Koros+Mongolia_N_North	0.443813	Russia_Srubnaya	0.422274	0.226708	1.86264	FALSE	5	FALSE
Russia_SeimaTurbino_I25555	Russia_Srubnaya+Tyumen_HG+BMAC+Hungary_EN_HG_Koros+Mongolia_N_North	0.443813	Tyumen_HG	0.412384	0.0487323	8.46223	FALSE	5	FALSE
Russia_SeimaTurbino_I25555	Russia_Srubnaya+Altai_N_7.5-6kya+Tyumen_HG+Hungary_EN_HG_Koros+Yakutia_LNBA	0.44197	Altai_N_7.5-6kya	0.286811	0.179125	1.60118	FALSE	5	FALSE
Russia_SeimaTurbino_I25555	Russia_Srubnaya+Altai_N_7.5-6kya+Tyumen_HG+Hungary_EN_HG_Koros+Yakutia_LNBA	0.44197	Hungary_EN_HG_Koros	-0.0542167	0.132446	-0.409348	FALSE	5	FALSE
Russia_SeimaTurbino_I25555	Russia_Srubnaya+Altai_N_7.5-6kya+Tyumen_HG+Hungary_EN_HG_Koros+Yakutia_LNBA	0.44197	Russia_Srubnaya	0.495658	0.152687	3.24623	FALSE	5	FALSE
Russia_SeimaTurbino_I25555	Russia_Srubnaya+Altai_N_7.5-6kya+Tyumen_HG+Hungary_EN_HG_Koros+Yakutia_LNBA	0.44197	Tyumen_HG	0.130296	0.167513	0.77783	FALSE	5	FALSE
Russia_SeimaTurbino_I25555	Russia_Srubnaya+Altai_N_7.5-6kya+Tyumen_HG+Hungary_EN_HG_Koros+Yakutia_LNBA	0.44197	Yakutia_LNBA	0.141451	0.0710747	1.99018	FALSE	5	FALSE
Russia_SeimaTurbino_I25555	Russia_Srubnaya+Tyumen_HG+Hungary_EN_HG_Koros+China_YR_MN+Yakutia_LNBA	0.412236	China_YR_MN	0.224025	0.101357	2.21026	FALSE	5	FALSE
Russia_SeimaTurbino_I25555	Russia_Srubnaya+Tyumen_HG+Hungary_EN_HG_Koros+China_YR_MN+Yakutia_LNBA	0.412236	Hungary_EN_HG_Koros	-0.015785	0.126196	-0.125084	FALSE	5	FALSE
Russia_SeimaTurbino_I25555	Russia_Srubnaya+Tyumen_HG+Hungary_EN_HG_Koros+China_YR_MN+Yakutia_LNBA	0.412236	Russia_Srubnaya	0.321745	0.139633	2.30421	FALSE	5	FALSE
Russia_SeimaTurbino_I25555	Russia_Srubnaya+Tyumen_HG+Hungary_EN_HG_Koros+China_YR_MN+Yakutia_LNBA	0.412236	Tyumen_HG	0.462271	0.055327	8.35526	FALSE	5	FALSE
Russia_SeimaTurbino_I25555	Russia_Srubnaya+Tyumen_HG+Hungary_EN_HG_Koros+China_YR_MN+Yakutia_LNBA	0.412236	Yakutia_LNBA	0.00774417	0.108455	0.0714048	FALSE	5	FALSE
Russia_SeimaTurbino_I25555	Russia_Srubnaya+Tyumen_HG+BMAC+Mongolia_N_North+Yakutia_LNBA	0.398877	BMAC	-0.0239747	0.0822661	-0.291428	FALSE	5	FALSE
Russia_SeimaTurbino_I25555	Russia_Srubnaya+Tyumen_HG+BMAC+Mongolia_N_North+Yakutia_LNBA	0.398877	Mongolia_N_North	0.351065	0.149927	2.34158	FALSE	5	FALSE
Russia_SeimaTurbino_I25555	Russia_Srubnaya+Tyumen_HG+BMAC+Mongolia_N_North+Yakutia_LNBA	0.398877	Russia_Srubnaya	0.363958	0.0984388	3.69731	FALSE	5	FALSE
Russia_SeimaTurbino_I25555	Russia_Srubnaya+Tyumen_HG+BMAC+Mongolia_N_North+Yakutia_LNBA	0.398877	Tyumen_HG	0.426079	0.0495459	8.59969	FALSE	5	FALSE
Russia_SeimaTurbino_I25555	Russia_Srubnaya+Tyumen_HG+BMAC+Mongolia_N_North+Yakutia_LNBA	0.398877	Yakutia_LNBA	-0.117128	0.159227	-0.735604	FALSE	5	FALSE
Russia_SeimaTurbino_I25555	Russia_Srubnaya+Tyumen_HG+BMAC+EHG+China_YR_MN	0.398142	BMAC	-0.0156298	0.0831011	-0.188082	FALSE	5	FALSE
Russia_SeimaTurbino_I25555	Russia_Srubnaya+Tyumen_HG+BMAC+EHG+China_YR_MN	0.398142	China_YR_MN	0.236649	0.0246623	9.59559	FALSE	5	FALSE
Russia_SeimaTurbino_I25555	Russia_Srubnaya+Tyumen_HG+BMAC+EHG+China_YR_MN	0.398142	EHG	0.102136	0.198518	0.514495	FALSE	5	FALSE
Russia_SeimaTurbino_I25555	Russia_Srubnaya+Tyumen_HG+BMAC+EHG+China_YR_MN	0.398142	Russia_Srubnaya	0.283582	0.146505	1.93564	FALSE	5	FALSE
Russia_SeimaTurbino_I25555	Russia_Srubnaya+Tyumen_HG+BMAC+EHG+China_YR_MN	0.398142	Tyumen_HG	0.393263	0.12722	3.09119	FALSE	5	FALSE
Russia_SeimaTurbino_I25555	Russia_Srubnaya+Altai_N_7.5-6kya+Mongolia_N_North+China_YR_MN+Yakutia_LNBA	0.104258	Altai_N_7.5-6kya	0.489805	0.0579853	8.44706	FALSE	5	FALSE
Russia_SeimaTurbino_I25555	Russia_Srubnaya+Altai_N_7.5-6kya+Mongolia_N_North+China_YR_MN+Yakutia_LNBA	0.104258	China_YR_MN	0.0803812	0.142091	0.565703	FALSE	5	FALSE
Russia_SeimaTurbino_I25555	Russia_Srubnaya+Altai_N_7.5-6kya+Mongolia_N_North+China_YR_MN+Yakutia_LNBA	0.104258	Mongolia_N_North	0.104017	0.243394	0.42736	FALSE	5	FALSE
Russia_SeimaTurbino_I25555	Russia_Srubnaya+Altai_N_7.5-6kya+Mongolia_N_North+China_YR_MN+Yakutia_LNBA	0.104258	Russia_Srubnaya	0.444306	0.0330706	13.4351	FALSE	5	FALSE
Russia_SeimaTurbino_I25555	Russia_Srubnaya+Altai_N_7.5-6kya+Mongolia_N_North+China_YR_MN+Yakutia_LNBA	0.104258	Yakutia_LNBA	-0.118509	0.190464	-0.622213	FALSE	5	FALSE
Russia_SeimaTurbino_I25555	Russia_Srubnaya+Altai_N_7.5-6kya+BMAC+Mongolia_N_North+Yakutia_LNBA	0.100103	Altai_N_7.5-6kya	0.461149	0.056943	8.09844	FALSE	5	FALSE
Russia_SeimaTurbino_I25555	Russia_Srubnaya+Altai_N_7.5-6kya+BMAC+Mongolia_N_North+Yakutia_LNBA	0.100103	BMAC	-0.0256417	0.0821296	-0.31221	FALSE	5	FALSE
Russia_SeimaTurbino_I25555	Russia_Srubnaya+Altai_N_7.5-6kya+BMAC+Mongolia_N_North+Yakutia_LNBA	0.100103	Mongolia_N_North	0.186811	0.150468	1.24153	FALSE	5	FALSE
Russia_SeimaTurbino_I25555	Russia_Srubnaya+Altai_N_7.5-6kya+BMAC+Mongolia_N_North+Yakutia_LNBA	0.100103	Russia_Srubnaya	0.487451	0.0942532	5.17172	FALSE	5	FALSE
Russia_SeimaTurbino_I25555	Russia_Srubnaya+Altai_N_7.5-6kya+BMAC+Mongolia_N_North+Yakutia_LNBA	0.100103	Yakutia_LNBA	-0.109769	0.166239	-0.660311	FALSE	5	FALSE
Russia_SeimaTurbino_I25555	Russia_Srubnaya+Altai_N_7.5-6kya+BMAC+China_YR_MN+Yakutia_LNBA	0.0795505	Altai_N_7.5-6kya	0.46925	0.0577078	8.13148	FALSE	5	FALSE
Russia_SeimaTurbino_I25555	Russia_Srubnaya+Altai_N_7.5-6kya+BMAC+China_YR_MN+Yakutia_LNBA	0.0795505	BMAC	-0.0255882	0.0802211	-0.31897	FALSE	5	FALSE
Russia_SeimaTurbino_I25555	Russia_Srubnaya+Altai_N_7.5-6kya+BMAC+China_YR_MN+Yakutia_LNBA	0.0795505	China_YR_MN	0.145356	0.0899839	1.61536	FALSE	5	FALSE
Russia_SeimaTurbino_I25555	Russia_Srubnaya+Altai_N_7.5-6kya+BMAC+China_YR_MN+Yakutia_LNBA	0.0795505	Russia_Srubnaya	0.475523	0.0910021	5.2254	FALSE	5	FALSE
Russia_SeimaTurbino_I25555	Russia_Srubnaya+Altai_N_7.5-6kya+BMAC+China_YR_MN+Yakutia_LNBA	0.0795505	Yakutia_LNBA	-0.064541	0.104052	-0.620279	FALSE	5	FALSE
Russia_SeimaTurbino_I25555	Russia_Srubnaya+EHG+Mongolia_N_North+China_YR_MN+Yakutia_LNBA	0.0513785	China_YR_MN	0.100047	0.131513	0.760736	FALSE	5	FALSE
Russia_SeimaTurbino_I25555	Russia_Srubnaya+EHG+Mongolia_N_North+China_YR_MN+Yakutia_LNBA	0.0513785	EHG	0.572756	0.063583	9.008	FALSE	5	FALSE
Russia_SeimaTurbino_I25555	Russia_Srubnaya+EHG+Mongolia_N_North+China_YR_MN+Yakutia_LNBA	0.0513785	Mongolia_N_North	0.245338	0.231781	1.05849	FALSE	5	FALSE
Russia_SeimaTurbino_I25555	Russia_Srubnaya+EHG+Mongolia_N_North+China_YR_MN+Yakutia_LNBA	0.0513785	Russia_Srubnaya	0.137635	0.0615368	2.23663	FALSE	5	FALSE
Russia_SeimaTurbino_I25555	Russia_Srubnaya+EHG+Mongolia_N_North+China_YR_MN+Yakutia_LNBA	0.0513785	Yakutia_LNBA	-0.0557758	0.184806	-0.301808	FALSE	5	FALSE
Russia_SeimaTurbino_I25555	Russia_Srubnaya+BMAC+Hungary_EN_HG_Koros+Mongolia_N_North+Yakutia_LNBA	0.00022043	BMAC	-0.861367	0.188541	-4.56858	FALSE	5	FALSE
Russia_SeimaTurbino_I25555	Russia_Srubnaya+BMAC+Hungary_EN_HG_Koros+Mongolia_N_North+Yakutia_LNBA	0.00022043	Hungary_EN_HG_Koros	-1.41474	0.36436	-3.88281	FALSE	5	FALSE
Russia_SeimaTurbino_I25555	Russia_Srubnaya+BMAC+Hungary_EN_HG_Koros+Mongolia_N_North+Yakutia_LNBA	0.00022043	Mongolia_N_North	0.418553	0.304836	1.37304	FALSE	5	FALSE
Russia_SeimaTurbino_I25555	Russia_Srubnaya+BMAC+Hungary_EN_HG_Koros+Mongolia_N_North+Yakutia_LNBA	0.00022043	Russia_Srubnaya	2.92032	0.529269	5.51766	FALSE	5	FALSE
Russia_SeimaTurbino_I25555	Russia_Srubnaya+BMAC+Hungary_EN_HG_Koros+Mongolia_N_North+Yakutia_LNBA	0.00022043	Yakutia_LNBA	-0.0627683	0.310286	-0.202292	FALSE	5	FALSE
Russia_SeimaTurbino_I25555	Russia_Srubnaya+Hungary_EN_HG_Koros+Mongolia_N_North+China_YR_MN+Yakutia_LNBA	2.12001e-13	China_YR_MN	0.194303	68.5303	0.00283529	FALSE	5	FALSE
Russia_SeimaTurbino_I25555	Russia_Srubnaya+Hungary_EN_HG_Koros+Mongolia_N_North+China_YR_MN+Yakutia_LNBA	2.12001e-13	Hungary_EN_HG_Koros	-0.520793	1.30069	-0.400397	FALSE	5	FALSE
Russia_SeimaTurbino_I25555	Russia_Srubnaya+Hungary_EN_HG_Koros+Mongolia_N_North+China_YR_MN+Yakutia_LNBA	2.12001e-13	Mongolia_N_North	-1.01527	134.102	-0.00757088	FALSE	5	FALSE
Russia_SeimaTurbino_I25555	Russia_Srubnaya+Hungary_EN_HG_Koros+Mongolia_N_North+China_YR_MN+Yakutia_LNBA	2.12001e-13	Russia_Srubnaya	1.12915	4.06396	0.277845	FALSE	5	FALSE
Russia_SeimaTurbino_I25555	Russia_Srubnaya+Hungary_EN_HG_Koros+Mongolia_N_North+China_YR_MN+Yakutia_LNBA	2.12001e-13	Yakutia_LNBA	1.2126	70.6059	0.0171742	FALSE	5	FALSE
Russia_SeimaTurbino_I25555	Russia_Srubnaya+Altai_N_7.5-6kya+Hungary_EN_HG_Koros+EHG+Mongolia_N_North+China_YR_MN	0.377512	Altai_N_7.5-6kya	0.196696	0.102392	1.92102	FALSE	6	FALSE
Russia_SeimaTurbino_I25555	Russia_Srubnaya+Altai_N_7.5-6kya+Hungary_EN_HG_Koros+EHG+Mongolia_N_North+China_YR_MN	0.377512	China_YR_MN	0.121481	0.103205	1.17708	FALSE	6	FALSE
Russia_SeimaTurbino_I25555	Russia_Srubnaya+Altai_N_7.5-6kya+Hungary_EN_HG_Koros+EHG+Mongolia_N_North+China_YR_MN	0.377512	EHG	0.346053	0.116711	2.96504	FALSE	6	FALSE
Russia_SeimaTurbino_I25555	Russia_Srubnaya+Altai_N_7.5-6kya+Hungary_EN_HG_Koros+EHG+Mongolia_N_North+China_YR_MN	0.377512	Hungary_EN_HG_Koros	-0.0745631	0.117644	-0.633801	FALSE	6	FALSE
Russia_SeimaTurbino_I25555	Russia_Srubnaya+Altai_N_7.5-6kya+Hungary_EN_HG_Koros+EHG+Mongolia_N_North+China_YR_MN	0.377512	Mongolia_N_North	0.0769852	0.107882	0.713605	FALSE	6	FALSE
Russia_SeimaTurbino_I25555	Russia_Srubnaya+Altai_N_7.5-6kya+Hungary_EN_HG_Koros+EHG+Mongolia_N_North+China_YR_MN	0.377512	Russia_Srubnaya	0.333348	0.117763	2.83066	FALSE	6	FALSE
Russia_SeimaTurbino_I25555	Russia_Srubnaya+Tyumen_HG+Hungary_EN_HG_Koros+Mongolia_N_North+China_YR_MN+Yakutia_LNBA	0.270381	China_YR_MN	0.140401	0.114791	1.2231	FALSE	6	FALSE
Russia_SeimaTurbino_I25555	Russia_Srubnaya+Tyumen_HG+Hungary_EN_HG_Koros+Mongolia_N_North+China_YR_MN+Yakutia_LNBA	0.270381	Hungary_EN_HG_Koros	0.00370509	0.113305	0.0327002	FALSE	6	FALSE
Russia_SeimaTurbino_I25555	Russia_Srubnaya+Tyumen_HG+Hungary_EN_HG_Koros+Mongolia_N_North+China_YR_MN+Yakutia_LNBA	0.270381	Mongolia_N_North	0.228133	0.191866	1.18902	FALSE	6	FALSE
Russia_SeimaTurbino_I25555	Russia_Srubnaya+Tyumen_HG+Hungary_EN_HG_Koros+Mongolia_N_North+China_YR_MN+Yakutia_LNBA	0.270381	Russia_Srubnaya	0.307481	0.125166	2.45658	FALSE	6	FALSE
Russia_SeimaTurbino_I25555	Russia_Srubnaya+Tyumen_HG+Hungary_EN_HG_Koros+Mongolia_N_North+China_YR_MN+Yakutia_LNBA	0.270381	Tyumen_HG	0.451191	0.0525228	8.59037	FALSE	6	FALSE
Russia_SeimaTurbino_I25555	Russia_Srubnaya+Tyumen_HG+Hungary_EN_HG_Koros+Mongolia_N_North+China_YR_MN+Yakutia_LNBA	0.270381	Yakutia_LNBA	-0.130911	0.160927	-0.813482	FALSE	6	FALSE
Russia_SeimaTurbino_I25555	Russia_Srubnaya+Tyumen_HG+BMAC+Mongolia_N_North+China_YR_MN+Yakutia_LNBA	0.173663	BMAC	-0.0127283	0.0789837	-0.161151	FALSE	6	FALSE
Russia_SeimaTurbino_I25555	Russia_Srubnaya+Tyumen_HG+BMAC+Mongolia_N_North+China_YR_MN+Yakutia_LNBA	0.173663	China_YR_MN	0.159841	0.0952007	1.67899	FALSE	6	FALSE
Russia_SeimaTurbino_I25555	Russia_Srubnaya+Tyumen_HG+BMAC+Mongolia_N_North+China_YR_MN+Yakutia_LNBA	0.173663	Mongolia_N_North	0.211786	0.150871	1.40376	FALSE	6	FALSE
Russia_SeimaTurbino_I25555	Russia_Srubnaya+Tyumen_HG+BMAC+Mongolia_N_North+China_YR_MN+Yakutia_LNBA	0.173663	Russia_Srubnaya	0.329341	0.0932495	3.53183	FALSE	6	FALSE
Russia_SeimaTurbino_I25555	Russia_Srubnaya+Tyumen_HG+BMAC+Mongolia_N_North+China_YR_MN+Yakutia_LNBA	0.173663	Tyumen_HG	0.429727	0.0490141	8.76741	FALSE	6	FALSE
Russia_SeimaTurbino_I25555	Russia_Srubnaya+Tyumen_HG+BMAC+Mongolia_N_North+China_YR_MN+Yakutia_LNBA	0.173663	Yakutia_LNBA	-0.117966	0.13787	-0.855635	FALSE	6	FALSE
Russia_SeimaTurbino_I25555	Russia_Srubnaya+Altai_N_7.5-6kya+BMAC+Mongolia_N_North+China_YR_MN+Yakutia_LNBA	0.0196515	Altai_N_7.5-6kya	0.458341	0.0558338	8.20902	FALSE	6	FALSE
Russia_SeimaTurbino_I25555	Russia_Srubnaya+Altai_N_7.5-6kya+BMAC+Mongolia_N_North+China_YR_MN+Yakutia_LNBA	0.0196515	BMAC	-0.0188045	0.0789514	-0.238178	FALSE	6	FALSE
Russia_SeimaTurbino_I25555	Russia_Srubnaya+Altai_N_7.5-6kya+BMAC+Mongolia_N_North+China_YR_MN+Yakutia_LNBA	0.0196515	China_YR_MN	0.127364	0.10625	1.19871	FALSE	6	FALSE
Russia_SeimaTurbino_I25555	Russia_Srubnaya+Altai_N_7.5-6kya+BMAC+Mongolia_N_North+China_YR_MN+Yakutia_LNBA	0.0196515	Mongolia_N_North	0.0924668	0.165404	0.559037	FALSE	6	FALSE
Russia_SeimaTurbino_I25555	Russia_Srubnaya+Altai_N_7.5-6kya+BMAC+Mongolia_N_North+China_YR_MN+Yakutia_LNBA	0.0196515	Russia_Srubnaya	0.461507	0.0899977	5.12799	FALSE	6	FALSE
Russia_SeimaTurbino_I25555	Russia_Srubnaya+Altai_N_7.5-6kya+BMAC+Mongolia_N_North+China_YR_MN+Yakutia_LNBA	0.0196515	Yakutia_LNBA	-0.120874	0.141569	-0.853818	FALSE	6	FALSE
Russia_SeimaTurbino_I25555	Russia_Srubnaya+BMAC+Hungary_EN_HG_Koros+Mongolia_N_North+China_YR_MN+Yakutia_LNBA	1.46673e-05	BMAC	-0.839549	0.193813	-4.33175	FALSE	6	FALSE
Russia_SeimaTurbino_I25555	Russia_Srubnaya+BMAC+Hungary_EN_HG_Koros+Mongolia_N_North+China_YR_MN+Yakutia_LNBA	1.46673e-05	China_YR_MN	-0.00108169	0.272037	-0.00397624	FALSE	6	FALSE
Russia_SeimaTurbino_I25555	Russia_Srubnaya+BMAC+Hungary_EN_HG_Koros+Mongolia_N_North+China_YR_MN+Yakutia_LNBA	1.46673e-05	Hungary_EN_HG_Koros	-1.35845	0.372766	-3.64424	FALSE	6	FALSE
Russia_SeimaTurbino_I25555	Russia_Srubnaya+BMAC+Hungary_EN_HG_Koros+Mongolia_N_North+China_YR_MN+Yakutia_LNBA	1.46673e-05	Mongolia_N_North	0.479211	0.556538	0.861057	FALSE	6	FALSE
Russia_SeimaTurbino_I25555	Russia_Srubnaya+BMAC+Hungary_EN_HG_Koros+Mongolia_N_North+China_YR_MN+Yakutia_LNBA	1.46673e-05	Russia_Srubnaya	2.83413	0.549215	5.16033	FALSE	6	FALSE
Russia_SeimaTurbino_I25555	Russia_Srubnaya+BMAC+Hungary_EN_HG_Koros+Mongolia_N_North+China_YR_MN+Yakutia_LNBA	1.46673e-05	Yakutia_LNBA	-0.114261	0.372635	-0.306631	FALSE	6	FALSE
Russia_SeimaTurbino_I25558	BMAC	NA	BMAC	1	1.03101e-13	9.69921e+12	FALSE	1	TRUE
Russia_SeimaTurbino_I25558	Tyumen_HG	0.0176776	Tyumen_HG	1	1.03101e-13	9.69921e+12	FALSE	1	TRUE
Russia_SeimaTurbino_I25558	EHG	8.54069e-17	EHG	1	1.03101e-13	9.69921e+12	FALSE	1	TRUE
Russia_SeimaTurbino_I25558	Altai_N_7.5-6kya	7.72356e-83	Altai_N_7.5-6kya	1	1.03101e-13	9.69921e+12	FALSE	1	TRUE
Russia_SeimaTurbino_I25558	Hungary_EN_HG_Koros	1.1048e-154	Hungary_EN_HG_Koros	1	1.03101e-13	9.69921e+12	FALSE	1	TRUE
Russia_SeimaTurbino_I25558	Russia_Srubnaya	1.44815e-191	Russia_Srubnaya	1	1.03101e-13	9.69921e+12	FALSE	1	TRUE
Russia_SeimaTurbino_I25558	Germany_EN_LBK	0	Germany_EN_LBK	1	1.03101e-13	9.69921e+12	FALSE	1	TRUE
Russia_SeimaTurbino_I25558	Tyumen_HG+China_YR_MN	0.0549337	China_YR_MN	0.05685	0.0217394	2.61507	TRUE	2	TRUE
Russia_SeimaTurbino_I25558	Tyumen_HG+China_YR_MN	0.0549337	Tyumen_HG	0.94315	0.0217394	43.3844	TRUE	2	TRUE
Russia_SeimaTurbino_I25558	Russia_Srubnaya+Yakutia_LNBA	5.13668e-130	Russia_Srubnaya	0.695673	0.0209726	33.1706	FALSE	2	TRUE
Russia_SeimaTurbino_I25558	Russia_Srubnaya+Yakutia_LNBA	5.13668e-130	Yakutia_LNBA	0.304327	0.0209726	14.5107	FALSE	2	TRUE
Russia_SeimaTurbino_I25558	BMAC+Mongolia_N_North	8.18176e-226	BMAC	0.689283	0.0199263	34.5916	FALSE	2	TRUE
Russia_SeimaTurbino_I25558	BMAC+Mongolia_N_North	8.18176e-226	Mongolia_N_North	0.310717	0.0199263	15.5933	FALSE	2	TRUE
Russia_SeimaTurbino_I25558	Russia_Srubnaya+Tyumen_HG+Mongolia_N_North	0.212299	Mongolia_N_North	0.0558368	0.0202718	2.75441	TRUE	3	TRUE
Russia_SeimaTurbino_I25558	Russia_Srubnaya+Tyumen_HG+Mongolia_N_North	0.212299	Russia_Srubnaya	0.101653	0.0334002	3.04348	TRUE	3	TRUE
Russia_SeimaTurbino_I25558	Russia_Srubnaya+Tyumen_HG+Mongolia_N_North	0.212299	Tyumen_HG	0.84251	0.0398408	21.1469	TRUE	3	TRUE
Russia_SeimaTurbino_I25558	Tyumen_HG+BMAC+China_YR_MN	0.0858253	BMAC	0.0619211	0.0281137	2.20253	TRUE	3	TRUE
Russia_SeimaTurbino_I25558	Tyumen_HG+BMAC+China_YR_MN	0.0858253	China_YR_MN	0.0580512	0.02146	2.70509	TRUE	3	TRUE
Russia_SeimaTurbino_I25558	Tyumen_HG+BMAC+China_YR_MN	0.0858253	Tyumen_HG	0.880028	0.034144	25.774	TRUE	3	TRUE
Russia_SeimaTurbino_I25558	Tyumen_HG+EHG+China_YR_MN+Yakutia_LNBA	0.198826	China_YR_MN	0.0591461	0.0944977	0.625899	TRUE	4	TRUE
Russia_SeimaTurbino_I25558	Tyumen_HG+EHG+China_YR_MN+Yakutia_LNBA	0.198826	EHG	0.26394	0.092826	2.84339	TRUE	4	TRUE
Russia_SeimaTurbino_I25558	Tyumen_HG+EHG+China_YR_MN+Yakutia_LNBA	0.198826	Tyumen_HG	0.667218	0.099805	6.68522	TRUE	4	TRUE
Russia_SeimaTurbino_I25558	Tyumen_HG+EHG+China_YR_MN+Yakutia_LNBA	0.198826	Yakutia_LNBA	0.00969626	0.100103	0.0968627	TRUE	4	TRUE
Russia_SeimaTurbino_I25558	Russia_Srubnaya+Tyumen_HG+Hungary_EN_HG_Koros+Yakutia_LNBA	0.103435	Hungary_EN_HG_Koros	0.0986208	0.1497	0.658791	TRUE	4	TRUE
Russia_SeimaTurbino_I25558	Russia_Srubnaya+Tyumen_HG+Hungary_EN_HG_Koros+Yakutia_LNBA	0.103435	Russia_Srubnaya	0.00330489	0.163777	0.0201791	TRUE	4	TRUE
Russia_SeimaTurbino_I25558	Russia_Srubnaya+Tyumen_HG+Hungary_EN_HG_Koros+Yakutia_LNBA	0.103435	Tyumen_HG	0.841845	0.0472947	17.8	TRUE	4	TRUE
Russia_SeimaTurbino_I25558	Russia_Srubnaya+Tyumen_HG+Hungary_EN_HG_Koros+Yakutia_LNBA	0.103435	Yakutia_LNBA	0.0562294	0.0269465	2.08671	TRUE	4	TRUE
Russia_SeimaTurbino_I25558	Altai_N_7.5-6kya+Tyumen_HG+BMAC+China_YR_MN	0.0445241	Altai_N_7.5-6kya	0.115898	0.18487	0.626918	FALSE	4	TRUE
Russia_SeimaTurbino_I25558	Altai_N_7.5-6kya+Tyumen_HG+BMAC+China_YR_MN	0.0445241	BMAC	0.0853834	0.0573336	1.48924	FALSE	4	TRUE
Russia_SeimaTurbino_I25558	Altai_N_7.5-6kya+Tyumen_HG+BMAC+China_YR_MN	0.0445241	China_YR_MN	0.0146231	0.0669618	0.21838	FALSE	4	TRUE
Russia_SeimaTurbino_I25558	Altai_N_7.5-6kya+Tyumen_HG+BMAC+China_YR_MN	0.0445241	Tyumen_HG	0.784095	0.175315	4.47249	FALSE	4	TRUE
Russia_SeimaTurbino_I25558	Altai_N_7.5-6kya+Mongolia_N_North	5.39267e-33	Altai_N_7.5-6kya	1.44922	0.0356773	40.6203	FALSE	2	FALSE
Russia_SeimaTurbino_I25558	Altai_N_7.5-6kya+Mongolia_N_North	5.39267e-33	Mongolia_N_North	-0.449222	0.0356773	-12.5913	FALSE	2	FALSE
Russia_SeimaTurbino_I25558	Altai_N_7.5-6kya+China_YR_MN	7.28043e-41	Altai_N_7.5-6kya	1.41403	0.036393	38.8544	FALSE	2	FALSE
Russia_SeimaTurbino_I25558	Altai_N_7.5-6kya+China_YR_MN	7.28043e-41	China_YR_MN	-0.414027	0.036393	-11.3766	FALSE	2	FALSE
Russia_SeimaTurbino_I25558	Hungary_EN_HG_Koros+EHG+Mongolia_N_North	0.603203	EHG	1.23305	0.0501036	24.6099	FALSE	3	FALSE
Russia_SeimaTurbino_I25558	Hungary_EN_HG_Koros+EHG+Mongolia_N_North	0.603203	Hungary_EN_HG_Koros	-0.346445	0.0489373	-7.07936	FALSE	3	FALSE
Russia_SeimaTurbino_I25558	Hungary_EN_HG_Koros+EHG+Mongolia_N_North	0.603203	Mongolia_N_North	0.113399	0.0193713	5.85396	FALSE	3	FALSE
Russia_SeimaTurbino_I25558	Hungary_EN_HG_Koros+EHG+Yakutia_LNBA	0.529711	EHG	1.21296	0.0517569	23.4357	FALSE	3	FALSE
Russia_SeimaTurbino_I25558	Hungary_EN_HG_Koros+EHG+Yakutia_LNBA	0.529711	Hungary_EN_HG_Koros	-0.337295	0.0486216	-6.93713	FALSE	3	FALSE
Russia_SeimaTurbino_I25558	Hungary_EN_HG_Koros+EHG+Yakutia_LNBA	0.529711	Yakutia_LNBA	0.124338	0.0230712	5.38933	FALSE	3	FALSE
Russia_SeimaTurbino_I25558	Altai_N_7.5-6kya+EHG+Yakutia_LNBA	0.332502	Altai_N_7.5-6kya	0.531072	0.076122	6.9766	FALSE	3	FALSE
Russia_SeimaTurbino_I25558	Altai_N_7.5-6kya+EHG+Yakutia_LNBA	0.332502	EHG	0.606079	0.0441723	13.7208	FALSE	3	FALSE
Russia_SeimaTurbino_I25558	Altai_N_7.5-6kya+EHG+Yakutia_LNBA	0.332502	Yakutia_LNBA	-0.137152	0.0423837	-3.23595	FALSE	3	FALSE
Russia_SeimaTurbino_I25558	Russia_Srubnaya+EHG+Mongolia_N_North	0.0828632	EHG	1.23272	0.0542785	22.711	FALSE	3	FALSE
Russia_SeimaTurbino_I25558	Russia_Srubnaya+EHG+Mongolia_N_North	0.0828632	Mongolia_N_North	0.107356	0.019097	5.62164	FALSE	3	FALSE
Russia_SeimaTurbino_I25558	Russia_Srubnaya+EHG+Mongolia_N_North	0.0828632	Russia_Srubnaya	-0.340073	0.0523851	-6.4918	FALSE	3	FALSE
Russia_SeimaTurbino_I25558	Tyumen_HG+Mongolia_N_North+Yakutia_LNBA	0.0538931	Mongolia_N_North	0.377232	0.186861	2.01879	FALSE	3	FALSE
Russia_SeimaTurbino_I25558	Tyumen_HG+Mongolia_N_North+Yakutia_LNBA	0.0538931	Tyumen_HG	0.958805	0.0270105	35.4975	FALSE	3	FALSE
Russia_SeimaTurbino_I25558	Tyumen_HG+Mongolia_N_North+Yakutia_LNBA	0.0538931	Yakutia_LNBA	-0.336038	0.196105	-1.71356	FALSE	3	FALSE
Russia_SeimaTurbino_I25558	BMAC+EHG+Yakutia_LNBA	8.72266e-05	BMAC	-0.177776	0.0334478	-5.31502	FALSE	3	FALSE
Russia_SeimaTurbino_I25558	BMAC+EHG+Yakutia_LNBA	8.72266e-05	EHG	1.0488	0.0378309	27.7233	FALSE	3	FALSE
Russia_SeimaTurbino_I25558	BMAC+EHG+Yakutia_LNBA	8.72266e-05	Yakutia_LNBA	0.128978	0.0225733	5.71377	FALSE	3	FALSE
Russia_SeimaTurbino_I25558	Altai_N_7.5-6kya+Hungary_EN_HG_Koros+Yakutia_LNBA	2.72415e-07	Altai_N_7.5-6kya	1.10595	0.0494223	22.3775	FALSE	3	FALSE
Russia_SeimaTurbino_I25558	Altai_N_7.5-6kya+Hungary_EN_HG_Koros+Yakutia_LNBA	2.72415e-07	Hungary_EN_HG_Koros	0.300058	0.0261158	11.4895	FALSE	3	FALSE
Russia_SeimaTurbino_I25558	Altai_N_7.5-6kya+Hungary_EN_HG_Koros+Yakutia_LNBA	2.72415e-07	Yakutia_LNBA	-0.406004	0.0383476	-10.5875	FALSE	3	FALSE
Russia_SeimaTurbino_I25558	Altai_N_7.5-6kya+Mongolia_N_North+China_YR_MN	2.32038e-27	Altai_N_7.5-6kya	1.3858	0.0389338	35.5938	FALSE	3	FALSE
Russia_SeimaTurbino_I25558	Altai_N_7.5-6kya+Mongolia_N_North+China_YR_MN	2.32038e-27	China_YR_MN	0.8433	0.22318	3.77856	FALSE	3	FALSE
Russia_SeimaTurbino_I25558	Altai_N_7.5-6kya+Mongolia_N_North+China_YR_MN	2.32038e-27	Mongolia_N_North	-1.2291	0.212731	-5.77772	FALSE	3	FALSE
Russia_SeimaTurbino_I25558	Hungary_EN_HG_Koros+Mongolia_N_North+China_YR_MN	1.25139e-51	China_YR_MN	-10.5854	2.96364	-3.57175	FALSE	3	FALSE
Russia_SeimaTurbino_I25558	Hungary_EN_HG_Koros+Mongolia_N_North+China_YR_MN	1.25139e-51	Hungary_EN_HG_Koros	1.37909	0.188228	7.3267	FALSE	3	FALSE
Russia_SeimaTurbino_I25558	Hungary_EN_HG_Koros+Mongolia_N_North+China_YR_MN	1.25139e-51	Mongolia_N_North	10.2063	2.79929	3.64602	FALSE	3	FALSE
Russia_SeimaTurbino_I25558	Altai_N_7.5-6kya+Tyumen_HG+EHG+China_YR_MN	0.601641	Altai_N_7.5-6kya	0.379959	0.186849	2.03351	FALSE	4	FALSE
Russia_SeimaTurbino_I25558	Altai_N_7.5-6kya+Tyumen_HG+EHG+China_YR_MN	0.601641	China_YR_MN	-0.0609925	0.0638544	-0.955182	FALSE	4	FALSE
Russia_SeimaTurbino_I25558	Altai_N_7.5-6kya+Tyumen_HG+EHG+China_YR_MN	0.601641	EHG	0.534469	0.174024	3.07124	FALSE	4	FALSE
Russia_SeimaTurbino_I25558	Altai_N_7.5-6kya+Tyumen_HG+EHG+China_YR_MN	0.601641	Tyumen_HG	0.146565	0.293912	0.49867	FALSE	4	FALSE
Russia_SeimaTurbino_I25558	Altai_N_7.5-6kya+Tyumen_HG+EHG+Mongolia_N_North	0.595145	Altai_N_7.5-6kya	0.374879	0.196722	1.90563	FALSE	4	FALSE
Russia_SeimaTurbino_I25558	Altai_N_7.5-6kya+Tyumen_HG+EHG+Mongolia_N_North	0.595145	EHG	0.511366	0.160996	3.17627	FALSE	4	FALSE
Russia_SeimaTurbino_I25558	Altai_N_7.5-6kya+Tyumen_HG+EHG+Mongolia_N_North	0.595145	Mongolia_N_North	-0.0563581	0.064857	-0.86896	FALSE	4	FALSE
Russia_SeimaTurbino_I25558	Altai_N_7.5-6kya+Tyumen_HG+EHG+Mongolia_N_North	0.595145	Tyumen_HG	0.170113	0.28725	0.592211	FALSE	4	FALSE
Russia_SeimaTurbino_I25558	Russia_Srubnaya+Altai_N_7.5-6kya+EHG+Yakutia_LNBA	0.564866	Altai_N_7.5-6kya	0.369832	0.111891	3.30529	FALSE	4	FALSE
Russia_SeimaTurbino_I25558	Russia_Srubnaya+Altai_N_7.5-6kya+EHG+Yakutia_LNBA	0.564866	EHG	0.814045	0.121225	6.71515	FALSE	4	FALSE
Russia_SeimaTurbino_I25558	Russia_Srubnaya+Altai_N_7.5-6kya+EHG+Yakutia_LNBA	0.564866	Russia_Srubnaya	-0.131857	0.0720398	-1.83034	FALSE	4	FALSE
Russia_SeimaTurbino_I25558	Russia_Srubnaya+Altai_N_7.5-6kya+EHG+Yakutia_LNBA	0.564866	Yakutia_LNBA	-0.0520209	0.0592502	-0.877987	FALSE	4	FALSE
Russia_SeimaTurbino_I25558	Altai_N_7.5-6kya+Tyumen_HG+EHG+Yakutia_LNBA	0.558581	Altai_N_7.5-6kya	0.384716	0.173961	2.21151	FALSE	4	FALSE
Russia_SeimaTurbino_I25558	Altai_N_7.5-6kya+Tyumen_HG+EHG+Yakutia_LNBA	0.558581	EHG	0.50272	0.139717	3.59813	FALSE	4	FALSE
Russia_SeimaTurbino_I25558	Altai_N_7.5-6kya+Tyumen_HG+EHG+Yakutia_LNBA	0.558581	Tyumen_HG	0.173275	0.245358	0.706214	FALSE	4	FALSE
Russia_SeimaTurbino_I25558	Altai_N_7.5-6kya+Tyumen_HG+EHG+Yakutia_LNBA	0.558581	Yakutia_LNBA	-0.0607114	0.0644057	-0.942641	FALSE	4	FALSE
Russia_SeimaTurbino_I25558	Russia_Srubnaya+Hungary_EN_HG_Koros+EHG+Mongolia_N_North	0.433503	EHG	1.21318	0.053324	22.7511	FALSE	4	FALSE
Russia_SeimaTurbino_I25558	Russia_Srubnaya+Hungary_EN_HG_Koros+EHG+Mongolia_N_North	0.433503	Hungary_EN_HG_Koros	-0.362042	0.136696	-2.64853	FALSE	4	FALSE
Russia_SeimaTurbino_I25558	Russia_Srubnaya+Hungary_EN_HG_Koros+EHG+Mongolia_N_North	0.433503	Mongolia_N_North	0.115848	0.0193378	5.99077	FALSE	4	FALSE
Russia_SeimaTurbino_I25558	Russia_Srubnaya+Hungary_EN_HG_Koros+EHG+Mongolia_N_North	0.433503	Russia_Srubnaya	0.0330114	0.145142	0.227442	FALSE	4	FALSE
Russia_SeimaTurbino_I25558	Russia_Srubnaya+Tyumen_HG+EHG+Mongolia_N_North	0.380593	EHG	0.59774	0.336203	1.77792	FALSE	4	FALSE
Russia_SeimaTurbino_I25558	Russia_Srubnaya+Tyumen_HG+EHG+Mongolia_N_North	0.380593	Mongolia_N_North	0.0698764	0.0211268	3.30747	FALSE	4	FALSE
Russia_SeimaTurbino_I25558	Russia_Srubnaya+Tyumen_HG+EHG+Mongolia_N_North	0.380593	Russia_Srubnaya	-0.131895	0.137958	-0.956052	FALSE	4	FALSE
Russia_SeimaTurbino_I25558	Russia_Srubnaya+Tyumen_HG+EHG+Mongolia_N_North	0.380593	Tyumen_HG	0.464279	0.212255	2.18737	FALSE	4	FALSE
Russia_SeimaTurbino_I25558	BMAC+Hungary_EN_HG_Koros+EHG+Yakutia_LNBA	0.31305	BMAC	0.0183188	0.0518967	0.352986	FALSE	4	FALSE
Russia_SeimaTurbino_I25558	BMAC+Hungary_EN_HG_Koros+EHG+Yakutia_LNBA	0.31305	EHG	1.19089	0.0513058	23.2116	FALSE	4	FALSE
Russia_SeimaTurbino_I25558	BMAC+Hungary_EN_HG_Koros+EHG+Yakutia_LNBA	0.31305	Hungary_EN_HG_Koros	-0.336406	0.0727318	-4.62529	FALSE	4	FALSE
Russia_SeimaTurbino_I25558	BMAC+Hungary_EN_HG_Koros+EHG+Yakutia_LNBA	0.31305	Yakutia_LNBA	0.127198	0.0228966	5.55534	FALSE	4	FALSE
Russia_SeimaTurbino_I25558	Altai_N_7.5-6kya+EHG+Mongolia_N_North+China_YR_MN	0.303623	Altai_N_7.5-6kya	0.488836	0.073635	6.63864	FALSE	4	FALSE
Russia_SeimaTurbino_I25558	Altai_N_7.5-6kya+EHG+Mongolia_N_North+China_YR_MN	0.303623	China_YR_MN	-0.0835538	0.12736	-0.656043	FALSE	4	FALSE
Russia_SeimaTurbino_I25558	Altai_N_7.5-6kya+EHG+Mongolia_N_North+China_YR_MN	0.303623	EHG	0.6227	0.0476146	13.0779	FALSE	4	FALSE
Russia_SeimaTurbino_I25558	Altai_N_7.5-6kya+EHG+Mongolia_N_North+China_YR_MN	0.303623	Mongolia_N_North	-0.0279828	0.133728	-0.209252	FALSE	4	FALSE
Russia_SeimaTurbino_I25558	Tyumen_HG+EHG+Mongolia_N_North+Yakutia_LNBA	0.288451	EHG	0.254724	0.0863034	2.95149	FALSE	4	FALSE
Russia_SeimaTurbino_I25558	Tyumen_HG+EHG+Mongolia_N_North+Yakutia_LNBA	0.288451	Mongolia_N_North	0.223877	0.178654	1.25313	FALSE	4	FALSE
Russia_SeimaTurbino_I25558	Tyumen_HG+EHG+Mongolia_N_North+Yakutia_LNBA	0.288451	Tyumen_HG	0.683958	0.0956611	7.1498	FALSE	4	FALSE
Russia_SeimaTurbino_I25558	Tyumen_HG+EHG+Mongolia_N_North+Yakutia_LNBA	0.288451	Yakutia_LNBA	-0.162559	0.188764	-0.861178	FALSE	4	FALSE
Russia_SeimaTurbino_I25558	Altai_N_7.5-6kya+EHG+China_YR_MN+Yakutia_LNBA	0.265724	Altai_N_7.5-6kya	0.512039	0.0781817	6.54935	FALSE	4	FALSE
Russia_SeimaTurbino_I25558	Altai_N_7.5-6kya+EHG+China_YR_MN+Yakutia_LNBA	0.265724	China_YR_MN	-0.0524612	0.0847187	-0.61924	FALSE	4	FALSE
Russia_SeimaTurbino_I25558	Altai_N_7.5-6kya+EHG+China_YR_MN+Yakutia_LNBA	0.265724	EHG	0.611525	0.0456305	13.4017	FALSE	4	FALSE
Russia_SeimaTurbino_I25558	Altai_N_7.5-6kya+EHG+China_YR_MN+Yakutia_LNBA	0.265724	Yakutia_LNBA	-0.0711025	0.102094	-0.696444	FALSE	4	FALSE
Russia_SeimaTurbino_I25558	Russia_Srubnaya+BMAC+EHG+Mongolia_N_North	0.154764	BMAC	0.196514	0.086146	2.28118	FALSE	4	FALSE
Russia_SeimaTurbino_I25558	Russia_Srubnaya+BMAC+EHG+Mongolia_N_North	0.154764	EHG	1.27389	0.0637114	19.9947	FALSE	4	FALSE
Russia_SeimaTurbino_I25558	Russia_Srubnaya+BMAC+EHG+Mongolia_N_North	0.154764	Mongolia_N_North	0.104835	0.019149	5.4747	FALSE	4	FALSE
Russia_SeimaTurbino_I25558	Russia_Srubnaya+BMAC+EHG+Mongolia_N_North	0.154764	Russia_Srubnaya	-0.575238	0.128297	-4.48363	FALSE	4	FALSE
Russia_SeimaTurbino_I25558	Russia_Srubnaya+Tyumen_HG+BMAC+China_YR_MN	0.121074	BMAC	-0.0753563	0.0773846	-0.97379	FALSE	4	FALSE
Russia_SeimaTurbino_I25558	Russia_Srubnaya+Tyumen_HG+BMAC+China_YR_MN	0.121074	China_YR_MN	0.069804	0.0207933	3.35704	FALSE	4	FALSE
Russia_SeimaTurbino_I25558	Russia_Srubnaya+Tyumen_HG+BMAC+China_YR_MN	0.121074	Russia_Srubnaya	0.192367	0.0923315	2.08344	FALSE	4	FALSE
Russia_SeimaTurbino_I25558	Russia_Srubnaya+Tyumen_HG+BMAC+China_YR_MN	0.121074	Tyumen_HG	0.813185	0.0390776	20.8095	FALSE	4	FALSE
Russia_SeimaTurbino_I25558	Tyumen_HG+BMAC+Hungary_EN_HG_Koros+Mongolia_N_North	0.112686	BMAC	-0.0158227	0.0526314	-0.300632	FALSE	4	FALSE
Russia_SeimaTurbino_I25558	Tyumen_HG+BMAC+Hungary_EN_HG_Koros+Mongolia_N_North	0.112686	Hungary_EN_HG_Koros	0.118558	0.0577011	2.05469	FALSE	4	FALSE
Russia_SeimaTurbino_I25558	Tyumen_HG+BMAC+Hungary_EN_HG_Koros+Mongolia_N_North	0.112686	Mongolia_N_North	0.0550641	0.020252	2.71894	FALSE	4	FALSE
Russia_SeimaTurbino_I25558	Tyumen_HG+BMAC+Hungary_EN_HG_Koros+Mongolia_N_North	0.112686	Tyumen_HG	0.842201	0.0361159	23.3194	FALSE	4	FALSE
Russia_SeimaTurbino_I25558	Altai_N_7.5-6kya+Tyumen_HG+China_YR_MN+Yakutia_LNBA	0.0357997	Altai_N_7.5-6kya	-0.0537594	0.122942	-0.437274	FALSE	4	FALSE
Russia_SeimaTurbino_I25558	Altai_N_7.5-6kya+Tyumen_HG+China_YR_MN+Yakutia_LNBA	0.0357997	China_YR_MN	0.155599	0.0877931	1.77233	FALSE	4	FALSE
Russia_SeimaTurbino_I25558	Altai_N_7.5-6kya+Tyumen_HG+China_YR_MN+Yakutia_LNBA	0.0357997	Tyumen_HG	0.98736	0.0808459	12.2129	FALSE	4	FALSE
Russia_SeimaTurbino_I25558	Altai_N_7.5-6kya+Tyumen_HG+China_YR_MN+Yakutia_LNBA	0.0357997	Yakutia_LNBA	-0.0891988	0.107978	-0.82608	FALSE	4	FALSE
Russia_SeimaTurbino_I25558	Altai_N_7.5-6kya+Tyumen_HG+BMAC+Yakutia_LNBA	0.033197	Altai_N_7.5-6kya	0.172843	0.169761	1.01815	FALSE	4	FALSE
Russia_SeimaTurbino_I25558	Altai_N_7.5-6kya+Tyumen_HG+BMAC+Yakutia_LNBA	0.033197	BMAC	0.0968202	0.045239	2.14019	FALSE	4	FALSE
Russia_SeimaTurbino_I25558	Altai_N_7.5-6kya+Tyumen_HG+BMAC+Yakutia_LNBA	0.033197	Tyumen_HG	0.737174	0.150394	4.90162	FALSE	4	FALSE
Russia_SeimaTurbino_I25558	Altai_N_7.5-6kya+Tyumen_HG+BMAC+Yakutia_LNBA	0.033197	Yakutia_LNBA	-0.00683704	0.0655899	-0.104239	FALSE	4	FALSE
Russia_SeimaTurbino_I25558	BMAC+EHG+Mongolia_N_North+Yakutia_LNBA	2.82083e-05	BMAC	-0.180441	0.0369165	-4.88782	FALSE	4	FALSE
Russia_SeimaTurbino_I25558	BMAC+EHG+Mongolia_N_North+Yakutia_LNBA	2.82083e-05	EHG	1.04721	0.0431464	24.2711	FALSE	4	FALSE
Russia_SeimaTurbino_I25558	BMAC+EHG+Mongolia_N_North+Yakutia_LNBA	2.82083e-05	Mongolia_N_North	0.137564	0.210188	0.654483	FALSE	4	FALSE
Russia_SeimaTurbino_I25558	BMAC+EHG+Mongolia_N_North+Yakutia_LNBA	2.82083e-05	Yakutia_LNBA	-0.00433485	0.216608	-0.0200125	FALSE	4	FALSE
Russia_SeimaTurbino_I25558	Altai_N_7.5-6kya+BMAC+Hungary_EN_HG_Koros+Mongolia_N_North	9.60166e-08	Altai_N_7.5-6kya	1.02945	0.0439769	23.4089	FALSE	4	FALSE
Russia_SeimaTurbino_I25558	Altai_N_7.5-6kya+BMAC+Hungary_EN_HG_Koros+Mongolia_N_North	9.60166e-08	BMAC	-0.0157972	0.0511309	-0.308956	FALSE	4	FALSE
Russia_SeimaTurbino_I25558	Altai_N_7.5-6kya+BMAC+Hungary_EN_HG_Koros+Mongolia_N_North	9.60166e-08	Hungary_EN_HG_Koros	0.330735	0.0573686	5.76508	FALSE	4	FALSE
Russia_SeimaTurbino_I25558	Altai_N_7.5-6kya+BMAC+Hungary_EN_HG_Koros+Mongolia_N_North	9.60166e-08	Mongolia_N_North	-0.344389	0.0315523	-10.9149	FALSE	4	FALSE
Russia_SeimaTurbino_I25558	Russia_Srubnaya+Altai_N_7.5-6kya+Hungary_EN_HG_Koros+Yakutia_LNBA	8.68882e-08	Altai_N_7.5-6kya	1.1006	0.0517345	21.2739	FALSE	4	FALSE
Russia_SeimaTurbino_I25558	Russia_Srubnaya+Altai_N_7.5-6kya+Hungary_EN_HG_Koros+Yakutia_LNBA	8.68882e-08	Hungary_EN_HG_Koros	0.37336	0.17981	2.07642	FALSE	4	FALSE
Russia_SeimaTurbino_I25558	Russia_Srubnaya+Altai_N_7.5-6kya+Hungary_EN_HG_Koros+Yakutia_LNBA	8.68882e-08	Russia_Srubnaya	-0.074555	0.187661	-0.397285	FALSE	4	FALSE
Russia_SeimaTurbino_I25558	Russia_Srubnaya+Altai_N_7.5-6kya+Hungary_EN_HG_Koros+Yakutia_LNBA	8.68882e-08	Yakutia_LNBA	-0.399401	0.0386794	-10.3259	FALSE	4	FALSE
Russia_SeimaTurbino_I25558	Russia_Srubnaya+Altai_N_7.5-6kya+BMAC+Mongolia_N_North	6.66554e-08	Altai_N_7.5-6kya	0.956001	0.04994	19.143	FALSE	4	FALSE
Russia_SeimaTurbino_I25558	Russia_Srubnaya+Altai_N_7.5-6kya+BMAC+Mongolia_N_North	6.66554e-08	BMAC	-0.170936	0.0797475	-2.14346	FALSE	4	FALSE
Russia_SeimaTurbino_I25558	Russia_Srubnaya+Altai_N_7.5-6kya+BMAC+Mongolia_N_North	6.66554e-08	Mongolia_N_North	-0.297197	0.033571	-8.85278	FALSE	4	FALSE
Russia_SeimaTurbino_I25558	Russia_Srubnaya+Altai_N_7.5-6kya+BMAC+Mongolia_N_North	6.66554e-08	Russia_Srubnaya	0.512132	0.0933211	5.48784	FALSE	4	FALSE
Russia_SeimaTurbino_I25558	Russia_Srubnaya+Altai_N_7.5-6kya+Mongolia_N_North+Yakutia_LNBA	1.50694e-08	Altai_N_7.5-6kya	1.04973	0.0560883	18.7157	FALSE	4	FALSE
Russia_SeimaTurbino_I25558	Russia_Srubnaya+Altai_N_7.5-6kya+Mongolia_N_North+Yakutia_LNBA	1.50694e-08	Mongolia_N_North	-0.193205	0.207576	-0.930764	FALSE	4	FALSE
Russia_SeimaTurbino_I25558	Russia_Srubnaya+Altai_N_7.5-6kya+Mongolia_N_North+Yakutia_LNBA	1.50694e-08	Russia_Srubnaya	0.314863	0.0281718	11.1765	FALSE	4	FALSE
Russia_SeimaTurbino_I25558	Russia_Srubnaya+Altai_N_7.5-6kya+Mongolia_N_North+Yakutia_LNBA	1.50694e-08	Yakutia_LNBA	-0.171389	0.227114	-0.754641	FALSE	4	FALSE
Russia_SeimaTurbino_I25558	BMAC+Mongolia_N_North+China_YR_MN+Yakutia_LNBA	4.73426e-19	BMAC	-0.333377	0.596421	-0.558962	FALSE	4	FALSE
Russia_SeimaTurbino_I25558	BMAC+Mongolia_N_North+China_YR_MN+Yakutia_LNBA	4.73426e-19	China_YR_MN	14.9874	9.19758	1.62949	FALSE	4	FALSE
Russia_SeimaTurbino_I25558	BMAC+Mongolia_N_North+China_YR_MN+Yakutia_LNBA	4.73426e-19	Mongolia_N_North	-31.9806	17.2047	-1.85883	FALSE	4	FALSE
Russia_SeimaTurbino_I25558	BMAC+Mongolia_N_North+China_YR_MN+Yakutia_LNBA	4.73426e-19	Yakutia_LNBA	18.3266	8.76117	2.09179	FALSE	4	FALSE
Russia_SeimaTurbino_I25558	Russia_Srubnaya+BMAC+China_YR_MN+Yakutia_LNBA	8.78174e-72	BMAC	-0.786207	0.126613	-6.20952	FALSE	4	FALSE
Russia_SeimaTurbino_I25558	Russia_Srubnaya+BMAC+China_YR_MN+Yakutia_LNBA	8.78174e-72	China_YR_MN	-0.752285	0.219511	-3.4271	FALSE	4	FALSE
Russia_SeimaTurbino_I25558	Russia_Srubnaya+BMAC+China_YR_MN+Yakutia_LNBA	8.78174e-72	Russia_Srubnaya	1.51881	0.128203	11.847	FALSE	4	FALSE
Russia_SeimaTurbino_I25558	Russia_Srubnaya+BMAC+China_YR_MN+Yakutia_LNBA	8.78174e-72	Yakutia_LNBA	1.01968	0.215578	4.72998	FALSE	4	FALSE
Russia_SeimaTurbino_I25558	Altai_N_7.5-6kya+Tyumen_HG+Hungary_EN_HG_Koros+EHG+China_YR_MN	0.704433	Altai_N_7.5-6kya	0.368935	0.191009	1.9315	FALSE	5	FALSE
Russia_SeimaTurbino_I25558	Altai_N_7.5-6kya+Tyumen_HG+Hungary_EN_HG_Koros+EHG+China_YR_MN	0.704433	China_YR_MN	-0.0229884	0.0707705	-0.32483	FALSE	5	FALSE
Russia_SeimaTurbino_I25558	Altai_N_7.5-6kya+Tyumen_HG+Hungary_EN_HG_Koros+EHG+China_YR_MN	0.704433	EHG	1.14298	0.664031	1.72128	FALSE	5	FALSE
Russia_SeimaTurbino_I25558	Altai_N_7.5-6kya+Tyumen_HG+Hungary_EN_HG_Koros+EHG+China_YR_MN	0.704433	Hungary_EN_HG_Koros	-0.231044	0.232417	-0.994095	FALSE	5	FALSE
Russia_SeimaTurbino_I25558	Altai_N_7.5-6kya+Tyumen_HG+Hungary_EN_HG_Koros+EHG+China_YR_MN	0.704433	Tyumen_HG	-0.257885	0.546658	-0.471748	FALSE	5	FALSE
Russia_SeimaTurbino_I25558	Altai_N_7.5-6kya+Tyumen_HG+Hungary_EN_HG_Koros+EHG+Yakutia_LNBA	0.688287	Altai_N_7.5-6kya	0.381314	0.182009	2.09503	FALSE	5	FALSE
Russia_SeimaTurbino_I25558	Altai_N_7.5-6kya+Tyumen_HG+Hungary_EN_HG_Koros+EHG+Yakutia_LNBA	0.688287	EHG	1.10092	0.655642	1.67914	FALSE	5	FALSE
Russia_SeimaTurbino_I25558	Altai_N_7.5-6kya+Tyumen_HG+Hungary_EN_HG_Koros+EHG+Yakutia_LNBA	0.688287	Hungary_EN_HG_Koros	-0.218198	0.228752	-0.953859	FALSE	5	FALSE
Russia_SeimaTurbino_I25558	Altai_N_7.5-6kya+Tyumen_HG+Hungary_EN_HG_Koros+EHG+Yakutia_LNBA	0.688287	Tyumen_HG	-0.239152	0.524399	-0.456051	FALSE	5	FALSE
Russia_SeimaTurbino_I25558	Altai_N_7.5-6kya+Tyumen_HG+Hungary_EN_HG_Koros+EHG+Yakutia_LNBA	0.688287	Yakutia_LNBA	-0.0248799	0.0740944	-0.335786	FALSE	5	FALSE
Russia_SeimaTurbino_I25558	Russia_Srubnaya+Altai_N_7.5-6kya+Hungary_EN_HG_Koros+EHG+Mongolia_N_North	0.565415	Altai_N_7.5-6kya	0.292951	0.125409	2.33596	FALSE	5	FALSE
Russia_SeimaTurbino_I25558	Russia_Srubnaya+Altai_N_7.5-6kya+Hungary_EN_HG_Koros+EHG+Mongolia_N_North	0.565415	EHG	0.875475	0.142604	6.1392	FALSE	5	FALSE
Russia_SeimaTurbino_I25558	Russia_Srubnaya+Altai_N_7.5-6kya+Hungary_EN_HG_Koros+EHG+Mongolia_N_North	0.565415	Hungary_EN_HG_Koros	-0.14141	0.139789	-1.01159	FALSE	5	FALSE
Russia_SeimaTurbino_I25558	Russia_Srubnaya+Altai_N_7.5-6kya+Hungary_EN_HG_Koros+EHG+Mongolia_N_North	0.565415	Mongolia_N_North	-0.0128171	0.0606851	-0.211206	FALSE	5	FALSE
Russia_SeimaTurbino_I25558	Russia_Srubnaya+Altai_N_7.5-6kya+Hungary_EN_HG_Koros+EHG+Mongolia_N_North	0.565415	Russia_Srubnaya	-0.0141997	0.12637	-0.112366	FALSE	5	FALSE
Russia_SeimaTurbino_I25558	Russia_Srubnaya+Altai_N_7.5-6kya+Tyumen_HG+EHG+China_YR_MN	0.428004	Altai_N_7.5-6kya	0.365228	0.167689	2.178	FALSE	5	FALSE
Russia_SeimaTurbino_I25558	Russia_Srubnaya+Altai_N_7.5-6kya+Tyumen_HG+EHG+China_YR_MN	0.428004	China_YR_MN	-0.0494935	0.0602006	-0.822144	FALSE	5	FALSE
Russia_SeimaTurbino_I25558	Russia_Srubnaya+Altai_N_7.5-6kya+Tyumen_HG+EHG+China_YR_MN	0.428004	EHG	0.565772	0.301437	1.87692	FALSE	5	FALSE
Russia_SeimaTurbino_I25558	Russia_Srubnaya+Altai_N_7.5-6kya+Tyumen_HG+EHG+China_YR_MN	0.428004	Russia_Srubnaya	-0.0137519	0.125739	-0.109369	FALSE	5	FALSE
Russia_SeimaTurbino_I25558	Russia_Srubnaya+Altai_N_7.5-6kya+Tyumen_HG+EHG+China_YR_MN	0.428004	Tyumen_HG	0.132245	0.278502	0.474845	FALSE	5	FALSE
Russia_SeimaTurbino_I25558	Tyumen_HG+Hungary_EN_HG_Koros+EHG+Mongolia_N_North+Yakutia_LNBA	0.418971	EHG	0.937025	0.588215	1.593	FALSE	5	FALSE
Russia_SeimaTurbino_I25558	Tyumen_HG+Hungary_EN_HG_Koros+EHG+Mongolia_N_North+Yakutia_LNBA	0.418971	Hungary_EN_HG_Koros	-0.255258	0.219853	-1.16104	FALSE	5	FALSE
Russia_SeimaTurbino_I25558	Tyumen_HG+Hungary_EN_HG_Koros+EHG+Mongolia_N_North+Yakutia_LNBA	0.418971	Mongolia_N_North	0.230341	0.169862	1.35605	FALSE	5	FALSE
Russia_SeimaTurbino_I25558	Tyumen_HG+Hungary_EN_HG_Koros+EHG+Mongolia_N_North+Yakutia_LNBA	0.418971	Tyumen_HG	0.223027	0.400139	0.557372	FALSE	5	FALSE
Russia_SeimaTurbino_I25558	Tyumen_HG+Hungary_EN_HG_Koros+EHG+Mongolia_N_North+Yakutia_LNBA	0.418971	Yakutia_LNBA	-0.135134	0.182606	-0.740031	FALSE	5	FALSE
Russia_SeimaTurbino_I25558	Russia_Srubnaya+Altai_N_7.5-6kya+BMAC+EHG+China_YR_MN	0.402668	Altai_N_7.5-6kya	0.290712	0.0955244	3.04333	FALSE	5	FALSE
Russia_SeimaTurbino_I25558	Russia_Srubnaya+Altai_N_7.5-6kya+BMAC+EHG+China_YR_MN	0.402668	BMAC	0.114476	0.0816881	1.40137	FALSE	5	FALSE
Russia_SeimaTurbino_I25558	Russia_Srubnaya+Altai_N_7.5-6kya+BMAC+EHG+China_YR_MN	0.402668	China_YR_MN	-0.013541	0.0482347	-0.280732	FALSE	5	FALSE
Russia_SeimaTurbino_I25558	Russia_Srubnaya+Altai_N_7.5-6kya+BMAC+EHG+China_YR_MN	0.402668	EHG	0.896648	0.129227	6.93854	FALSE	5	FALSE
Russia_SeimaTurbino_I25558	Russia_Srubnaya+Altai_N_7.5-6kya+BMAC+EHG+China_YR_MN	0.402668	Russia_Srubnaya	-0.288295	0.144487	-1.9953	FALSE	5	FALSE
Russia_SeimaTurbino_I25558	Altai_N_7.5-6kya+Tyumen_HG+BMAC+EHG+China_YR_MN	0.366997	Altai_N_7.5-6kya	0.417893	0.182249	2.29298	FALSE	5	FALSE
Russia_SeimaTurbino_I25558	Altai_N_7.5-6kya+Tyumen_HG+BMAC+EHG+China_YR_MN	0.366997	BMAC	0.0346292	0.0537089	0.644757	FALSE	5	FALSE
Russia_SeimaTurbino_I25558	Altai_N_7.5-6kya+Tyumen_HG+BMAC+EHG+China_YR_MN	0.366997	China_YR_MN	-0.0659476	0.0641592	-1.02787	FALSE	5	FALSE
Russia_SeimaTurbino_I25558	Altai_N_7.5-6kya+Tyumen_HG+BMAC+EHG+China_YR_MN	0.366997	EHG	0.499419	0.16287	3.06636	FALSE	5	FALSE
Russia_SeimaTurbino_I25558	Altai_N_7.5-6kya+Tyumen_HG+BMAC+EHG+China_YR_MN	0.366997	Tyumen_HG	0.114007	0.257948	0.441975	FALSE	5	FALSE
Russia_SeimaTurbino_I25558	Tyumen_HG+BMAC+Hungary_EN_HG_Koros+EHG+China_YR_MN	0.294336	BMAC	-0.0138474	0.051911	-0.266753	FALSE	5	FALSE
Russia_SeimaTurbino_I25558	Tyumen_HG+BMAC+Hungary_EN_HG_Koros+EHG+China_YR_MN	0.294336	China_YR_MN	0.0969798	0.0333371	2.90907	FALSE	5	FALSE
Russia_SeimaTurbino_I25558	Tyumen_HG+BMAC+Hungary_EN_HG_Koros+EHG+China_YR_MN	0.294336	EHG	0.88276	0.57362	1.53893	FALSE	5	FALSE
Russia_SeimaTurbino_I25558	Tyumen_HG+BMAC+Hungary_EN_HG_Koros+EHG+China_YR_MN	0.294336	Hungary_EN_HG_Koros	-0.219761	0.22474	-0.977845	FALSE	5	FALSE
Russia_SeimaTurbino_I25558	Tyumen_HG+BMAC+Hungary_EN_HG_Koros+EHG+China_YR_MN	0.294336	Tyumen_HG	0.253869	0.382364	0.663946	FALSE	5	FALSE
Russia_SeimaTurbino_I25558	Russia_Srubnaya+Tyumen_HG+EHG+Mongolia_N_North+Yakutia_LNBA	0.235634	EHG	0.542862	0.498024	1.09003	FALSE	5	FALSE
Russia_SeimaTurbino_I25558	Russia_Srubnaya+Tyumen_HG+EHG+Mongolia_N_North+Yakutia_LNBA	0.235634	Mongolia_N_North	0.250511	0.158576	1.57975	FALSE	5	FALSE
Russia_SeimaTurbino_I25558	Russia_Srubnaya+Tyumen_HG+EHG+Mongolia_N_North+Yakutia_LNBA	0.235634	Russia_Srubnaya	-0.117834	0.200132	-0.588779	FALSE	5	FALSE
Russia_SeimaTurbino_I25558	Russia_Srubnaya+Tyumen_HG+EHG+Mongolia_N_North+Yakutia_LNBA	0.235634	Tyumen_HG	0.500111	0.31357	1.59489	FALSE	5	FALSE
Russia_SeimaTurbino_I25558	Russia_Srubnaya+Tyumen_HG+EHG+Mongolia_N_North+Yakutia_LNBA	0.235634	Yakutia_LNBA	-0.17565	0.167645	-1.04775	FALSE	5	FALSE
Russia_SeimaTurbino_I25558	Russia_Srubnaya+Hungary_EN_HG_Koros+EHG+Mongolia_N_North+Yakutia_LNBA	0.216298	EHG	1.20271	0.0595283	20.204	FALSE	5	FALSE
Russia_SeimaTurbino_I25558	Russia_Srubnaya+Hungary_EN_HG_Koros+EHG+Mongolia_N_North+Yakutia_LNBA	0.216298	Hungary_EN_HG_Koros	-0.31912	0.132031	-2.41701	FALSE	5	FALSE
Russia_SeimaTurbino_I25558	Russia_Srubnaya+Hungary_EN_HG_Koros+EHG+Mongolia_N_North+Yakutia_LNBA	0.216298	Mongolia_N_North	0.234025	0.173603	1.34805	FALSE	5	FALSE
Russia_SeimaTurbino_I25558	Russia_Srubnaya+Hungary_EN_HG_Koros+EHG+Mongolia_N_North+Yakutia_LNBA	0.216298	Russia_Srubnaya	-0.0114187	0.141525	-0.0806834	FALSE	5	FALSE
Russia_SeimaTurbino_I25558	Russia_Srubnaya+Hungary_EN_HG_Koros+EHG+Mongolia_N_North+Yakutia_LNBA	0.216298	Yakutia_LNBA	-0.106197	0.180056	-0.5898	FALSE	5	FALSE
Russia_SeimaTurbino_I25558	Tyumen_HG+BMAC+EHG+Mongolia_N_North+Yakutia_LNBA	0.162234	BMAC	-0.0388523	0.0484845	-0.801336	FALSE	5	FALSE
Russia_SeimaTurbino_I25558	Tyumen_HG+BMAC+EHG+Mongolia_N_North+Yakutia_LNBA	0.162234	EHG	0.363667	0.137217	2.65031	FALSE	5	FALSE
Russia_SeimaTurbino_I25558	Tyumen_HG+BMAC+EHG+Mongolia_N_North+Yakutia_LNBA	0.162234	Mongolia_N_North	0.279123	0.159633	1.74852	FALSE	5	FALSE
Russia_SeimaTurbino_I25558	Tyumen_HG+BMAC+EHG+Mongolia_N_North+Yakutia_LNBA	0.162234	Tyumen_HG	0.601644	0.110232	5.45797	FALSE	5	FALSE
Russia_SeimaTurbino_I25558	Tyumen_HG+BMAC+EHG+Mongolia_N_North+Yakutia_LNBA	0.162234	Yakutia_LNBA	-0.205581	0.168522	-1.2199	FALSE	5	FALSE
Russia_SeimaTurbino_I25558	Russia_Srubnaya+BMAC+Hungary_EN_HG_Koros+EHG+Mongolia_N_North	0.119261	BMAC	0.0947314	0.142427	0.665121	FALSE	5	FALSE
Russia_SeimaTurbino_I25558	Russia_Srubnaya+BMAC+Hungary_EN_HG_Koros+EHG+Mongolia_N_North	0.119261	EHG	1.21671	0.0785562	15.4884	FALSE	5	FALSE
Russia_SeimaTurbino_I25558	Russia_Srubnaya+BMAC+Hungary_EN_HG_Koros+EHG+Mongolia_N_North	0.119261	Hungary_EN_HG_Koros	-0.188152	0.223938	-0.840199	FALSE	5	FALSE
Russia_SeimaTurbino_I25558	Russia_Srubnaya+BMAC+Hungary_EN_HG_Koros+EHG+Mongolia_N_North	0.119261	Mongolia_N_North	0.114449	0.0209555	5.46154	FALSE	5	FALSE
Russia_SeimaTurbino_I25558	Russia_Srubnaya+BMAC+Hungary_EN_HG_Koros+EHG+Mongolia_N_North	0.119261	Russia_Srubnaya	-0.237735	0.39705	-0.598754	FALSE	5	FALSE
Russia_SeimaTurbino_I25558	Altai_N_7.5-6kya+BMAC+EHG+China_YR_MN+Yakutia_LNBA	0.104459	Altai_N_7.5-6kya	0.449109	0.0894363	5.02155	FALSE	5	FALSE
Russia_SeimaTurbino_I25558	Altai_N_7.5-6kya+BMAC+EHG+China_YR_MN+Yakutia_LNBA	0.104459	BMAC	-0.0418461	0.0407427	-1.02708	FALSE	5	FALSE
Russia_SeimaTurbino_I25558	Altai_N_7.5-6kya+BMAC+EHG+China_YR_MN+Yakutia_LNBA	0.104459	China_YR_MN	0.0234118	0.0841466	0.278227	FALSE	5	FALSE
Russia_SeimaTurbino_I25558	Altai_N_7.5-6kya+BMAC+EHG+China_YR_MN+Yakutia_LNBA	0.104459	EHG	0.671908	0.0752083	8.93396	FALSE	5	FALSE
Russia_SeimaTurbino_I25558	Altai_N_7.5-6kya+BMAC+EHG+China_YR_MN+Yakutia_LNBA	0.104459	Yakutia_LNBA	-0.102582	0.0965076	-1.06295	FALSE	5	FALSE
Russia_SeimaTurbino_I25558	Russia_Srubnaya+Altai_N_7.5-6kya+Tyumen_HG+BMAC+China_YR_MN	0.0906604	Altai_N_7.5-6kya	0.347181	0.138138	2.51329	FALSE	5	FALSE
Russia_SeimaTurbino_I25558	Russia_Srubnaya+Altai_N_7.5-6kya+Tyumen_HG+BMAC+China_YR_MN	0.0906604	BMAC	-0.0346401	0.0762387	-0.454363	FALSE	5	FALSE
Russia_SeimaTurbino_I25558	Russia_Srubnaya+Altai_N_7.5-6kya+Tyumen_HG+BMAC+China_YR_MN	0.0906604	China_YR_MN	-0.0449394	0.0522012	-0.86089	FALSE	5	FALSE
Russia_SeimaTurbino_I25558	Russia_Srubnaya+Altai_N_7.5-6kya+Tyumen_HG+BMAC+China_YR_MN	0.0906604	Russia_Srubnaya	0.256954	0.0912919	2.81464	FALSE	5	FALSE
Russia_SeimaTurbino_I25558	Russia_Srubnaya+Altai_N_7.5-6kya+Tyumen_HG+BMAC+China_YR_MN	0.0906604	Tyumen_HG	0.475444	0.138461	3.43379	FALSE	5	FALSE
Russia_SeimaTurbino_I25558	Russia_Srubnaya+Altai_N_7.5-6kya+Tyumen_HG+Mongolia_N_North+Yakutia_LNBA	0.087114	Altai_N_7.5-6kya	0.346541	0.184186	1.88147	FALSE	5	FALSE
Russia_SeimaTurbino_I25558	Russia_Srubnaya+Altai_N_7.5-6kya+Tyumen_HG+Mongolia_N_North+Yakutia_LNBA	0.087114	Mongolia_N_North	0.0978411	0.17798	0.549731	FALSE	5	FALSE
Russia_SeimaTurbino_I25558	Russia_Srubnaya+Altai_N_7.5-6kya+Tyumen_HG+Mongolia_N_North+Yakutia_LNBA	0.087114	Russia_Srubnaya	0.184427	0.0644541	2.86137	FALSE	5	FALSE
Russia_SeimaTurbino_I25558	Russia_Srubnaya+Altai_N_7.5-6kya+Tyumen_HG+Mongolia_N_North+Yakutia_LNBA	0.087114	Tyumen_HG	0.519464	0.185023	2.80756	FALSE	5	FALSE
Russia_SeimaTurbino_I25558	Russia_Srubnaya+Altai_N_7.5-6kya+Tyumen_HG+Mongolia_N_North+Yakutia_LNBA	0.087114	Yakutia_LNBA	-0.148272	0.171173	-0.866216	FALSE	5	FALSE
Russia_SeimaTurbino_I25558	Russia_Srubnaya+Altai_N_7.5-6kya+Tyumen_HG+BMAC+Yakutia_LNBA	0.0809729	Altai_N_7.5-6kya	0.390327	0.141032	2.76766	FALSE	5	FALSE
Russia_SeimaTurbino_I25558	Russia_Srubnaya+Altai_N_7.5-6kya+Tyumen_HG+BMAC+Yakutia_LNBA	0.0809729	BMAC	-0.046726	0.074615	-0.626228	FALSE	5	FALSE
Russia_SeimaTurbino_I25558	Russia_Srubnaya+Altai_N_7.5-6kya+Tyumen_HG+BMAC+Yakutia_LNBA	0.0809729	Russia_Srubnaya	0.267782	0.0923377	2.90003	FALSE	5	FALSE
Russia_SeimaTurbino_I25558	Russia_Srubnaya+Altai_N_7.5-6kya+Tyumen_HG+BMAC+Yakutia_LNBA	0.0809729	Tyumen_HG	0.444718	0.130377	3.41102	FALSE	5	FALSE
Russia_SeimaTurbino_I25558	Russia_Srubnaya+Altai_N_7.5-6kya+Tyumen_HG+BMAC+Yakutia_LNBA	0.0809729	Yakutia_LNBA	-0.0561009	0.0576015	-0.973948	FALSE	5	FALSE
Russia_SeimaTurbino_I25558	Russia_Srubnaya+Tyumen_HG+Hungary_EN_HG_Koros+Mongolia_N_North+Yakutia_LNBA	0.0727493	Hungary_EN_HG_Koros	0.119672	0.137463	0.870577	FALSE	5	FALSE
Russia_SeimaTurbino_I25558	Russia_Srubnaya+Tyumen_HG+Hungary_EN_HG_Koros+Mongolia_N_North+Yakutia_LNBA	0.0727493	Mongolia_N_North	0.272723	0.172998	1.57645	FALSE	5	FALSE
Russia_SeimaTurbino_I25558	Russia_Srubnaya+Tyumen_HG+Hungary_EN_HG_Koros+Mongolia_N_North+Yakutia_LNBA	0.0727493	Russia_Srubnaya	-0.0297159	0.152248	-0.195181	FALSE	5	FALSE
Russia_SeimaTurbino_I25558	Russia_Srubnaya+Tyumen_HG+Hungary_EN_HG_Koros+Mongolia_N_North+Yakutia_LNBA	0.0727493	Tyumen_HG	0.854438	0.0507527	16.8353	FALSE	5	FALSE
Russia_SeimaTurbino_I25558	Russia_Srubnaya+Tyumen_HG+Hungary_EN_HG_Koros+Mongolia_N_North+Yakutia_LNBA	0.0727493	Yakutia_LNBA	-0.217118	0.182919	-1.18696	FALSE	5	FALSE
Russia_SeimaTurbino_I25558	Russia_Srubnaya+Tyumen_HG+BMAC+Hungary_EN_HG_Koros+Mongolia_N_North	0.0549564	BMAC	-0.073471	0.186177	-0.394629	FALSE	5	FALSE
Russia_SeimaTurbino_I25558	Russia_Srubnaya+Tyumen_HG+BMAC+Hungary_EN_HG_Koros+Mongolia_N_North	0.0549564	Hungary_EN_HG_Koros	0.0022293	0.358184	0.0062239	FALSE	5	FALSE
Russia_SeimaTurbino_I25558	Russia_Srubnaya+Tyumen_HG+BMAC+Hungary_EN_HG_Koros+Mongolia_N_North	0.0549564	Mongolia_N_North	0.0699219	0.0275835	2.53492	FALSE	5	FALSE
Russia_SeimaTurbino_I25558	Russia_Srubnaya+Tyumen_HG+BMAC+Hungary_EN_HG_Koros+Mongolia_N_North	0.0549564	Russia_Srubnaya	0.208885	0.573434	0.364271	FALSE	5	FALSE
Russia_SeimaTurbino_I25558	Russia_Srubnaya+Tyumen_HG+BMAC+Hungary_EN_HG_Koros+Mongolia_N_North	0.0549564	Tyumen_HG	0.792434	0.0697541	11.3604	FALSE	5	FALSE
Russia_SeimaTurbino_I25558	Russia_Srubnaya+Tyumen_HG+BMAC+Hungary_EN_HG_Koros+China_YR_MN	0.0533661	BMAC	-0.0748528	0.120548	-0.62094	FALSE	5	FALSE
Russia_SeimaTurbino_I25558	Russia_Srubnaya+Tyumen_HG+BMAC+Hungary_EN_HG_Koros+China_YR_MN	0.0533661	China_YR_MN	0.0728662	0.0238599	3.05391	FALSE	5	FALSE
Russia_SeimaTurbino_I25558	Russia_Srubnaya+Tyumen_HG+BMAC+Hungary_EN_HG_Koros+China_YR_MN	0.0533661	Hungary_EN_HG_Koros	0.00846818	0.202987	0.0417178	FALSE	5	FALSE
Russia_SeimaTurbino_I25558	Russia_Srubnaya+Tyumen_HG+BMAC+Hungary_EN_HG_Koros+China_YR_MN	0.0533661	Russia_Srubnaya	0.192978	0.330525	0.583853	FALSE	5	FALSE
Russia_SeimaTurbino_I25558	Russia_Srubnaya+Tyumen_HG+BMAC+Hungary_EN_HG_Koros+China_YR_MN	0.0533661	Tyumen_HG	0.80054	0.0512342	15.6251	FALSE	5	FALSE
Russia_SeimaTurbino_I25558	Russia_Srubnaya+BMAC+EHG+China_YR_MN+Yakutia_LNBA	0.0333622	BMAC	0.189099	0.085399	2.2143	FALSE	5	FALSE
Russia_SeimaTurbino_I25558	Russia_Srubnaya+BMAC+EHG+China_YR_MN+Yakutia_LNBA	0.0333622	China_YR_MN	0.0987688	0.0925705	1.06696	FALSE	5	FALSE
Russia_SeimaTurbino_I25558	Russia_Srubnaya+BMAC+EHG+China_YR_MN+Yakutia_LNBA	0.0333622	EHG	1.25149	0.0694153	18.029	FALSE	5	FALSE
Russia_SeimaTurbino_I25558	Russia_Srubnaya+BMAC+EHG+China_YR_MN+Yakutia_LNBA	0.0333622	Russia_Srubnaya	-0.570049	0.129663	-4.39638	FALSE	5	FALSE
Russia_SeimaTurbino_I25558	Russia_Srubnaya+BMAC+EHG+China_YR_MN+Yakutia_LNBA	0.0333622	Yakutia_LNBA	0.030691	0.0927685	0.330835	FALSE	5	FALSE
Russia_SeimaTurbino_I25558	Russia_Srubnaya+Altai_N_7.5-6kya+Hungary_EN_HG_Koros+China_YR_MN+Yakutia_LNBA	5.78907e-08	Altai_N_7.5-6kya	1.06292	0.0539108	19.7162	FALSE	5	FALSE
Russia_SeimaTurbino_I25558	Russia_Srubnaya+Altai_N_7.5-6kya+Hungary_EN_HG_Koros+China_YR_MN+Yakutia_LNBA	5.78907e-08	China_YR_MN	-0.105191	0.091763	-1.14633	FALSE	5	FALSE
Russia_SeimaTurbino_I25558	Russia_Srubnaya+Altai_N_7.5-6kya+Hungary_EN_HG_Koros+China_YR_MN+Yakutia_LNBA	5.78907e-08	Hungary_EN_HG_Koros	0.379364	0.183104	2.07184	FALSE	5	FALSE
Russia_SeimaTurbino_I25558	Russia_Srubnaya+Altai_N_7.5-6kya+Hungary_EN_HG_Koros+China_YR_MN+Yakutia_LNBA	5.78907e-08	Russia_Srubnaya	-0.0637365	0.190891	-0.33389	FALSE	5	FALSE
Russia_SeimaTurbino_I25558	Russia_Srubnaya+Altai_N_7.5-6kya+Hungary_EN_HG_Koros+China_YR_MN+Yakutia_LNBA	5.78907e-08	Yakutia_LNBA	-0.273354	0.103969	-2.62918	FALSE	5	FALSE
Russia_SeimaTurbino_I25558	Russia_Srubnaya+Altai_N_7.5-6kya+Hungary_EN_HG_Koros+Mongolia_N_North+Yakutia_LNBA	3.56369e-08	Altai_N_7.5-6kya	1.06654	0.0568132	18.7728	FALSE	5	FALSE
Russia_SeimaTurbino_I25558	Russia_Srubnaya+Altai_N_7.5-6kya+Hungary_EN_HG_Koros+Mongolia_N_North+Yakutia_LNBA	3.56369e-08	Hungary_EN_HG_Koros	0.387438	0.172758	2.24266	FALSE	5	FALSE
Russia_SeimaTurbino_I25558	Russia_Srubnaya+Altai_N_7.5-6kya+Hungary_EN_HG_Koros+Mongolia_N_North+Yakutia_LNBA	3.56369e-08	Mongolia_N_North	-0.130984	0.197497	-0.663219	FALSE	5	FALSE
Russia_SeimaTurbino_I25558	Russia_Srubnaya+Altai_N_7.5-6kya+Hungary_EN_HG_Koros+Mongolia_N_North+Yakutia_LNBA	3.56369e-08	Russia_Srubnaya	-0.0815419	0.181264	-0.449852	FALSE	5	FALSE
Russia_SeimaTurbino_I25558	Russia_Srubnaya+Altai_N_7.5-6kya+Hungary_EN_HG_Koros+Mongolia_N_North+Yakutia_LNBA	3.56369e-08	Yakutia_LNBA	-0.241456	0.215613	-1.11986	FALSE	5	FALSE
Russia_SeimaTurbino_I25558	Russia_Srubnaya+Altai_N_7.5-6kya+BMAC+Hungary_EN_HG_Koros+Yakutia_LNBA	1.64984e-08	Altai_N_7.5-6kya	0.936995	1.58803	0.590035	FALSE	5	FALSE
Russia_SeimaTurbino_I25558	Russia_Srubnaya+Altai_N_7.5-6kya+BMAC+Hungary_EN_HG_Koros+Yakutia_LNBA	1.64984e-08	BMAC	-0.304679	3.90442	-0.0780345	FALSE	5	FALSE
Russia_SeimaTurbino_I25558	Russia_Srubnaya+Altai_N_7.5-6kya+BMAC+Hungary_EN_HG_Koros+Yakutia_LNBA	1.64984e-08	Hungary_EN_HG_Koros	-0.202656	8.0251	-0.0252528	FALSE	5	FALSE
Russia_SeimaTurbino_I25558	Russia_Srubnaya+Altai_N_7.5-6kya+BMAC+Hungary_EN_HG_Koros+Yakutia_LNBA	1.64984e-08	Russia_Srubnaya	0.864529	12.5376	0.0689549	FALSE	5	FALSE
Russia_SeimaTurbino_I25558	Russia_Srubnaya+Altai_N_7.5-6kya+BMAC+Hungary_EN_HG_Koros+Yakutia_LNBA	1.64984e-08	Yakutia_LNBA	-0.294189	0.978413	-0.300679	FALSE	5	FALSE
Russia_SeimaTurbino_I25558	Altai_N_7.5-6kya+BMAC+Hungary_EN_HG_Koros+Mongolia_N_North+Yakutia_LNBA	1.47311e-08	Altai_N_7.5-6kya	1.04986	0.0526409	19.9438	FALSE	5	FALSE
Russia_SeimaTurbino_I25558	Altai_N_7.5-6kya+BMAC+Hungary_EN_HG_Koros+Mongolia_N_North+Yakutia_LNBA	1.47311e-08	BMAC	-0.0229535	0.0530212	-0.432912	FALSE	5	FALSE
Russia_SeimaTurbino_I25558	Altai_N_7.5-6kya+BMAC+Hungary_EN_HG_Koros+Mongolia_N_North+Yakutia_LNBA	1.47311e-08	Hungary_EN_HG_Koros	0.332834	0.0569299	5.84637	FALSE	5	FALSE
Russia_SeimaTurbino_I25558	Altai_N_7.5-6kya+BMAC+Hungary_EN_HG_Koros+Mongolia_N_North+Yakutia_LNBA	1.47311e-08	Mongolia_N_North	-0.0851298	0.193158	-0.440725	FALSE	5	FALSE
Russia_SeimaTurbino_I25558	Altai_N_7.5-6kya+BMAC+Hungary_EN_HG_Koros+Mongolia_N_North+Yakutia_LNBA	1.47311e-08	Yakutia_LNBA	-0.274609	0.208564	-1.31666	FALSE	5	FALSE
Russia_SeimaTurbino_I25558	Russia_Srubnaya+Altai_N_7.5-6kya+BMAC+China_YR_MN+Yakutia_LNBA	1.16385e-08	Altai_N_7.5-6kya	0.980553	0.0551275	17.787	FALSE	5	FALSE
Russia_SeimaTurbino_I25558	Russia_Srubnaya+Altai_N_7.5-6kya+BMAC+China_YR_MN+Yakutia_LNBA	1.16385e-08	BMAC	-0.176789	0.079143	-2.2338	FALSE	5	FALSE
Russia_SeimaTurbino_I25558	Russia_Srubnaya+Altai_N_7.5-6kya+BMAC+China_YR_MN+Yakutia_LNBA	1.16385e-08	China_YR_MN	-0.0251623	0.0896697	-0.28061	FALSE	5	FALSE
Russia_SeimaTurbino_I25558	Russia_Srubnaya+Altai_N_7.5-6kya+BMAC+China_YR_MN+Yakutia_LNBA	1.16385e-08	Russia_Srubnaya	0.512441	0.0897005	5.7128	FALSE	5	FALSE
Russia_SeimaTurbino_I25558	Russia_Srubnaya+Altai_N_7.5-6kya+BMAC+China_YR_MN+Yakutia_LNBA	1.16385e-08	Yakutia_LNBA	-0.291042	0.0993219	-2.93029	FALSE	5	FALSE
Russia_SeimaTurbino_I25558	Russia_Srubnaya+Altai_N_7.5-6kya+BMAC+Mongolia_N_North+Yakutia_LNBA	7.9182e-09	Altai_N_7.5-6kya	0.985383	0.0559796	17.6025	FALSE	5	FALSE
Russia_SeimaTurbino_I25558	Russia_Srubnaya+Altai_N_7.5-6kya+BMAC+Mongolia_N_North+Yakutia_LNBA	7.9182e-09	BMAC	-0.181166	0.0804449	-2.25205	FALSE	5	FALSE
Russia_SeimaTurbino_I25558	Russia_Srubnaya+Altai_N_7.5-6kya+BMAC+Mongolia_N_North+Yakutia_LNBA	7.9182e-09	Mongolia_N_North	0.0349636	0.190189	0.183836	FALSE	5	FALSE
Russia_SeimaTurbino_I25558	Russia_Srubnaya+Altai_N_7.5-6kya+BMAC+Mongolia_N_North+Yakutia_LNBA	7.9182e-09	Russia_Srubnaya	0.511685	0.0907061	5.64112	FALSE	5	FALSE
Russia_SeimaTurbino_I25558	Russia_Srubnaya+Altai_N_7.5-6kya+BMAC+Mongolia_N_North+Yakutia_LNBA	7.9182e-09	Yakutia_LNBA	-0.350865	0.204178	-1.71843	FALSE	5	FALSE
Russia_SeimaTurbino_I25558	Russia_Srubnaya+Altai_N_7.5-6kya+Mongolia_N_North+China_YR_MN+Yakutia_LNBA	4.071e-09	Altai_N_7.5-6kya	1.05123	0.054694	19.2202	FALSE	5	FALSE
Russia_SeimaTurbino_I25558	Russia_Srubnaya+Altai_N_7.5-6kya+Mongolia_N_North+China_YR_MN+Yakutia_LNBA	4.071e-09	China_YR_MN	-0.317029	0.253203	-1.25207	FALSE	5	FALSE
Russia_SeimaTurbino_I25558	Russia_Srubnaya+Altai_N_7.5-6kya+Mongolia_N_North+China_YR_MN+Yakutia_LNBA	4.071e-09	Mongolia_N_North	0.437925	0.481244	0.909986	FALSE	5	FALSE
Russia_SeimaTurbino_I25558	Russia_Srubnaya+Altai_N_7.5-6kya+Mongolia_N_North+China_YR_MN+Yakutia_LNBA	4.071e-09	Russia_Srubnaya	0.328452	0.0308152	10.6588	FALSE	5	FALSE
Russia_SeimaTurbino_I25558	Russia_Srubnaya+Altai_N_7.5-6kya+Mongolia_N_North+China_YR_MN+Yakutia_LNBA	4.071e-09	Yakutia_LNBA	-0.50058	0.294471	-1.69993	FALSE	5	FALSE
Russia_SeimaTurbino_I25558	BMAC+Hungary_EN_HG_Koros+Mongolia_N_North+China_YR_MN+Yakutia_LNBA	6.66791e-19	BMAC	2.26073	4.90188	0.461197	FALSE	5	FALSE
Russia_SeimaTurbino_I25558	BMAC+Hungary_EN_HG_Koros+Mongolia_N_North+China_YR_MN+Yakutia_LNBA	6.66791e-19	China_YR_MN	46.4502	98.079	0.4736	FALSE	5	FALSE
Russia_SeimaTurbino_I25558	BMAC+Hungary_EN_HG_Koros+Mongolia_N_North+China_YR_MN+Yakutia_LNBA	6.66791e-19	Hungary_EN_HG_Koros	-5.00049	11.7805	-0.424471	FALSE	5	FALSE
Russia_SeimaTurbino_I25558	BMAC+Hungary_EN_HG_Koros+Mongolia_N_North+China_YR_MN+Yakutia_LNBA	6.66791e-19	Mongolia_N_North	-97.2837	199.48	-0.487686	FALSE	5	FALSE
Russia_SeimaTurbino_I25558	BMAC+Hungary_EN_HG_Koros+Mongolia_N_North+China_YR_MN+Yakutia_LNBA	6.66791e-19	Yakutia_LNBA	54.5733	108.646	0.502306	FALSE	5	FALSE
Russia_SeimaTurbino_I25558	Altai_N_7.5-6kya+Tyumen_HG+Hungary_EN_HG_Koros+EHG+Mongolia_N_North+China_YR_MN	0.429153	Altai_N_7.5-6kya	0.409041	0.192444	2.12551	FALSE	6	FALSE
Russia_SeimaTurbino_I25558	Altai_N_7.5-6kya+Tyumen_HG+Hungary_EN_HG_Koros+EHG+Mongolia_N_North+China_YR_MN	0.429153	China_YR_MN	0.00511403	0.121723	0.0420138	FALSE	6	FALSE
Russia_SeimaTurbino_I25558	Altai_N_7.5-6kya+Tyumen_HG+Hungary_EN_HG_Koros+EHG+Mongolia_N_North+China_YR_MN	0.429153	EHG	1.04043	0.637696	1.63155	FALSE	6	FALSE
Russia_SeimaTurbino_I25558	Altai_N_7.5-6kya+Tyumen_HG+Hungary_EN_HG_Koros+EHG+Mongolia_N_North+China_YR_MN	0.429153	Hungary_EN_HG_Koros	-0.180194	0.219328	-0.821574	FALSE	6	FALSE
Russia_SeimaTurbino_I25558	Altai_N_7.5-6kya+Tyumen_HG+Hungary_EN_HG_Koros+EHG+Mongolia_N_North+China_YR_MN	0.429153	Mongolia_N_North	-0.0351538	0.127737	-0.275204	FALSE	6	FALSE
Russia_SeimaTurbino_I25558	Altai_N_7.5-6kya+Tyumen_HG+Hungary_EN_HG_Koros+EHG+Mongolia_N_North+China_YR_MN	0.429153	Tyumen_HG	-0.23924	0.531184	-0.450389	FALSE	6	FALSE
Russia_SeimaTurbino_I25558	Altai_N_7.5-6kya+Tyumen_HG+EHG+Mongolia_N_North+China_YR_MN+Yakutia_LNBA	0.236687	Altai_N_7.5-6kya	0.398478	0.192216	2.07307	FALSE	6	FALSE
Russia_SeimaTurbino_I25558	Altai_N_7.5-6kya+Tyumen_HG+EHG+Mongolia_N_North+China_YR_MN+Yakutia_LNBA	0.236687	China_YR_MN	-0.113703	0.14514	-0.783399	FALSE	6	FALSE
Russia_SeimaTurbino_I25558	Altai_N_7.5-6kya+Tyumen_HG+EHG+Mongolia_N_North+China_YR_MN+Yakutia_LNBA	0.236687	EHG	0.538439	0.16946	3.17739	FALSE	6	FALSE
Russia_SeimaTurbino_I25558	Altai_N_7.5-6kya+Tyumen_HG+EHG+Mongolia_N_North+China_YR_MN+Yakutia_LNBA	0.236687	Mongolia_N_North	0.265153	0.262984	1.00824	FALSE	6	FALSE
Russia_SeimaTurbino_I25558	Altai_N_7.5-6kya+Tyumen_HG+EHG+Mongolia_N_North+China_YR_MN+Yakutia_LNBA	0.236687	Tyumen_HG	0.112578	0.289653	0.388667	FALSE	6	FALSE
Russia_SeimaTurbino_I25558	Altai_N_7.5-6kya+Tyumen_HG+EHG+Mongolia_N_North+China_YR_MN+Yakutia_LNBA	0.236687	Yakutia_LNBA	-0.200945	0.179851	-1.11729	FALSE	6	FALSE
Russia_SeimaTurbino_I25558	Russia_Srubnaya+Tyumen_HG+Hungary_EN_HG_Koros+EHG+Mongolia_N_North+Yakutia_LNBA	0.183108	EHG	0.795025	0.550326	1.44464	FALSE	6	FALSE
Russia_SeimaTurbino_I25558	Russia_Srubnaya+Tyumen_HG+Hungary_EN_HG_Koros+EHG+Mongolia_N_North+Yakutia_LNBA	0.183108	Hungary_EN_HG_Koros	-0.143581	0.212116	-0.676899	FALSE	6	FALSE
Russia_SeimaTurbino_I25558	Russia_Srubnaya+Tyumen_HG+Hungary_EN_HG_Koros+EHG+Mongolia_N_North+Yakutia_LNBA	0.183108	Mongolia_N_North	0.250903	0.155608	1.6124	FALSE	6	FALSE
Russia_SeimaTurbino_I25558	Russia_Srubnaya+Tyumen_HG+Hungary_EN_HG_Koros+EHG+Mongolia_N_North+Yakutia_LNBA	0.183108	Russia_Srubnaya	-0.0568913	0.138081	-0.412015	FALSE	6	FALSE
Russia_SeimaTurbino_I25558	Russia_Srubnaya+Tyumen_HG+Hungary_EN_HG_Koros+EHG+Mongolia_N_North+Yakutia_LNBA	0.183108	Tyumen_HG	0.312267	0.369118	0.845983	FALSE	6	FALSE
Russia_SeimaTurbino_I25558	Russia_Srubnaya+Tyumen_HG+Hungary_EN_HG_Koros+EHG+Mongolia_N_North+Yakutia_LNBA	0.183108	Yakutia_LNBA	-0.157723	0.167571	-0.941232	FALSE	6	FALSE
Russia_SeimaTurbino_I25558	Altai_N_7.5-6kya+Tyumen_HG+BMAC+EHG+Mongolia_N_North+Yakutia_LNBA	0.136256	Altai_N_7.5-6kya	0.392866	0.216944	1.81091	FALSE	6	FALSE
Russia_SeimaTurbino_I25558	Altai_N_7.5-6kya+Tyumen_HG+BMAC+EHG+Mongolia_N_North+Yakutia_LNBA	0.136256	BMAC	0.024782	0.0547518	0.452625	FALSE	6	FALSE
Russia_SeimaTurbino_I25558	Altai_N_7.5-6kya+Tyumen_HG+BMAC+EHG+Mongolia_N_North+Yakutia_LNBA	0.136256	EHG	0.470636	0.169569	2.77549	FALSE	6	FALSE
Russia_SeimaTurbino_I25558	Altai_N_7.5-6kya+Tyumen_HG+BMAC+EHG+Mongolia_N_North+Yakutia_LNBA	0.136256	Mongolia_N_North	0.0784987	0.202945	0.386798	FALSE	6	FALSE
Russia_SeimaTurbino_I25558	Altai_N_7.5-6kya+Tyumen_HG+BMAC+EHG+Mongolia_N_North+Yakutia_LNBA	0.136256	Tyumen_HG	0.153564	0.306552	0.50094	FALSE	6	FALSE
Russia_SeimaTurbino_I25558	Altai_N_7.5-6kya+Tyumen_HG+BMAC+EHG+Mongolia_N_North+Yakutia_LNBA	0.136256	Yakutia_LNBA	-0.120346	0.177466	-0.678137	FALSE	6	FALSE
Russia_SeimaTurbino_I25558	Altai_N_7.5-6kya+Tyumen_HG+BMAC+EHG+China_YR_MN+Yakutia_LNBA	0.124911	Altai_N_7.5-6kya	0.471431	0.169545	2.78057	FALSE	6	FALSE
Russia_SeimaTurbino_I25558	Altai_N_7.5-6kya+Tyumen_HG+BMAC+EHG+China_YR_MN+Yakutia_LNBA	0.124911	BMAC	0.0427158	0.0512762	0.833052	FALSE	6	FALSE
Russia_SeimaTurbino_I25558	Altai_N_7.5-6kya+Tyumen_HG+BMAC+EHG+China_YR_MN+Yakutia_LNBA	0.124911	China_YR_MN	-0.024915	0.0913551	-0.272727	FALSE	6	FALSE
Russia_SeimaTurbino_I25558	Altai_N_7.5-6kya+Tyumen_HG+BMAC+EHG+China_YR_MN+Yakutia_LNBA	0.124911	EHG	0.510114	0.15525	3.28577	FALSE	6	FALSE
Russia_SeimaTurbino_I25558	Altai_N_7.5-6kya+Tyumen_HG+BMAC+EHG+China_YR_MN+Yakutia_LNBA	0.124911	Tyumen_HG	0.0394892	0.236495	0.166977	FALSE	6	FALSE
Russia_SeimaTurbino_I25558	Altai_N_7.5-6kya+Tyumen_HG+BMAC+EHG+China_YR_MN+Yakutia_LNBA	0.124911	Yakutia_LNBA	-0.0388347	0.0916655	-0.423656	FALSE	6	FALSE
Russia_SeimaTurbino_I25558	Altai_N_7.5-6kya+Tyumen_HG+Hungary_EN_HG_Koros+Mongolia_N_North+China_YR_MN+Yakutia_LNBA	0.0596647	Altai_N_7.5-6kya	0.355389	0.184286	1.92846	FALSE	6	FALSE
Russia_SeimaTurbino_I25558	Altai_N_7.5-6kya+Tyumen_HG+Hungary_EN_HG_Koros+Mongolia_N_North+China_YR_MN+Yakutia_LNBA	0.0596647	China_YR_MN	-0.134122	0.15138	-0.885994	FALSE	6	FALSE
Russia_SeimaTurbino_I25558	Altai_N_7.5-6kya+Tyumen_HG+Hungary_EN_HG_Koros+Mongolia_N_North+China_YR_MN+Yakutia_LNBA	0.0596647	Hungary_EN_HG_Koros	0.180895	0.0574658	3.14787	FALSE	6	FALSE
Russia_SeimaTurbino_I25558	Altai_N_7.5-6kya+Tyumen_HG+Hungary_EN_HG_Koros+Mongolia_N_North+China_YR_MN+Yakutia_LNBA	0.0596647	Mongolia_N_North	0.357225	0.282907	1.2627	FALSE	6	FALSE
Russia_SeimaTurbino_I25558	Altai_N_7.5-6kya+Tyumen_HG+Hungary_EN_HG_Koros+Mongolia_N_North+China_YR_MN+Yakutia_LNBA	0.0596647	Tyumen_HG	0.527077	0.173502	3.03787	FALSE	6	FALSE
Russia_SeimaTurbino_I25558	Altai_N_7.5-6kya+Tyumen_HG+Hungary_EN_HG_Koros+Mongolia_N_North+China_YR_MN+Yakutia_LNBA	0.0596647	Yakutia_LNBA	-0.286464	0.188441	-1.52018	FALSE	6	FALSE
Russia_SeimaTurbino_I25558	Russia_Srubnaya+Hungary_EN_HG_Koros+EHG+Mongolia_N_North+China_YR_MN+Yakutia_LNBA	0.0533088	China_YR_MN	0.0186157	0.154534	0.120464	FALSE	6	FALSE
Russia_SeimaTurbino_I25558	Russia_Srubnaya+Hungary_EN_HG_Koros+EHG+Mongolia_N_North+China_YR_MN+Yakutia_LNBA	0.0533088	EHG	1.18843	0.0589807	20.1495	FALSE	6	FALSE
Russia_SeimaTurbino_I25558	Russia_Srubnaya+Hungary_EN_HG_Koros+EHG+Mongolia_N_North+China_YR_MN+Yakutia_LNBA	0.0533088	Hungary_EN_HG_Koros	-0.305259	0.131537	-2.32071	FALSE	6	FALSE
Russia_SeimaTurbino_I25558	Russia_Srubnaya+Hungary_EN_HG_Koros+EHG+Mongolia_N_North+China_YR_MN+Yakutia_LNBA	0.0533088	Mongolia_N_North	0.244445	0.279822	0.873572	FALSE	6	FALSE
Russia_SeimaTurbino_I25558	Russia_Srubnaya+Hungary_EN_HG_Koros+EHG+Mongolia_N_North+China_YR_MN+Yakutia_LNBA	0.0533088	Russia_Srubnaya	-0.0186439	0.138813	-0.134309	FALSE	6	FALSE
Russia_SeimaTurbino_I25558	Russia_Srubnaya+Hungary_EN_HG_Koros+EHG+Mongolia_N_North+China_YR_MN+Yakutia_LNBA	0.0533088	Yakutia_LNBA	-0.127589	0.193418	-0.659655	FALSE	6	FALSE
Russia_SeimaTurbino_I25558	Tyumen_HG+BMAC+EHG+Mongolia_N_North+China_YR_MN+Yakutia_LNBA	0.0456479	BMAC	-0.0307942	0.0484269	-0.635891	FALSE	6	FALSE
Russia_SeimaTurbino_I25558	Tyumen_HG+BMAC+EHG+Mongolia_N_North+China_YR_MN+Yakutia_LNBA	0.0456479	China_YR_MN	-0.0290803	0.133528	-0.217785	FALSE	6	FALSE
Russia_SeimaTurbino_I25558	Tyumen_HG+BMAC+EHG+Mongolia_N_North+China_YR_MN+Yakutia_LNBA	0.0456479	EHG	0.363114	0.137214	2.64634	FALSE	6	FALSE
Russia_SeimaTurbino_I25558	Tyumen_HG+BMAC+EHG+Mongolia_N_North+China_YR_MN+Yakutia_LNBA	0.0456479	Mongolia_N_North	0.359522	0.23823	1.50914	FALSE	6	FALSE
Russia_SeimaTurbino_I25558	Tyumen_HG+BMAC+EHG+Mongolia_N_North+China_YR_MN+Yakutia_LNBA	0.0456479	Tyumen_HG	0.583864	0.110874	5.26602	FALSE	6	FALSE
Russia_SeimaTurbino_I25558	Tyumen_HG+BMAC+EHG+Mongolia_N_North+China_YR_MN+Yakutia_LNBA	0.0456479	Yakutia_LNBA	-0.246626	0.172402	-1.43053	FALSE	6	FALSE
Russia_SeimaTurbino_I25558	Russia_Srubnaya+Altai_N_7.5-6kya+Tyumen_HG+Hungary_EN_HG_Koros+Mongolia_N_North+China_YR_MN	0.0412264	Altai_N_7.5-6kya	0.404857	0.160348	2.52486	FALSE	6	FALSE
Russia_SeimaTurbino_I25558	Russia_Srubnaya+Altai_N_7.5-6kya+Tyumen_HG+Hungary_EN_HG_Koros+Mongolia_N_North+China_YR_MN	0.0412264	China_YR_MN	-0.0081748	0.109426	-0.0747059	FALSE	6	FALSE
Russia_SeimaTurbino_I25558	Russia_Srubnaya+Altai_N_7.5-6kya+Tyumen_HG+Hungary_EN_HG_Koros+Mongolia_N_North+China_YR_MN	0.0412264	Hungary_EN_HG_Koros	0.096938	0.122007	0.794529	FALSE	6	FALSE
Russia_SeimaTurbino_I25558	Russia_Srubnaya+Altai_N_7.5-6kya+Tyumen_HG+Hungary_EN_HG_Koros+Mongolia_N_North+China_YR_MN	0.0412264	Mongolia_N_North	-0.0582098	0.119346	-0.487739	FALSE	6	FALSE
Russia_SeimaTurbino_I25558	Russia_Srubnaya+Altai_N_7.5-6kya+Tyumen_HG+Hungary_EN_HG_Koros+Mongolia_N_North+China_YR_MN	0.0412264	Russia_Srubnaya	0.122074	0.141791	0.860947	FALSE	6	FALSE
Russia_SeimaTurbino_I25558	Russia_Srubnaya+Altai_N_7.5-6kya+Tyumen_HG+Hungary_EN_HG_Koros+Mongolia_N_North+China_YR_MN	0.0412264	Tyumen_HG	0.442515	0.156231	2.83243	FALSE	6	FALSE
Russia_SeimaTurbino_I25558	Russia_Srubnaya+Altai_N_7.5-6kya+Tyumen_HG+Mongolia_N_North+China_YR_MN+Yakutia_LNBA	0.031269	Altai_N_7.5-6kya	0.401736	0.17648	2.27638	FALSE	6	FALSE
Russia_SeimaTurbino_I25558	Russia_Srubnaya+Altai_N_7.5-6kya+Tyumen_HG+Mongolia_N_North+China_YR_MN+Yakutia_LNBA	0.031269	China_YR_MN	-0.126687	0.141796	-0.893443	FALSE	6	FALSE
Russia_SeimaTurbino_I25558	Russia_Srubnaya+Altai_N_7.5-6kya+Tyumen_HG+Mongolia_N_North+China_YR_MN+Yakutia_LNBA	0.031269	Mongolia_N_North	0.290642	0.257213	1.12997	FALSE	6	FALSE
Russia_SeimaTurbino_I25558	Russia_Srubnaya+Altai_N_7.5-6kya+Tyumen_HG+Mongolia_N_North+China_YR_MN+Yakutia_LNBA	0.031269	Russia_Srubnaya	0.218243	0.0627504	3.47796	FALSE	6	FALSE
Russia_SeimaTurbino_I25558	Russia_Srubnaya+Altai_N_7.5-6kya+Tyumen_HG+Mongolia_N_North+China_YR_MN+Yakutia_LNBA	0.031269	Tyumen_HG	0.439791	0.17532	2.50851	FALSE	6	FALSE
Russia_SeimaTurbino_I25558	Russia_Srubnaya+Altai_N_7.5-6kya+Tyumen_HG+Mongolia_N_North+China_YR_MN+Yakutia_LNBA	0.031269	Yakutia_LNBA	-0.223726	0.175078	-1.27786	FALSE	6	FALSE
Russia_SeimaTurbino_I25558	Altai_N_7.5-6kya+Tyumen_HG+BMAC+Hungary_EN_HG_Koros+Mongolia_N_North+Yakutia_LNBA	0.0192544	Altai_N_7.5-6kya	0.400468	0.159966	2.50346	FALSE	6	FALSE
Russia_SeimaTurbino_I25558	Altai_N_7.5-6kya+Tyumen_HG+BMAC+Hungary_EN_HG_Koros+Mongolia_N_North+Yakutia_LNBA	0.0192544	BMAC	0.0263193	0.0559625	0.470302	FALSE	6	FALSE
Russia_SeimaTurbino_I25558	Altai_N_7.5-6kya+Tyumen_HG+BMAC+Hungary_EN_HG_Koros+Mongolia_N_North+Yakutia_LNBA	0.0192544	Hungary_EN_HG_Koros	0.170754	0.0571194	2.98943	FALSE	6	FALSE
Russia_SeimaTurbino_I25558	Altai_N_7.5-6kya+Tyumen_HG+BMAC+Hungary_EN_HG_Koros+Mongolia_N_North+Yakutia_LNBA	0.0192544	Mongolia_N_North	0.0969626	0.15953	0.607801	FALSE	6	FALSE
Russia_SeimaTurbino_I25558	Altai_N_7.5-6kya+Tyumen_HG+BMAC+Hungary_EN_HG_Koros+Mongolia_N_North+Yakutia_LNBA	0.0192544	Tyumen_HG	0.466388	0.153607	3.03625	FALSE	6	FALSE
Russia_SeimaTurbino_I25558	Altai_N_7.5-6kya+Tyumen_HG+BMAC+Hungary_EN_HG_Koros+Mongolia_N_North+Yakutia_LNBA	0.0192544	Yakutia_LNBA	-0.160892	0.155148	-1.03702	FALSE	6	FALSE
Russia_SeimaTurbino_I25558	Russia_Srubnaya+Altai_N_7.5-6kya+Tyumen_HG+BMAC+Mongolia_N_North+China_YR_MN	0.0117781	Altai_N_7.5-6kya	0.409097	0.139974	2.92267	FALSE	6	FALSE
Russia_SeimaTurbino_I25558	Russia_Srubnaya+Altai_N_7.5-6kya+Tyumen_HG+BMAC+Mongolia_N_North+China_YR_MN	0.0117781	BMAC	-0.016385	0.0748166	-0.219002	FALSE	6	FALSE
Russia_SeimaTurbino_I25558	Russia_Srubnaya+Altai_N_7.5-6kya+Tyumen_HG+BMAC+Mongolia_N_North+China_YR_MN	0.0117781	China_YR_MN	0.0338263	0.0973746	0.347384	FALSE	6	FALSE
Russia_SeimaTurbino_I25558	Russia_Srubnaya+Altai_N_7.5-6kya+Tyumen_HG+BMAC+Mongolia_N_North+China_YR_MN	0.0117781	Mongolia_N_North	-0.079462	0.106922	-0.743176	FALSE	6	FALSE
Russia_SeimaTurbino_I25558	Russia_Srubnaya+Altai_N_7.5-6kya+Tyumen_HG+BMAC+Mongolia_N_North+China_YR_MN	0.0117781	Russia_Srubnaya	0.252956	0.0887211	2.85113	FALSE	6	FALSE
Russia_SeimaTurbino_I25558	Russia_Srubnaya+Altai_N_7.5-6kya+Tyumen_HG+BMAC+Mongolia_N_North+China_YR_MN	0.0117781	Tyumen_HG	0.399968	0.132665	3.01488	FALSE	6	FALSE
Russia_SeimaTurbino_I25558	Russia_Srubnaya+BMAC+Hungary_EN_HG_Koros+EHG+Mongolia_N_North+China_YR_MN	0.0116524	BMAC	0.0968725	0.140259	0.690668	FALSE	6	FALSE
Russia_SeimaTurbino_I25558	Russia_Srubnaya+BMAC+Hungary_EN_HG_Koros+EHG+Mongolia_N_North+China_YR_MN	0.0116524	China_YR_MN	0.128611	0.121546	1.05812	FALSE	6	FALSE
Russia_SeimaTurbino_I25558	Russia_Srubnaya+BMAC+Hungary_EN_HG_Koros+EHG+Mongolia_N_North+China_YR_MN	0.0116524	EHG	1.20572	0.0778985	15.478	FALSE	6	FALSE
Russia_SeimaTurbino_I25558	Russia_Srubnaya+BMAC+Hungary_EN_HG_Koros+EHG+Mongolia_N_North+China_YR_MN	0.0116524	Hungary_EN_HG_Koros	-0.174061	0.220559	-0.789179	FALSE	6	FALSE
Russia_SeimaTurbino_I25558	Russia_Srubnaya+BMAC+Hungary_EN_HG_Koros+EHG+Mongolia_N_North+China_YR_MN	0.0116524	Mongolia_N_North	0.0023613	0.112611	0.0209686	FALSE	6	FALSE
Russia_SeimaTurbino_I25558	Russia_Srubnaya+BMAC+Hungary_EN_HG_Koros+EHG+Mongolia_N_North+China_YR_MN	0.0116524	Russia_Srubnaya	-0.259499	0.388376	-0.668164	FALSE	6	FALSE
Russia_SeimaTurbino_I25558	Altai_N_7.5-6kya+BMAC+Hungary_EN_HG_Koros+Mongolia_N_North+China_YR_MN+Yakutia_LNBA	1.36991e-09	Altai_N_7.5-6kya	1.04255	0.0525175	19.8515	FALSE	6	FALSE
Russia_SeimaTurbino_I25558	Altai_N_7.5-6kya+BMAC+Hungary_EN_HG_Koros+Mongolia_N_North+China_YR_MN+Yakutia_LNBA	1.36991e-09	BMAC	-0.0234934	0.0531432	-0.442078	FALSE	6	FALSE
Russia_SeimaTurbino_I25558	Altai_N_7.5-6kya+BMAC+Hungary_EN_HG_Koros+Mongolia_N_North+China_YR_MN+Yakutia_LNBA	1.36991e-09	China_YR_MN	-0.230503	0.224923	-1.02481	FALSE	6	FALSE
Russia_SeimaTurbino_I25558	Altai_N_7.5-6kya+BMAC+Hungary_EN_HG_Koros+Mongolia_N_North+China_YR_MN+Yakutia_LNBA	1.36991e-09	Hungary_EN_HG_Koros	0.345129	0.0591648	5.83335	FALSE	6	FALSE
Russia_SeimaTurbino_I25558	Altai_N_7.5-6kya+BMAC+Hungary_EN_HG_Koros+Mongolia_N_North+China_YR_MN+Yakutia_LNBA	1.36991e-09	Mongolia_N_North	0.385974	0.447553	0.862409	FALSE	6	FALSE
Russia_SeimaTurbino_I25558	Altai_N_7.5-6kya+BMAC+Hungary_EN_HG_Koros+Mongolia_N_North+China_YR_MN+Yakutia_LNBA	1.36991e-09	Yakutia_LNBA	-0.51966	0.284394	-1.82726	FALSE	6	FALSE
Russia_SeimaTurbino_I25558	Russia_Srubnaya+Altai_N_7.5-6kya+BMAC+Hungary_EN_HG_Koros+China_YR_MN+Yakutia_LNBA	4.70525e-10	Altai_N_7.5-6kya	1.13415	1.09526	1.03551	FALSE	6	FALSE
Russia_SeimaTurbino_I25558	Russia_Srubnaya+Altai_N_7.5-6kya+BMAC+Hungary_EN_HG_Koros+China_YR_MN+Yakutia_LNBA	4.70525e-10	BMAC	0.327853	2.67627	0.122504	FALSE	6	FALSE
Russia_SeimaTurbino_I25558	Russia_Srubnaya+Altai_N_7.5-6kya+BMAC+Hungary_EN_HG_Koros+China_YR_MN+Yakutia_LNBA	4.70525e-10	China_YR_MN	-0.13127	0.348804	-0.376344	FALSE	6	FALSE
Russia_SeimaTurbino_I25558	Russia_Srubnaya+Altai_N_7.5-6kya+BMAC+Hungary_EN_HG_Koros+China_YR_MN+Yakutia_LNBA	4.70525e-10	Hungary_EN_HG_Koros	1.03818	5.30553	0.195679	FALSE	6	FALSE
Russia_SeimaTurbino_I25558	Russia_Srubnaya+Altai_N_7.5-6kya+BMAC+Hungary_EN_HG_Koros+China_YR_MN+Yakutia_LNBA	4.70525e-10	Russia_Srubnaya	-1.08102	8.35422	-0.129398	FALSE	6	FALSE
Russia_SeimaTurbino_I25558	Russia_Srubnaya+Altai_N_7.5-6kya+BMAC+Hungary_EN_HG_Koros+China_YR_MN+Yakutia_LNBA	4.70525e-10	Yakutia_LNBA	-0.287895	0.413203	-0.69674	FALSE	6	FALSE
Russia_SeimaTurbino_I25558	Russia_Srubnaya+BMAC+Hungary_EN_HG_Koros+Mongolia_N_North+China_YR_MN+Yakutia_LNBA	1.55936e-11	BMAC	-2.56164	0.457584	-5.59819	FALSE	6	FALSE
Russia_SeimaTurbino_I25558	Russia_Srubnaya+BMAC+Hungary_EN_HG_Koros+Mongolia_N_North+China_YR_MN+Yakutia_LNBA	1.55936e-11	China_YR_MN	-0.897335	0.855556	-1.04883	FALSE	6	FALSE
Russia_SeimaTurbino_I25558	Russia_Srubnaya+BMAC+Hungary_EN_HG_Koros+Mongolia_N_North+China_YR_MN+Yakutia_LNBA	1.55936e-11	Hungary_EN_HG_Koros	-4.40792	0.866926	-5.08454	FALSE	6	FALSE
Russia_SeimaTurbino_I25558	Russia_Srubnaya+BMAC+Hungary_EN_HG_Koros+Mongolia_N_North+China_YR_MN+Yakutia_LNBA	1.55936e-11	Mongolia_N_North	2.34694	1.76451	1.33008	FALSE	6	FALSE
Russia_SeimaTurbino_I25558	Russia_Srubnaya+BMAC+Hungary_EN_HG_Koros+Mongolia_N_North+China_YR_MN+Yakutia_LNBA	1.55936e-11	Russia_Srubnaya	7.72586	1.28004	6.03562	FALSE	6	FALSE
Russia_SeimaTurbino_I25558	Russia_Srubnaya+BMAC+Hungary_EN_HG_Koros+Mongolia_N_North+China_YR_MN+Yakutia_LNBA	1.55936e-11	Yakutia_LNBA	-1.20591	1.07434	-1.12246	FALSE	6	FALSE
Russia_SeimaTurbino_I25558	Russia_Srubnaya+Tyumen_HG+Hungary_EN_HG_Koros+EHG+Mongolia_N_North+China_YR_MN+Yakutia_LNBA	0.042677	China_YR_MN	0.00584318	0.128651	0.0454189	FALSE	7	FALSE
Russia_SeimaTurbino_I25558	Russia_Srubnaya+Tyumen_HG+Hungary_EN_HG_Koros+EHG+Mongolia_N_North+China_YR_MN+Yakutia_LNBA	0.042677	EHG	0.758518	0.535668	1.41602	FALSE	7	FALSE
Russia_SeimaTurbino_I25558	Russia_Srubnaya+Tyumen_HG+Hungary_EN_HG_Koros+EHG+Mongolia_N_North+China_YR_MN+Yakutia_LNBA	0.042677	Hungary_EN_HG_Koros	-0.138259	0.205782	-0.671874	FALSE	7	FALSE
Russia_SeimaTurbino_I25558	Russia_Srubnaya+Tyumen_HG+Hungary_EN_HG_Koros+EHG+Mongolia_N_North+China_YR_MN+Yakutia_LNBA	0.042677	Mongolia_N_North	0.274747	0.234313	1.17257	FALSE	7	FALSE
Russia_SeimaTurbino_I25558	Russia_Srubnaya+Tyumen_HG+Hungary_EN_HG_Koros+EHG+Mongolia_N_North+China_YR_MN+Yakutia_LNBA	0.042677	Russia_Srubnaya	-0.0414078	0.132988	-0.311366	FALSE	7	FALSE
Russia_SeimaTurbino_I25558	Russia_Srubnaya+Tyumen_HG+Hungary_EN_HG_Koros+EHG+Mongolia_N_North+China_YR_MN+Yakutia_LNBA	0.042677	Tyumen_HG	0.317632	0.357895	0.887502	FALSE	7	FALSE
Russia_SeimaTurbino_I25558	Russia_Srubnaya+Tyumen_HG+Hungary_EN_HG_Koros+EHG+Mongolia_N_North+China_YR_MN+Yakutia_LNBA	0.042677	Yakutia_LNBA	-0.177073	0.173035	-1.02334	FALSE	7	FALSE
Russia_SeimaTurbino_I25558	Altai_N_7.5-6kya+BMAC+Hungary_EN_HG_Koros+EHG+Mongolia_N_North+China_YR_MN+Yakutia_LNBA	0.0173654	Altai_N_7.5-6kya	0.296203	0.1194	2.48076	FALSE	7	FALSE
Russia_SeimaTurbino_I25558	Altai_N_7.5-6kya+BMAC+Hungary_EN_HG_Koros+EHG+Mongolia_N_North+China_YR_MN+Yakutia_LNBA	0.0173654	BMAC	-0.00127416	0.0472533	-0.0269645	FALSE	7	FALSE
Russia_SeimaTurbino_I25558	Altai_N_7.5-6kya+BMAC+Hungary_EN_HG_Koros+EHG+Mongolia_N_North+China_YR_MN+Yakutia_LNBA	0.0173654	China_YR_MN	0.00877764	0.126884	0.0691785	FALSE	7	FALSE
Russia_SeimaTurbino_I25558	Altai_N_7.5-6kya+BMAC+Hungary_EN_HG_Koros+EHG+Mongolia_N_North+China_YR_MN+Yakutia_LNBA	0.0173654	EHG	0.835923	0.132569	6.30556	FALSE	7	FALSE
Russia_SeimaTurbino_I25558	Altai_N_7.5-6kya+BMAC+Hungary_EN_HG_Koros+EHG+Mongolia_N_North+China_YR_MN+Yakutia_LNBA	0.0173654	Hungary_EN_HG_Koros	-0.136584	0.0896848	-1.52293	FALSE	7	FALSE
Russia_SeimaTurbino_I25558	Altai_N_7.5-6kya+BMAC+Hungary_EN_HG_Koros+EHG+Mongolia_N_North+China_YR_MN+Yakutia_LNBA	0.0173654	Mongolia_N_North	0.202734	0.23214	0.873327	FALSE	7	FALSE
Russia_SeimaTurbino_I25558	Altai_N_7.5-6kya+BMAC+Hungary_EN_HG_Koros+EHG+Mongolia_N_North+China_YR_MN+Yakutia_LNBA	0.0173654	Yakutia_LNBA	-0.205779	0.165721	-1.24172	FALSE	7	FALSE
Russia_SeimaTurbino_I25558	Tyumen_HG+BMAC+Hungary_EN_HG_Koros+EHG+Mongolia_N_North+China_YR_MN+Yakutia_LNBA	0.0150293	BMAC	-0.0117878	0.0504585	-0.233614	FALSE	7	FALSE
Russia_SeimaTurbino_I25558	Tyumen_HG+BMAC+Hungary_EN_HG_Koros+EHG+Mongolia_N_North+China_YR_MN+Yakutia_LNBA	0.0150293	China_YR_MN	0.021329	0.122774	0.173726	FALSE	7	FALSE
Russia_SeimaTurbino_I25558	Tyumen_HG+BMAC+Hungary_EN_HG_Koros+EHG+Mongolia_N_North+China_YR_MN+Yakutia_LNBA	0.0150293	EHG	0.715874	0.502473	1.4247	FALSE	7	FALSE
Russia_SeimaTurbino_I25558	Tyumen_HG+BMAC+Hungary_EN_HG_Koros+EHG+Mongolia_N_North+China_YR_MN+Yakutia_LNBA	0.0150293	Hungary_EN_HG_Koros	-0.14416	0.195324	-0.738059	FALSE	7	FALSE
Russia_SeimaTurbino_I25558	Tyumen_HG+BMAC+Hungary_EN_HG_Koros+EHG+Mongolia_N_North+China_YR_MN+Yakutia_LNBA	0.0150293	Mongolia_N_North	0.26754	0.223223	1.19853	FALSE	7	FALSE
Russia_SeimaTurbino_I25558	Tyumen_HG+BMAC+Hungary_EN_HG_Koros+EHG+Mongolia_N_North+China_YR_MN+Yakutia_LNBA	0.0150293	Tyumen_HG	0.330173	0.340756	0.968942	FALSE	7	FALSE
Russia_SeimaTurbino_I25558	Tyumen_HG+BMAC+Hungary_EN_HG_Koros+EHG+Mongolia_N_North+China_YR_MN+Yakutia_LNBA	0.0150293	Yakutia_LNBA	-0.178967	0.168119	-1.06453	FALSE	7	FALSE
Russia_SeimaTurbino_I25558	Altai_N_7.5-6kya+Tyumen_HG+BMAC+Hungary_EN_HG_Koros+Mongolia_N_North+China_YR_MN+Yakutia_LNBA	0.00213064	Altai_N_7.5-6kya	0.454749	0.152377	2.98437	FALSE	7	FALSE
Russia_SeimaTurbino_I25558	Altai_N_7.5-6kya+Tyumen_HG+BMAC+Hungary_EN_HG_Koros+Mongolia_N_North+China_YR_MN+Yakutia_LNBA	0.00213064	BMAC	0.0470744	0.0546412	0.861519	FALSE	7	FALSE
Russia_SeimaTurbino_I25558	Altai_N_7.5-6kya+Tyumen_HG+BMAC+Hungary_EN_HG_Koros+Mongolia_N_North+China_YR_MN+Yakutia_LNBA	0.00213064	China_YR_MN	-0.08999	0.123603	-0.728057	FALSE	7	FALSE
Russia_SeimaTurbino_I25558	Altai_N_7.5-6kya+Tyumen_HG+BMAC+Hungary_EN_HG_Koros+Mongolia_N_North+China_YR_MN+Yakutia_LNBA	0.00213064	Hungary_EN_HG_Koros	0.182094	0.0563034	3.23416	FALSE	7	FALSE
Russia_SeimaTurbino_I25558	Altai_N_7.5-6kya+Tyumen_HG+BMAC+Hungary_EN_HG_Koros+Mongolia_N_North+China_YR_MN+Yakutia_LNBA	0.00213064	Mongolia_N_North	0.222918	0.223655	0.996703	FALSE	7	FALSE
Russia_SeimaTurbino_I25558	Altai_N_7.5-6kya+Tyumen_HG+BMAC+Hungary_EN_HG_Koros+Mongolia_N_North+China_YR_MN+Yakutia_LNBA	0.00213064	Tyumen_HG	0.384855	0.144562	2.66222	FALSE	7	FALSE
Russia_SeimaTurbino_I25558	Altai_N_7.5-6kya+Tyumen_HG+BMAC+Hungary_EN_HG_Koros+Mongolia_N_North+China_YR_MN+Yakutia_LNBA	0.00213064	Yakutia_LNBA	-0.2017	0.157236	-1.28278	FALSE	7	FALSE
Russia_SeimaTurbino_I32369	Russia_Srubnaya	1.16481e-202	Russia_Srubnaya	1	1.03101e-13	9.69921e+12	FALSE	1	TRUE
Russia_SeimaTurbino_I32369	Russia_Srubnaya+Yakutia_LNBA	1.63141e-112	Russia_Srubnaya	0.773543	0.0131052	59.0255	FALSE	2	TRUE
Russia_SeimaTurbino_I32369	Russia_Srubnaya+Yakutia_LNBA	1.63141e-112	Yakutia_LNBA	0.226457	0.0131052	17.2799	FALSE	2	TRUE
Russia_SeimaTurbino_I32369	Russia_Srubnaya+Mongolia_N_North	5.30497e-120	Mongolia_N_North	0.212724	0.012036	17.6739	FALSE	2	TRUE
Russia_SeimaTurbino_I32369	Russia_Srubnaya+Mongolia_N_North	5.30497e-120	Russia_Srubnaya	0.787276	0.012036	65.4099	FALSE	2	TRUE
Russia_SeimaTurbino_I32369	Russia_Srubnaya+China_YR_MN	1.16298e-134	China_YR_MN	0.212456	0.0136603	15.5528	FALSE	2	TRUE
Russia_SeimaTurbino_I32369	Russia_Srubnaya+China_YR_MN	1.16298e-134	Russia_Srubnaya	0.787544	0.0136603	57.6522	FALSE	2	TRUE
Russia_SeimaTurbino_I32369	Russia_Srubnaya+Tyumen_HG+Yakutia_LNBA	0.017434	Russia_Srubnaya	0.37959	0.0216091	17.5662	FALSE	3	TRUE
Russia_SeimaTurbino_I32369	Russia_Srubnaya+Tyumen_HG+Yakutia_LNBA	0.017434	Tyumen_HG	0.513053	0.025971	19.7548	FALSE	3	TRUE
Russia_SeimaTurbino_I32369	Russia_Srubnaya+Tyumen_HG+Yakutia_LNBA	0.017434	Yakutia_LNBA	0.107357	0.0146488	7.32874	FALSE	3	TRUE
Russia_SeimaTurbino_I32369	Russia_Srubnaya+Tyumen_HG+Mongolia_N_North	0.00259594	Mongolia_N_North	0.111924	0.0130842	8.55412	FALSE	3	TRUE
Russia_SeimaTurbino_I32369	Russia_Srubnaya+Tyumen_HG+Mongolia_N_North	0.00259594	Russia_Srubnaya	0.369246	0.0217048	17.0122	FALSE	3	TRUE
Russia_SeimaTurbino_I32369	Russia_Srubnaya+Tyumen_HG+Mongolia_N_North	0.00259594	Tyumen_HG	0.518831	0.0247696	20.9463	FALSE	3	TRUE
Russia_SeimaTurbino_I32369	Russia_Srubnaya+Tyumen_HG+China_YR_MN	0.000153117	China_YR_MN	0.111517	0.0137368	8.11808	FALSE	3	TRUE
Russia_SeimaTurbino_I32369	Russia_Srubnaya+Tyumen_HG+China_YR_MN	0.000153117	Russia_Srubnaya	0.349628	0.0220154	15.881	FALSE	3	TRUE
Russia_SeimaTurbino_I32369	Russia_Srubnaya+Tyumen_HG+China_YR_MN	0.000153117	Tyumen_HG	0.538855	0.0240014	22.451	FALSE	3	TRUE
Russia_SeimaTurbino_I32369	Russia_Srubnaya+EHG+Yakutia_LNBA	0.000141103	EHG	0.748605	0.0358836	20.862	FALSE	3	TRUE
Russia_SeimaTurbino_I32369	Russia_Srubnaya+EHG+Yakutia_LNBA	0.000141103	Russia_Srubnaya	0.107378	0.0350858	3.06045	FALSE	3	TRUE
Russia_SeimaTurbino_I32369	Russia_Srubnaya+EHG+Yakutia_LNBA	0.000141103	Yakutia_LNBA	0.144016	0.0137639	10.4634	FALSE	3	TRUE
Russia_SeimaTurbino_I32369	Russia_Srubnaya+EHG+Mongolia_N_North	5.67925e-05	EHG	0.764151	0.0359479	21.2572	FALSE	3	TRUE
Russia_SeimaTurbino_I32369	Russia_Srubnaya+EHG+Mongolia_N_North	5.67925e-05	Mongolia_N_North	0.142334	0.012487	11.3986	FALSE	3	TRUE
Russia_SeimaTurbino_I32369	Russia_Srubnaya+EHG+Mongolia_N_North	5.67925e-05	Russia_Srubnaya	0.0935145	0.0357091	2.61879	FALSE	3	TRUE
Russia_SeimaTurbino_I32369	Russia_Srubnaya+Altai_N_7.5-6kya+Tyumen_HG+Yakutia_LNBA	0.208756	Altai_N_7.5-6kya	0.203311	0.0854656	2.37887	TRUE	4	TRUE
Russia_SeimaTurbino_I32369	Russia_Srubnaya+Altai_N_7.5-6kya+Tyumen_HG+Yakutia_LNBA	0.208756	Russia_Srubnaya	0.441633	0.0296378	14.901	TRUE	4	TRUE
Russia_SeimaTurbino_I32369	Russia_Srubnaya+Altai_N_7.5-6kya+Tyumen_HG+Yakutia_LNBA	0.208756	Tyumen_HG	0.30608	0.0802994	3.81173	TRUE	4	TRUE
Russia_SeimaTurbino_I32369	Russia_Srubnaya+Altai_N_7.5-6kya+Tyumen_HG+Yakutia_LNBA	0.208756	Yakutia_LNBA	0.0489757	0.032989	1.4846	TRUE	4	TRUE
Russia_SeimaTurbino_I32369	Russia_Srubnaya+Altai_N_7.5-6kya+EHG+Yakutia_LNBA	0.0411741	Altai_N_7.5-6kya	0.192668	0.060854	3.16608	FALSE	4	TRUE
Russia_SeimaTurbino_I32369	Russia_Srubnaya+Altai_N_7.5-6kya+EHG+Yakutia_LNBA	0.0411741	EHG	0.528608	0.071804	7.36182	FALSE	4	TRUE
Russia_SeimaTurbino_I32369	Russia_Srubnaya+Altai_N_7.5-6kya+EHG+Yakutia_LNBA	0.0411741	Russia_Srubnaya	0.222118	0.0455224	4.8793	FALSE	4	TRUE
Russia_SeimaTurbino_I32369	Russia_Srubnaya+Altai_N_7.5-6kya+EHG+Yakutia_LNBA	0.0411741	Yakutia_LNBA	0.0566055	0.0317835	1.78097	FALSE	4	TRUE
Russia_SeimaTurbino_I32369	Russia_Srubnaya+Altai_N_7.5-6kya+Tyumen_HG+Mongolia_N_North	0.0240052	Altai_N_7.5-6kya	0.213672	0.0986609	2.16573	FALSE	4	TRUE
Russia_SeimaTurbino_I32369	Russia_Srubnaya+Altai_N_7.5-6kya+Tyumen_HG+Mongolia_N_North	0.0240052	Mongolia_N_North	0.0511764	0.0348467	1.46861	FALSE	4	TRUE
Russia_SeimaTurbino_I32369	Russia_Srubnaya+Altai_N_7.5-6kya+Tyumen_HG+Mongolia_N_North	0.0240052	Russia_Srubnaya	0.437474	0.033363	13.1125	FALSE	4	TRUE
Russia_SeimaTurbino_I32369	Russia_Srubnaya+Altai_N_7.5-6kya+Tyumen_HG+Mongolia_N_North	0.0240052	Tyumen_HG	0.297677	0.0948388	3.13876	FALSE	4	TRUE
Russia_SeimaTurbino_I32369	Russia_Srubnaya+Altai_N_7.5-6kya+Tyumen_HG+China_YR_MN	0.0104026	Altai_N_7.5-6kya	0.318178	0.112648	2.82452	FALSE	4	TRUE
Russia_SeimaTurbino_I32369	Russia_Srubnaya+Altai_N_7.5-6kya+Tyumen_HG+China_YR_MN	0.0104026	China_YR_MN	0.0102902	0.041626	0.247206	FALSE	4	TRUE
Russia_SeimaTurbino_I32369	Russia_Srubnaya+Altai_N_7.5-6kya+Tyumen_HG+China_YR_MN	0.0104026	Russia_Srubnaya	0.4598	0.0415828	11.0574	FALSE	4	TRUE
Russia_SeimaTurbino_I32369	Russia_Srubnaya+Altai_N_7.5-6kya+Tyumen_HG+China_YR_MN	0.0104026	Tyumen_HG	0.211732	0.1114	1.90065	FALSE	4	TRUE
Russia_SeimaTurbino_I32369	Russia_Srubnaya+Tyumen_HG+Hungary_EN_HG_Koros+Yakutia_LNBA	0.00891201	Hungary_EN_HG_Koros	0.014202	0.0782027	0.181605	FALSE	4	TRUE
Russia_SeimaTurbino_I32369	Russia_Srubnaya+Tyumen_HG+Hungary_EN_HG_Koros+Yakutia_LNBA	0.00891201	Russia_Srubnaya	0.365614	0.0853248	4.28496	FALSE	4	TRUE
Russia_SeimaTurbino_I32369	Russia_Srubnaya+Tyumen_HG+Hungary_EN_HG_Koros+Yakutia_LNBA	0.00891201	Tyumen_HG	0.512983	0.0273452	18.7595	FALSE	4	TRUE
Russia_SeimaTurbino_I32369	Russia_Srubnaya+Tyumen_HG+Hungary_EN_HG_Koros+Yakutia_LNBA	0.00891201	Yakutia_LNBA	0.107201	0.0152948	7.00898	FALSE	4	TRUE
Russia_SeimaTurbino_I32369	Russia_Srubnaya+Altai_N_7.5-6kya+EHG+Mongolia_N_North	0.00830731	Altai_N_7.5-6kya	0.181167	0.059876	3.02571	FALSE	4	TRUE
Russia_SeimaTurbino_I32369	Russia_Srubnaya+Altai_N_7.5-6kya+EHG+Mongolia_N_North	0.00830731	EHG	0.544471	0.074686	7.29014	FALSE	4	TRUE
Russia_SeimaTurbino_I32369	Russia_Srubnaya+Altai_N_7.5-6kya+EHG+Mongolia_N_North	0.00830731	Mongolia_N_North	0.0662362	0.0288951	2.2923	FALSE	4	TRUE
Russia_SeimaTurbino_I32369	Russia_Srubnaya+Altai_N_7.5-6kya+EHG+Mongolia_N_North	0.00830731	Russia_Srubnaya	0.208125	0.0469976	4.42843	FALSE	4	TRUE
Russia_SeimaTurbino_I32369	Russia_Srubnaya+Altai_N_7.5-6kya+EHG+China_YR_MN	0.00311417	Altai_N_7.5-6kya	0.215724	0.0584875	3.68838	FALSE	4	TRUE
Russia_SeimaTurbino_I32369	Russia_Srubnaya+Altai_N_7.5-6kya+EHG+China_YR_MN	0.00311417	China_YR_MN	0.051819	0.0306255	1.69202	FALSE	4	TRUE
Russia_SeimaTurbino_I32369	Russia_Srubnaya+Altai_N_7.5-6kya+EHG+China_YR_MN	0.00311417	EHG	0.518919	0.0768964	6.7483	FALSE	4	TRUE
Russia_SeimaTurbino_I32369	Russia_Srubnaya+Altai_N_7.5-6kya+EHG+China_YR_MN	0.00311417	Russia_Srubnaya	0.213537	0.0512213	4.16892	FALSE	4	TRUE
Russia_SeimaTurbino_I32369	Russia_Srubnaya+Tyumen_HG+Hungary_EN_HG_Koros+Mongolia_N_North	0.00123732	Hungary_EN_HG_Koros	0.0433725	0.078379	0.553368	FALSE	4	TRUE
Russia_SeimaTurbino_I32369	Russia_Srubnaya+Tyumen_HG+Hungary_EN_HG_Koros+Mongolia_N_North	0.00123732	Mongolia_N_North	0.110276	0.0137097	8.04369	FALSE	4	TRUE
Russia_SeimaTurbino_I32369	Russia_Srubnaya+Tyumen_HG+Hungary_EN_HG_Koros+Mongolia_N_North	0.00123732	Russia_Srubnaya	0.325063	0.0850718	3.82105	FALSE	4	TRUE
Russia_SeimaTurbino_I32369	Russia_Srubnaya+Tyumen_HG+Hungary_EN_HG_Koros+Mongolia_N_North	0.00123732	Tyumen_HG	0.521288	0.0259083	20.1205	FALSE	4	TRUE
Russia_SeimaTurbino_I32369	Russia_Srubnaya+Tyumen_HG+Hungary_EN_HG_Koros+China_YR_MN	8.30922e-05	China_YR_MN	0.108872	0.0142477	7.6414	FALSE	4	TRUE
Russia_SeimaTurbino_I32369	Russia_Srubnaya+Tyumen_HG+Hungary_EN_HG_Koros+China_YR_MN	8.30922e-05	Hungary_EN_HG_Koros	0.0716643	0.0814897	0.879427	FALSE	4	TRUE
Russia_SeimaTurbino_I32369	Russia_Srubnaya+Tyumen_HG+Hungary_EN_HG_Koros+China_YR_MN	8.30922e-05	Russia_Srubnaya	0.276388	0.0877955	3.14809	FALSE	4	TRUE
Russia_SeimaTurbino_I32369	Russia_Srubnaya+Tyumen_HG+Hungary_EN_HG_Koros+China_YR_MN	8.30922e-05	Tyumen_HG	0.543076	0.0248842	21.8241	FALSE	4	TRUE
Russia_SeimaTurbino_I32369	Russia_Srubnaya+Tyumen_HG+EHG+China_YR_MN	6.72449e-05	China_YR_MN	0.114218	0.0171521	6.65914	FALSE	4	TRUE
Russia_SeimaTurbino_I32369	Russia_Srubnaya+Tyumen_HG+EHG+China_YR_MN	6.72449e-05	EHG	0.08636	0.360511	0.239549	FALSE	4	TRUE
Russia_SeimaTurbino_I32369	Russia_Srubnaya+Tyumen_HG+EHG+China_YR_MN	6.72449e-05	Russia_Srubnaya	0.315926	0.143188	2.20637	FALSE	4	TRUE
Russia_SeimaTurbino_I32369	Russia_Srubnaya+Tyumen_HG+EHG+China_YR_MN	6.72449e-05	Tyumen_HG	0.483495	0.230665	2.09609	FALSE	4	TRUE
Russia_SeimaTurbino_I32369	Russia_Srubnaya+EHG+China_YR_MN+Yakutia_LNBA	3.82159e-05	China_YR_MN	0.000120944	0.0559989	0.00215975	FALSE	4	TRUE
Russia_SeimaTurbino_I32369	Russia_Srubnaya+EHG+China_YR_MN+Yakutia_LNBA	3.82159e-05	EHG	0.741927	0.038232	19.4059	FALSE	4	TRUE
Russia_SeimaTurbino_I32369	Russia_Srubnaya+EHG+China_YR_MN+Yakutia_LNBA	3.82159e-05	Russia_Srubnaya	0.111137	0.0388758	2.85876	FALSE	4	TRUE
Russia_SeimaTurbino_I32369	Russia_Srubnaya+EHG+China_YR_MN+Yakutia_LNBA	3.82159e-05	Yakutia_LNBA	0.146816	0.0544499	2.69634	FALSE	4	TRUE
Russia_SeimaTurbino_I32369	Russia_Srubnaya+Altai_N_7.5-6kya+Tyumen_HG+EHG+Yakutia_LNBA	0.210523	Altai_N_7.5-6kya	0.2299	0.085245	2.69693	TRUE	5	TRUE
Russia_SeimaTurbino_I32369	Russia_Srubnaya+Altai_N_7.5-6kya+Tyumen_HG+EHG+Yakutia_LNBA	0.210523	EHG	0.207239	0.18847	1.09959	TRUE	5	TRUE
Russia_SeimaTurbino_I32369	Russia_Srubnaya+Altai_N_7.5-6kya+Tyumen_HG+EHG+Yakutia_LNBA	0.210523	Russia_Srubnaya	0.36731	0.0726696	5.05453	TRUE	5	TRUE
Russia_SeimaTurbino_I32369	Russia_Srubnaya+Altai_N_7.5-6kya+Tyumen_HG+EHG+Yakutia_LNBA	0.210523	Tyumen_HG	0.149223	0.163484	0.912769	TRUE	5	TRUE
Russia_SeimaTurbino_I32369	Russia_Srubnaya+Altai_N_7.5-6kya+Tyumen_HG+EHG+Yakutia_LNBA	0.210523	Yakutia_LNBA	0.0463288	0.0320627	1.44494	TRUE	5	TRUE
Russia_SeimaTurbino_I32369	Russia_Srubnaya+Altai_N_7.5-6kya+Tyumen_HG+Hungary_EN_HG_Koros+Yakutia_LNBA	0.126454	Altai_N_7.5-6kya	0.205688	0.0846411	2.43012	TRUE	5	TRUE
Russia_SeimaTurbino_I32369	Russia_Srubnaya+Altai_N_7.5-6kya+Tyumen_HG+Hungary_EN_HG_Koros+Yakutia_LNBA	0.126454	Hungary_EN_HG_Koros	0.0170889	0.0678862	0.251729	TRUE	5	TRUE
Russia_SeimaTurbino_I32369	Russia_Srubnaya+Altai_N_7.5-6kya+Tyumen_HG+Hungary_EN_HG_Koros+Yakutia_LNBA	0.126454	Russia_Srubnaya	0.425439	0.0764376	5.56582	TRUE	5	TRUE
Russia_SeimaTurbino_I32369	Russia_Srubnaya+Altai_N_7.5-6kya+Tyumen_HG+Hungary_EN_HG_Koros+Yakutia_LNBA	0.126454	Tyumen_HG	0.303887	0.0789633	3.84846	TRUE	5	TRUE
Russia_SeimaTurbino_I32369	Russia_Srubnaya+Altai_N_7.5-6kya+Tyumen_HG+Hungary_EN_HG_Koros+Yakutia_LNBA	0.126454	Yakutia_LNBA	0.0478979	0.0333959	1.43425	TRUE	5	TRUE
Russia_SeimaTurbino_I32369	Russia_Srubnaya+Altai_N_7.5-6kya+Tyumen_HG+EHG+Mongolia_N_North	0.0303667	Altai_N_7.5-6kya	0.255523	0.101441	2.51893	FALSE	5	TRUE
Russia_SeimaTurbino_I32369	Russia_Srubnaya+Altai_N_7.5-6kya+Tyumen_HG+EHG+Mongolia_N_North	0.0303667	EHG	0.28973	0.23373	1.23959	FALSE	5	TRUE
Russia_SeimaTurbino_I32369	Russia_Srubnaya+Altai_N_7.5-6kya+Tyumen_HG+EHG+Mongolia_N_North	0.0303667	Mongolia_N_North	0.0452594	0.0339812	1.3319	FALSE	5	TRUE
Russia_SeimaTurbino_I32369	Russia_Srubnaya+Altai_N_7.5-6kya+Tyumen_HG+EHG+Mongolia_N_North	0.0303667	Russia_Srubnaya	0.336704	0.085783	3.92507	FALSE	5	TRUE
Russia_SeimaTurbino_I32369	Russia_Srubnaya+Altai_N_7.5-6kya+Tyumen_HG+EHG+Mongolia_N_North	0.0303667	Tyumen_HG	0.0727838	0.207733	0.350372	FALSE	5	TRUE
Russia_SeimaTurbino_I32369	Russia_Srubnaya+Altai_N_7.5-6kya+Tyumen_HG+Hungary_EN_HG_Koros+Mongolia_N_North	0.0121122	Altai_N_7.5-6kya	0.218054	0.0963041	2.26422	FALSE	5	TRUE
Russia_SeimaTurbino_I32369	Russia_Srubnaya+Altai_N_7.5-6kya+Tyumen_HG+Hungary_EN_HG_Koros+Mongolia_N_North	0.0121122	Hungary_EN_HG_Koros	0.0428636	0.0692144	0.619287	FALSE	5	TRUE
Russia_SeimaTurbino_I32369	Russia_Srubnaya+Altai_N_7.5-6kya+Tyumen_HG+Hungary_EN_HG_Koros+Mongolia_N_North	0.0121122	Mongolia_N_North	0.0479819	0.0347252	1.38176	FALSE	5	TRUE
Russia_SeimaTurbino_I32369	Russia_Srubnaya+Altai_N_7.5-6kya+Tyumen_HG+Hungary_EN_HG_Koros+Mongolia_N_North	0.0121122	Russia_Srubnaya	0.394919	0.0786475	5.02138	FALSE	5	TRUE
Russia_SeimaTurbino_I32369	Russia_Srubnaya+Altai_N_7.5-6kya+Tyumen_HG+Hungary_EN_HG_Koros+Mongolia_N_North	0.0121122	Tyumen_HG	0.296182	0.0922304	3.21132	FALSE	5	TRUE
Russia_SeimaTurbino_I32369	Russia_Srubnaya+Altai_N_7.5-6kya+Tyumen_HG+Hungary_EN_HG_Koros+China_YR_MN	0.00543582	Altai_N_7.5-6kya	0.312523	0.107584	2.90493	FALSE	5	TRUE
Russia_SeimaTurbino_I32369	Russia_Srubnaya+Altai_N_7.5-6kya+Tyumen_HG+Hungary_EN_HG_Koros+China_YR_MN	0.00543582	China_YR_MN	0.00994469	0.0401642	0.247601	FALSE	5	TRUE
Russia_SeimaTurbino_I32369	Russia_Srubnaya+Altai_N_7.5-6kya+Tyumen_HG+Hungary_EN_HG_Koros+China_YR_MN	0.00543582	Hungary_EN_HG_Koros	0.0562577	0.0696341	0.807905	FALSE	5	TRUE
Russia_SeimaTurbino_I32369	Russia_Srubnaya+Altai_N_7.5-6kya+Tyumen_HG+Hungary_EN_HG_Koros+China_YR_MN	0.00543582	Russia_Srubnaya	0.400791	0.0834574	4.80234	FALSE	5	TRUE
Russia_SeimaTurbino_I32369	Russia_Srubnaya+Altai_N_7.5-6kya+Tyumen_HG+Hungary_EN_HG_Koros+China_YR_MN	0.00543582	Tyumen_HG	0.220484	0.10685	2.0635	FALSE	5	TRUE
Russia_SeimaTurbino_I32369	Russia_Srubnaya+Altai_N_7.5-6kya+BMAC+EHG+Mongolia_N_North	0.00232766	Altai_N_7.5-6kya	0.171974	0.0590693	2.91139	FALSE	5	TRUE
Russia_SeimaTurbino_I32369	Russia_Srubnaya+Altai_N_7.5-6kya+BMAC+EHG+Mongolia_N_North	0.00232766	BMAC	0.0311058	0.0463883	0.670554	FALSE	5	TRUE
Russia_SeimaTurbino_I32369	Russia_Srubnaya+Altai_N_7.5-6kya+BMAC+EHG+Mongolia_N_North	0.00232766	EHG	0.552067	0.0810266	6.8134	FALSE	5	TRUE
Russia_SeimaTurbino_I32369	Russia_Srubnaya+Altai_N_7.5-6kya+BMAC+EHG+Mongolia_N_North	0.00232766	Mongolia_N_North	0.0731677	0.0280055	2.61262	FALSE	5	TRUE
Russia_SeimaTurbino_I32369	Russia_Srubnaya+Altai_N_7.5-6kya+BMAC+EHG+Mongolia_N_North	0.00232766	Russia_Srubnaya	0.171686	0.0872889	1.96687	FALSE	5	TRUE
Russia_SeimaTurbino_I32369	Russia_Srubnaya+Altai_N_7.5-6kya+BMAC+EHG+China_YR_MN	0.000875259	Altai_N_7.5-6kya	0.202077	0.0565761	3.57177	FALSE	5	TRUE
Russia_SeimaTurbino_I32369	Russia_Srubnaya+Altai_N_7.5-6kya+BMAC+EHG+China_YR_MN	0.000875259	BMAC	0.0290169	0.0464341	0.624906	FALSE	5	TRUE
Russia_SeimaTurbino_I32369	Russia_Srubnaya+Altai_N_7.5-6kya+BMAC+EHG+China_YR_MN	0.000875259	China_YR_MN	0.0616713	0.0290386	2.12377	FALSE	5	TRUE
Russia_SeimaTurbino_I32369	Russia_Srubnaya+Altai_N_7.5-6kya+BMAC+EHG+China_YR_MN	0.000875259	EHG	0.532379	0.0819581	6.49575	FALSE	5	TRUE
Russia_SeimaTurbino_I32369	Russia_Srubnaya+Altai_N_7.5-6kya+BMAC+EHG+China_YR_MN	0.000875259	Russia_Srubnaya	0.174856	0.0899013	1.94497	FALSE	5	TRUE
Russia_SeimaTurbino_I32369	Russia_Srubnaya+BMAC+EHG+Mongolia_N_North+Yakutia_LNBA	3.50136e-05	BMAC	0.0852407	0.0487463	1.74866	FALSE	5	TRUE
Russia_SeimaTurbino_I32369	Russia_Srubnaya+BMAC+EHG+Mongolia_N_North+Yakutia_LNBA	3.50136e-05	EHG	0.758723	0.0426026	17.8093	FALSE	5	TRUE
Russia_SeimaTurbino_I32369	Russia_Srubnaya+BMAC+EHG+Mongolia_N_North+Yakutia_LNBA	3.50136e-05	Mongolia_N_North	0.00245373	0.098445	0.0249248	FALSE	5	TRUE
Russia_SeimaTurbino_I32369	Russia_Srubnaya+BMAC+EHG+Mongolia_N_North+Yakutia_LNBA	3.50136e-05	Russia_Srubnaya	0.00865029	0.0765625	0.112983	FALSE	5	TRUE
Russia_SeimaTurbino_I32369	Russia_Srubnaya+BMAC+EHG+Mongolia_N_North+Yakutia_LNBA	3.50136e-05	Yakutia_LNBA	0.144932	0.100712	1.43907	FALSE	5	TRUE
Russia_SeimaTurbino_I32369	Russia_Srubnaya+BMAC+EHG+China_YR_MN+Yakutia_LNBA	2.45648e-05	BMAC	0.0863331	0.0481174	1.79422	FALSE	5	TRUE
Russia_SeimaTurbino_I32369	Russia_Srubnaya+BMAC+EHG+China_YR_MN+Yakutia_LNBA	2.45648e-05	China_YR_MN	0.0140668	0.0536425	0.262232	FALSE	5	TRUE
Russia_SeimaTurbino_I32369	Russia_Srubnaya+BMAC+EHG+China_YR_MN+Yakutia_LNBA	2.45648e-05	EHG	0.763116	0.0435855	17.5085	FALSE	5	TRUE
Russia_SeimaTurbino_I32369	Russia_Srubnaya+BMAC+EHG+China_YR_MN+Yakutia_LNBA	2.45648e-05	Russia_Srubnaya	0.00192327	0.0775457	0.0248017	FALSE	5	TRUE
Russia_SeimaTurbino_I32369	Russia_Srubnaya+BMAC+EHG+China_YR_MN+Yakutia_LNBA	2.45648e-05	Yakutia_LNBA	0.134561	0.0523457	2.57062	FALSE	5	TRUE
Russia_SeimaTurbino_I32369	Russia_Srubnaya+Altai_N_7.5-6kya+China_YR_MN	4.96599e-12	Altai_N_7.5-6kya	0.59086	0.027812	21.2448	FALSE	3	FALSE
Russia_SeimaTurbino_I32369	Russia_Srubnaya+Altai_N_7.5-6kya+China_YR_MN	4.96599e-12	China_YR_MN	-0.115921	0.0202567	-5.72262	FALSE	3	FALSE
Russia_SeimaTurbino_I32369	Russia_Srubnaya+Altai_N_7.5-6kya+China_YR_MN	4.96599e-12	Russia_Srubnaya	0.525061	0.0175024	29.9995	FALSE	3	FALSE
Russia_SeimaTurbino_I32369	Russia_Srubnaya+Hungary_EN_HG_Koros+Yakutia_LNBA	4.48472e-36	Hungary_EN_HG_Koros	-6.40276	2.78819	-2.29638	FALSE	3	FALSE
Russia_SeimaTurbino_I32369	Russia_Srubnaya+Hungary_EN_HG_Koros+Yakutia_LNBA	4.48472e-36	Russia_Srubnaya	7.14119	2.76476	2.58294	FALSE	3	FALSE
Russia_SeimaTurbino_I32369	Russia_Srubnaya+Hungary_EN_HG_Koros+Yakutia_LNBA	4.48472e-36	Yakutia_LNBA	0.26157	0.0855372	3.05797	FALSE	3	FALSE
Russia_SeimaTurbino_I32369	Russia_Srubnaya+Hungary_EN_HG_Koros+Mongolia_N_North	1.2701e-36	Hungary_EN_HG_Koros	-7.12881	3.17107	-2.24808	FALSE	3	FALSE
Russia_SeimaTurbino_I32369	Russia_Srubnaya+Hungary_EN_HG_Koros+Mongolia_N_North	1.2701e-36	Mongolia_N_North	0.317614	0.102242	3.10648	FALSE	3	FALSE
Russia_SeimaTurbino_I32369	Russia_Srubnaya+Hungary_EN_HG_Koros+Mongolia_N_North	1.2701e-36	Russia_Srubnaya	7.8112	3.10999	2.51165	FALSE	3	FALSE
Russia_SeimaTurbino_I32369	Russia_Srubnaya+Hungary_EN_HG_Koros+China_YR_MN	4.2804e-37	China_YR_MN	0.33568	0.127652	2.62966	FALSE	3	FALSE
Russia_SeimaTurbino_I32369	Russia_Srubnaya+Hungary_EN_HG_Koros+China_YR_MN	4.2804e-37	Hungary_EN_HG_Koros	-8.29157	4.01634	-2.06446	FALSE	3	FALSE
Russia_SeimaTurbino_I32369	Russia_Srubnaya+Hungary_EN_HG_Koros+China_YR_MN	4.2804e-37	Russia_Srubnaya	8.95589	3.9398	2.27318	FALSE	3	FALSE
Russia_SeimaTurbino_I32369	Russia_Srubnaya+Mongolia_N_North+Yakutia_LNBA	5.43925e-41	Mongolia_N_North	-4.16392	0.730293	-5.70171	FALSE	3	FALSE
Russia_SeimaTurbino_I32369	Russia_Srubnaya+Mongolia_N_North+Yakutia_LNBA	5.43925e-41	Russia_Srubnaya	0.693938	0.0384589	18.0437	FALSE	3	FALSE
Russia_SeimaTurbino_I32369	Russia_Srubnaya+Mongolia_N_North+Yakutia_LNBA	5.43925e-41	Yakutia_LNBA	4.46998	0.740648	6.03523	FALSE	3	FALSE
Russia_SeimaTurbino_I32369	Russia_Srubnaya+Mongolia_N_North+China_YR_MN	1.81126e-51	China_YR_MN	-5.21056	1.11513	-4.6726	FALSE	3	FALSE
Russia_SeimaTurbino_I32369	Russia_Srubnaya+Mongolia_N_North+China_YR_MN	1.81126e-51	Mongolia_N_North	5.09952	1.04909	4.86089	FALSE	3	FALSE
Russia_SeimaTurbino_I32369	Russia_Srubnaya+Mongolia_N_North+China_YR_MN	1.81126e-51	Russia_Srubnaya	1.11104	0.0789711	14.0689	FALSE	3	FALSE
Russia_SeimaTurbino_I32369	Russia_Srubnaya+China_YR_MN+Yakutia_LNBA	1.68317e-85	China_YR_MN	-0.72922	0.157836	-4.62009	FALSE	3	FALSE
Russia_SeimaTurbino_I32369	Russia_Srubnaya+China_YR_MN+Yakutia_LNBA	1.68317e-85	Russia_Srubnaya	0.814763	0.015701	51.8925	FALSE	3	FALSE
Russia_SeimaTurbino_I32369	Russia_Srubnaya+China_YR_MN+Yakutia_LNBA	1.68317e-85	Yakutia_LNBA	0.914456	0.154462	5.92027	FALSE	3	FALSE
Russia_SeimaTurbino_I32369	Russia_Srubnaya+BMAC+Yakutia_LNBA	1.17145e-86	BMAC	-0.467195	0.0580047	-8.05444	FALSE	3	FALSE
Russia_SeimaTurbino_I32369	Russia_Srubnaya+BMAC+Yakutia_LNBA	1.17145e-86	Russia_Srubnaya	1.25498	0.0632881	19.8296	FALSE	3	FALSE
Russia_SeimaTurbino_I32369	Russia_Srubnaya+BMAC+Yakutia_LNBA	1.17145e-86	Yakutia_LNBA	0.212219	0.014339	14.8001	FALSE	3	FALSE
Russia_SeimaTurbino_I32369	Russia_Srubnaya+BMAC+Mongolia_N_North	1.11191e-89	BMAC	-0.50398	0.059315	-8.49667	FALSE	3	FALSE
Russia_SeimaTurbino_I32369	Russia_Srubnaya+BMAC+Mongolia_N_North	1.11191e-89	Mongolia_N_North	0.196646	0.0133583	14.7209	FALSE	3	FALSE
Russia_SeimaTurbino_I32369	Russia_Srubnaya+BMAC+Mongolia_N_North	1.11191e-89	Russia_Srubnaya	1.30733	0.0646709	20.2152	FALSE	3	FALSE
Russia_SeimaTurbino_I32369	Russia_Srubnaya+BMAC+China_YR_MN	5.97681e-100	BMAC	-0.556469	0.0641461	-8.67503	FALSE	3	FALSE
Russia_SeimaTurbino_I32369	Russia_Srubnaya+BMAC+China_YR_MN	5.97681e-100	China_YR_MN	0.193657	0.0155394	12.4623	FALSE	3	FALSE
Russia_SeimaTurbino_I32369	Russia_Srubnaya+BMAC+China_YR_MN	5.97681e-100	Russia_Srubnaya	1.36281	0.0706279	19.2957	FALSE	3	FALSE
Russia_SeimaTurbino_I32369	Russia_Srubnaya+Tyumen_HG+BMAC+Yakutia_LNBA	0.0140255	BMAC	-0.0591956	0.0398246	-1.48641	FALSE	4	FALSE
Russia_SeimaTurbino_I32369	Russia_Srubnaya+Tyumen_HG+BMAC+Yakutia_LNBA	0.0140255	Russia_Srubnaya	0.452237	0.0502084	9.00718	FALSE	4	FALSE
Russia_SeimaTurbino_I32369	Russia_Srubnaya+Tyumen_HG+BMAC+Yakutia_LNBA	0.0140255	Tyumen_HG	0.495868	0.026238	18.8989	FALSE	4	FALSE
Russia_SeimaTurbino_I32369	Russia_Srubnaya+Tyumen_HG+BMAC+Yakutia_LNBA	0.0140255	Yakutia_LNBA	0.111091	0.0145083	7.65708	FALSE	4	FALSE
Russia_SeimaTurbino_I32369	Russia_Srubnaya+Tyumen_HG+EHG+Yakutia_LNBA	0.0100584	EHG	-0.0296496	0.242733	-0.122149	FALSE	4	FALSE
Russia_SeimaTurbino_I32369	Russia_Srubnaya+Tyumen_HG+EHG+Yakutia_LNBA	0.0100584	Russia_Srubnaya	0.390653	0.0965643	4.04553	FALSE	4	FALSE
Russia_SeimaTurbino_I32369	Russia_Srubnaya+Tyumen_HG+EHG+Yakutia_LNBA	0.0100584	Tyumen_HG	0.532234	0.157378	3.38188	FALSE	4	FALSE
Russia_SeimaTurbino_I32369	Russia_Srubnaya+Tyumen_HG+EHG+Yakutia_LNBA	0.0100584	Yakutia_LNBA	0.106762	0.016072	6.64273	FALSE	4	FALSE
Russia_SeimaTurbino_I32369	Russia_Srubnaya+Tyumen_HG+Mongolia_N_North+Yakutia_LNBA	0.00873385	Mongolia_N_North	-0.0323118	0.0965429	-0.334689	FALSE	4	FALSE
Russia_SeimaTurbino_I32369	Russia_Srubnaya+Tyumen_HG+Mongolia_N_North+Yakutia_LNBA	0.00873385	Russia_Srubnaya	0.383298	0.0226665	16.9103	FALSE	4	FALSE
Russia_SeimaTurbino_I32369	Russia_Srubnaya+Tyumen_HG+Mongolia_N_North+Yakutia_LNBA	0.00873385	Tyumen_HG	0.506182	0.0274415	18.4458	FALSE	4	FALSE
Russia_SeimaTurbino_I32369	Russia_Srubnaya+Tyumen_HG+Mongolia_N_North+Yakutia_LNBA	0.00873385	Yakutia_LNBA	0.142832	0.0997402	1.43204	FALSE	4	FALSE
Russia_SeimaTurbino_I32369	Russia_Srubnaya+Hungary_EN_HG_Koros+EHG+Yakutia_LNBA	0.00357916	EHG	0.750139	0.0364354	20.5882	FALSE	4	FALSE
Russia_SeimaTurbino_I32369	Russia_Srubnaya+Hungary_EN_HG_Koros+EHG+Yakutia_LNBA	0.00357916	Hungary_EN_HG_Koros	-0.234491	0.0859174	-2.72926	FALSE	4	FALSE
Russia_SeimaTurbino_I32369	Russia_Srubnaya+Hungary_EN_HG_Koros+EHG+Yakutia_LNBA	0.00357916	Russia_Srubnaya	0.338733	0.0914952	3.70219	FALSE	4	FALSE
Russia_SeimaTurbino_I32369	Russia_Srubnaya+Hungary_EN_HG_Koros+EHG+Yakutia_LNBA	0.00357916	Yakutia_LNBA	0.145619	0.01387	10.4989	FALSE	4	FALSE
Russia_SeimaTurbino_I32369	Russia_Srubnaya+Tyumen_HG+BMAC+Mongolia_N_North	0.00318822	BMAC	-0.0804287	0.0400122	-2.0101	FALSE	4	FALSE
Russia_SeimaTurbino_I32369	Russia_Srubnaya+Tyumen_HG+BMAC+Mongolia_N_North	0.00318822	Mongolia_N_North	0.115777	0.0129517	8.93918	FALSE	4	FALSE
Russia_SeimaTurbino_I32369	Russia_Srubnaya+Tyumen_HG+BMAC+Mongolia_N_North	0.00318822	Russia_Srubnaya	0.467022	0.050562	9.23661	FALSE	4	FALSE
Russia_SeimaTurbino_I32369	Russia_Srubnaya+Tyumen_HG+BMAC+Mongolia_N_North	0.00318822	Tyumen_HG	0.497629	0.0250272	19.8836	FALSE	4	FALSE
Russia_SeimaTurbino_I32369	Russia_Srubnaya+Tyumen_HG+Mongolia_N_North+China_YR_MN	0.00205502	China_YR_MN	-0.0882435	0.0762862	-1.15674	FALSE	4	FALSE
Russia_SeimaTurbino_I32369	Russia_Srubnaya+Tyumen_HG+Mongolia_N_North+China_YR_MN	0.00205502	Mongolia_N_North	0.196356	0.0734278	2.67415	FALSE	4	FALSE
Russia_SeimaTurbino_I32369	Russia_Srubnaya+Tyumen_HG+Mongolia_N_North+China_YR_MN	0.00205502	Russia_Srubnaya	0.385154	0.025503	15.1023	FALSE	4	FALSE
Russia_SeimaTurbino_I32369	Russia_Srubnaya+Tyumen_HG+Mongolia_N_North+China_YR_MN	0.00205502	Tyumen_HG	0.506733	0.0263735	19.2137	FALSE	4	FALSE
Russia_SeimaTurbino_I32369	Russia_Srubnaya+Hungary_EN_HG_Koros+EHG+Mongolia_N_North	0.000977563	EHG	0.766037	0.0361796	21.1732	FALSE	4	FALSE
Russia_SeimaTurbino_I32369	Russia_Srubnaya+Hungary_EN_HG_Koros+EHG+Mongolia_N_North	0.000977563	Hungary_EN_HG_Koros	-0.217203	0.0839116	-2.58848	FALSE	4	FALSE
Russia_SeimaTurbino_I32369	Russia_Srubnaya+Hungary_EN_HG_Koros+EHG+Mongolia_N_North	0.000977563	Mongolia_N_North	0.145599	0.0124891	11.658	FALSE	4	FALSE
Russia_SeimaTurbino_I32369	Russia_Srubnaya+Hungary_EN_HG_Koros+EHG+Mongolia_N_North	0.000977563	Russia_Srubnaya	0.305567	0.0892824	3.42248	FALSE	4	FALSE
Russia_SeimaTurbino_I32369	Russia_Srubnaya+Tyumen_HG+BMAC+China_YR_MN	0.000267956	BMAC	-0.0861593	0.0405272	-2.12596	FALSE	4	FALSE
Russia_SeimaTurbino_I32369	Russia_Srubnaya+Tyumen_HG+BMAC+China_YR_MN	0.000267956	China_YR_MN	0.116748	0.0136516	8.55196	FALSE	4	FALSE
Russia_SeimaTurbino_I32369	Russia_Srubnaya+Tyumen_HG+BMAC+China_YR_MN	0.000267956	Russia_Srubnaya	0.452687	0.0508616	8.90037	FALSE	4	FALSE
Russia_SeimaTurbino_I32369	Russia_Srubnaya+Tyumen_HG+BMAC+China_YR_MN	0.000267956	Tyumen_HG	0.516724	0.0242739	21.2873	FALSE	4	FALSE
Russia_SeimaTurbino_I32369	Russia_Srubnaya+Hungary_EN_HG_Koros+EHG+China_YR_MN	3.39401e-05	China_YR_MN	0.151603	0.0134992	11.2305	FALSE	4	FALSE
Russia_SeimaTurbino_I32369	Russia_Srubnaya+Hungary_EN_HG_Koros+EHG+China_YR_MN	3.39401e-05	EHG	0.793393	0.0361916	21.922	FALSE	4	FALSE
Russia_SeimaTurbino_I32369	Russia_Srubnaya+Hungary_EN_HG_Koros+EHG+China_YR_MN	3.39401e-05	Hungary_EN_HG_Koros	-0.220668	0.0921918	-2.39357	FALSE	4	FALSE
Russia_SeimaTurbino_I32369	Russia_Srubnaya+Hungary_EN_HG_Koros+EHG+China_YR_MN	3.39401e-05	Russia_Srubnaya	0.275672	0.0984034	2.80144	FALSE	4	FALSE
Russia_SeimaTurbino_I32369	Russia_Srubnaya+EHG+Mongolia_N_North+China_YR_MN	2.18981e-05	China_YR_MN	-0.054557	0.0823283	-0.662676	FALSE	4	FALSE
Russia_SeimaTurbino_I32369	Russia_Srubnaya+EHG+Mongolia_N_North+China_YR_MN	2.18981e-05	EHG	0.753041	0.0375816	20.0375	FALSE	4	FALSE
Russia_SeimaTurbino_I32369	Russia_Srubnaya+EHG+Mongolia_N_North+China_YR_MN	2.18981e-05	Mongolia_N_North	0.19423	0.0763229	2.54485	FALSE	4	FALSE
Russia_SeimaTurbino_I32369	Russia_Srubnaya+EHG+Mongolia_N_North+China_YR_MN	2.18981e-05	Russia_Srubnaya	0.107286	0.0401602	2.67144	FALSE	4	FALSE
Russia_SeimaTurbino_I32369	Russia_Srubnaya+BMAC+EHG+China_YR_MN	1.50157e-06	BMAC	0.0783005	0.0501119	1.56251	FALSE	4	FALSE
Russia_SeimaTurbino_I32369	Russia_Srubnaya+BMAC+EHG+China_YR_MN	1.50157e-06	China_YR_MN	0.149313	0.0136806	10.9143	FALSE	4	FALSE
Russia_SeimaTurbino_I32369	Russia_Srubnaya+BMAC+EHG+China_YR_MN	1.50157e-06	EHG	0.809917	0.0427706	18.9363	FALSE	4	FALSE
Russia_SeimaTurbino_I32369	Russia_Srubnaya+BMAC+EHG+China_YR_MN	1.50157e-06	Russia_Srubnaya	-0.0375308	0.0801741	-0.468116	FALSE	4	FALSE
Russia_SeimaTurbino_I32369	Russia_Srubnaya+BMAC+Hungary_EN_HG_Koros+Mongolia_N_North	9.69413e-10	BMAC	-1.52676	0.231363	-6.59899	FALSE	4	FALSE
Russia_SeimaTurbino_I32369	Russia_Srubnaya+BMAC+Hungary_EN_HG_Koros+Mongolia_N_North	9.69413e-10	Hungary_EN_HG_Koros	-2.86928	0.497742	-5.7646	FALSE	4	FALSE
Russia_SeimaTurbino_I32369	Russia_Srubnaya+BMAC+Hungary_EN_HG_Koros+Mongolia_N_North	9.69413e-10	Mongolia_N_North	0.263776	0.038367	6.87507	FALSE	4	FALSE
Russia_SeimaTurbino_I32369	Russia_Srubnaya+BMAC+Hungary_EN_HG_Koros+Mongolia_N_North	9.69413e-10	Russia_Srubnaya	5.13227	0.684504	7.49779	FALSE	4	FALSE
Russia_SeimaTurbino_I32369	Russia_Srubnaya+BMAC+Hungary_EN_HG_Koros+Yakutia_LNBA	5.5149e-10	BMAC	-1.42891	0.216746	-6.59257	FALSE	4	FALSE
Russia_SeimaTurbino_I32369	Russia_Srubnaya+BMAC+Hungary_EN_HG_Koros+Yakutia_LNBA	5.5149e-10	Hungary_EN_HG_Koros	-2.71762	0.470302	-5.77846	FALSE	4	FALSE
Russia_SeimaTurbino_I32369	Russia_Srubnaya+BMAC+Hungary_EN_HG_Koros+Yakutia_LNBA	5.5149e-10	Russia_Srubnaya	4.88375	0.647418	7.54343	FALSE	4	FALSE
Russia_SeimaTurbino_I32369	Russia_Srubnaya+BMAC+Hungary_EN_HG_Koros+Yakutia_LNBA	5.5149e-10	Yakutia_LNBA	0.262781	0.0390626	6.72718	FALSE	4	FALSE
Russia_SeimaTurbino_I32369	Russia_Srubnaya+BMAC+Hungary_EN_HG_Koros+China_YR_MN	1.63232e-10	BMAC	-1.64332	0.256458	-6.40777	FALSE	4	FALSE
Russia_SeimaTurbino_I32369	Russia_Srubnaya+BMAC+Hungary_EN_HG_Koros+China_YR_MN	1.63232e-10	China_YR_MN	0.277427	0.0445549	6.22663	FALSE	4	FALSE
Russia_SeimaTurbino_I32369	Russia_Srubnaya+BMAC+Hungary_EN_HG_Koros+China_YR_MN	1.63232e-10	Hungary_EN_HG_Koros	-3.14101	0.558824	-5.62075	FALSE	4	FALSE
Russia_SeimaTurbino_I32369	Russia_Srubnaya+BMAC+Hungary_EN_HG_Koros+China_YR_MN	1.63232e-10	Russia_Srubnaya	5.50691	0.766153	7.18773	FALSE	4	FALSE
Russia_SeimaTurbino_I32369	Russia_Srubnaya+Altai_N_7.5-6kya+BMAC+China_YR_MN	1.09992e-10	Altai_N_7.5-6kya	0.550735	0.0283966	19.3944	FALSE	4	FALSE
Russia_SeimaTurbino_I32369	Russia_Srubnaya+Altai_N_7.5-6kya+BMAC+China_YR_MN	1.09992e-10	BMAC	-0.132395	0.0421651	-3.13991	FALSE	4	FALSE
Russia_SeimaTurbino_I32369	Russia_Srubnaya+Altai_N_7.5-6kya+BMAC+China_YR_MN	1.09992e-10	China_YR_MN	-0.0911118	0.0203464	-4.47804	FALSE	4	FALSE
Russia_SeimaTurbino_I32369	Russia_Srubnaya+Altai_N_7.5-6kya+BMAC+China_YR_MN	1.09992e-10	Russia_Srubnaya	0.672771	0.0496941	13.5382	FALSE	4	FALSE
Russia_SeimaTurbino_I32369	Russia_Srubnaya+Altai_N_7.5-6kya+Mongolia_N_North+Yakutia_LNBA	3.44103e-11	Altai_N_7.5-6kya	0.579951	0.0333809	17.3738	FALSE	4	FALSE
Russia_SeimaTurbino_I32369	Russia_Srubnaya+Altai_N_7.5-6kya+Mongolia_N_North+Yakutia_LNBA	3.44103e-11	Mongolia_N_North	-0.296093	0.11355	-2.60761	FALSE	4	FALSE
Russia_SeimaTurbino_I32369	Russia_Srubnaya+Altai_N_7.5-6kya+Mongolia_N_North+Yakutia_LNBA	3.44103e-11	Russia_Srubnaya	0.526265	0.0184369	28.5442	FALSE	4	FALSE
Russia_SeimaTurbino_I32369	Russia_Srubnaya+Altai_N_7.5-6kya+Mongolia_N_North+Yakutia_LNBA	3.44103e-11	Yakutia_LNBA	0.189876	0.120286	1.57854	FALSE	4	FALSE
Russia_SeimaTurbino_I32369	Russia_Srubnaya+Altai_N_7.5-6kya+China_YR_MN+Yakutia_LNBA	2.07147e-11	Altai_N_7.5-6kya	0.576578	0.033388	17.269	FALSE	4	FALSE
Russia_SeimaTurbino_I32369	Russia_Srubnaya+Altai_N_7.5-6kya+China_YR_MN+Yakutia_LNBA	2.07147e-11	China_YR_MN	-0.154406	0.0519857	-2.97017	FALSE	4	FALSE
Russia_SeimaTurbino_I32369	Russia_Srubnaya+Altai_N_7.5-6kya+China_YR_MN+Yakutia_LNBA	2.07147e-11	Russia_Srubnaya	0.538606	0.0193714	27.8042	FALSE	4	FALSE
Russia_SeimaTurbino_I32369	Russia_Srubnaya+Altai_N_7.5-6kya+China_YR_MN+Yakutia_LNBA	2.07147e-11	Yakutia_LNBA	0.0392232	0.0585498	0.669912	FALSE	4	FALSE
Russia_SeimaTurbino_I32369	Russia_Srubnaya+Altai_N_7.5-6kya+BMAC+Yakutia_LNBA	2.03179e-11	Altai_N_7.5-6kya	0.564201	0.0338136	16.6856	FALSE	4	FALSE
Russia_SeimaTurbino_I32369	Russia_Srubnaya+Altai_N_7.5-6kya+BMAC+Yakutia_LNBA	2.03179e-11	BMAC	-0.134536	0.042344	-3.17721	FALSE	4	FALSE
Russia_SeimaTurbino_I32369	Russia_Srubnaya+Altai_N_7.5-6kya+BMAC+Yakutia_LNBA	2.03179e-11	Russia_Srubnaya	0.668334	0.0502119	13.3103	FALSE	4	FALSE
Russia_SeimaTurbino_I32369	Russia_Srubnaya+Altai_N_7.5-6kya+BMAC+Yakutia_LNBA	2.03179e-11	Yakutia_LNBA	-0.0979988	0.02413	-4.06129	FALSE	4	FALSE
Russia_SeimaTurbino_I32369	Russia_Srubnaya+Altai_N_7.5-6kya+Hungary_EN_HG_Koros+China_YR_MN	6.77961e-12	Altai_N_7.5-6kya	0.596874	0.0283051	21.0871	FALSE	4	FALSE
Russia_SeimaTurbino_I32369	Russia_Srubnaya+Altai_N_7.5-6kya+Hungary_EN_HG_Koros+China_YR_MN	6.77961e-12	China_YR_MN	-0.122716	0.0212363	-5.77861	FALSE	4	FALSE
Russia_SeimaTurbino_I32369	Russia_Srubnaya+Altai_N_7.5-6kya+Hungary_EN_HG_Koros+China_YR_MN	6.77961e-12	Hungary_EN_HG_Koros	0.144139	0.104841	1.37483	FALSE	4	FALSE
Russia_SeimaTurbino_I32369	Russia_Srubnaya+Altai_N_7.5-6kya+Hungary_EN_HG_Koros+China_YR_MN	6.77961e-12	Russia_Srubnaya	0.381703	0.106581	3.58133	FALSE	4	FALSE
Russia_SeimaTurbino_I32369	Russia_Srubnaya+Altai_N_7.5-6kya+BMAC+Mongolia_N_North	5.38182e-12	Altai_N_7.5-6kya	0.548633	0.031141	17.6177	FALSE	4	FALSE
Russia_SeimaTurbino_I32369	Russia_Srubnaya+Altai_N_7.5-6kya+BMAC+Mongolia_N_North	5.38182e-12	BMAC	-0.138801	0.0423026	-3.28114	FALSE	4	FALSE
Russia_SeimaTurbino_I32369	Russia_Srubnaya+Altai_N_7.5-6kya+BMAC+Mongolia_N_North	5.38182e-12	Mongolia_N_North	-0.0785211	0.0205967	-3.81232	FALSE	4	FALSE
Russia_SeimaTurbino_I32369	Russia_Srubnaya+Altai_N_7.5-6kya+BMAC+Mongolia_N_North	5.38182e-12	Russia_Srubnaya	0.668689	0.0504479	13.255	FALSE	4	FALSE
Russia_SeimaTurbino_I32369	Russia_Srubnaya+Altai_N_7.5-6kya+Mongolia_N_North+China_YR_MN	3.03604e-12	Altai_N_7.5-6kya	0.570087	0.0310262	18.3744	FALSE	4	FALSE
Russia_SeimaTurbino_I32369	Russia_Srubnaya+Altai_N_7.5-6kya+Mongolia_N_North+China_YR_MN	3.03604e-12	China_YR_MN	-0.208255	0.0862709	-2.41397	FALSE	4	FALSE
Russia_SeimaTurbino_I32369	Russia_Srubnaya+Altai_N_7.5-6kya+Mongolia_N_North+China_YR_MN	3.03604e-12	Mongolia_N_North	0.100308	0.0863356	1.16184	FALSE	4	FALSE
Russia_SeimaTurbino_I32369	Russia_Srubnaya+Altai_N_7.5-6kya+Mongolia_N_North+China_YR_MN	3.03604e-12	Russia_Srubnaya	0.53786	0.0209504	25.673	FALSE	4	FALSE
Russia_SeimaTurbino_I32369	Russia_Srubnaya+Altai_N_7.5-6kya+Hungary_EN_HG_Koros+Yakutia_LNBA	7.17037e-13	Altai_N_7.5-6kya	0.618501	0.0350162	17.6633	FALSE	4	FALSE
Russia_SeimaTurbino_I32369	Russia_Srubnaya+Altai_N_7.5-6kya+Hungary_EN_HG_Koros+Yakutia_LNBA	7.17037e-13	Hungary_EN_HG_Koros	0.145687	0.104849	1.3895	FALSE	4	FALSE
Russia_SeimaTurbino_I32369	Russia_Srubnaya+Altai_N_7.5-6kya+Hungary_EN_HG_Koros+Yakutia_LNBA	7.17037e-13	Russia_Srubnaya	0.368751	0.109391	3.37095	FALSE	4	FALSE
Russia_SeimaTurbino_I32369	Russia_Srubnaya+Altai_N_7.5-6kya+Hungary_EN_HG_Koros+Yakutia_LNBA	7.17037e-13	Yakutia_LNBA	-0.132939	0.025593	-5.19435	FALSE	4	FALSE
Russia_SeimaTurbino_I32369	Russia_Srubnaya+Altai_N_7.5-6kya+Hungary_EN_HG_Koros+Mongolia_N_North	3.0603e-13	Altai_N_7.5-6kya	0.60416	0.0323681	18.6653	FALSE	4	FALSE
Russia_SeimaTurbino_I32369	Russia_Srubnaya+Altai_N_7.5-6kya+Hungary_EN_HG_Koros+Mongolia_N_North	3.0603e-13	Hungary_EN_HG_Koros	0.167378	0.112865	1.48299	FALSE	4	FALSE
Russia_SeimaTurbino_I32369	Russia_Srubnaya+Altai_N_7.5-6kya+Hungary_EN_HG_Koros+Mongolia_N_North	3.0603e-13	Mongolia_N_North	-0.113575	0.0224014	-5.06999	FALSE	4	FALSE
Russia_SeimaTurbino_I32369	Russia_Srubnaya+Altai_N_7.5-6kya+Hungary_EN_HG_Koros+Mongolia_N_North	3.0603e-13	Russia_Srubnaya	0.342037	0.116748	2.92971	FALSE	4	FALSE
Russia_SeimaTurbino_I32369	Russia_Srubnaya+Mongolia_N_North+China_YR_MN+Yakutia_LNBA	1.42315e-19	China_YR_MN	29.3418	61.7592	0.4751	FALSE	4	FALSE
Russia_SeimaTurbino_I32369	Russia_Srubnaya+Mongolia_N_North+China_YR_MN+Yakutia_LNBA	1.42315e-19	Mongolia_N_North	-58.5214	118.838	-0.492446	FALSE	4	FALSE
Russia_SeimaTurbino_I32369	Russia_Srubnaya+Mongolia_N_North+China_YR_MN+Yakutia_LNBA	1.42315e-19	Russia_Srubnaya	-1.44238	4.57012	-0.315612	FALSE	4	FALSE
Russia_SeimaTurbino_I32369	Russia_Srubnaya+Mongolia_N_North+China_YR_MN+Yakutia_LNBA	1.42315e-19	Yakutia_LNBA	31.622	61.7181	0.512362	FALSE	4	FALSE
Russia_SeimaTurbino_I32369	Russia_Srubnaya+Hungary_EN_HG_Koros+Mongolia_N_North+Yakutia_LNBA	2.63375e-35	Hungary_EN_HG_Koros	-2.64013	3.65727	-0.721885	FALSE	4	FALSE
Russia_SeimaTurbino_I32369	Russia_Srubnaya+Hungary_EN_HG_Koros+Mongolia_N_North+Yakutia_LNBA	2.63375e-35	Mongolia_N_North	-2.01297	2.50276	-0.8043	FALSE	4	FALSE
Russia_SeimaTurbino_I32369	Russia_Srubnaya+Hungary_EN_HG_Koros+Mongolia_N_North+Yakutia_LNBA	2.63375e-35	Russia_Srubnaya	3.37579	3.69472	0.913679	FALSE	4	FALSE
Russia_SeimaTurbino_I32369	Russia_Srubnaya+Hungary_EN_HG_Koros+Mongolia_N_North+Yakutia_LNBA	2.63375e-35	Yakutia_LNBA	2.27732	2.54341	0.895379	FALSE	4	FALSE
Russia_SeimaTurbino_I32369	Russia_Srubnaya+Hungary_EN_HG_Koros+Mongolia_N_North+China_YR_MN	1.93125e-35	China_YR_MN	-1.77558	1.03295	-1.71895	FALSE	4	FALSE
Russia_SeimaTurbino_I32369	Russia_Srubnaya+Hungary_EN_HG_Koros+Mongolia_N_North+China_YR_MN	1.93125e-35	Hungary_EN_HG_Koros	-4.5684	2.19036	-2.08569	FALSE	4	FALSE
Russia_SeimaTurbino_I32369	Russia_Srubnaya+Hungary_EN_HG_Koros+Mongolia_N_North+China_YR_MN	1.93125e-35	Mongolia_N_North	1.92175	0.95087	2.02105	FALSE	4	FALSE
Russia_SeimaTurbino_I32369	Russia_Srubnaya+Hungary_EN_HG_Koros+Mongolia_N_North+China_YR_MN	1.93125e-35	Russia_Srubnaya	5.42223	2.12795	2.5481	FALSE	4	FALSE
Russia_SeimaTurbino_I32369	Russia_Srubnaya+Hungary_EN_HG_Koros+China_YR_MN+Yakutia_LNBA	1.11469e-35	China_YR_MN	-0.673981	0.325449	-2.07093	FALSE	4	FALSE
Russia_SeimaTurbino_I32369	Russia_Srubnaya+Hungary_EN_HG_Koros+China_YR_MN+Yakutia_LNBA	1.11469e-35	Hungary_EN_HG_Koros	-4.39015	1.93749	-2.2659	FALSE	4	FALSE
Russia_SeimaTurbino_I32369	Russia_Srubnaya+Hungary_EN_HG_Koros+China_YR_MN+Yakutia_LNBA	1.11469e-35	Russia_Srubnaya	5.17489	1.92286	2.69124	FALSE	4	FALSE
Russia_SeimaTurbino_I32369	Russia_Srubnaya+Hungary_EN_HG_Koros+China_YR_MN+Yakutia_LNBA	1.11469e-35	Yakutia_LNBA	0.889245	0.315243	2.82083	FALSE	4	FALSE
Russia_SeimaTurbino_I32369	Russia_Srubnaya+BMAC+Mongolia_N_North+Yakutia_LNBA	5.60156e-41	BMAC	0.358066	0.272948	1.31185	FALSE	4	FALSE
Russia_SeimaTurbino_I32369	Russia_Srubnaya+BMAC+Mongolia_N_North+Yakutia_LNBA	5.60156e-41	Mongolia_N_North	-5.00525	1.36142	-3.67648	FALSE	4	FALSE
Russia_SeimaTurbino_I32369	Russia_Srubnaya+BMAC+Mongolia_N_North+Yakutia_LNBA	5.60156e-41	Russia_Srubnaya	0.323264	0.290003	1.11469	FALSE	4	FALSE
Russia_SeimaTurbino_I32369	Russia_Srubnaya+BMAC+Mongolia_N_North+Yakutia_LNBA	5.60156e-41	Yakutia_LNBA	5.32392	1.37784	3.86397	FALSE	4	FALSE
Russia_SeimaTurbino_I32369	Russia_Srubnaya+BMAC+Mongolia_N_North+China_YR_MN	2.22258e-52	BMAC	-0.138108	0.197398	-0.699642	FALSE	4	FALSE
Russia_SeimaTurbino_I32369	Russia_Srubnaya+BMAC+Mongolia_N_North+China_YR_MN	2.22258e-52	China_YR_MN	-4.41889	1.46263	-3.02119	FALSE	4	FALSE
Russia_SeimaTurbino_I32369	Russia_Srubnaya+BMAC+Mongolia_N_North+China_YR_MN	2.22258e-52	Mongolia_N_North	4.35743	1.37432	3.17061	FALSE	4	FALSE
Russia_SeimaTurbino_I32369	Russia_Srubnaya+BMAC+Mongolia_N_North+China_YR_MN	2.22258e-52	Russia_Srubnaya	1.19957	0.146725	8.17562	FALSE	4	FALSE
Russia_SeimaTurbino_I32369	Russia_Srubnaya+BMAC+China_YR_MN+Yakutia_LNBA	7.58081e-73	BMAC	-0.375944	0.0555196	-6.77138	FALSE	4	FALSE
Russia_SeimaTurbino_I32369	Russia_Srubnaya+BMAC+China_YR_MN+Yakutia_LNBA	7.58081e-73	China_YR_MN	-0.455275	0.0965357	-4.71614	FALSE	4	FALSE
Russia_SeimaTurbino_I32369	Russia_Srubnaya+BMAC+China_YR_MN+Yakutia_LNBA	7.58081e-73	Russia_Srubnaya	1.18758	0.0594801	19.966	FALSE	4	FALSE
Russia_SeimaTurbino_I32369	Russia_Srubnaya+BMAC+China_YR_MN+Yakutia_LNBA	7.58081e-73	Yakutia_LNBA	0.643643	0.0940952	6.84034	FALSE	4	FALSE
Russia_SeimaTurbino_I32369	Russia_Srubnaya+Altai_N_7.5-6kya+Tyumen_HG+Mongolia_N_North+Yakutia_LNBA	0.328565	Altai_N_7.5-6kya	0.270935	0.0905583	2.99183	FALSE	5	FALSE
Russia_SeimaTurbino_I32369	Russia_Srubnaya+Altai_N_7.5-6kya+Tyumen_HG+Mongolia_N_North+Yakutia_LNBA	0.328565	Mongolia_N_North	-0.158833	0.0939389	-1.69081	FALSE	5	FALSE
Russia_SeimaTurbino_I32369	Russia_Srubnaya+Altai_N_7.5-6kya+Tyumen_HG+Mongolia_N_North+Yakutia_LNBA	0.328565	Russia_Srubnaya	0.470088	0.0326375	14.4033	FALSE	5	FALSE
Russia_SeimaTurbino_I32369	Russia_Srubnaya+Altai_N_7.5-6kya+Tyumen_HG+Mongolia_N_North+Yakutia_LNBA	0.328565	Tyumen_HG	0.225088	0.0880077	2.55759	FALSE	5	FALSE
Russia_SeimaTurbino_I32369	Russia_Srubnaya+Altai_N_7.5-6kya+Tyumen_HG+Mongolia_N_North+Yakutia_LNBA	0.328565	Yakutia_LNBA	0.192722	0.0907916	2.12268	FALSE	5	FALSE
Russia_SeimaTurbino_I32369	Russia_Srubnaya+Altai_N_7.5-6kya+Tyumen_HG+China_YR_MN+Yakutia_LNBA	0.252337	Altai_N_7.5-6kya	0.276061	0.0950874	2.90323	FALSE	5	FALSE
Russia_SeimaTurbino_I32369	Russia_Srubnaya+Altai_N_7.5-6kya+Tyumen_HG+China_YR_MN+Yakutia_LNBA	0.252337	China_YR_MN	-0.0856929	0.0562737	-1.52279	FALSE	5	FALSE
Russia_SeimaTurbino_I32369	Russia_Srubnaya+Altai_N_7.5-6kya+Tyumen_HG+China_YR_MN+Yakutia_LNBA	0.252337	Russia_Srubnaya	0.47829	0.0374176	12.7825	FALSE	5	FALSE
Russia_SeimaTurbino_I32369	Russia_Srubnaya+Altai_N_7.5-6kya+Tyumen_HG+China_YR_MN+Yakutia_LNBA	0.252337	Tyumen_HG	0.220155	0.0944169	2.33174	FALSE	5	FALSE
Russia_SeimaTurbino_I32369	Russia_Srubnaya+Altai_N_7.5-6kya+Tyumen_HG+China_YR_MN+Yakutia_LNBA	0.252337	Yakutia_LNBA	0.111186	0.0514564	2.16078	FALSE	5	FALSE
Russia_SeimaTurbino_I32369	Russia_Srubnaya+Altai_N_7.5-6kya+Tyumen_HG+BMAC+Yakutia_LNBA	0.157832	Altai_N_7.5-6kya	0.207305	0.0783215	2.64685	FALSE	5	FALSE
Russia_SeimaTurbino_I32369	Russia_Srubnaya+Altai_N_7.5-6kya+Tyumen_HG+BMAC+Yakutia_LNBA	0.157832	BMAC	-0.0445077	0.0391693	-1.13629	FALSE	5	FALSE
Russia_SeimaTurbino_I32369	Russia_Srubnaya+Altai_N_7.5-6kya+Tyumen_HG+BMAC+Yakutia_LNBA	0.157832	Russia_Srubnaya	0.495396	0.0512972	9.65737	FALSE	5	FALSE
Russia_SeimaTurbino_I32369	Russia_Srubnaya+Altai_N_7.5-6kya+Tyumen_HG+BMAC+Yakutia_LNBA	0.157832	Tyumen_HG	0.290176	0.0730059	3.97469	FALSE	5	FALSE
Russia_SeimaTurbino_I32369	Russia_Srubnaya+Altai_N_7.5-6kya+Tyumen_HG+BMAC+Yakutia_LNBA	0.157832	Yakutia_LNBA	0.0516306	0.0310564	1.66248	FALSE	5	FALSE
Russia_SeimaTurbino_I32369	Russia_Srubnaya+Tyumen_HG+BMAC+EHG+Yakutia_LNBA	0.10142	BMAC	-0.239237	0.181778	-1.31609	FALSE	5	FALSE
Russia_SeimaTurbino_I32369	Russia_Srubnaya+Tyumen_HG+BMAC+EHG+Yakutia_LNBA	0.10142	EHG	-0.857036	0.790075	-1.08475	FALSE	5	FALSE
Russia_SeimaTurbino_I32369	Russia_Srubnaya+Tyumen_HG+BMAC+EHG+Yakutia_LNBA	0.10142	Russia_Srubnaya	0.986364	0.505882	1.94979	FALSE	5	FALSE
Russia_SeimaTurbino_I32369	Russia_Srubnaya+Tyumen_HG+BMAC+EHG+Yakutia_LNBA	0.10142	Tyumen_HG	1.01966	0.483549	2.10869	FALSE	5	FALSE
Russia_SeimaTurbino_I32369	Russia_Srubnaya+Tyumen_HG+BMAC+EHG+Yakutia_LNBA	0.10142	Yakutia_LNBA	0.0902527	0.0272421	3.31299	FALSE	5	FALSE
Russia_SeimaTurbino_I32369	Russia_Srubnaya+Altai_N_7.5-6kya+Hungary_EN_HG_Koros+EHG+Yakutia_LNBA	0.0705583	Altai_N_7.5-6kya	0.144534	0.069308	2.08539	FALSE	5	FALSE
Russia_SeimaTurbino_I32369	Russia_Srubnaya+Altai_N_7.5-6kya+Hungary_EN_HG_Koros+EHG+Yakutia_LNBA	0.0705583	EHG	0.576648	0.0807199	7.14381	FALSE	5	FALSE
Russia_SeimaTurbino_I32369	Russia_Srubnaya+Altai_N_7.5-6kya+Hungary_EN_HG_Koros+EHG+Yakutia_LNBA	0.0705583	Hungary_EN_HG_Koros	-0.125291	0.0825854	-1.51711	FALSE	5	FALSE
Russia_SeimaTurbino_I32369	Russia_Srubnaya+Altai_N_7.5-6kya+Hungary_EN_HG_Koros+EHG+Yakutia_LNBA	0.0705583	Russia_Srubnaya	0.323436	0.076701	4.21684	FALSE	5	FALSE
Russia_SeimaTurbino_I32369	Russia_Srubnaya+Altai_N_7.5-6kya+Hungary_EN_HG_Koros+EHG+Yakutia_LNBA	0.0705583	Yakutia_LNBA	0.0806727	0.0354122	2.2781	FALSE	5	FALSE
Russia_SeimaTurbino_I32369	Russia_Srubnaya+Tyumen_HG+BMAC+EHG+Mongolia_N_North	0.0571333	BMAC	-0.320736	0.217348	-1.47568	FALSE	5	FALSE
Russia_SeimaTurbino_I32369	Russia_Srubnaya+Tyumen_HG+BMAC+EHG+Mongolia_N_North	0.0571333	EHG	-1.14185	0.975342	-1.17072	FALSE	5	FALSE
Russia_SeimaTurbino_I32369	Russia_Srubnaya+Tyumen_HG+BMAC+EHG+Mongolia_N_North	0.0571333	Mongolia_N_North	0.0909175	0.0293101	3.10192	FALSE	5	FALSE
Russia_SeimaTurbino_I32369	Russia_Srubnaya+Tyumen_HG+BMAC+EHG+Mongolia_N_North	0.0571333	Russia_Srubnaya	1.17822	0.617493	1.90808	FALSE	5	FALSE
Russia_SeimaTurbino_I32369	Russia_Srubnaya+Tyumen_HG+BMAC+EHG+Mongolia_N_North	0.0571333	Tyumen_HG	1.19345	0.595105	2.00544	FALSE	5	FALSE
Russia_SeimaTurbino_I32369	Russia_Srubnaya+Altai_N_7.5-6kya+Tyumen_HG+Mongolia_N_North+China_YR_MN	0.0445415	Altai_N_7.5-6kya	0.27081	0.101659	2.66391	FALSE	5	FALSE
Russia_SeimaTurbino_I32369	Russia_Srubnaya+Altai_N_7.5-6kya+Tyumen_HG+Mongolia_N_North+China_YR_MN	0.0445415	China_YR_MN	-0.130548	0.0747881	-1.74557	FALSE	5	FALSE
Russia_SeimaTurbino_I32369	Russia_Srubnaya+Altai_N_7.5-6kya+Tyumen_HG+Mongolia_N_North+China_YR_MN	0.0445415	Mongolia_N_North	0.156472	0.0682352	2.29313	FALSE	5	FALSE
Russia_SeimaTurbino_I32369	Russia_Srubnaya+Altai_N_7.5-6kya+Tyumen_HG+Mongolia_N_North+China_YR_MN	0.0445415	Russia_Srubnaya	0.472512	0.0389557	12.1295	FALSE	5	FALSE
Russia_SeimaTurbino_I32369	Russia_Srubnaya+Altai_N_7.5-6kya+Tyumen_HG+Mongolia_N_North+China_YR_MN	0.0445415	Tyumen_HG	0.230753	0.100175	2.30349	FALSE	5	FALSE
Russia_SeimaTurbino_I32369	Russia_Srubnaya+Altai_N_7.5-6kya+EHG+Mongolia_N_North+Yakutia_LNBA	0.0268021	Altai_N_7.5-6kya	0.199724	0.0607689	3.28662	FALSE	5	FALSE
Russia_SeimaTurbino_I32369	Russia_Srubnaya+Altai_N_7.5-6kya+EHG+Mongolia_N_North+Yakutia_LNBA	0.0268021	EHG	0.506513	0.0726916	6.96797	FALSE	5	FALSE
Russia_SeimaTurbino_I32369	Russia_Srubnaya+Altai_N_7.5-6kya+EHG+Mongolia_N_North+Yakutia_LNBA	0.0268021	Mongolia_N_North	-0.0670003	0.0867758	-0.772109	FALSE	5	FALSE
Russia_SeimaTurbino_I32369	Russia_Srubnaya+Altai_N_7.5-6kya+EHG+Mongolia_N_North+Yakutia_LNBA	0.0268021	Russia_Srubnaya	0.236189	0.0461778	5.11478	FALSE	5	FALSE
Russia_SeimaTurbino_I32369	Russia_Srubnaya+Altai_N_7.5-6kya+EHG+Mongolia_N_North+Yakutia_LNBA	0.0268021	Yakutia_LNBA	0.124574	0.0900955	1.38269	FALSE	5	FALSE
Russia_SeimaTurbino_I32369	Russia_Srubnaya+Altai_N_7.5-6kya+Tyumen_HG+BMAC+Mongolia_N_North	0.0197165	Altai_N_7.5-6kya	0.20227	0.0865485	2.33708	FALSE	5	FALSE
Russia_SeimaTurbino_I32369	Russia_Srubnaya+Altai_N_7.5-6kya+Tyumen_HG+BMAC+Mongolia_N_North	0.0197165	BMAC	-0.0606087	0.0395293	-1.53326	FALSE	5	FALSE
Russia_SeimaTurbino_I32369	Russia_Srubnaya+Altai_N_7.5-6kya+Tyumen_HG+BMAC+Mongolia_N_North	0.0197165	Mongolia_N_North	0.0590915	0.0314679	1.87783	FALSE	5	FALSE
Russia_SeimaTurbino_I32369	Russia_Srubnaya+Altai_N_7.5-6kya+Tyumen_HG+BMAC+Mongolia_N_North	0.0197165	Russia_Srubnaya	0.506227	0.0518253	9.76795	FALSE	5	FALSE
Russia_SeimaTurbino_I32369	Russia_Srubnaya+Altai_N_7.5-6kya+Tyumen_HG+BMAC+Mongolia_N_North	0.0197165	Tyumen_HG	0.29302	0.0822676	3.56178	FALSE	5	FALSE
Russia_SeimaTurbino_I32369	Russia_Srubnaya+Altai_N_7.5-6kya+EHG+China_YR_MN+Yakutia_LNBA	0.0178564	Altai_N_7.5-6kya	0.198778	0.0605714	3.28171	FALSE	5	FALSE
Russia_SeimaTurbino_I32369	Russia_Srubnaya+Altai_N_7.5-6kya+EHG+China_YR_MN+Yakutia_LNBA	0.0178564	China_YR_MN	-0.0198884	0.0506888	-0.392363	FALSE	5	FALSE
Russia_SeimaTurbino_I32369	Russia_Srubnaya+Altai_N_7.5-6kya+EHG+China_YR_MN+Yakutia_LNBA	0.0178564	EHG	0.510699	0.0739601	6.90506	FALSE	5	FALSE
Russia_SeimaTurbino_I32369	Russia_Srubnaya+Altai_N_7.5-6kya+EHG+China_YR_MN+Yakutia_LNBA	0.0178564	Russia_Srubnaya	0.234421	0.0490144	4.7827	FALSE	5	FALSE
Russia_SeimaTurbino_I32369	Russia_Srubnaya+Altai_N_7.5-6kya+EHG+China_YR_MN+Yakutia_LNBA	0.0178564	Yakutia_LNBA	0.0759902	0.0534553	1.42156	FALSE	5	FALSE
Russia_SeimaTurbino_I32369	Russia_Srubnaya+Altai_N_7.5-6kya+Tyumen_HG+EHG+China_YR_MN	0.0173388	Altai_N_7.5-6kya	0.353481	0.115807	3.05233	FALSE	5	FALSE
Russia_SeimaTurbino_I32369	Russia_Srubnaya+Altai_N_7.5-6kya+Tyumen_HG+EHG+China_YR_MN	0.0173388	China_YR_MN	0.00865927	0.0407421	0.212539	FALSE	5	FALSE
Russia_SeimaTurbino_I32369	Russia_Srubnaya+Altai_N_7.5-6kya+Tyumen_HG+EHG+China_YR_MN	0.0173388	EHG	0.340708	0.251528	1.35456	FALSE	5	FALSE
Russia_SeimaTurbino_I32369	Russia_Srubnaya+Altai_N_7.5-6kya+Tyumen_HG+EHG+China_YR_MN	0.0173388	Russia_Srubnaya	0.33899	0.0930188	3.64432	FALSE	5	FALSE
Russia_SeimaTurbino_I32369	Russia_Srubnaya+Altai_N_7.5-6kya+Tyumen_HG+EHG+China_YR_MN	0.0173388	Tyumen_HG	-0.0418384	0.230688	-0.181364	FALSE	5	FALSE
Russia_SeimaTurbino_I32369	Russia_Srubnaya+Tyumen_HG+BMAC+Hungary_EN_HG_Koros+Yakutia_LNBA	0.0168389	BMAC	-0.126398	0.0752786	-1.67907	FALSE	5	FALSE
Russia_SeimaTurbino_I32369	Russia_Srubnaya+Tyumen_HG+BMAC+Hungary_EN_HG_Koros+Yakutia_LNBA	0.0168389	Hungary_EN_HG_Koros	-0.148238	0.14342	-1.03359	FALSE	5	FALSE
Russia_SeimaTurbino_I32369	Russia_Srubnaya+Tyumen_HG+BMAC+Hungary_EN_HG_Koros+Yakutia_LNBA	0.0168389	Russia_Srubnaya	0.687374	0.228712	3.00542	FALSE	5	FALSE
Russia_SeimaTurbino_I32369	Russia_Srubnaya+Tyumen_HG+BMAC+Hungary_EN_HG_Koros+Yakutia_LNBA	0.0168389	Tyumen_HG	0.466239	0.036717	12.6982	FALSE	5	FALSE
Russia_SeimaTurbino_I32369	Russia_Srubnaya+Tyumen_HG+BMAC+Hungary_EN_HG_Koros+Yakutia_LNBA	0.0168389	Yakutia_LNBA	0.121023	0.0173411	6.97894	FALSE	5	FALSE
Russia_SeimaTurbino_I32369	Russia_Srubnaya+Altai_N_7.5-6kya+Hungary_EN_HG_Koros+EHG+Mongolia_N_North	0.0104362	Altai_N_7.5-6kya	0.137334	0.0690773	1.98811	FALSE	5	FALSE
Russia_SeimaTurbino_I32369	Russia_Srubnaya+Altai_N_7.5-6kya+Hungary_EN_HG_Koros+EHG+Mongolia_N_North	0.0104362	EHG	0.590942	0.0850281	6.94996	FALSE	5	FALSE
Russia_SeimaTurbino_I32369	Russia_Srubnaya+Altai_N_7.5-6kya+Hungary_EN_HG_Koros+EHG+Mongolia_N_North	0.0104362	Hungary_EN_HG_Koros	-0.110862	0.083571	-1.32656	FALSE	5	FALSE
Russia_SeimaTurbino_I32369	Russia_Srubnaya+Altai_N_7.5-6kya+Hungary_EN_HG_Koros+EHG+Mongolia_N_North	0.0104362	Mongolia_N_North	0.0876222	0.0329028	2.66306	FALSE	5	FALSE
Russia_SeimaTurbino_I32369	Russia_Srubnaya+Altai_N_7.5-6kya+Hungary_EN_HG_Koros+EHG+Mongolia_N_North	0.0104362	Russia_Srubnaya	0.294964	0.077141	3.82369	FALSE	5	FALSE
Russia_SeimaTurbino_I32369	Russia_Srubnaya+Altai_N_7.5-6kya+Tyumen_HG+BMAC+China_YR_MN	0.0075598	Altai_N_7.5-6kya	0.276534	0.0956977	2.88966	FALSE	5	FALSE
Russia_SeimaTurbino_I32369	Russia_Srubnaya+Altai_N_7.5-6kya+Tyumen_HG+BMAC+China_YR_MN	0.0075598	BMAC	-0.0580497	0.0403027	-1.44034	FALSE	5	FALSE
Russia_SeimaTurbino_I32369	Russia_Srubnaya+Altai_N_7.5-6kya+Tyumen_HG+BMAC+China_YR_MN	0.0075598	China_YR_MN	0.0299809	0.0364614	0.822263	FALSE	5	FALSE
Russia_SeimaTurbino_I32369	Russia_Srubnaya+Altai_N_7.5-6kya+Tyumen_HG+BMAC+China_YR_MN	0.0075598	Russia_Srubnaya	0.514738	0.0540429	9.52462	FALSE	5	FALSE
Russia_SeimaTurbino_I32369	Russia_Srubnaya+Altai_N_7.5-6kya+Tyumen_HG+BMAC+China_YR_MN	0.0075598	Tyumen_HG	0.236797	0.0935392	2.53152	FALSE	5	FALSE
Russia_SeimaTurbino_I32369	Russia_Srubnaya+Tyumen_HG+Hungary_EN_HG_Koros+EHG+Yakutia_LNBA	0.00573402	EHG	-0.220427	1.2434	-0.177277	FALSE	5	FALSE
Russia_SeimaTurbino_I32369	Russia_Srubnaya+Tyumen_HG+Hungary_EN_HG_Koros+EHG+Yakutia_LNBA	0.00573402	Hungary_EN_HG_Koros	0.0915486	0.429138	0.213332	FALSE	5	FALSE
Russia_SeimaTurbino_I32369	Russia_Srubnaya+Tyumen_HG+Hungary_EN_HG_Koros+EHG+Yakutia_LNBA	0.00573402	Russia_Srubnaya	0.369406	0.0975066	3.78853	FALSE	5	FALSE
Russia_SeimaTurbino_I32369	Russia_Srubnaya+Tyumen_HG+Hungary_EN_HG_Koros+EHG+Yakutia_LNBA	0.00573402	Tyumen_HG	0.662723	0.841951	0.787127	FALSE	5	FALSE
Russia_SeimaTurbino_I32369	Russia_Srubnaya+Tyumen_HG+Hungary_EN_HG_Koros+EHG+Yakutia_LNBA	0.00573402	Yakutia_LNBA	0.0967494	0.0621403	1.55695	FALSE	5	FALSE
Russia_SeimaTurbino_I32369	Russia_Srubnaya+Tyumen_HG+EHG+Mongolia_N_North+Yakutia_LNBA	0.00461393	EHG	-0.0312281	0.248951	-0.125439	FALSE	5	FALSE
Russia_SeimaTurbino_I32369	Russia_Srubnaya+Tyumen_HG+EHG+Mongolia_N_North+Yakutia_LNBA	0.00461393	Mongolia_N_North	-0.0293028	0.0997949	-0.293631	FALSE	5	FALSE
Russia_SeimaTurbino_I32369	Russia_Srubnaya+Tyumen_HG+EHG+Mongolia_N_North+Yakutia_LNBA	0.00461393	Russia_Srubnaya	0.394565	0.101284	3.89561	FALSE	5	FALSE
Russia_SeimaTurbino_I32369	Russia_Srubnaya+Tyumen_HG+EHG+Mongolia_N_North+Yakutia_LNBA	0.00461393	Tyumen_HG	0.526463	0.158885	3.31349	FALSE	5	FALSE
Russia_SeimaTurbino_I32369	Russia_Srubnaya+Tyumen_HG+EHG+Mongolia_N_North+Yakutia_LNBA	0.00461393	Yakutia_LNBA	0.139503	0.101377	1.37607	FALSE	5	FALSE
Russia_SeimaTurbino_I32369	Russia_Srubnaya+Tyumen_HG+BMAC+Mongolia_N_North+Yakutia_LNBA	0.00421689	BMAC	-0.0589786	0.041578	-1.41851	FALSE	5	FALSE
Russia_SeimaTurbino_I32369	Russia_Srubnaya+Tyumen_HG+BMAC+Mongolia_N_North+Yakutia_LNBA	0.00421689	Mongolia_N_North	0.0298275	0.0964216	0.309344	FALSE	5	FALSE
Russia_SeimaTurbino_I32369	Russia_Srubnaya+Tyumen_HG+BMAC+Mongolia_N_North+Yakutia_LNBA	0.00421689	Russia_Srubnaya	0.451438	0.0504565	8.94707	FALSE	5	FALSE
Russia_SeimaTurbino_I32369	Russia_Srubnaya+Tyumen_HG+BMAC+Mongolia_N_North+Yakutia_LNBA	0.00421689	Tyumen_HG	0.491885	0.0271341	18.1279	FALSE	5	FALSE
Russia_SeimaTurbino_I32369	Russia_Srubnaya+Tyumen_HG+BMAC+Mongolia_N_North+Yakutia_LNBA	0.00421689	Yakutia_LNBA	0.0858282	0.0995132	0.862481	FALSE	5	FALSE
Russia_SeimaTurbino_I32369	Russia_Srubnaya+Altai_N_7.5-6kya+EHG+Mongolia_N_North+China_YR_MN	0.00418129	Altai_N_7.5-6kya	0.190025	0.0587884	3.23236	FALSE	5	FALSE
Russia_SeimaTurbino_I32369	Russia_Srubnaya+Altai_N_7.5-6kya+EHG+Mongolia_N_North+China_YR_MN	0.00418129	China_YR_MN	-0.0545166	0.0743012	-0.733724	FALSE	5	FALSE
Russia_SeimaTurbino_I32369	Russia_Srubnaya+Altai_N_7.5-6kya+EHG+Mongolia_N_North+China_YR_MN	0.00418129	EHG	0.523927	0.0751649	6.97036	FALSE	5	FALSE
Russia_SeimaTurbino_I32369	Russia_Srubnaya+Altai_N_7.5-6kya+EHG+Mongolia_N_North+China_YR_MN	0.00418129	Mongolia_N_North	0.114924	0.0715411	1.6064	FALSE	5	FALSE
Russia_SeimaTurbino_I32369	Russia_Srubnaya+Altai_N_7.5-6kya+EHG+Mongolia_N_North+China_YR_MN	0.00418129	Russia_Srubnaya	0.225641	0.0503345	4.48282	FALSE	5	FALSE
Russia_SeimaTurbino_I32369	Russia_Srubnaya+Tyumen_HG+BMAC+Hungary_EN_HG_Koros+Mongolia_N_North	0.00417158	BMAC	-0.15717	0.0816032	-1.92603	FALSE	5	FALSE
Russia_SeimaTurbino_I32369	Russia_Srubnaya+Tyumen_HG+BMAC+Hungary_EN_HG_Koros+Mongolia_N_North	0.00417158	Hungary_EN_HG_Koros	-0.161773	0.152916	-1.05792	FALSE	5	FALSE
Russia_SeimaTurbino_I32369	Russia_Srubnaya+Tyumen_HG+BMAC+Hungary_EN_HG_Koros+Mongolia_N_North	0.00417158	Mongolia_N_North	0.125772	0.0158314	7.94443	FALSE	5	FALSE
Russia_SeimaTurbino_I32369	Russia_Srubnaya+Tyumen_HG+BMAC+Hungary_EN_HG_Koros+Mongolia_N_North	0.00417158	Russia_Srubnaya	0.726268	0.245669	2.95629	FALSE	5	FALSE
Russia_SeimaTurbino_I32369	Russia_Srubnaya+Tyumen_HG+BMAC+Hungary_EN_HG_Koros+Mongolia_N_North	0.00417158	Tyumen_HG	0.466904	0.0359957	12.9711	FALSE	5	FALSE
Russia_SeimaTurbino_I32369	Russia_Srubnaya+Tyumen_HG+EHG+China_YR_MN+Yakutia_LNBA	0.00380895	China_YR_MN	-0.013206	0.0534236	-0.247194	FALSE	5	FALSE
Russia_SeimaTurbino_I32369	Russia_Srubnaya+Tyumen_HG+EHG+China_YR_MN+Yakutia_LNBA	0.00380895	EHG	-0.0205875	0.250108	-0.0823144	FALSE	5	FALSE
Russia_SeimaTurbino_I32369	Russia_Srubnaya+Tyumen_HG+EHG+China_YR_MN+Yakutia_LNBA	0.00380895	Russia_Srubnaya	0.392426	0.103751	3.78237	FALSE	5	FALSE
Russia_SeimaTurbino_I32369	Russia_Srubnaya+Tyumen_HG+EHG+China_YR_MN+Yakutia_LNBA	0.00380895	Tyumen_HG	0.518605	0.159214	3.25728	FALSE	5	FALSE
Russia_SeimaTurbino_I32369	Russia_Srubnaya+Tyumen_HG+EHG+China_YR_MN+Yakutia_LNBA	0.00380895	Yakutia_LNBA	0.122763	0.0532265	2.30643	FALSE	5	FALSE
Russia_SeimaTurbino_I32369	Russia_Srubnaya+Tyumen_HG+Hungary_EN_HG_Koros+Mongolia_N_North+Yakutia_LNBA	0.00369256	Hungary_EN_HG_Koros	0.01642	0.0789154	0.208071	FALSE	5	FALSE
Russia_SeimaTurbino_I32369	Russia_Srubnaya+Tyumen_HG+Hungary_EN_HG_Koros+Mongolia_N_North+Yakutia_LNBA	0.00369256	Mongolia_N_North	-0.0234365	0.0969976	-0.24162	FALSE	5	FALSE
Russia_SeimaTurbino_I32369	Russia_Srubnaya+Tyumen_HG+Hungary_EN_HG_Koros+Mongolia_N_North+Yakutia_LNBA	0.00369256	Russia_Srubnaya	0.36729	0.0874796	4.19858	FALSE	5	FALSE
Russia_SeimaTurbino_I32369	Russia_Srubnaya+Tyumen_HG+Hungary_EN_HG_Koros+Mongolia_N_North+Yakutia_LNBA	0.00369256	Tyumen_HG	0.505894	0.0292859	17.2743	FALSE	5	FALSE
Russia_SeimaTurbino_I32369	Russia_Srubnaya+Tyumen_HG+Hungary_EN_HG_Koros+Mongolia_N_North+Yakutia_LNBA	0.00369256	Yakutia_LNBA	0.133833	0.101091	1.32388	FALSE	5	FALSE
Russia_SeimaTurbino_I32369	Russia_Srubnaya+Tyumen_HG+Hungary_EN_HG_Koros+China_YR_MN+Yakutia_LNBA	0.00270766	China_YR_MN	-0.00987497	0.052529	-0.187991	FALSE	5	FALSE
Russia_SeimaTurbino_I32369	Russia_Srubnaya+Tyumen_HG+Hungary_EN_HG_Koros+China_YR_MN+Yakutia_LNBA	0.00270766	Hungary_EN_HG_Koros	0.0166003	0.0790277	0.210056	FALSE	5	FALSE
Russia_SeimaTurbino_I32369	Russia_Srubnaya+Tyumen_HG+Hungary_EN_HG_Koros+China_YR_MN+Yakutia_LNBA	0.00270766	Russia_Srubnaya	0.368505	0.0890677	4.13735	FALSE	5	FALSE
Russia_SeimaTurbino_I32369	Russia_Srubnaya+Tyumen_HG+Hungary_EN_HG_Koros+China_YR_MN+Yakutia_LNBA	0.00270766	Tyumen_HG	0.505227	0.0303958	16.6216	FALSE	5	FALSE
Russia_SeimaTurbino_I32369	Russia_Srubnaya+Tyumen_HG+Hungary_EN_HG_Koros+China_YR_MN+Yakutia_LNBA	0.00270766	Yakutia_LNBA	0.119543	0.0547639	2.18287	FALSE	5	FALSE
Russia_SeimaTurbino_I32369	Russia_Srubnaya+Altai_N_7.5-6kya+Hungary_EN_HG_Koros+EHG+China_YR_MN	0.00245786	Altai_N_7.5-6kya	0.182579	0.0658542	2.77248	FALSE	5	FALSE
Russia_SeimaTurbino_I32369	Russia_Srubnaya+Altai_N_7.5-6kya+Hungary_EN_HG_Koros+EHG+China_YR_MN	0.00245786	China_YR_MN	0.0691719	0.033875	2.04197	FALSE	5	FALSE
Russia_SeimaTurbino_I32369	Russia_Srubnaya+Altai_N_7.5-6kya+Hungary_EN_HG_Koros+EHG+China_YR_MN	0.00245786	EHG	0.556107	0.0851686	6.52949	FALSE	5	FALSE
Russia_SeimaTurbino_I32369	Russia_Srubnaya+Altai_N_7.5-6kya+Hungary_EN_HG_Koros+EHG+China_YR_MN	0.00245786	Hungary_EN_HG_Koros	-0.0870876	0.0834589	-1.04348	FALSE	5	FALSE
Russia_SeimaTurbino_I32369	Russia_Srubnaya+Altai_N_7.5-6kya+Hungary_EN_HG_Koros+EHG+China_YR_MN	0.00245786	Russia_Srubnaya	0.279229	0.0788408	3.54169	FALSE	5	FALSE
Russia_SeimaTurbino_I32369	Russia_Srubnaya+Tyumen_HG+BMAC+Mongolia_N_North+China_YR_MN	0.00122731	BMAC	-0.0722036	0.0399573	-1.80702	FALSE	5	FALSE
Russia_SeimaTurbino_I32369	Russia_Srubnaya+Tyumen_HG+BMAC+Mongolia_N_North+China_YR_MN	0.00122731	China_YR_MN	-0.0455183	0.072809	-0.625174	FALSE	5	FALSE
Russia_SeimaTurbino_I32369	Russia_Srubnaya+Tyumen_HG+BMAC+Mongolia_N_North+China_YR_MN	0.00122731	Mongolia_N_North	0.162562	0.0697765	2.32975	FALSE	5	FALSE
Russia_SeimaTurbino_I32369	Russia_Srubnaya+Tyumen_HG+BMAC+Mongolia_N_North+China_YR_MN	0.00122731	Russia_Srubnaya	0.466538	0.0510496	9.13893	FALSE	5	FALSE
Russia_SeimaTurbino_I32369	Russia_Srubnaya+Tyumen_HG+BMAC+Mongolia_N_North+China_YR_MN	0.00122731	Tyumen_HG	0.488622	0.0262563	18.6097	FALSE	5	FALSE
Russia_SeimaTurbino_I32369	Russia_Srubnaya+Hungary_EN_HG_Koros+EHG+Mongolia_N_North+Yakutia_LNBA	0.00114939	EHG	0.741952	0.0382517	19.3966	FALSE	5	FALSE
Russia_SeimaTurbino_I32369	Russia_Srubnaya+Hungary_EN_HG_Koros+EHG+Mongolia_N_North+Yakutia_LNBA	0.00114939	Hungary_EN_HG_Koros	-0.224455	0.0857125	-2.61869	FALSE	5	FALSE
Russia_SeimaTurbino_I32369	Russia_Srubnaya+Hungary_EN_HG_Koros+EHG+Mongolia_N_North+Yakutia_LNBA	0.00114939	Mongolia_N_North	0.00617746	0.100003	0.0617728	FALSE	5	FALSE
Russia_SeimaTurbino_I32369	Russia_Srubnaya+Hungary_EN_HG_Koros+EHG+Mongolia_N_North+Yakutia_LNBA	0.00114939	Russia_Srubnaya	0.334451	0.0918876	3.63978	FALSE	5	FALSE
Russia_SeimaTurbino_I32369	Russia_Srubnaya+Hungary_EN_HG_Koros+EHG+Mongolia_N_North+Yakutia_LNBA	0.00114939	Yakutia_LNBA	0.141875	0.102985	1.37763	FALSE	5	FALSE
Russia_SeimaTurbino_I32369	Russia_Srubnaya+Tyumen_HG+Hungary_EN_HG_Koros+EHG+Mongolia_N_North	0.000949144	EHG	-1.2211	198.56	-0.00614975	FALSE	5	FALSE
Russia_SeimaTurbino_I32369	Russia_Srubnaya+Tyumen_HG+Hungary_EN_HG_Koros+EHG+Mongolia_N_North	0.000949144	Hungary_EN_HG_Koros	0.476526	68.5929	0.00694716	FALSE	5	FALSE
Russia_SeimaTurbino_I32369	Russia_Srubnaya+Tyumen_HG+Hungary_EN_HG_Koros+EHG+Mongolia_N_North	0.000949144	Mongolia_N_North	0.0569522	8.50594	0.00669558	FALSE	5	FALSE
Russia_SeimaTurbino_I32369	Russia_Srubnaya+Tyumen_HG+Hungary_EN_HG_Koros+EHG+Mongolia_N_North	0.000949144	Russia_Srubnaya	0.346056	6.00814	0.0575979	FALSE	5	FALSE
Russia_SeimaTurbino_I32369	Russia_Srubnaya+Tyumen_HG+Hungary_EN_HG_Koros+EHG+Mongolia_N_North	0.000949144	Tyumen_HG	1.34156	132.481	0.0101264	FALSE	5	FALSE
Russia_SeimaTurbino_I32369	Russia_Srubnaya+Tyumen_HG+EHG+Mongolia_N_North+China_YR_MN	0.000927793	China_YR_MN	-0.0759017	0.0768749	-0.987341	FALSE	5	FALSE
Russia_SeimaTurbino_I32369	Russia_Srubnaya+Tyumen_HG+EHG+Mongolia_N_North+China_YR_MN	0.000927793	EHG	0.0468408	0.283131	0.165438	FALSE	5	FALSE
Russia_SeimaTurbino_I32369	Russia_Srubnaya+Tyumen_HG+EHG+Mongolia_N_North+China_YR_MN	0.000927793	Mongolia_N_North	0.186573	0.0723385	2.57917	FALSE	5	FALSE
Russia_SeimaTurbino_I32369	Russia_Srubnaya+Tyumen_HG+EHG+Mongolia_N_North+China_YR_MN	0.000927793	Russia_Srubnaya	0.3657	0.115121	3.17666	FALSE	5	FALSE
Russia_SeimaTurbino_I32369	Russia_Srubnaya+Tyumen_HG+EHG+Mongolia_N_North+China_YR_MN	0.000927793	Tyumen_HG	0.476788	0.180439	2.64237	FALSE	5	FALSE
Russia_SeimaTurbino_I32369	Russia_Srubnaya+Hungary_EN_HG_Koros+EHG+China_YR_MN+Yakutia_LNBA	0.000822937	China_YR_MN	0.00388872	0.054827	0.0709271	FALSE	5	FALSE
Russia_SeimaTurbino_I32369	Russia_Srubnaya+Hungary_EN_HG_Koros+EHG+China_YR_MN+Yakutia_LNBA	0.000822937	EHG	0.742245	0.0386327	19.2129	FALSE	5	FALSE
Russia_SeimaTurbino_I32369	Russia_Srubnaya+Hungary_EN_HG_Koros+EHG+China_YR_MN+Yakutia_LNBA	0.000822937	Hungary_EN_HG_Koros	-0.226473	0.0863567	-2.62253	FALSE	5	FALSE
Russia_SeimaTurbino_I32369	Russia_Srubnaya+Hungary_EN_HG_Koros+EHG+China_YR_MN+Yakutia_LNBA	0.000822937	Russia_Srubnaya	0.335339	0.0933297	3.59306	FALSE	5	FALSE
Russia_SeimaTurbino_I32369	Russia_Srubnaya+Hungary_EN_HG_Koros+EHG+China_YR_MN+Yakutia_LNBA	0.000822937	Yakutia_LNBA	0.145	0.0541315	2.67866	FALSE	5	FALSE
Russia_SeimaTurbino_I32369	Russia_Srubnaya+Tyumen_HG+Hungary_EN_HG_Koros+EHG+China_YR_MN	0.00072233	China_YR_MN	-0.129495	5.18851	-0.024958	FALSE	5	FALSE
Russia_SeimaTurbino_I32369	Russia_Srubnaya+Tyumen_HG+Hungary_EN_HG_Koros+EHG+China_YR_MN	0.00072233	EHG	-5.1541	113.973	-0.0452221	FALSE	5	FALSE
Russia_SeimaTurbino_I32369	Russia_Srubnaya+Tyumen_HG+Hungary_EN_HG_Koros+EHG+China_YR_MN	0.00072233	Hungary_EN_HG_Koros	1.8601	39.0494	0.0476345	FALSE	5	FALSE
Russia_SeimaTurbino_I32369	Russia_Srubnaya+Tyumen_HG+Hungary_EN_HG_Koros+EHG+China_YR_MN	0.00072233	Russia_Srubnaya	0.470202	4.73679	0.099266	FALSE	5	FALSE
Russia_SeimaTurbino_I32369	Russia_Srubnaya+Tyumen_HG+Hungary_EN_HG_Koros+EHG+China_YR_MN	0.00072233	Tyumen_HG	3.9533	75.4016	0.0524299	FALSE	5	FALSE
Russia_SeimaTurbino_I32369	Russia_Srubnaya+Tyumen_HG+Hungary_EN_HG_Koros+Mongolia_N_North+China_YR_MN	0.000714446	China_YR_MN	-0.0766597	0.0765977	-1.00081	FALSE	5	FALSE
Russia_SeimaTurbino_I32369	Russia_Srubnaya+Tyumen_HG+Hungary_EN_HG_Koros+Mongolia_N_North+China_YR_MN	0.000714446	Hungary_EN_HG_Koros	0.0334173	0.0787653	0.424264	FALSE	5	FALSE
Russia_SeimaTurbino_I32369	Russia_Srubnaya+Tyumen_HG+Hungary_EN_HG_Koros+Mongolia_N_North+China_YR_MN	0.000714446	Mongolia_N_North	0.184726	0.0744207	2.48218	FALSE	5	FALSE
Russia_SeimaTurbino_I32369	Russia_Srubnaya+Tyumen_HG+Hungary_EN_HG_Koros+Mongolia_N_North+China_YR_MN	0.000714446	Russia_Srubnaya	0.350577	0.0881951	3.97502	FALSE	5	FALSE
Russia_SeimaTurbino_I32369	Russia_Srubnaya+Tyumen_HG+Hungary_EN_HG_Koros+Mongolia_N_North+China_YR_MN	0.000714446	Tyumen_HG	0.507939	0.0277794	18.2847	FALSE	5	FALSE
Russia_SeimaTurbino_I32369	Russia_Srubnaya+Hungary_EN_HG_Koros+EHG+Mongolia_N_North+China_YR_MN	0.000328997	China_YR_MN	-0.0555437	0.079139	-0.70185	FALSE	5	FALSE
Russia_SeimaTurbino_I32369	Russia_Srubnaya+Hungary_EN_HG_Koros+EHG+Mongolia_N_North+China_YR_MN	0.000328997	EHG	0.753192	0.0373095	20.1877	FALSE	5	FALSE
Russia_SeimaTurbino_I32369	Russia_Srubnaya+Hungary_EN_HG_Koros+EHG+Mongolia_N_North+China_YR_MN	0.000328997	Hungary_EN_HG_Koros	-0.212222	0.0834338	-2.5436	FALSE	5	FALSE
Russia_SeimaTurbino_I32369	Russia_Srubnaya+Hungary_EN_HG_Koros+EHG+Mongolia_N_North+China_YR_MN	0.000328997	Mongolia_N_North	0.19885	0.0741111	2.68313	FALSE	5	FALSE
Russia_SeimaTurbino_I32369	Russia_Srubnaya+Hungary_EN_HG_Koros+EHG+Mongolia_N_North+China_YR_MN	0.000328997	Russia_Srubnaya	0.315724	0.0904941	3.48889	FALSE	5	FALSE
Russia_SeimaTurbino_I32369	Russia_Srubnaya+BMAC+Hungary_EN_HG_Koros+EHG+Mongolia_N_North	0.000292851	BMAC	-0.0887984	0.105305	-0.843246	FALSE	5	FALSE
Russia_SeimaTurbino_I32369	Russia_Srubnaya+BMAC+Hungary_EN_HG_Koros+EHG+Mongolia_N_North	0.000292851	EHG	0.71198	0.0566556	12.5668	FALSE	5	FALSE
Russia_SeimaTurbino_I32369	Russia_Srubnaya+BMAC+Hungary_EN_HG_Koros+EHG+Mongolia_N_North	0.000292851	Hungary_EN_HG_Koros	-0.302333	0.178306	-1.69558	FALSE	5	FALSE
Russia_SeimaTurbino_I32369	Russia_Srubnaya+BMAC+Hungary_EN_HG_Koros+EHG+Mongolia_N_North	0.000292851	Mongolia_N_North	0.152954	0.0139817	10.9396	FALSE	5	FALSE
Russia_SeimaTurbino_I32369	Russia_Srubnaya+BMAC+Hungary_EN_HG_Koros+EHG+Mongolia_N_North	0.000292851	Russia_Srubnaya	0.526197	0.313533	1.67828	FALSE	5	FALSE
Russia_SeimaTurbino_I32369	Russia_Srubnaya+Tyumen_HG+BMAC+Hungary_EN_HG_Koros+China_YR_MN	0.000197975	BMAC	-0.141381	0.0879772	-1.60702	FALSE	5	FALSE
Russia_SeimaTurbino_I32369	Russia_Srubnaya+Tyumen_HG+BMAC+Hungary_EN_HG_Koros+China_YR_MN	0.000197975	China_YR_MN	0.123665	0.0163232	7.57601	FALSE	5	FALSE
Russia_SeimaTurbino_I32369	Russia_Srubnaya+Tyumen_HG+BMAC+Hungary_EN_HG_Koros+China_YR_MN	0.000197975	Hungary_EN_HG_Koros	-0.113417	0.164214	-0.690666	FALSE	5	FALSE
Russia_SeimaTurbino_I32369	Russia_Srubnaya+Tyumen_HG+BMAC+Hungary_EN_HG_Koros+China_YR_MN	0.000197975	Russia_Srubnaya	0.636076	0.263885	2.41043	FALSE	5	FALSE
Russia_SeimaTurbino_I32369	Russia_Srubnaya+Tyumen_HG+BMAC+Hungary_EN_HG_Koros+China_YR_MN	0.000197975	Tyumen_HG	0.495058	0.0354433	13.9676	FALSE	5	FALSE
Russia_SeimaTurbino_I32369	Russia_Srubnaya+EHG+Mongolia_N_North+China_YR_MN+Yakutia_LNBA	1.14355e-05	China_YR_MN	0.0143866	0.0922012	0.156035	FALSE	5	FALSE
Russia_SeimaTurbino_I32369	Russia_Srubnaya+EHG+Mongolia_N_North+China_YR_MN+Yakutia_LNBA	1.14355e-05	EHG	0.737385	0.0379621	19.4242	FALSE	5	FALSE
Russia_SeimaTurbino_I32369	Russia_Srubnaya+EHG+Mongolia_N_North+China_YR_MN+Yakutia_LNBA	1.14355e-05	Mongolia_N_North	-0.00363361	0.167696	-0.0216679	FALSE	5	FALSE
Russia_SeimaTurbino_I32369	Russia_Srubnaya+EHG+Mongolia_N_North+China_YR_MN+Yakutia_LNBA	1.14355e-05	Russia_Srubnaya	0.111713	0.039075	2.85894	FALSE	5	FALSE
Russia_SeimaTurbino_I32369	Russia_Srubnaya+EHG+Mongolia_N_North+China_YR_MN+Yakutia_LNBA	1.14355e-05	Yakutia_LNBA	0.140149	0.114607	1.22287	FALSE	5	FALSE
Russia_SeimaTurbino_I32369	Russia_Srubnaya+BMAC+Hungary_EN_HG_Koros+EHG+China_YR_MN	9.17523e-06	BMAC	-0.0771565	0.1275	-0.605151	FALSE	5	FALSE
Russia_SeimaTurbino_I32369	Russia_Srubnaya+BMAC+Hungary_EN_HG_Koros+EHG+China_YR_MN	9.17523e-06	China_YR_MN	0.158771	0.0152604	10.4042	FALSE	5	FALSE
Russia_SeimaTurbino_I32369	Russia_Srubnaya+BMAC+Hungary_EN_HG_Koros+EHG+China_YR_MN	9.17523e-06	EHG	0.745805	0.0636888	11.7101	FALSE	5	FALSE
Russia_SeimaTurbino_I32369	Russia_Srubnaya+BMAC+Hungary_EN_HG_Koros+EHG+China_YR_MN	9.17523e-06	Hungary_EN_HG_Koros	-0.29313	0.222545	-1.31717	FALSE	5	FALSE
Russia_SeimaTurbino_I32369	Russia_Srubnaya+BMAC+Hungary_EN_HG_Koros+EHG+China_YR_MN	9.17523e-06	Russia_Srubnaya	0.46571	0.389052	1.19704	FALSE	5	FALSE
Russia_SeimaTurbino_I32369	Russia_Srubnaya+Altai_N_7.5-6kya+BMAC+Hungary_EN_HG_Koros+China_YR_MN	1.80977e-10	Altai_N_7.5-6kya	0.498496	0.252526	1.97404	FALSE	5	FALSE
Russia_SeimaTurbino_I32369	Russia_Srubnaya+Altai_N_7.5-6kya+BMAC+Hungary_EN_HG_Koros+China_YR_MN	1.80977e-10	BMAC	-0.287198	0.794552	-0.361458	FALSE	5	FALSE
Russia_SeimaTurbino_I32369	Russia_Srubnaya+Altai_N_7.5-6kya+BMAC+Hungary_EN_HG_Koros+China_YR_MN	1.80977e-10	China_YR_MN	-0.0562301	0.167412	-0.335878	FALSE	5	FALSE
Russia_SeimaTurbino_I32369	Russia_Srubnaya+Altai_N_7.5-6kya+BMAC+Hungary_EN_HG_Koros+China_YR_MN	1.80977e-10	Hungary_EN_HG_Koros	-0.310472	1.57883	-0.196647	FALSE	5	FALSE
Russia_SeimaTurbino_I32369	Russia_Srubnaya+Altai_N_7.5-6kya+BMAC+Hungary_EN_HG_Koros+China_YR_MN	1.80977e-10	Russia_Srubnaya	1.1554	2.45728	0.470197	FALSE	5	FALSE
Russia_SeimaTurbino_I32369	Russia_Srubnaya+Altai_N_7.5-6kya+BMAC+Hungary_EN_HG_Koros+Yakutia_LNBA	1.2964e-10	Altai_N_7.5-6kya	0.370822	0.934381	0.396863	FALSE	5	FALSE
Russia_SeimaTurbino_I32369	Russia_Srubnaya+Altai_N_7.5-6kya+BMAC+Hungary_EN_HG_Koros+Yakutia_LNBA	1.2964e-10	BMAC	-0.598127	2.22156	-0.269237	FALSE	5	FALSE
Russia_SeimaTurbino_I32369	Russia_Srubnaya+Altai_N_7.5-6kya+BMAC+Hungary_EN_HG_Koros+Yakutia_LNBA	1.2964e-10	Hungary_EN_HG_Koros	-0.955809	4.69425	-0.203613	FALSE	5	FALSE
Russia_SeimaTurbino_I32369	Russia_Srubnaya+Altai_N_7.5-6kya+BMAC+Hungary_EN_HG_Koros+Yakutia_LNBA	1.2964e-10	Russia_Srubnaya	2.15854	7.24818	0.297804	FALSE	5	FALSE
Russia_SeimaTurbino_I32369	Russia_Srubnaya+Altai_N_7.5-6kya+BMAC+Hungary_EN_HG_Koros+Yakutia_LNBA	1.2964e-10	Yakutia_LNBA	0.0245776	0.601095	0.0408881	FALSE	5	FALSE
Russia_SeimaTurbino_I32369	Russia_Srubnaya+Altai_N_7.5-6kya+BMAC+Hungary_EN_HG_Koros+Mongolia_N_North	1.15591e-10	Altai_N_7.5-6kya	0.197226	0.882456	0.223497	FALSE	5	FALSE
Russia_SeimaTurbino_I32369	Russia_Srubnaya+Altai_N_7.5-6kya+BMAC+Hungary_EN_HG_Koros+Mongolia_N_North	1.15591e-10	BMAC	-1.04743	2.2028	-0.4755	FALSE	5	FALSE
Russia_SeimaTurbino_I32369	Russia_Srubnaya+Altai_N_7.5-6kya+BMAC+Hungary_EN_HG_Koros+Mongolia_N_North	1.15591e-10	Hungary_EN_HG_Koros	-1.86662	4.65157	-0.401289	FALSE	5	FALSE
Russia_SeimaTurbino_I32369	Russia_Srubnaya+Altai_N_7.5-6kya+BMAC+Hungary_EN_HG_Koros+Mongolia_N_North	1.15591e-10	Mongolia_N_North	0.139809	0.560489	0.249441	FALSE	5	FALSE
Russia_SeimaTurbino_I32369	Russia_Srubnaya+Altai_N_7.5-6kya+BMAC+Hungary_EN_HG_Koros+Mongolia_N_North	1.15591e-10	Russia_Srubnaya	3.57702	7.17402	0.498608	FALSE	5	FALSE
Russia_SeimaTurbino_I32369	Russia_Srubnaya+Altai_N_7.5-6kya+BMAC+China_YR_MN+Yakutia_LNBA	9.75483e-11	Altai_N_7.5-6kya	0.542156	0.0337057	16.085	FALSE	5	FALSE
Russia_SeimaTurbino_I32369	Russia_Srubnaya+Altai_N_7.5-6kya+BMAC+China_YR_MN+Yakutia_LNBA	9.75483e-11	BMAC	-0.116425	0.0420352	-2.76969	FALSE	5	FALSE
Russia_SeimaTurbino_I32369	Russia_Srubnaya+Altai_N_7.5-6kya+BMAC+China_YR_MN+Yakutia_LNBA	9.75483e-11	China_YR_MN	-0.112696	0.0509848	-2.21039	FALSE	5	FALSE
Russia_SeimaTurbino_I32369	Russia_Srubnaya+Altai_N_7.5-6kya+BMAC+China_YR_MN+Yakutia_LNBA	9.75483e-11	Russia_Srubnaya	0.663652	0.0496953	13.3544	FALSE	5	FALSE
Russia_SeimaTurbino_I32369	Russia_Srubnaya+Altai_N_7.5-6kya+BMAC+China_YR_MN+Yakutia_LNBA	9.75483e-11	Yakutia_LNBA	0.0233124	0.056831	0.410206	FALSE	5	FALSE
Russia_SeimaTurbino_I32369	Russia_Srubnaya+BMAC+Hungary_EN_HG_Koros+Mongolia_N_North+Yakutia_LNBA	7.20305e-11	BMAC	-1.48888	0.273769	-5.43848	FALSE	5	FALSE
Russia_SeimaTurbino_I32369	Russia_Srubnaya+BMAC+Hungary_EN_HG_Koros+Mongolia_N_North+Yakutia_LNBA	7.20305e-11	Hungary_EN_HG_Koros	-2.80825	0.558623	-5.02709	FALSE	5	FALSE
Russia_SeimaTurbino_I32369	Russia_Srubnaya+BMAC+Hungary_EN_HG_Koros+Mongolia_N_North+Yakutia_LNBA	7.20305e-11	Mongolia_N_North	0.197204	0.390012	0.505634	FALSE	5	FALSE
Russia_SeimaTurbino_I32369	Russia_Srubnaya+BMAC+Hungary_EN_HG_Koros+Mongolia_N_North+Yakutia_LNBA	7.20305e-11	Russia_Srubnaya	5.02939	0.795724	6.32053	FALSE	5	FALSE
Russia_SeimaTurbino_I32369	Russia_Srubnaya+BMAC+Hungary_EN_HG_Koros+Mongolia_N_North+Yakutia_LNBA	7.20305e-11	Yakutia_LNBA	0.0705366	0.390572	0.180598	FALSE	5	FALSE
Russia_SeimaTurbino_I32369	Russia_Srubnaya+BMAC+Hungary_EN_HG_Koros+China_YR_MN+Yakutia_LNBA	5.86764e-11	BMAC	-1.37188	0.226974	-6.04424	FALSE	5	FALSE
Russia_SeimaTurbino_I32369	Russia_Srubnaya+BMAC+Hungary_EN_HG_Koros+China_YR_MN+Yakutia_LNBA	5.86764e-11	China_YR_MN	-0.110048	0.169662	-0.648633	FALSE	5	FALSE
Russia_SeimaTurbino_I32369	Russia_Srubnaya+BMAC+Hungary_EN_HG_Koros+China_YR_MN+Yakutia_LNBA	5.86764e-11	Hungary_EN_HG_Koros	-2.62843	0.489442	-5.37026	FALSE	5	FALSE
Russia_SeimaTurbino_I32369	Russia_Srubnaya+BMAC+Hungary_EN_HG_Koros+China_YR_MN+Yakutia_LNBA	5.86764e-11	Russia_Srubnaya	4.7408	0.676143	7.01153	FALSE	5	FALSE
Russia_SeimaTurbino_I32369	Russia_Srubnaya+BMAC+Hungary_EN_HG_Koros+China_YR_MN+Yakutia_LNBA	5.86764e-11	Yakutia_LNBA	0.369567	0.161686	2.2857	FALSE	5	FALSE
Russia_SeimaTurbino_I32369	Russia_Srubnaya+Altai_N_7.5-6kya+BMAC+Mongolia_N_North+China_YR_MN	2.48764e-11	Altai_N_7.5-6kya	0.529494	0.0317371	16.6837	FALSE	5	FALSE
Russia_SeimaTurbino_I32369	Russia_Srubnaya+Altai_N_7.5-6kya+BMAC+Mongolia_N_North+China_YR_MN	2.48764e-11	BMAC	-0.129233	0.0419879	-3.07786	FALSE	5	FALSE
Russia_SeimaTurbino_I32369	Russia_Srubnaya+Altai_N_7.5-6kya+BMAC+Mongolia_N_North+China_YR_MN	2.48764e-11	China_YR_MN	-0.160655	0.0820102	-1.95897	FALSE	5	FALSE
Russia_SeimaTurbino_I32369	Russia_Srubnaya+Altai_N_7.5-6kya+BMAC+Mongolia_N_North+China_YR_MN	2.48764e-11	Mongolia_N_North	0.0817028	0.082057	0.995683	FALSE	5	FALSE
Russia_SeimaTurbino_I32369	Russia_Srubnaya+Altai_N_7.5-6kya+BMAC+Mongolia_N_North+China_YR_MN	2.48764e-11	Russia_Srubnaya	0.678692	0.0514176	13.1996	FALSE	5	FALSE
Russia_SeimaTurbino_I32369	Russia_Srubnaya+Altai_N_7.5-6kya+Hungary_EN_HG_Koros+Mongolia_N_North+Yakutia_LNBA	1.9833e-11	Altai_N_7.5-6kya	0.590559	0.0354515	16.6582	FALSE	5	FALSE
Russia_SeimaTurbino_I32369	Russia_Srubnaya+Altai_N_7.5-6kya+Hungary_EN_HG_Koros+Mongolia_N_North+Yakutia_LNBA	1.9833e-11	Hungary_EN_HG_Koros	0.120893	0.104626	1.15548	FALSE	5	FALSE
Russia_SeimaTurbino_I32369	Russia_Srubnaya+Altai_N_7.5-6kya+Hungary_EN_HG_Koros+Mongolia_N_North+Yakutia_LNBA	1.9833e-11	Mongolia_N_North	-0.265857	0.112584	-2.3614	FALSE	5	FALSE
Russia_SeimaTurbino_I32369	Russia_Srubnaya+Altai_N_7.5-6kya+Hungary_EN_HG_Koros+Mongolia_N_North+Yakutia_LNBA	1.9833e-11	Russia_Srubnaya	0.402525	0.109946	3.66112	FALSE	5	FALSE
Russia_SeimaTurbino_I32369	Russia_Srubnaya+Altai_N_7.5-6kya+Hungary_EN_HG_Koros+Mongolia_N_North+Yakutia_LNBA	1.9833e-11	Yakutia_LNBA	0.15188	0.120657	1.25878	FALSE	5	FALSE
Russia_SeimaTurbino_I32369	Russia_Srubnaya+Altai_N_7.5-6kya+Hungary_EN_HG_Koros+China_YR_MN+Yakutia_LNBA	1.15746e-11	Altai_N_7.5-6kya	0.58515	0.0351186	16.6621	FALSE	5	FALSE
Russia_SeimaTurbino_I32369	Russia_Srubnaya+Altai_N_7.5-6kya+Hungary_EN_HG_Koros+China_YR_MN+Yakutia_LNBA	1.15746e-11	China_YR_MN	-0.140917	0.0524963	-2.68432	FALSE	5	FALSE
Russia_SeimaTurbino_I32369	Russia_Srubnaya+Altai_N_7.5-6kya+Hungary_EN_HG_Koros+China_YR_MN+Yakutia_LNBA	1.15746e-11	Hungary_EN_HG_Koros	0.117703	0.101753	1.15675	FALSE	5	FALSE
Russia_SeimaTurbino_I32369	Russia_Srubnaya+Altai_N_7.5-6kya+Hungary_EN_HG_Koros+China_YR_MN+Yakutia_LNBA	1.15746e-11	Russia_Srubnaya	0.418617	0.106676	3.9242	FALSE	5	FALSE
Russia_SeimaTurbino_I32369	Russia_Srubnaya+Altai_N_7.5-6kya+Hungary_EN_HG_Koros+China_YR_MN+Yakutia_LNBA	1.15746e-11	Yakutia_LNBA	0.0194472	0.0605921	0.320953	FALSE	5	FALSE
Russia_SeimaTurbino_I32369	Russia_Srubnaya+Altai_N_7.5-6kya+Mongolia_N_North+China_YR_MN+Yakutia_LNBA	8.78195e-12	Altai_N_7.5-6kya	0.572991	0.0332346	17.2408	FALSE	5	FALSE
Russia_SeimaTurbino_I32369	Russia_Srubnaya+Altai_N_7.5-6kya+Mongolia_N_North+China_YR_MN+Yakutia_LNBA	8.78195e-12	China_YR_MN	-0.0538663	0.122138	-0.441027	FALSE	5	FALSE
Russia_SeimaTurbino_I32369	Russia_Srubnaya+Altai_N_7.5-6kya+Mongolia_N_North+China_YR_MN+Yakutia_LNBA	8.78195e-12	Mongolia_N_North	-0.188958	0.24698	-0.765074	FALSE	5	FALSE
Russia_SeimaTurbino_I32369	Russia_Srubnaya+Altai_N_7.5-6kya+Mongolia_N_North+China_YR_MN+Yakutia_LNBA	8.78195e-12	Russia_Srubnaya	0.529773	0.0211512	25.047	FALSE	5	FALSE
Russia_SeimaTurbino_I32369	Russia_Srubnaya+Altai_N_7.5-6kya+Mongolia_N_North+China_YR_MN+Yakutia_LNBA	8.78195e-12	Yakutia_LNBA	0.140059	0.154688	0.905433	FALSE	5	FALSE
Russia_SeimaTurbino_I32369	Russia_Srubnaya+BMAC+Mongolia_N_North+China_YR_MN+Yakutia_LNBA	8.86115e-20	BMAC	-5.24071	15.6852	-0.334119	FALSE	5	FALSE
Russia_SeimaTurbino_I32369	Russia_Srubnaya+BMAC+Mongolia_N_North+China_YR_MN+Yakutia_LNBA	8.86115e-20	China_YR_MN	-38.9184	120.47	-0.323055	FALSE	5	FALSE
Russia_SeimaTurbino_I32369	Russia_Srubnaya+BMAC+Mongolia_N_North+China_YR_MN+Yakutia_LNBA	8.86115e-20	Mongolia_N_North	79.7084	251.859	0.31648	FALSE	5	FALSE
Russia_SeimaTurbino_I32369	Russia_Srubnaya+BMAC+Mongolia_N_North+China_YR_MN+Yakutia_LNBA	8.86115e-20	Russia_Srubnaya	8.87129	24.637	0.360081	FALSE	5	FALSE
Russia_SeimaTurbino_I32369	Russia_Srubnaya+BMAC+Mongolia_N_North+China_YR_MN+Yakutia_LNBA	8.86115e-20	Yakutia_LNBA	-43.4206	140.485	-0.309076	FALSE	5	FALSE
Russia_SeimaTurbino_I32369	Russia_Srubnaya+Hungary_EN_HG_Koros+Mongolia_N_North+China_YR_MN+Yakutia_LNBA	5.69844e-20	China_YR_MN	20.8907	34.6794	0.602393	FALSE	5	FALSE
Russia_SeimaTurbino_I32369	Russia_Srubnaya+Hungary_EN_HG_Koros+Mongolia_N_North+China_YR_MN+Yakutia_LNBA	5.69844e-20	Hungary_EN_HG_Koros	-1.59936	3.05133	-0.524149	FALSE	5	FALSE
Russia_SeimaTurbino_I32369	Russia_Srubnaya+Hungary_EN_HG_Koros+Mongolia_N_North+China_YR_MN+Yakutia_LNBA	5.69844e-20	Mongolia_N_North	-42.3247	66.8077	-0.63353	FALSE	5	FALSE
Russia_SeimaTurbino_I32369	Russia_Srubnaya+Hungary_EN_HG_Koros+Mongolia_N_North+China_YR_MN+Yakutia_LNBA	5.69844e-20	Russia_Srubnaya	0.792128	3.01661	0.262589	FALSE	5	FALSE
Russia_SeimaTurbino_I32369	Russia_Srubnaya+Hungary_EN_HG_Koros+Mongolia_N_North+China_YR_MN+Yakutia_LNBA	5.69844e-20	Yakutia_LNBA	23.2412	34.7643	0.668537	FALSE	5	FALSE
Russia_SeimaTurbino_I32369	Russia_Srubnaya+Altai_N_7.5-6kya+Tyumen_HG+EHG+Mongolia_N_North+Yakutia_LNBA	0.337887	Altai_N_7.5-6kya	0.290829	0.0903808	3.21782	FALSE	6	FALSE
Russia_SeimaTurbino_I32369	Russia_Srubnaya+Altai_N_7.5-6kya+Tyumen_HG+EHG+Mongolia_N_North+Yakutia_LNBA	0.337887	EHG	0.220837	0.183988	1.20028	FALSE	6	FALSE
Russia_SeimaTurbino_I32369	Russia_Srubnaya+Altai_N_7.5-6kya+Tyumen_HG+EHG+Mongolia_N_North+Yakutia_LNBA	0.337887	Mongolia_N_North	-0.149005	0.0896955	-1.66124	FALSE	6	FALSE
Russia_SeimaTurbino_I32369	Russia_Srubnaya+Altai_N_7.5-6kya+Tyumen_HG+EHG+Mongolia_N_North+Yakutia_LNBA	0.337887	Russia_Srubnaya	0.387652	0.0717481	5.40296	FALSE	6	FALSE
Russia_SeimaTurbino_I32369	Russia_Srubnaya+Altai_N_7.5-6kya+Tyumen_HG+EHG+Mongolia_N_North+Yakutia_LNBA	0.337887	Tyumen_HG	0.0660163	0.166118	0.397407	FALSE	6	FALSE
Russia_SeimaTurbino_I32369	Russia_Srubnaya+Altai_N_7.5-6kya+Tyumen_HG+EHG+Mongolia_N_North+Yakutia_LNBA	0.337887	Yakutia_LNBA	0.183671	0.0872461	2.1052	FALSE	6	FALSE
Russia_SeimaTurbino_I32369	Russia_Srubnaya+Altai_N_7.5-6kya+Tyumen_HG+EHG+China_YR_MN+Yakutia_LNBA	0.251543	Altai_N_7.5-6kya	0.290303	0.0931936	3.11505	FALSE	6	FALSE
Russia_SeimaTurbino_I32369	Russia_Srubnaya+Altai_N_7.5-6kya+Tyumen_HG+EHG+China_YR_MN+Yakutia_LNBA	0.251543	China_YR_MN	-0.077385	0.054581	-1.4178	FALSE	6	FALSE
Russia_SeimaTurbino_I32369	Russia_Srubnaya+Altai_N_7.5-6kya+Tyumen_HG+EHG+China_YR_MN+Yakutia_LNBA	0.251543	EHG	0.217377	0.185821	1.16982	FALSE	6	FALSE
Russia_SeimaTurbino_I32369	Russia_Srubnaya+Altai_N_7.5-6kya+Tyumen_HG+EHG+China_YR_MN+Yakutia_LNBA	0.251543	Russia_Srubnaya	0.39588	0.0736989	5.37159	FALSE	6	FALSE
Russia_SeimaTurbino_I32369	Russia_Srubnaya+Altai_N_7.5-6kya+Tyumen_HG+EHG+China_YR_MN+Yakutia_LNBA	0.251543	Tyumen_HG	0.0681937	0.169739	0.401757	FALSE	6	FALSE
Russia_SeimaTurbino_I32369	Russia_Srubnaya+Altai_N_7.5-6kya+Tyumen_HG+EHG+China_YR_MN+Yakutia_LNBA	0.251543	Yakutia_LNBA	0.105632	0.0510092	2.07084	FALSE	6	FALSE
Russia_SeimaTurbino_I32369	Russia_Srubnaya+Altai_N_7.5-6kya+Tyumen_HG+Mongolia_N_North+China_YR_MN+Yakutia_LNBA	0.169758	Altai_N_7.5-6kya	0.279453	0.0928359	3.01018	FALSE	6	FALSE
Russia_SeimaTurbino_I32369	Russia_Srubnaya+Altai_N_7.5-6kya+Tyumen_HG+Mongolia_N_North+China_YR_MN+Yakutia_LNBA	0.169758	China_YR_MN	-0.0301868	0.0811958	-0.371778	FALSE	6	FALSE
Russia_SeimaTurbino_I32369	Russia_Srubnaya+Altai_N_7.5-6kya+Tyumen_HG+Mongolia_N_North+China_YR_MN+Yakutia_LNBA	0.169758	Mongolia_N_North	-0.103385	0.138268	-0.747714	FALSE	6	FALSE
Russia_SeimaTurbino_I32369	Russia_Srubnaya+Altai_N_7.5-6kya+Tyumen_HG+Mongolia_N_North+China_YR_MN+Yakutia_LNBA	0.169758	Russia_Srubnaya	0.473763	0.0364375	13.0021	FALSE	6	FALSE
Russia_SeimaTurbino_I32369	Russia_Srubnaya+Altai_N_7.5-6kya+Tyumen_HG+Mongolia_N_North+China_YR_MN+Yakutia_LNBA	0.169758	Tyumen_HG	0.213619	0.0916228	2.33151	FALSE	6	FALSE
Russia_SeimaTurbino_I32369	Russia_Srubnaya+Altai_N_7.5-6kya+Tyumen_HG+Mongolia_N_North+China_YR_MN+Yakutia_LNBA	0.169758	Yakutia_LNBA	0.166736	0.096143	1.73425	FALSE	6	FALSE
Russia_SeimaTurbino_I32369	Russia_Srubnaya+Altai_N_7.5-6kya+Tyumen_HG+Hungary_EN_HG_Koros+China_YR_MN+Yakutia_LNBA	0.130122	Altai_N_7.5-6kya	0.271365	0.0925615	2.93173	FALSE	6	FALSE
Russia_SeimaTurbino_I32369	Russia_Srubnaya+Altai_N_7.5-6kya+Tyumen_HG+Hungary_EN_HG_Koros+China_YR_MN+Yakutia_LNBA	0.130122	China_YR_MN	-0.0800949	0.0553978	-1.44581	FALSE	6	FALSE
Russia_SeimaTurbino_I32369	Russia_Srubnaya+Altai_N_7.5-6kya+Tyumen_HG+Hungary_EN_HG_Koros+China_YR_MN+Yakutia_LNBA	0.130122	Hungary_EN_HG_Koros	0.0111343	0.0669594	0.166285	FALSE	6	FALSE
Russia_SeimaTurbino_I32369	Russia_Srubnaya+Altai_N_7.5-6kya+Tyumen_HG+Hungary_EN_HG_Koros+China_YR_MN+Yakutia_LNBA	0.130122	Russia_Srubnaya	0.466679	0.0802327	5.81657	FALSE	6	FALSE
Russia_SeimaTurbino_I32369	Russia_Srubnaya+Altai_N_7.5-6kya+Tyumen_HG+Hungary_EN_HG_Koros+China_YR_MN+Yakutia_LNBA	0.130122	Tyumen_HG	0.223126	0.0918199	2.43004	FALSE	6	FALSE
Russia_SeimaTurbino_I32369	Russia_Srubnaya+Altai_N_7.5-6kya+Tyumen_HG+Hungary_EN_HG_Koros+China_YR_MN+Yakutia_LNBA	0.130122	Yakutia_LNBA	0.10779	0.0519498	2.07488	FALSE	6	FALSE
Russia_SeimaTurbino_I32369	Russia_Srubnaya+Altai_N_7.5-6kya+Tyumen_HG+BMAC+Mongolia_N_North+Yakutia_LNBA	0.120726	Altai_N_7.5-6kya	0.257295	0.0834151	3.08451	FALSE	6	FALSE
Russia_SeimaTurbino_I32369	Russia_Srubnaya+Altai_N_7.5-6kya+Tyumen_HG+BMAC+Mongolia_N_North+Yakutia_LNBA	0.120726	BMAC	-0.0245958	0.0409217	-0.601046	FALSE	6	FALSE
Russia_SeimaTurbino_I32369	Russia_Srubnaya+Altai_N_7.5-6kya+Tyumen_HG+BMAC+Mongolia_N_North+Yakutia_LNBA	0.120726	Mongolia_N_North	-0.106608	0.0906048	-1.17663	FALSE	6	FALSE
Russia_SeimaTurbino_I32369	Russia_Srubnaya+Altai_N_7.5-6kya+Tyumen_HG+BMAC+Mongolia_N_North+Yakutia_LNBA	0.120726	Russia_Srubnaya	0.493265	0.0506787	9.73319	FALSE	6	FALSE
Russia_SeimaTurbino_I32369	Russia_Srubnaya+Altai_N_7.5-6kya+Tyumen_HG+BMAC+Mongolia_N_North+Yakutia_LNBA	0.120726	Tyumen_HG	0.230146	0.079773	2.88502	FALSE	6	FALSE
Russia_SeimaTurbino_I32369	Russia_Srubnaya+Altai_N_7.5-6kya+Tyumen_HG+BMAC+Mongolia_N_North+Yakutia_LNBA	0.120726	Yakutia_LNBA	0.150497	0.087461	1.72074	FALSE	6	FALSE
Russia_SeimaTurbino_I32369	Russia_Srubnaya+Altai_N_7.5-6kya+Tyumen_HG+BMAC+China_YR_MN+Yakutia_LNBA	0.0968156	Altai_N_7.5-6kya	0.256854	0.0854847	3.00467	FALSE	6	FALSE
Russia_SeimaTurbino_I32369	Russia_Srubnaya+Altai_N_7.5-6kya+Tyumen_HG+BMAC+China_YR_MN+Yakutia_LNBA	0.0968156	BMAC	-0.0307859	0.0397769	-0.773964	FALSE	6	FALSE
Russia_SeimaTurbino_I32369	Russia_Srubnaya+Altai_N_7.5-6kya+Tyumen_HG+BMAC+China_YR_MN+Yakutia_LNBA	0.0968156	China_YR_MN	-0.0562358	0.0531613	-1.05783	FALSE	6	FALSE
Russia_SeimaTurbino_I32369	Russia_Srubnaya+Altai_N_7.5-6kya+Tyumen_HG+BMAC+China_YR_MN+Yakutia_LNBA	0.0968156	Russia_Srubnaya	0.504952	0.052541	9.61061	FALSE	6	FALSE
Russia_SeimaTurbino_I32369	Russia_Srubnaya+Altai_N_7.5-6kya+Tyumen_HG+BMAC+China_YR_MN+Yakutia_LNBA	0.0968156	Tyumen_HG	0.229799	0.083592	2.74905	FALSE	6	FALSE
Russia_SeimaTurbino_I32369	Russia_Srubnaya+Altai_N_7.5-6kya+Tyumen_HG+BMAC+China_YR_MN+Yakutia_LNBA	0.0968156	Yakutia_LNBA	0.0954182	0.0497349	1.91853	FALSE	6	FALSE
Russia_SeimaTurbino_I32369	Russia_Srubnaya+Altai_N_7.5-6kya+Tyumen_HG+EHG+Mongolia_N_North+China_YR_MN	0.0459261	Altai_N_7.5-6kya	0.290943	0.10081	2.88606	FALSE	6	FALSE
Russia_SeimaTurbino_I32369	Russia_Srubnaya+Altai_N_7.5-6kya+Tyumen_HG+EHG+Mongolia_N_North+China_YR_MN	0.0459261	China_YR_MN	-0.107355	0.0716863	-1.49756	FALSE	6	FALSE
Russia_SeimaTurbino_I32369	Russia_Srubnaya+Altai_N_7.5-6kya+Tyumen_HG+EHG+Mongolia_N_North+China_YR_MN	0.0459261	EHG	0.263227	0.21211	1.24099	FALSE	6	FALSE
Russia_SeimaTurbino_I32369	Russia_Srubnaya+Altai_N_7.5-6kya+Tyumen_HG+EHG+Mongolia_N_North+China_YR_MN	0.0459261	Mongolia_N_North	0.135447	0.066091	2.0494	FALSE	6	FALSE
Russia_SeimaTurbino_I32369	Russia_Srubnaya+Altai_N_7.5-6kya+Tyumen_HG+EHG+Mongolia_N_North+China_YR_MN	0.0459261	Russia_Srubnaya	0.373734	0.0804602	4.64496	FALSE	6	FALSE
Russia_SeimaTurbino_I32369	Russia_Srubnaya+Altai_N_7.5-6kya+Tyumen_HG+EHG+Mongolia_N_North+China_YR_MN	0.0459261	Tyumen_HG	0.0440034	0.193808	0.227046	FALSE	6	FALSE
Russia_SeimaTurbino_I32369	Russia_Srubnaya+Altai_N_7.5-6kya+Hungary_EN_HG_Koros+EHG+Mongolia_N_North+Yakutia_LNBA	0.0337487	Altai_N_7.5-6kya	0.153113	0.0691766	2.21337	FALSE	6	FALSE
Russia_SeimaTurbino_I32369	Russia_Srubnaya+Altai_N_7.5-6kya+Hungary_EN_HG_Koros+EHG+Mongolia_N_North+Yakutia_LNBA	0.0337487	EHG	0.552856	0.0819309	6.74783	FALSE	6	FALSE
Russia_SeimaTurbino_I32369	Russia_Srubnaya+Altai_N_7.5-6kya+Hungary_EN_HG_Koros+EHG+Mongolia_N_North+Yakutia_LNBA	0.0337487	Hungary_EN_HG_Koros	-0.114201	0.0823778	-1.38631	FALSE	6	FALSE
Russia_SeimaTurbino_I32369	Russia_Srubnaya+Altai_N_7.5-6kya+Hungary_EN_HG_Koros+EHG+Mongolia_N_North+Yakutia_LNBA	0.0337487	Mongolia_N_North	-0.0466153	0.086358	-0.539791	FALSE	6	FALSE
Russia_SeimaTurbino_I32369	Russia_Srubnaya+Altai_N_7.5-6kya+Hungary_EN_HG_Koros+EHG+Mongolia_N_North+Yakutia_LNBA	0.0337487	Russia_Srubnaya	0.327171	0.0765884	4.27181	FALSE	6	FALSE
Russia_SeimaTurbino_I32369	Russia_Srubnaya+Altai_N_7.5-6kya+Hungary_EN_HG_Koros+EHG+Mongolia_N_North+Yakutia_LNBA	0.0337487	Yakutia_LNBA	0.127676	0.0903704	1.41281	FALSE	6	FALSE
Russia_SeimaTurbino_I32369	Russia_Srubnaya+Tyumen_HG+BMAC+EHG+Mongolia_N_North+Yakutia_LNBA	0.0320143	BMAC	-0.279883	0.218294	-1.28214	FALSE	6	FALSE
Russia_SeimaTurbino_I32369	Russia_Srubnaya+Tyumen_HG+BMAC+EHG+Mongolia_N_North+Yakutia_LNBA	0.0320143	EHG	-1.01623	0.924973	-1.09866	FALSE	6	FALSE
Russia_SeimaTurbino_I32369	Russia_Srubnaya+Tyumen_HG+BMAC+EHG+Mongolia_N_North+Yakutia_LNBA	0.0320143	Mongolia_N_North	0.098226	0.157067	0.625376	FALSE	6	FALSE
Russia_SeimaTurbino_I32369	Russia_Srubnaya+Tyumen_HG+BMAC+EHG+Mongolia_N_North+Yakutia_LNBA	0.0320143	Russia_Srubnaya	1.08527	0.590308	1.83847	FALSE	6	FALSE
Russia_SeimaTurbino_I32369	Russia_Srubnaya+Tyumen_HG+BMAC+EHG+Mongolia_N_North+Yakutia_LNBA	0.0320143	Tyumen_HG	1.12329	0.57792	1.94368	FALSE	6	FALSE
Russia_SeimaTurbino_I32369	Russia_Srubnaya+Tyumen_HG+BMAC+EHG+Mongolia_N_North+Yakutia_LNBA	0.0320143	Yakutia_LNBA	-0.0106698	0.176098	-0.0605901	FALSE	6	FALSE
Russia_SeimaTurbino_I32369	Russia_Srubnaya+Tyumen_HG+BMAC+EHG+China_YR_MN+Yakutia_LNBA	0.0248709	BMAC	-0.253581	0.202182	-1.25422	FALSE	6	FALSE
Russia_SeimaTurbino_I32369	Russia_Srubnaya+Tyumen_HG+BMAC+EHG+China_YR_MN+Yakutia_LNBA	0.0248709	China_YR_MN	0.00550718	0.0680035	0.0809838	FALSE	6	FALSE
Russia_SeimaTurbino_I32369	Russia_Srubnaya+Tyumen_HG+BMAC+EHG+China_YR_MN+Yakutia_LNBA	0.0248709	EHG	-0.942165	0.896597	-1.05082	FALSE	6	FALSE
Russia_SeimaTurbino_I32369	Russia_Srubnaya+Tyumen_HG+BMAC+EHG+China_YR_MN+Yakutia_LNBA	0.0248709	Russia_Srubnaya	1.03703	0.572006	1.81297	FALSE	6	FALSE
Russia_SeimaTurbino_I32369	Russia_Srubnaya+Tyumen_HG+BMAC+EHG+China_YR_MN+Yakutia_LNBA	0.0248709	Tyumen_HG	1.0669	0.548883	1.94377	FALSE	6	FALSE
Russia_SeimaTurbino_I32369	Russia_Srubnaya+Tyumen_HG+BMAC+EHG+China_YR_MN+Yakutia_LNBA	0.0248709	Yakutia_LNBA	0.0863098	0.0713754	1.20924	FALSE	6	FALSE
Russia_SeimaTurbino_I32369	Russia_Srubnaya+Altai_N_7.5-6kya+Hungary_EN_HG_Koros+EHG+China_YR_MN+Yakutia_LNBA	0.0221865	Altai_N_7.5-6kya	0.150458	0.0689282	2.18283	FALSE	6	FALSE
Russia_SeimaTurbino_I32369	Russia_Srubnaya+Altai_N_7.5-6kya+Hungary_EN_HG_Koros+EHG+China_YR_MN+Yakutia_LNBA	0.0221865	China_YR_MN	-0.00801177	0.050556	-0.158473	FALSE	6	FALSE
Russia_SeimaTurbino_I32369	Russia_Srubnaya+Altai_N_7.5-6kya+Hungary_EN_HG_Koros+EHG+China_YR_MN+Yakutia_LNBA	0.0221865	EHG	0.559672	0.0827866	6.76041	FALSE	6	FALSE
Russia_SeimaTurbino_I32369	Russia_Srubnaya+Altai_N_7.5-6kya+Hungary_EN_HG_Koros+EHG+China_YR_MN+Yakutia_LNBA	0.0221865	Hungary_EN_HG_Koros	-0.116379	0.0820454	-1.41848	FALSE	6	FALSE
Russia_SeimaTurbino_I32369	Russia_Srubnaya+Altai_N_7.5-6kya+Hungary_EN_HG_Koros+EHG+China_YR_MN+Yakutia_LNBA	0.0221865	Russia_Srubnaya	0.325113	0.0769874	4.22294	FALSE	6	FALSE
Russia_SeimaTurbino_I32369	Russia_Srubnaya+Altai_N_7.5-6kya+Hungary_EN_HG_Koros+EHG+China_YR_MN+Yakutia_LNBA	0.0221865	Yakutia_LNBA	0.0891478	0.0549326	1.62286	FALSE	6	FALSE
Russia_SeimaTurbino_I32369	Russia_Srubnaya+Tyumen_HG+BMAC+EHG+Mongolia_N_North+China_YR_MN	0.0197695	BMAC	-0.306659	0.205628	-1.49133	FALSE	6	FALSE
Russia_SeimaTurbino_I32369	Russia_Srubnaya+Tyumen_HG+BMAC+EHG+Mongolia_N_North+China_YR_MN	0.0197695	China_YR_MN	-0.0939316	0.111308	-0.843891	FALSE	6	FALSE
Russia_SeimaTurbino_I32369	Russia_Srubnaya+Tyumen_HG+BMAC+EHG+Mongolia_N_North+China_YR_MN	0.0197695	EHG	-1.13791	0.945062	-1.20406	FALSE	6	FALSE
Russia_SeimaTurbino_I32369	Russia_Srubnaya+Tyumen_HG+BMAC+EHG+Mongolia_N_North+China_YR_MN	0.0197695	Mongolia_N_North	0.182429	0.0990577	1.84165	FALSE	6	FALSE
Russia_SeimaTurbino_I32369	Russia_Srubnaya+Tyumen_HG+BMAC+EHG+Mongolia_N_North+China_YR_MN	0.0197695	Russia_Srubnaya	1.17961	0.601328	1.96167	FALSE	6	FALSE
Russia_SeimaTurbino_I32369	Russia_Srubnaya+Tyumen_HG+BMAC+EHG+Mongolia_N_North+China_YR_MN	0.0197695	Tyumen_HG	1.17646	0.571959	2.0569	FALSE	6	FALSE
Russia_SeimaTurbino_I32369	Russia_Srubnaya+Altai_N_7.5-6kya+Tyumen_HG+Hungary_EN_HG_Koros+Mongolia_N_North+China_YR_MN	0.017438	Altai_N_7.5-6kya	0.267278	0.0980644	2.72554	FALSE	6	FALSE
Russia_SeimaTurbino_I32369	Russia_Srubnaya+Altai_N_7.5-6kya+Tyumen_HG+Hungary_EN_HG_Koros+Mongolia_N_North+China_YR_MN	0.017438	China_YR_MN	-0.118274	0.073511	-1.60893	FALSE	6	FALSE
Russia_SeimaTurbino_I32369	Russia_Srubnaya+Altai_N_7.5-6kya+Tyumen_HG+Hungary_EN_HG_Koros+Mongolia_N_North+China_YR_MN	0.017438	Hungary_EN_HG_Koros	0.0321136	0.0675712	0.475256	FALSE	6	FALSE
Russia_SeimaTurbino_I32369	Russia_Srubnaya+Altai_N_7.5-6kya+Tyumen_HG+Hungary_EN_HG_Koros+Mongolia_N_North+China_YR_MN	0.017438	Mongolia_N_North	0.14545	0.068387	2.12686	FALSE	6	FALSE
Russia_SeimaTurbino_I32369	Russia_Srubnaya+Altai_N_7.5-6kya+Tyumen_HG+Hungary_EN_HG_Koros+Mongolia_N_North+China_YR_MN	0.017438	Russia_Srubnaya	0.438328	0.0809518	5.41469	FALSE	6	FALSE
Russia_SeimaTurbino_I32369	Russia_Srubnaya+Altai_N_7.5-6kya+Tyumen_HG+Hungary_EN_HG_Koros+Mongolia_N_North+China_YR_MN	0.017438	Tyumen_HG	0.235104	0.0965865	2.43413	FALSE	6	FALSE
Russia_SeimaTurbino_I32369	Russia_Srubnaya+Altai_N_7.5-6kya+Tyumen_HG+BMAC+Mongolia_N_North+China_YR_MN	0.0152677	Altai_N_7.5-6kya	0.237802	0.0889254	2.67418	FALSE	6	FALSE
Russia_SeimaTurbino_I32369	Russia_Srubnaya+Altai_N_7.5-6kya+Tyumen_HG+BMAC+Mongolia_N_North+China_YR_MN	0.0152677	BMAC	-0.0478003	0.0395762	-1.20781	FALSE	6	FALSE
Russia_SeimaTurbino_I32369	Russia_Srubnaya+Altai_N_7.5-6kya+Tyumen_HG+BMAC+Mongolia_N_North+China_YR_MN	0.0152677	China_YR_MN	-0.0838094	0.0688672	-1.21697	FALSE	6	FALSE
Russia_SeimaTurbino_I32369	Russia_Srubnaya+Altai_N_7.5-6kya+Tyumen_HG+BMAC+Mongolia_N_North+China_YR_MN	0.0152677	Mongolia_N_North	0.130356	0.0640476	2.03531	FALSE	6	FALSE
Russia_SeimaTurbino_I32369	Russia_Srubnaya+Altai_N_7.5-6kya+Tyumen_HG+BMAC+Mongolia_N_North+China_YR_MN	0.0152677	Russia_Srubnaya	0.513922	0.0533468	9.6336	FALSE	6	FALSE
Russia_SeimaTurbino_I32369	Russia_Srubnaya+Altai_N_7.5-6kya+Tyumen_HG+BMAC+Mongolia_N_North+China_YR_MN	0.0152677	Tyumen_HG	0.249529	0.0862589	2.89279	FALSE	6	FALSE
Russia_SeimaTurbino_I32369	Russia_Srubnaya+Altai_N_7.5-6kya+EHG+Mongolia_N_North+China_YR_MN+Yakutia_LNBA	0.0081656	Altai_N_7.5-6kya	0.196489	0.0597231	3.29	FALSE	6	FALSE
Russia_SeimaTurbino_I32369	Russia_Srubnaya+Altai_N_7.5-6kya+EHG+Mongolia_N_North+China_YR_MN+Yakutia_LNBA	0.0081656	China_YR_MN	0.0369169	0.0825471	0.447223	FALSE	6	FALSE
Russia_SeimaTurbino_I32369	Russia_Srubnaya+Altai_N_7.5-6kya+EHG+Mongolia_N_North+China_YR_MN+Yakutia_LNBA	0.0081656	EHG	0.508902	0.0721262	7.05571	FALSE	6	FALSE
Russia_SeimaTurbino_I32369	Russia_Srubnaya+Altai_N_7.5-6kya+EHG+Mongolia_N_North+China_YR_MN+Yakutia_LNBA	0.0081656	Mongolia_N_North	-0.0960834	0.141949	-0.676886	FALSE	6	FALSE
Russia_SeimaTurbino_I32369	Russia_Srubnaya+Altai_N_7.5-6kya+EHG+Mongolia_N_North+China_YR_MN+Yakutia_LNBA	0.0081656	Russia_Srubnaya	0.22871	0.048349	4.73041	FALSE	6	FALSE
Russia_SeimaTurbino_I32369	Russia_Srubnaya+Altai_N_7.5-6kya+EHG+Mongolia_N_North+China_YR_MN+Yakutia_LNBA	0.0081656	Yakutia_LNBA	0.125065	0.0973262	1.28501	FALSE	6	FALSE
Russia_SeimaTurbino_I32369	Russia_Srubnaya+Altai_N_7.5-6kya+BMAC+EHG+Mongolia_N_North+Yakutia_LNBA	0.00704271	Altai_N_7.5-6kya	0.180121	0.0596151	3.0214	FALSE	6	FALSE
Russia_SeimaTurbino_I32369	Russia_Srubnaya+Altai_N_7.5-6kya+BMAC+EHG+Mongolia_N_North+Yakutia_LNBA	0.00704271	BMAC	0.0498211	0.0458626	1.08631	FALSE	6	FALSE
Russia_SeimaTurbino_I32369	Russia_Srubnaya+Altai_N_7.5-6kya+BMAC+EHG+Mongolia_N_North+Yakutia_LNBA	0.00704271	EHG	0.531401	0.0775766	6.85001	FALSE	6	FALSE
Russia_SeimaTurbino_I32369	Russia_Srubnaya+Altai_N_7.5-6kya+BMAC+EHG+Mongolia_N_North+Yakutia_LNBA	0.00704271	Mongolia_N_North	-0.0459542	0.0807738	-0.568925	FALSE	6	FALSE
Russia_SeimaTurbino_I32369	Russia_Srubnaya+Altai_N_7.5-6kya+BMAC+EHG+Mongolia_N_North+Yakutia_LNBA	0.00704271	Russia_Srubnaya	0.168318	0.0837959	2.00866	FALSE	6	FALSE
Russia_SeimaTurbino_I32369	Russia_Srubnaya+Altai_N_7.5-6kya+BMAC+EHG+Mongolia_N_North+Yakutia_LNBA	0.00704271	Yakutia_LNBA	0.116294	0.0855204	1.35984	FALSE	6	FALSE
Russia_SeimaTurbino_I32369	Russia_Srubnaya+Altai_N_7.5-6kya+Hungary_EN_HG_Koros+EHG+Mongolia_N_North+China_YR_MN	0.00376533	Altai_N_7.5-6kya	0.147466	0.0670794	2.19838	FALSE	6	FALSE
Russia_SeimaTurbino_I32369	Russia_Srubnaya+Altai_N_7.5-6kya+Hungary_EN_HG_Koros+EHG+Mongolia_N_North+China_YR_MN	0.00376533	China_YR_MN	-0.0454782	0.072449	-0.627726	FALSE	6	FALSE
Russia_SeimaTurbino_I32369	Russia_Srubnaya+Altai_N_7.5-6kya+Hungary_EN_HG_Koros+EHG+Mongolia_N_North+China_YR_MN	0.00376533	EHG	0.568851	0.0840261	6.76993	FALSE	6	FALSE
Russia_SeimaTurbino_I32369	Russia_Srubnaya+Altai_N_7.5-6kya+Hungary_EN_HG_Koros+EHG+Mongolia_N_North+China_YR_MN	0.00376533	Hungary_EN_HG_Koros	-0.103533	0.0815951	-1.26887	FALSE	6	FALSE
Russia_SeimaTurbino_I32369	Russia_Srubnaya+Altai_N_7.5-6kya+Hungary_EN_HG_Koros+EHG+Mongolia_N_North+China_YR_MN	0.00376533	Mongolia_N_North	0.127754	0.0721518	1.77063	FALSE	6	FALSE
Russia_SeimaTurbino_I32369	Russia_Srubnaya+Altai_N_7.5-6kya+Hungary_EN_HG_Koros+EHG+Mongolia_N_North+China_YR_MN	0.00376533	Russia_Srubnaya	0.30494	0.077276	3.94612	FALSE	6	FALSE
Russia_SeimaTurbino_I32369	Russia_Srubnaya+Tyumen_HG+BMAC+Hungary_EN_HG_Koros+Mongolia_N_North+Yakutia_LNBA	0.00362545	BMAC	-0.127564	0.0800378	-1.5938	FALSE	6	FALSE
Russia_SeimaTurbino_I32369	Russia_Srubnaya+Tyumen_HG+BMAC+Hungary_EN_HG_Koros+Mongolia_N_North+Yakutia_LNBA	0.00362545	Hungary_EN_HG_Koros	-0.144343	0.149319	-0.96668	FALSE	6	FALSE
Russia_SeimaTurbino_I32369	Russia_Srubnaya+Tyumen_HG+BMAC+Hungary_EN_HG_Koros+Mongolia_N_North+Yakutia_LNBA	0.00362545	Mongolia_N_North	0.0504643	0.0953092	0.52948	FALSE	6	FALSE
Russia_SeimaTurbino_I32369	Russia_Srubnaya+Tyumen_HG+BMAC+Hungary_EN_HG_Koros+Mongolia_N_North+Yakutia_LNBA	0.00362545	Russia_Srubnaya	0.683205	0.238862	2.86025	FALSE	6	FALSE
Russia_SeimaTurbino_I32369	Russia_Srubnaya+Tyumen_HG+BMAC+Hungary_EN_HG_Koros+Mongolia_N_North+Yakutia_LNBA	0.00362545	Tyumen_HG	0.463776	0.0373091	12.4307	FALSE	6	FALSE
Russia_SeimaTurbino_I32369	Russia_Srubnaya+Tyumen_HG+BMAC+Hungary_EN_HG_Koros+Mongolia_N_North+Yakutia_LNBA	0.00362545	Yakutia_LNBA	0.0744623	0.0982384	0.757976	FALSE	6	FALSE
Russia_SeimaTurbino_I32369	Russia_Srubnaya+Tyumen_HG+BMAC+Hungary_EN_HG_Koros+China_YR_MN+Yakutia_LNBA	0.00272992	BMAC	-0.120456	0.0780274	-1.54377	FALSE	6	FALSE
Russia_SeimaTurbino_I32369	Russia_Srubnaya+Tyumen_HG+BMAC+Hungary_EN_HG_Koros+China_YR_MN+Yakutia_LNBA	0.00272992	China_YR_MN	0.0138602	0.0519588	0.266754	FALSE	6	FALSE
Russia_SeimaTurbino_I32369	Russia_Srubnaya+Tyumen_HG+BMAC+Hungary_EN_HG_Koros+China_YR_MN+Yakutia_LNBA	0.00272992	Hungary_EN_HG_Koros	-0.138643	0.151857	-0.912982	FALSE	6	FALSE
Russia_SeimaTurbino_I32369	Russia_Srubnaya+Tyumen_HG+BMAC+Hungary_EN_HG_Koros+China_YR_MN+Yakutia_LNBA	0.00272992	Russia_Srubnaya	0.670616	0.241939	2.77184	FALSE	6	FALSE
Russia_SeimaTurbino_I32369	Russia_Srubnaya+Tyumen_HG+BMAC+Hungary_EN_HG_Koros+China_YR_MN+Yakutia_LNBA	0.00272992	Tyumen_HG	0.462656	0.0397234	11.6469	FALSE	6	FALSE
Russia_SeimaTurbino_I32369	Russia_Srubnaya+Tyumen_HG+BMAC+Hungary_EN_HG_Koros+China_YR_MN+Yakutia_LNBA	0.00272992	Yakutia_LNBA	0.111967	0.0553496	2.0229	FALSE	6	FALSE
Russia_SeimaTurbino_I32369	Russia_Srubnaya+Tyumen_HG+Hungary_EN_HG_Koros+EHG+Mongolia_N_North+Yakutia_LNBA	0.00202997	EHG	-0.269687	1.56703	-0.1721	FALSE	6	FALSE
Russia_SeimaTurbino_I32369	Russia_Srubnaya+Tyumen_HG+Hungary_EN_HG_Koros+EHG+Mongolia_N_North+Yakutia_LNBA	0.00202997	Hungary_EN_HG_Koros	0.113135	0.534937	0.211492	FALSE	6	FALSE
Russia_SeimaTurbino_I32369	Russia_Srubnaya+Tyumen_HG+Hungary_EN_HG_Koros+EHG+Mongolia_N_North+Yakutia_LNBA	0.00202997	Mongolia_N_North	-0.024556	0.106176	-0.231277	FALSE	6	FALSE
Russia_SeimaTurbino_I32369	Russia_Srubnaya+Tyumen_HG+Hungary_EN_HG_Koros+EHG+Mongolia_N_North+Yakutia_LNBA	0.00202997	Russia_Srubnaya	0.369796	0.108507	3.40803	FALSE	6	FALSE
Russia_SeimaTurbino_I32369	Russia_Srubnaya+Tyumen_HG+Hungary_EN_HG_Koros+EHG+Mongolia_N_North+Yakutia_LNBA	0.00202997	Tyumen_HG	0.689115	1.0595	0.650418	FALSE	6	FALSE
Russia_SeimaTurbino_I32369	Russia_Srubnaya+Tyumen_HG+Hungary_EN_HG_Koros+EHG+Mongolia_N_North+Yakutia_LNBA	0.00202997	Yakutia_LNBA	0.122197	0.118972	1.02711	FALSE	6	FALSE
Russia_SeimaTurbino_I32369	Russia_Srubnaya+Tyumen_HG+EHG+Mongolia_N_North+China_YR_MN+Yakutia_LNBA	0.00138055	China_YR_MN	0.00263739	0.086243	0.0305809	FALSE	6	FALSE
Russia_SeimaTurbino_I32369	Russia_Srubnaya+Tyumen_HG+EHG+Mongolia_N_North+China_YR_MN+Yakutia_LNBA	0.00138055	EHG	-0.0165801	0.252574	-0.0656445	FALSE	6	FALSE
Russia_SeimaTurbino_I32369	Russia_Srubnaya+Tyumen_HG+EHG+Mongolia_N_North+China_YR_MN+Yakutia_LNBA	0.00138055	Mongolia_N_North	-0.0137724	0.161609	-0.0852201	FALSE	6	FALSE
Russia_SeimaTurbino_I32369	Russia_Srubnaya+Tyumen_HG+EHG+Mongolia_N_North+China_YR_MN+Yakutia_LNBA	0.00138055	Russia_Srubnaya	0.387967	0.10419	3.72366	FALSE	6	FALSE
Russia_SeimaTurbino_I32369	Russia_Srubnaya+Tyumen_HG+EHG+Mongolia_N_North+China_YR_MN+Yakutia_LNBA	0.00138055	Tyumen_HG	0.514541	0.161028	3.19535	FALSE	6	FALSE
Russia_SeimaTurbino_I32369	Russia_Srubnaya+Tyumen_HG+EHG+Mongolia_N_North+China_YR_MN+Yakutia_LNBA	0.00138055	Yakutia_LNBA	0.125207	0.110234	1.13583	FALSE	6	FALSE
Russia_SeimaTurbino_I32369	Russia_Srubnaya+Tyumen_HG+BMAC+Hungary_EN_HG_Koros+Mongolia_N_North+China_YR_MN	0.00117384	BMAC	-0.148816	0.0870817	-1.70892	FALSE	6	FALSE
Russia_SeimaTurbino_I32369	Russia_Srubnaya+Tyumen_HG+BMAC+Hungary_EN_HG_Koros+Mongolia_N_North+China_YR_MN	0.00117384	China_YR_MN	-0.0553338	0.0773297	-0.715558	FALSE	6	FALSE
Russia_SeimaTurbino_I32369	Russia_Srubnaya+Tyumen_HG+BMAC+Hungary_EN_HG_Koros+Mongolia_N_North+China_YR_MN	0.00117384	Hungary_EN_HG_Koros	-0.162986	0.169696	-0.960458	FALSE	6	FALSE
Russia_SeimaTurbino_I32369	Russia_Srubnaya+Tyumen_HG+BMAC+Hungary_EN_HG_Koros+Mongolia_N_North+China_YR_MN	0.00117384	Mongolia_N_North	0.182058	0.0777885	2.34043	FALSE	6	FALSE
Russia_SeimaTurbino_I32369	Russia_Srubnaya+Tyumen_HG+BMAC+Hungary_EN_HG_Koros+Mongolia_N_North+China_YR_MN	0.00117384	Russia_Srubnaya	0.729203	0.273366	2.6675	FALSE	6	FALSE
Russia_SeimaTurbino_I32369	Russia_Srubnaya+Tyumen_HG+BMAC+Hungary_EN_HG_Koros+Mongolia_N_North+China_YR_MN	0.00117384	Tyumen_HG	0.455874	0.0400985	11.3688	FALSE	6	FALSE
Russia_SeimaTurbino_I32369	Russia_Srubnaya+Tyumen_HG+Hungary_EN_HG_Koros+Mongolia_N_North+China_YR_MN+Yakutia_LNBA	0.000945722	China_YR_MN	0.00977556	0.135101	0.0723574	FALSE	6	FALSE
Russia_SeimaTurbino_I32369	Russia_Srubnaya+Tyumen_HG+Hungary_EN_HG_Koros+Mongolia_N_North+China_YR_MN+Yakutia_LNBA	0.000945722	Hungary_EN_HG_Koros	0.0215096	0.0811078	0.265197	FALSE	6	FALSE
Russia_SeimaTurbino_I32369	Russia_Srubnaya+Tyumen_HG+Hungary_EN_HG_Koros+Mongolia_N_North+China_YR_MN+Yakutia_LNBA	0.000945722	Mongolia_N_North	-0.0178508	0.235636	-0.0757556	FALSE	6	FALSE
Russia_SeimaTurbino_I32369	Russia_Srubnaya+Tyumen_HG+Hungary_EN_HG_Koros+Mongolia_N_North+China_YR_MN+Yakutia_LNBA	0.000945722	Russia_Srubnaya	0.36111	0.0926885	3.89595	FALSE	6	FALSE
Russia_SeimaTurbino_I32369	Russia_Srubnaya+Tyumen_HG+Hungary_EN_HG_Koros+Mongolia_N_North+China_YR_MN+Yakutia_LNBA	0.000945722	Tyumen_HG	0.503196	0.0305856	16.452	FALSE	6	FALSE
Russia_SeimaTurbino_I32369	Russia_Srubnaya+Tyumen_HG+Hungary_EN_HG_Koros+Mongolia_N_North+China_YR_MN+Yakutia_LNBA	0.000945722	Yakutia_LNBA	0.12226	0.131594	0.929071	FALSE	6	FALSE
Russia_SeimaTurbino_I32369	Russia_Srubnaya+Tyumen_HG+BMAC+Mongolia_N_North+China_YR_MN+Yakutia_LNBA	0.000757887	BMAC	-0.0547749	0.0414267	-1.32221	FALSE	6	FALSE
Russia_SeimaTurbino_I32369	Russia_Srubnaya+Tyumen_HG+BMAC+Mongolia_N_North+China_YR_MN+Yakutia_LNBA	0.000757887	China_YR_MN	0.00464105	0.0749033	0.0619605	FALSE	6	FALSE
Russia_SeimaTurbino_I32369	Russia_Srubnaya+Tyumen_HG+BMAC+Mongolia_N_North+China_YR_MN+Yakutia_LNBA	0.000757887	Mongolia_N_North	0.0452255	0.136713	0.330805	FALSE	6	FALSE
Russia_SeimaTurbino_I32369	Russia_Srubnaya+Tyumen_HG+BMAC+Mongolia_N_North+China_YR_MN+Yakutia_LNBA	0.000757887	Russia_Srubnaya	0.445389	0.0517099	8.61322	FALSE	6	FALSE
Russia_SeimaTurbino_I32369	Russia_Srubnaya+Tyumen_HG+BMAC+Mongolia_N_North+China_YR_MN+Yakutia_LNBA	0.000757887	Tyumen_HG	0.488784	0.0279927	17.4611	FALSE	6	FALSE
Russia_SeimaTurbino_I32369	Russia_Srubnaya+Tyumen_HG+BMAC+Mongolia_N_North+China_YR_MN+Yakutia_LNBA	0.000757887	Yakutia_LNBA	0.0707358	0.0999309	0.707848	FALSE	6	FALSE
Russia_SeimaTurbino_I32369	Russia_Srubnaya+Tyumen_HG+Hungary_EN_HG_Koros+EHG+Mongolia_N_North+China_YR_MN	0.000517981	China_YR_MN	-0.098114	0.237938	-0.412352	FALSE	6	FALSE
Russia_SeimaTurbino_I32369	Russia_Srubnaya+Tyumen_HG+Hungary_EN_HG_Koros+EHG+Mongolia_N_North+China_YR_MN	0.000517981	EHG	-0.603133	4.22258	-0.142835	FALSE	6	FALSE
Russia_SeimaTurbino_I32369	Russia_Srubnaya+Tyumen_HG+Hungary_EN_HG_Koros+EHG+Mongolia_N_North+China_YR_MN	0.000517981	Hungary_EN_HG_Koros	0.247409	1.49574	0.165409	FALSE	6	FALSE
Russia_SeimaTurbino_I32369	Russia_Srubnaya+Tyumen_HG+Hungary_EN_HG_Koros+EHG+Mongolia_N_North+China_YR_MN	0.000517981	Mongolia_N_North	0.178814	0.0924474	1.93422	FALSE	6	FALSE
Russia_SeimaTurbino_I32369	Russia_Srubnaya+Tyumen_HG+Hungary_EN_HG_Koros+EHG+Mongolia_N_North+China_YR_MN	0.000517981	Russia_Srubnaya	0.36403	0.171724	2.11986	FALSE	6	FALSE
Russia_SeimaTurbino_I32369	Russia_Srubnaya+Tyumen_HG+Hungary_EN_HG_Koros+EHG+Mongolia_N_North+China_YR_MN	0.000517981	Tyumen_HG	0.910994	2.80409	0.324881	FALSE	6	FALSE
Russia_SeimaTurbino_I32369	Russia_Srubnaya+Altai_N_7.5-6kya+BMAC+EHG+Mongolia_N_North+China_YR_MN	0.000484614	Altai_N_7.5-6kya	0.173338	0.0572618	3.02712	FALSE	6	FALSE
Russia_SeimaTurbino_I32369	Russia_Srubnaya+Altai_N_7.5-6kya+BMAC+EHG+Mongolia_N_North+China_YR_MN	0.000484614	BMAC	0.0352769	0.0456399	0.772939	FALSE	6	FALSE
Russia_SeimaTurbino_I32369	Russia_Srubnaya+Altai_N_7.5-6kya+BMAC+EHG+Mongolia_N_North+China_YR_MN	0.000484614	China_YR_MN	-0.02438	0.0672282	-0.362645	FALSE	6	FALSE
Russia_SeimaTurbino_I32369	Russia_Srubnaya+Altai_N_7.5-6kya+BMAC+EHG+Mongolia_N_North+China_YR_MN	0.000484614	EHG	0.542532	0.0794997	6.82433	FALSE	6	FALSE
Russia_SeimaTurbino_I32369	Russia_Srubnaya+Altai_N_7.5-6kya+BMAC+EHG+Mongolia_N_North+China_YR_MN	0.000484614	Mongolia_N_North	0.0994806	0.0666228	1.49319	FALSE	6	FALSE
Russia_SeimaTurbino_I32369	Russia_Srubnaya+Altai_N_7.5-6kya+BMAC+EHG+Mongolia_N_North+China_YR_MN	0.000484614	Russia_Srubnaya	0.173752	0.08647	2.0094	FALSE	6	FALSE
Russia_SeimaTurbino_I32369	Russia_Srubnaya+Hungary_EN_HG_Koros+EHG+Mongolia_N_North+China_YR_MN+Yakutia_LNBA	0.000202849	China_YR_MN	0.0162417	0.0850586	0.190947	FALSE	6	FALSE
Russia_SeimaTurbino_I32369	Russia_Srubnaya+Hungary_EN_HG_Koros+EHG+Mongolia_N_North+China_YR_MN+Yakutia_LNBA	0.000202849	EHG	0.736714	0.0384305	19.17	FALSE	6	FALSE
Russia_SeimaTurbino_I32369	Russia_Srubnaya+Hungary_EN_HG_Koros+EHG+Mongolia_N_North+China_YR_MN+Yakutia_LNBA	0.000202849	Hungary_EN_HG_Koros	-0.217338	0.0863676	-2.51643	FALSE	6	FALSE
Russia_SeimaTurbino_I32369	Russia_Srubnaya+Hungary_EN_HG_Koros+EHG+Mongolia_N_North+China_YR_MN+Yakutia_LNBA	0.000202849	Mongolia_N_North	0.000543648	0.151346	0.00359208	FALSE	6	FALSE
Russia_SeimaTurbino_I32369	Russia_Srubnaya+Hungary_EN_HG_Koros+EHG+Mongolia_N_North+China_YR_MN+Yakutia_LNBA	0.000202849	Russia_Srubnaya	0.327817	0.0929206	3.52793	FALSE	6	FALSE
Russia_SeimaTurbino_I32369	Russia_Srubnaya+Hungary_EN_HG_Koros+EHG+Mongolia_N_North+China_YR_MN+Yakutia_LNBA	0.000202849	Yakutia_LNBA	0.136022	0.106441	1.2779	FALSE	6	FALSE
Russia_SeimaTurbino_I32369	Russia_Srubnaya+BMAC+Hungary_EN_HG_Koros+EHG+Mongolia_N_North+Yakutia_LNBA	0.000132522	BMAC	-0.0662502	0.104615	-0.633275	FALSE	6	FALSE
Russia_SeimaTurbino_I32369	Russia_Srubnaya+BMAC+Hungary_EN_HG_Koros+EHG+Mongolia_N_North+Yakutia_LNBA	0.000132522	EHG	0.699075	0.0560133	12.4805	FALSE	6	FALSE
Russia_SeimaTurbino_I32369	Russia_Srubnaya+BMAC+Hungary_EN_HG_Koros+EHG+Mongolia_N_North+Yakutia_LNBA	0.000132522	Hungary_EN_HG_Koros	-0.286231	0.17995	-1.59061	FALSE	6	FALSE
Russia_SeimaTurbino_I32369	Russia_Srubnaya+BMAC+Hungary_EN_HG_Koros+EHG+Mongolia_N_North+Yakutia_LNBA	0.000132522	Mongolia_N_North	0.0514273	0.0985053	0.522076	FALSE	6	FALSE
Russia_SeimaTurbino_I32369	Russia_Srubnaya+BMAC+Hungary_EN_HG_Koros+EHG+Mongolia_N_North+Yakutia_LNBA	0.000132522	Russia_Srubnaya	0.497691	0.31228	1.59373	FALSE	6	FALSE
Russia_SeimaTurbino_I32369	Russia_Srubnaya+BMAC+Hungary_EN_HG_Koros+EHG+Mongolia_N_North+Yakutia_LNBA	0.000132522	Yakutia_LNBA	0.104287	0.10029	1.03986	FALSE	6	FALSE
Russia_SeimaTurbino_I32369	Russia_Srubnaya+BMAC+Hungary_EN_HG_Koros+EHG+China_YR_MN+Yakutia_LNBA	9.55579e-05	BMAC	-0.0587083	0.103464	-0.56743	FALSE	6	FALSE
Russia_SeimaTurbino_I32369	Russia_Srubnaya+BMAC+Hungary_EN_HG_Koros+EHG+China_YR_MN+Yakutia_LNBA	9.55579e-05	China_YR_MN	0.0244892	0.0537936	0.455243	FALSE	6	FALSE
Russia_SeimaTurbino_I32369	Russia_Srubnaya+BMAC+Hungary_EN_HG_Koros+EHG+China_YR_MN+Yakutia_LNBA	9.55579e-05	EHG	0.70286	0.0575588	12.2112	FALSE	6	FALSE
Russia_SeimaTurbino_I32369	Russia_Srubnaya+BMAC+Hungary_EN_HG_Koros+EHG+China_YR_MN+Yakutia_LNBA	9.55579e-05	Hungary_EN_HG_Koros	-0.281521	0.182435	-1.54313	FALSE	6	FALSE
Russia_SeimaTurbino_I32369	Russia_Srubnaya+BMAC+Hungary_EN_HG_Koros+EHG+China_YR_MN+Yakutia_LNBA	9.55579e-05	Russia_Srubnaya	0.479864	0.315339	1.52174	FALSE	6	FALSE
Russia_SeimaTurbino_I32369	Russia_Srubnaya+BMAC+Hungary_EN_HG_Koros+EHG+China_YR_MN+Yakutia_LNBA	9.55579e-05	Yakutia_LNBA	0.133015	0.0534523	2.48848	FALSE	6	FALSE
Russia_SeimaTurbino_I32369	Russia_Srubnaya+BMAC+Hungary_EN_HG_Koros+EHG+Mongolia_N_North+China_YR_MN	3.21136e-05	BMAC	-0.0772574	0.105353	-0.733316	FALSE	6	FALSE
Russia_SeimaTurbino_I32369	Russia_Srubnaya+BMAC+Hungary_EN_HG_Koros+EHG+Mongolia_N_North+China_YR_MN	3.21136e-05	China_YR_MN	-0.0310812	0.0779307	-0.398831	FALSE	6	FALSE
Russia_SeimaTurbino_I32369	Russia_Srubnaya+BMAC+Hungary_EN_HG_Koros+EHG+Mongolia_N_North+China_YR_MN	3.21136e-05	EHG	0.704138	0.057363	12.2751	FALSE	6	FALSE
Russia_SeimaTurbino_I32369	Russia_Srubnaya+BMAC+Hungary_EN_HG_Koros+EHG+Mongolia_N_North+China_YR_MN	3.21136e-05	Hungary_EN_HG_Koros	-0.284188	0.181225	-1.56815	FALSE	6	FALSE
Russia_SeimaTurbino_I32369	Russia_Srubnaya+BMAC+Hungary_EN_HG_Koros+EHG+Mongolia_N_North+China_YR_MN	3.21136e-05	Mongolia_N_North	0.184857	0.074289	2.48834	FALSE	6	FALSE
Russia_SeimaTurbino_I32369	Russia_Srubnaya+BMAC+Hungary_EN_HG_Koros+EHG+Mongolia_N_North+China_YR_MN	3.21136e-05	Russia_Srubnaya	0.503531	0.317905	1.5839	FALSE	6	FALSE
Russia_SeimaTurbino_I32369	Russia_Srubnaya+BMAC+EHG+Mongolia_N_North+China_YR_MN+Yakutia_LNBA	2.98071e-06	BMAC	0.0869612	0.0485884	1.78975	FALSE	6	FALSE
Russia_SeimaTurbino_I32369	Russia_Srubnaya+BMAC+EHG+Mongolia_N_North+China_YR_MN+Yakutia_LNBA	2.98071e-06	China_YR_MN	0.0440388	0.0888099	0.495877	FALSE	6	FALSE
Russia_SeimaTurbino_I32369	Russia_Srubnaya+BMAC+EHG+Mongolia_N_North+China_YR_MN+Yakutia_LNBA	2.98071e-06	EHG	0.755971	0.0429069	17.6189	FALSE	6	FALSE
Russia_SeimaTurbino_I32369	Russia_Srubnaya+BMAC+EHG+Mongolia_N_North+China_YR_MN+Yakutia_LNBA	2.98071e-06	Mongolia_N_North	-0.0343495	0.16435	-0.209003	FALSE	6	FALSE
Russia_SeimaTurbino_I32369	Russia_Srubnaya+BMAC+EHG+Mongolia_N_North+China_YR_MN+Yakutia_LNBA	2.98071e-06	Russia_Srubnaya	0.00182653	0.0783096	0.0233244	FALSE	6	FALSE
Russia_SeimaTurbino_I32369	Russia_Srubnaya+BMAC+EHG+Mongolia_N_North+China_YR_MN+Yakutia_LNBA	2.98071e-06	Yakutia_LNBA	0.145552	0.11168	1.3033	FALSE	6	FALSE
Russia_SeimaTurbino_I32369	Russia_Srubnaya+Altai_N_7.5-6kya+BMAC+Hungary_EN_HG_Koros+China_YR_MN+Yakutia_LNBA	1.54411e-10	Altai_N_7.5-6kya	0.467495	0.177131	2.63926	FALSE	6	FALSE
Russia_SeimaTurbino_I32369	Russia_Srubnaya+Altai_N_7.5-6kya+BMAC+Hungary_EN_HG_Koros+China_YR_MN+Yakutia_LNBA	1.54411e-10	BMAC	-0.28448	0.428844	-0.663365	FALSE	6	FALSE
Russia_SeimaTurbino_I32369	Russia_Srubnaya+Altai_N_7.5-6kya+BMAC+Hungary_EN_HG_Koros+China_YR_MN+Yakutia_LNBA	1.54411e-10	China_YR_MN	-0.120583	0.0663045	-1.81862	FALSE	6	FALSE
Russia_SeimaTurbino_I32369	Russia_Srubnaya+Altai_N_7.5-6kya+BMAC+Hungary_EN_HG_Koros+China_YR_MN+Yakutia_LNBA	1.54411e-10	Hungary_EN_HG_Koros	-0.350163	0.882645	-0.39672	FALSE	6	FALSE
Russia_SeimaTurbino_I32369	Russia_Srubnaya+Altai_N_7.5-6kya+BMAC+Hungary_EN_HG_Koros+China_YR_MN+Yakutia_LNBA	1.54411e-10	Russia_Srubnaya	1.20964	1.37369	0.880571	FALSE	6	FALSE
Russia_SeimaTurbino_I32369	Russia_Srubnaya+Altai_N_7.5-6kya+BMAC+Hungary_EN_HG_Koros+China_YR_MN+Yakutia_LNBA	1.54411e-10	Yakutia_LNBA	0.0780952	0.158363	0.49314	FALSE	6	FALSE
Russia_SeimaTurbino_I32369	Russia_Srubnaya+Altai_N_7.5-6kya+BMAC+Hungary_EN_HG_Koros+Mongolia_N_North+China_YR_MN	1.36467e-10	Altai_N_7.5-6kya	0.36157	0.42967	0.841507	FALSE	6	FALSE
Russia_SeimaTurbino_I32369	Russia_Srubnaya+Altai_N_7.5-6kya+BMAC+Hungary_EN_HG_Koros+Mongolia_N_North+China_YR_MN	1.36467e-10	BMAC	-0.556464	1.09609	-0.507684	FALSE	6	FALSE
Russia_SeimaTurbino_I32369	Russia_Srubnaya+Altai_N_7.5-6kya+BMAC+Hungary_EN_HG_Koros+Mongolia_N_North+China_YR_MN	1.36467e-10	China_YR_MN	-0.278791	0.315212	-0.884458	FALSE	6	FALSE
Russia_SeimaTurbino_I32369	Russia_Srubnaya+Altai_N_7.5-6kya+BMAC+Hungary_EN_HG_Koros+Mongolia_N_North+China_YR_MN	1.36467e-10	Hungary_EN_HG_Koros	-0.874482	2.27604	-0.384212	FALSE	6	FALSE
Russia_SeimaTurbino_I32369	Russia_Srubnaya+Altai_N_7.5-6kya+BMAC+Hungary_EN_HG_Koros+Mongolia_N_North+China_YR_MN	1.36467e-10	Mongolia_N_North	0.295744	0.55094	0.536798	FALSE	6	FALSE
Russia_SeimaTurbino_I32369	Russia_Srubnaya+Altai_N_7.5-6kya+BMAC+Hungary_EN_HG_Koros+Mongolia_N_North+China_YR_MN	1.36467e-10	Russia_Srubnaya	2.05242	3.55086	0.578008	FALSE	6	FALSE
Russia_SeimaTurbino_I32369	Russia_Srubnaya+BMAC+Hungary_EN_HG_Koros+Mongolia_N_North+China_YR_MN+Yakutia_LNBA	2.24261e-11	BMAC	-1.48382	0.276802	-5.36057	FALSE	6	FALSE
Russia_SeimaTurbino_I32369	Russia_Srubnaya+BMAC+Hungary_EN_HG_Koros+Mongolia_N_North+China_YR_MN+Yakutia_LNBA	2.24261e-11	China_YR_MN	-0.633367	0.472819	-1.33956	FALSE	6	FALSE
Russia_SeimaTurbino_I32369	Russia_Srubnaya+BMAC+Hungary_EN_HG_Koros+Mongolia_N_North+China_YR_MN+Yakutia_LNBA	2.24261e-11	Hungary_EN_HG_Koros	-2.72162	0.540296	-5.03728	FALSE	6	FALSE
Russia_SeimaTurbino_I32369	Russia_Srubnaya+BMAC+Hungary_EN_HG_Koros+Mongolia_N_North+China_YR_MN+Yakutia_LNBA	2.24261e-11	Mongolia_N_North	1.14426	0.946218	1.20929	FALSE	6	FALSE
Russia_SeimaTurbino_I32369	Russia_Srubnaya+BMAC+Hungary_EN_HG_Koros+Mongolia_N_North+China_YR_MN+Yakutia_LNBA	2.24261e-11	Russia_Srubnaya	4.98131	0.788866	6.31452	FALSE	6	FALSE
Russia_SeimaTurbino_I32369	Russia_Srubnaya+BMAC+Hungary_EN_HG_Koros+Mongolia_N_North+China_YR_MN+Yakutia_LNBA	2.24261e-11	Yakutia_LNBA	-0.286757	0.566353	-0.506322	FALSE	6	FALSE
Russia_SeimaTurbino_I32369	Russia_Srubnaya+Altai_N_7.5-6kya+BMAC+Hungary_EN_HG_Koros+Mongolia_N_North+Yakutia_LNBA	1.39588e-11	Altai_N_7.5-6kya	0.312608	1.75739	0.177882	FALSE	6	FALSE
Russia_SeimaTurbino_I32369	Russia_Srubnaya+Altai_N_7.5-6kya+BMAC+Hungary_EN_HG_Koros+Mongolia_N_North+Yakutia_LNBA	1.39588e-11	BMAC	-0.700617	4.5074	-0.155437	FALSE	6	FALSE
Russia_SeimaTurbino_I32369	Russia_Srubnaya+Altai_N_7.5-6kya+BMAC+Hungary_EN_HG_Koros+Mongolia_N_North+Yakutia_LNBA	1.39588e-11	Hungary_EN_HG_Koros	-1.19576	9.23906	-0.129424	FALSE	6	FALSE
Russia_SeimaTurbino_I32369	Russia_Srubnaya+Altai_N_7.5-6kya+BMAC+Hungary_EN_HG_Koros+Mongolia_N_North+Yakutia_LNBA	1.39588e-11	Mongolia_N_North	-0.0468227	1.34317	-0.0348599	FALSE	6	FALSE
Russia_SeimaTurbino_I32369	Russia_Srubnaya+Altai_N_7.5-6kya+BMAC+Hungary_EN_HG_Koros+Mongolia_N_North+Yakutia_LNBA	1.39588e-11	Russia_Srubnaya	2.5178	14.3668	0.175252	FALSE	6	FALSE
Russia_SeimaTurbino_I32369	Russia_Srubnaya+Altai_N_7.5-6kya+BMAC+Hungary_EN_HG_Koros+Mongolia_N_North+Yakutia_LNBA	1.39588e-11	Yakutia_LNBA	0.112786	0.301013	0.374689	FALSE	6	FALSE
Russia_SeimaTurbino_I32369	Russia_Srubnaya+Altai_N_7.5-6kya+BMAC+Mongolia_N_North+China_YR_MN+Yakutia_LNBA	6.1157e-14	Altai_N_7.5-6kya	0.557311	0.461944	1.20645	FALSE	6	FALSE
Russia_SeimaTurbino_I32369	Russia_Srubnaya+Altai_N_7.5-6kya+BMAC+Mongolia_N_North+China_YR_MN+Yakutia_LNBA	6.1157e-14	BMAC	-0.0716329	2.90128	-0.0246901	FALSE	6	FALSE
Russia_SeimaTurbino_I32369	Russia_Srubnaya+Altai_N_7.5-6kya+BMAC+Mongolia_N_North+China_YR_MN+Yakutia_LNBA	6.1157e-14	China_YR_MN	0.20675	22.7038	0.00910643	FALSE	6	FALSE
Russia_SeimaTurbino_I32369	Russia_Srubnaya+Altai_N_7.5-6kya+BMAC+Mongolia_N_North+China_YR_MN+Yakutia_LNBA	6.1157e-14	Mongolia_N_North	-0.650233	47.0279	-0.0138265	FALSE	6	FALSE
Russia_SeimaTurbino_I32369	Russia_Srubnaya+Altai_N_7.5-6kya+BMAC+Mongolia_N_North+China_YR_MN+Yakutia_LNBA	6.1157e-14	Russia_Srubnaya	0.583555	4.70895	0.123925	FALSE	6	FALSE
Russia_SeimaTurbino_I32369	Russia_Srubnaya+Altai_N_7.5-6kya+BMAC+Mongolia_N_North+China_YR_MN+Yakutia_LNBA	6.1157e-14	Yakutia_LNBA	0.37425	25.754	0.0145317	FALSE	6	FALSE
Russia_SeimaTurbino_I32369	Russia_Srubnaya+Altai_N_7.5-6kya+Tyumen_HG+EHG+Mongolia_N_North+China_YR_MN+Yakutia_LNBA	0.157484	Altai_N_7.5-6kya	0.292223	0.0908086	3.21802	FALSE	7	FALSE
Russia_SeimaTurbino_I32369	Russia_Srubnaya+Altai_N_7.5-6kya+Tyumen_HG+EHG+Mongolia_N_North+China_YR_MN+Yakutia_LNBA	0.157484	China_YR_MN	-0.0185458	0.0769378	-0.24105	FALSE	7	FALSE
Russia_SeimaTurbino_I32369	Russia_Srubnaya+Altai_N_7.5-6kya+Tyumen_HG+EHG+Mongolia_N_North+China_YR_MN+Yakutia_LNBA	0.157484	EHG	0.231782	0.183288	1.26458	FALSE	7	FALSE
Russia_SeimaTurbino_I32369	Russia_Srubnaya+Altai_N_7.5-6kya+Tyumen_HG+EHG+Mongolia_N_North+China_YR_MN+Yakutia_LNBA	0.157484	Mongolia_N_North	-0.105504	0.129004	-0.817832	FALSE	7	FALSE
Russia_SeimaTurbino_I32369	Russia_Srubnaya+Altai_N_7.5-6kya+Tyumen_HG+EHG+Mongolia_N_North+China_YR_MN+Yakutia_LNBA	0.157484	Russia_Srubnaya	0.383711	0.0732574	5.23784	FALSE	7	FALSE
Russia_SeimaTurbino_I32369	Russia_Srubnaya+Altai_N_7.5-6kya+Tyumen_HG+EHG+Mongolia_N_North+China_YR_MN+Yakutia_LNBA	0.157484	Tyumen_HG	0.0548314	0.166122	0.330067	FALSE	7	FALSE
Russia_SeimaTurbino_I32369	Russia_Srubnaya+Altai_N_7.5-6kya+Tyumen_HG+EHG+Mongolia_N_North+China_YR_MN+Yakutia_LNBA	0.157484	Yakutia_LNBA	0.161502	0.090598	1.78262	FALSE	7	FALSE
Russia_SeimaTurbino_I32369	Russia_Srubnaya+Altai_N_7.5-6kya+Tyumen_HG+Hungary_EN_HG_Koros+Mongolia_N_North+China_YR_MN+Yakutia_LNBA	0.0671112	Altai_N_7.5-6kya	0.274897	0.0898093	3.0609	FALSE	7	FALSE
Russia_SeimaTurbino_I32369	Russia_Srubnaya+Altai_N_7.5-6kya+Tyumen_HG+Hungary_EN_HG_Koros+Mongolia_N_North+China_YR_MN+Yakutia_LNBA	0.0671112	China_YR_MN	-0.0285	0.0780921	-0.364953	FALSE	7	FALSE
Russia_SeimaTurbino_I32369	Russia_Srubnaya+Altai_N_7.5-6kya+Tyumen_HG+Hungary_EN_HG_Koros+Mongolia_N_North+China_YR_MN+Yakutia_LNBA	0.0671112	Hungary_EN_HG_Koros	0.0107195	0.0671623	0.159606	FALSE	7	FALSE
Russia_SeimaTurbino_I32369	Russia_Srubnaya+Altai_N_7.5-6kya+Tyumen_HG+Hungary_EN_HG_Koros+Mongolia_N_North+China_YR_MN+Yakutia_LNBA	0.0671112	Mongolia_N_North	-0.0935821	0.13338	-0.701621	FALSE	7	FALSE
Russia_SeimaTurbino_I32369	Russia_Srubnaya+Altai_N_7.5-6kya+Tyumen_HG+Hungary_EN_HG_Koros+Mongolia_N_North+China_YR_MN+Yakutia_LNBA	0.0671112	Russia_Srubnaya	0.463419	0.0799913	5.79337	FALSE	7	FALSE
Russia_SeimaTurbino_I32369	Russia_Srubnaya+Altai_N_7.5-6kya+Tyumen_HG+Hungary_EN_HG_Koros+Mongolia_N_North+China_YR_MN+Yakutia_LNBA	0.0671112	Tyumen_HG	0.215482	0.088484	2.43526	FALSE	7	FALSE
Russia_SeimaTurbino_I32369	Russia_Srubnaya+Altai_N_7.5-6kya+Tyumen_HG+Hungary_EN_HG_Koros+Mongolia_N_North+China_YR_MN+Yakutia_LNBA	0.0671112	Yakutia_LNBA	0.157564	0.0948589	1.66104	FALSE	7	FALSE
Russia_SeimaTurbino_I32369	Russia_Srubnaya+Altai_N_7.5-6kya+Tyumen_HG+BMAC+Mongolia_N_North+China_YR_MN+Yakutia_LNBA	0.0273684	Altai_N_7.5-6kya	0.262204	0.0839834	3.12209	FALSE	7	FALSE
Russia_SeimaTurbino_I32369	Russia_Srubnaya+Altai_N_7.5-6kya+Tyumen_HG+BMAC+Mongolia_N_North+China_YR_MN+Yakutia_LNBA	0.0273684	BMAC	-0.0202374	0.0406348	-0.498032	FALSE	7	FALSE
Russia_SeimaTurbino_I32369	Russia_Srubnaya+Altai_N_7.5-6kya+Tyumen_HG+BMAC+Mongolia_N_North+China_YR_MN+Yakutia_LNBA	0.0273684	China_YR_MN	-0.0139111	0.0720964	-0.192951	FALSE	7	FALSE
Russia_SeimaTurbino_I32369	Russia_Srubnaya+Altai_N_7.5-6kya+Tyumen_HG+BMAC+Mongolia_N_North+China_YR_MN+Yakutia_LNBA	0.0273684	Mongolia_N_North	-0.0740731	0.126312	-0.586431	FALSE	7	FALSE
Russia_SeimaTurbino_I32369	Russia_Srubnaya+Altai_N_7.5-6kya+Tyumen_HG+BMAC+Mongolia_N_North+China_YR_MN+Yakutia_LNBA	0.0273684	Russia_Srubnaya	0.489502	0.0525642	9.31246	FALSE	7	FALSE
Russia_SeimaTurbino_I32369	Russia_Srubnaya+Altai_N_7.5-6kya+Tyumen_HG+BMAC+Mongolia_N_North+China_YR_MN+Yakutia_LNBA	0.0273684	Tyumen_HG	0.22142	0.0814304	2.71913	FALSE	7	FALSE
Russia_SeimaTurbino_I32369	Russia_Srubnaya+Altai_N_7.5-6kya+Tyumen_HG+BMAC+Mongolia_N_North+China_YR_MN+Yakutia_LNBA	0.0273684	Yakutia_LNBA	0.135096	0.0907033	1.48942	FALSE	7	FALSE
Russia_SeimaTurbino_I32369	Russia_Srubnaya+Altai_N_7.5-6kya+Hungary_EN_HG_Koros+EHG+Mongolia_N_North+China_YR_MN+Yakutia_LNBA	0.0074441	Altai_N_7.5-6kya	0.150305	0.0679369	2.21243	FALSE	7	FALSE
Russia_SeimaTurbino_I32369	Russia_Srubnaya+Altai_N_7.5-6kya+Hungary_EN_HG_Koros+EHG+Mongolia_N_North+China_YR_MN+Yakutia_LNBA	0.0074441	China_YR_MN	0.0409166	0.0825016	0.495949	FALSE	7	FALSE
Russia_SeimaTurbino_I32369	Russia_Srubnaya+Altai_N_7.5-6kya+Hungary_EN_HG_Koros+EHG+Mongolia_N_North+China_YR_MN+Yakutia_LNBA	0.0074441	EHG	0.553352	0.0808951	6.84037	FALSE	7	FALSE
Russia_SeimaTurbino_I32369	Russia_Srubnaya+Altai_N_7.5-6kya+Hungary_EN_HG_Koros+EHG+Mongolia_N_North+China_YR_MN+Yakutia_LNBA	0.0074441	Hungary_EN_HG_Koros	-0.111987	0.0820113	-1.36551	FALSE	7	FALSE
Russia_SeimaTurbino_I32369	Russia_Srubnaya+Altai_N_7.5-6kya+Hungary_EN_HG_Koros+EHG+Mongolia_N_North+China_YR_MN+Yakutia_LNBA	0.0074441	Mongolia_N_North	-0.0814759	0.141513	-0.575749	FALSE	7	FALSE
Russia_SeimaTurbino_I32369	Russia_Srubnaya+Altai_N_7.5-6kya+Hungary_EN_HG_Koros+EHG+Mongolia_N_North+China_YR_MN+Yakutia_LNBA	0.0074441	Russia_Srubnaya	0.31879	0.077601	4.10807	FALSE	7	FALSE
Russia_SeimaTurbino_I32369	Russia_Srubnaya+Altai_N_7.5-6kya+Hungary_EN_HG_Koros+EHG+Mongolia_N_North+China_YR_MN+Yakutia_LNBA	0.0074441	Yakutia_LNBA	0.130098	0.0976267	1.33261	FALSE	7	FALSE
Russia_SeimaTurbino_I32369	Russia_Srubnaya+Tyumen_HG+BMAC+EHG+Mongolia_N_North+China_YR_MN+Yakutia_LNBA	0.00633029	BMAC	-0.34694	0.276808	-1.25336	FALSE	7	FALSE
Russia_SeimaTurbino_I32369	Russia_Srubnaya+Tyumen_HG+BMAC+EHG+Mongolia_N_North+China_YR_MN+Yakutia_LNBA	0.00633029	China_YR_MN	-0.117722	0.185679	-0.634008	FALSE	7	FALSE
Russia_SeimaTurbino_I32369	Russia_Srubnaya+Tyumen_HG+BMAC+EHG+Mongolia_N_North+China_YR_MN+Yakutia_LNBA	0.00633029	EHG	-1.33032	1.19728	-1.11111	FALSE	7	FALSE
Russia_SeimaTurbino_I32369	Russia_Srubnaya+Tyumen_HG+BMAC+EHG+Mongolia_N_North+China_YR_MN+Yakutia_LNBA	0.00633029	Mongolia_N_North	0.313151	0.396666	0.789457	FALSE	7	FALSE
Russia_SeimaTurbino_I32369	Russia_Srubnaya+Tyumen_HG+BMAC+EHG+Mongolia_N_North+China_YR_MN+Yakutia_LNBA	0.00633029	Russia_Srubnaya	1.29429	0.774796	1.67049	FALSE	7	FALSE
Russia_SeimaTurbino_I32369	Russia_Srubnaya+Tyumen_HG+BMAC+EHG+Mongolia_N_North+China_YR_MN+Yakutia_LNBA	0.00633029	Tyumen_HG	1.30958	0.744242	1.75962	FALSE	7	FALSE
Russia_SeimaTurbino_I32369	Russia_Srubnaya+Tyumen_HG+BMAC+EHG+Mongolia_N_North+China_YR_MN+Yakutia_LNBA	0.00633029	Yakutia_LNBA	-0.122045	0.283769	-0.430085	FALSE	7	FALSE
Russia_SeimaTurbino_I32369	Russia_Srubnaya+Tyumen_HG+Germany_EN_LBK+Hungary_EN_HG_Koros+Mongolia_N_North+China_YR_MN+Yakutia_LNBA	0.00168585	China_YR_MN	0.0177094	0.0790912	0.223911	FALSE	7	FALSE
Russia_SeimaTurbino_I32369	Russia_Srubnaya+Tyumen_HG+Germany_EN_LBK+Hungary_EN_HG_Koros+Mongolia_N_North+China_YR_MN+Yakutia_LNBA	0.00168585	Germany_EN_LBK	0.252285	0.108805	2.31869	FALSE	7	FALSE
Russia_SeimaTurbino_I32369	Russia_Srubnaya+Tyumen_HG+Germany_EN_LBK+Hungary_EN_HG_Koros+Mongolia_N_North+China_YR_MN+Yakutia_LNBA	0.00168585	Hungary_EN_HG_Koros	-0.088518	0.0957694	-0.924282	FALSE	7	FALSE
Russia_SeimaTurbino_I32369	Russia_Srubnaya+Tyumen_HG+Germany_EN_LBK+Hungary_EN_HG_Koros+Mongolia_N_North+China_YR_MN+Yakutia_LNBA	0.00168585	Mongolia_N_North	0.00603406	0.140101	0.0430694	FALSE	7	FALSE
Russia_SeimaTurbino_I32369	Russia_Srubnaya+Tyumen_HG+Germany_EN_LBK+Hungary_EN_HG_Koros+Mongolia_N_North+China_YR_MN+Yakutia_LNBA	0.00168585	Russia_Srubnaya	0.10224	0.135666	0.753612	FALSE	7	FALSE
Russia_SeimaTurbino_I32369	Russia_Srubnaya+Tyumen_HG+Germany_EN_LBK+Hungary_EN_HG_Koros+Mongolia_N_North+China_YR_MN+Yakutia_LNBA	0.00168585	Tyumen_HG	0.616846	0.0601667	10.2523	FALSE	7	FALSE
Russia_SeimaTurbino_I32369	Russia_Srubnaya+Tyumen_HG+Germany_EN_LBK+Hungary_EN_HG_Koros+Mongolia_N_North+China_YR_MN+Yakutia_LNBA	0.00168585	Yakutia_LNBA	0.0934047	0.100014	0.933915	FALSE	7	FALSE
Russia_SeimaTurbino_I32369	Russia_Srubnaya+Altai_N_7.5-6kya+Germany_EN_LBK+EHG+Mongolia_N_North+China_YR_MN+Yakutia_LNBA	0.00117667	Altai_N_7.5-6kya	0.181757	0.05985	3.03688	FALSE	7	FALSE
Russia_SeimaTurbino_I32369	Russia_Srubnaya+Altai_N_7.5-6kya+Germany_EN_LBK+EHG+Mongolia_N_North+China_YR_MN+Yakutia_LNBA	0.00117667	China_YR_MN	0.0408896	0.0808068	0.506016	FALSE	7	FALSE
Russia_SeimaTurbino_I32369	Russia_Srubnaya+Altai_N_7.5-6kya+Germany_EN_LBK+EHG+Mongolia_N_North+China_YR_MN+Yakutia_LNBA	0.00117667	EHG	0.476686	0.0727299	6.5542	FALSE	7	FALSE
Russia_SeimaTurbino_I32369	Russia_Srubnaya+Altai_N_7.5-6kya+Germany_EN_LBK+EHG+Mongolia_N_North+China_YR_MN+Yakutia_LNBA	0.00117667	Germany_EN_LBK	-0.0490901	0.0694906	-0.706428	FALSE	7	FALSE
Russia_SeimaTurbino_I32369	Russia_Srubnaya+Altai_N_7.5-6kya+Germany_EN_LBK+EHG+Mongolia_N_North+China_YR_MN+Yakutia_LNBA	0.00117667	Mongolia_N_North	-0.0705188	0.139783	-0.504489	FALSE	7	FALSE
Russia_SeimaTurbino_I32369	Russia_Srubnaya+Altai_N_7.5-6kya+Germany_EN_LBK+EHG+Mongolia_N_North+China_YR_MN+Yakutia_LNBA	0.00117667	Russia_Srubnaya	0.315113	0.117505	2.68169	FALSE	7	FALSE
Russia_SeimaTurbino_I32369	Russia_Srubnaya+Altai_N_7.5-6kya+Germany_EN_LBK+EHG+Mongolia_N_North+China_YR_MN+Yakutia_LNBA	0.00117667	Yakutia_LNBA	0.105163	0.0938537	1.1205	FALSE	7	FALSE
Russia_SeimaTurbino_I32369	Russia_Srubnaya+Tyumen_HG+BMAC+Germany_EN_LBK+Mongolia_N_North+China_YR_MN+Yakutia_LNBA	0.00068389	BMAC	0.20328	0.146687	1.38581	FALSE	7	FALSE
Russia_SeimaTurbino_I32369	Russia_Srubnaya+Tyumen_HG+BMAC+Germany_EN_LBK+Mongolia_N_North+China_YR_MN+Yakutia_LNBA	0.00068389	China_YR_MN	0.0598963	0.0840593	0.712549	FALSE	7	FALSE
Russia_SeimaTurbino_I32369	Russia_Srubnaya+Tyumen_HG+BMAC+Germany_EN_LBK+Mongolia_N_North+China_YR_MN+Yakutia_LNBA	0.00068389	Germany_EN_LBK	0.562976	0.299994	1.87662	FALSE	7	FALSE
Russia_SeimaTurbino_I32369	Russia_Srubnaya+Tyumen_HG+BMAC+Germany_EN_LBK+Mongolia_N_North+China_YR_MN+Yakutia_LNBA	0.00068389	Mongolia_N_North	-0.0828381	0.157892	-0.524649	FALSE	7	FALSE
Russia_SeimaTurbino_I32369	Russia_Srubnaya+Tyumen_HG+BMAC+Germany_EN_LBK+Mongolia_N_North+China_YR_MN+Yakutia_LNBA	0.00068389	Russia_Srubnaya	-0.68172	0.611663	-1.11454	FALSE	7	FALSE
Russia_SeimaTurbino_I32369	Russia_Srubnaya+Tyumen_HG+BMAC+Germany_EN_LBK+Mongolia_N_North+China_YR_MN+Yakutia_LNBA	0.00068389	Tyumen_HG	0.802855	0.179793	4.46545	FALSE	7	FALSE
Russia_SeimaTurbino_I32369	Russia_Srubnaya+Tyumen_HG+BMAC+Germany_EN_LBK+Mongolia_N_North+China_YR_MN+Yakutia_LNBA	0.00068389	Yakutia_LNBA	0.13555	0.109867	1.23376	FALSE	7	FALSE
Russia_SeimaTurbino_I32369	Russia_Srubnaya+Tyumen_HG+BMAC+Hungary_EN_HG_Koros+Mongolia_N_North+China_YR_MN+Yakutia_LNBA	0.000403984	BMAC	-0.127442	0.0895634	-1.42292	FALSE	7	FALSE
Russia_SeimaTurbino_I32369	Russia_Srubnaya+Tyumen_HG+BMAC+Hungary_EN_HG_Koros+Mongolia_N_North+China_YR_MN+Yakutia_LNBA	0.000403984	China_YR_MN	-0.0126739	0.0894419	-0.1417	FALSE	7	FALSE
Russia_SeimaTurbino_I32369	Russia_Srubnaya+Tyumen_HG+BMAC+Hungary_EN_HG_Koros+Mongolia_N_North+China_YR_MN+Yakutia_LNBA	0.000403984	Hungary_EN_HG_Koros	-0.149433	0.170926	-0.874256	FALSE	7	FALSE
Russia_SeimaTurbino_I32369	Russia_Srubnaya+Tyumen_HG+BMAC+Hungary_EN_HG_Koros+Mongolia_N_North+China_YR_MN+Yakutia_LNBA	0.000403984	Mongolia_N_North	0.0864528	0.164967	0.52406	FALSE	7	FALSE
Russia_SeimaTurbino_I32369	Russia_Srubnaya+Tyumen_HG+BMAC+Hungary_EN_HG_Koros+Mongolia_N_North+China_YR_MN+Yakutia_LNBA	0.000403984	Russia_Srubnaya	0.690743	0.277746	2.48696	FALSE	7	FALSE
Russia_SeimaTurbino_I32369	Russia_Srubnaya+Tyumen_HG+BMAC+Hungary_EN_HG_Koros+Mongolia_N_North+China_YR_MN+Yakutia_LNBA	0.000403984	Tyumen_HG	0.456837	0.0419792	10.8824	FALSE	7	FALSE
Russia_SeimaTurbino_I32369	Russia_Srubnaya+Tyumen_HG+BMAC+Hungary_EN_HG_Koros+Mongolia_N_North+China_YR_MN+Yakutia_LNBA	0.000403984	Yakutia_LNBA	0.0555164	0.108849	0.510034	FALSE	7	FALSE
Russia_SeimaTurbino_I32369	Russia_Srubnaya+Tyumen_HG+Hungary_EN_HG_Koros+EHG+Mongolia_N_North+China_YR_MN+Yakutia_LNBA	0.000367407	China_YR_MN	-0.0156632	12.5713	-0.00124595	FALSE	7	FALSE
Russia_SeimaTurbino_I32369	Russia_Srubnaya+Tyumen_HG+Hungary_EN_HG_Koros+EHG+Mongolia_N_North+China_YR_MN+Yakutia_LNBA	0.000367407	EHG	-0.426286	169.688	-0.00251218	FALSE	7	FALSE
Russia_SeimaTurbino_I32369	Russia_Srubnaya+Tyumen_HG+Hungary_EN_HG_Koros+EHG+Mongolia_N_North+China_YR_MN+Yakutia_LNBA	0.000367407	Hungary_EN_HG_Koros	0.174655	60.0979	0.00290618	FALSE	7	FALSE
Russia_SeimaTurbino_I32369	Russia_Srubnaya+Tyumen_HG+Hungary_EN_HG_Koros+EHG+Mongolia_N_North+China_YR_MN+Yakutia_LNBA	0.000367407	Mongolia_N_North	0.0130101	22.5489	0.000576972	FALSE	7	FALSE
Russia_SeimaTurbino_I32369	Russia_Srubnaya+Tyumen_HG+Hungary_EN_HG_Koros+EHG+Mongolia_N_North+China_YR_MN+Yakutia_LNBA	0.000367407	Russia_Srubnaya	0.369018	4.31837	0.0854532	FALSE	7	FALSE
Russia_SeimaTurbino_I32369	Russia_Srubnaya+Tyumen_HG+Hungary_EN_HG_Koros+EHG+Mongolia_N_North+China_YR_MN+Yakutia_LNBA	0.000367407	Tyumen_HG	0.790668	114.969	0.00687726	FALSE	7	FALSE
Russia_SeimaTurbino_I32369	Russia_Srubnaya+Tyumen_HG+Hungary_EN_HG_Koros+EHG+Mongolia_N_North+China_YR_MN+Yakutia_LNBA	0.000367407	Yakutia_LNBA	0.0945974	19.6592	0.00481187	FALSE	7	FALSE
Russia_SeimaTurbino_I32369	Russia_Srubnaya+Germany_EN_LBK+Hungary_EN_HG_Koros+EHG+Mongolia_N_North+China_YR_MN+Yakutia_LNBA	8.76429e-06	China_YR_MN	0.0302549	0.0919547	0.32902	FALSE	7	FALSE
Russia_SeimaTurbino_I32369	Russia_Srubnaya+Germany_EN_LBK+Hungary_EN_HG_Koros+EHG+Mongolia_N_North+China_YR_MN+Yakutia_LNBA	8.76429e-06	EHG	0.753936	0.0962606	7.83224	FALSE	7	FALSE
Russia_SeimaTurbino_I32369	Russia_Srubnaya+Germany_EN_LBK+Hungary_EN_HG_Koros+EHG+Mongolia_N_North+China_YR_MN+Yakutia_LNBA	8.76429e-06	Germany_EN_LBK	0.0435826	0.123254	0.353601	FALSE	7	FALSE
Russia_SeimaTurbino_I32369	Russia_Srubnaya+Germany_EN_LBK+Hungary_EN_HG_Koros+EHG+Mongolia_N_North+China_YR_MN+Yakutia_LNBA	8.76429e-06	Hungary_EN_HG_Koros	-0.232991	0.137316	-1.69675	FALSE	7	FALSE
Russia_SeimaTurbino_I32369	Russia_Srubnaya+Germany_EN_LBK+Hungary_EN_HG_Koros+EHG+Mongolia_N_North+China_YR_MN+Yakutia_LNBA	8.76429e-06	Mongolia_N_North	0.0073181	0.166792	0.0438756	FALSE	7	FALSE
Russia_SeimaTurbino_I32369	Russia_Srubnaya+Germany_EN_LBK+Hungary_EN_HG_Koros+EHG+Mongolia_N_North+China_YR_MN+Yakutia_LNBA	8.76429e-06	Russia_Srubnaya	0.277003	0.143242	1.9338	FALSE	7	FALSE
Russia_SeimaTurbino_I32369	Russia_Srubnaya+Germany_EN_LBK+Hungary_EN_HG_Koros+EHG+Mongolia_N_North+China_YR_MN+Yakutia_LNBA	8.76429e-06	Yakutia_LNBA	0.120896	0.112371	1.07586	FALSE	7	FALSE
Russia_SeimaTurbino_I32369	Russia_Srubnaya+BMAC+Hungary_EN_HG_Koros+EHG+Mongolia_N_North+China_YR_MN+Yakutia_LNBA	6.55505e-06	BMAC	-0.0616727	0.109692	-0.562233	FALSE	7	FALSE
Russia_SeimaTurbino_I32369	Russia_Srubnaya+BMAC+Hungary_EN_HG_Koros+EHG+Mongolia_N_North+China_YR_MN+Yakutia_LNBA	6.55505e-06	China_YR_MN	0.0132726	0.0912138	0.145511	FALSE	7	FALSE
Russia_SeimaTurbino_I32369	Russia_Srubnaya+BMAC+Hungary_EN_HG_Koros+EHG+Mongolia_N_North+China_YR_MN+Yakutia_LNBA	6.55505e-06	EHG	0.693345	0.0582697	11.8989	FALSE	7	FALSE
Russia_SeimaTurbino_I32369	Russia_Srubnaya+BMAC+Hungary_EN_HG_Koros+EHG+Mongolia_N_North+China_YR_MN+Yakutia_LNBA	6.55505e-06	Hungary_EN_HG_Koros	-0.279051	0.190339	-1.46607	FALSE	7	FALSE
Russia_SeimaTurbino_I32369	Russia_Srubnaya+BMAC+Hungary_EN_HG_Koros+EHG+Mongolia_N_North+China_YR_MN+Yakutia_LNBA	6.55505e-06	Mongolia_N_North	0.053709	0.167127	0.321366	FALSE	7	FALSE
Russia_SeimaTurbino_I32369	Russia_Srubnaya+BMAC+Hungary_EN_HG_Koros+EHG+Mongolia_N_North+China_YR_MN+Yakutia_LNBA	6.55505e-06	Russia_Srubnaya	0.486225	0.33253	1.4622	FALSE	7	FALSE
Russia_SeimaTurbino_I32369	Russia_Srubnaya+BMAC+Hungary_EN_HG_Koros+EHG+Mongolia_N_North+China_YR_MN+Yakutia_LNBA	6.55505e-06	Yakutia_LNBA	0.0941719	0.110653	0.851053	FALSE	7	FALSE
Russia_SeimaTurbino_I32369	Russia_Srubnaya+Altai_N_7.5-6kya+BMAC+Germany_EN_LBK+Mongolia_N_North+China_YR_MN+Yakutia_LNBA	2.87373e-06	Altai_N_7.5-6kya	0.208474	0.0750484	2.77786	FALSE	7	FALSE
Russia_SeimaTurbino_I32369	Russia_Srubnaya+Altai_N_7.5-6kya+BMAC+Germany_EN_LBK+Mongolia_N_North+China_YR_MN+Yakutia_LNBA	2.87373e-06	BMAC	-0.287151	0.0641149	-4.47869	FALSE	7	FALSE
Russia_SeimaTurbino_I32369	Russia_Srubnaya+Altai_N_7.5-6kya+BMAC+Germany_EN_LBK+Mongolia_N_North+China_YR_MN+Yakutia_LNBA	2.87373e-06	China_YR_MN	-0.060104	0.106095	-0.566511	FALSE	7	FALSE
Russia_SeimaTurbino_I32369	Russia_Srubnaya+Altai_N_7.5-6kya+BMAC+Germany_EN_LBK+Mongolia_N_North+China_YR_MN+Yakutia_LNBA	2.87373e-06	Germany_EN_LBK	-0.47168	0.10273	-4.59147	FALSE	7	FALSE
Russia_SeimaTurbino_I32369	Russia_Srubnaya+Altai_N_7.5-6kya+BMAC+Germany_EN_LBK+Mongolia_N_North+China_YR_MN+Yakutia_LNBA	2.87373e-06	Mongolia_N_North	0.162831	0.212991	0.7645	FALSE	7	FALSE
Russia_SeimaTurbino_I32369	Russia_Srubnaya+Altai_N_7.5-6kya+BMAC+Germany_EN_LBK+Mongolia_N_North+China_YR_MN+Yakutia_LNBA	2.87373e-06	Russia_Srubnaya	1.4836	0.193151	7.681	FALSE	7	FALSE
Russia_SeimaTurbino_I32369	Russia_Srubnaya+Altai_N_7.5-6kya+BMAC+Germany_EN_LBK+Mongolia_N_North+China_YR_MN+Yakutia_LNBA	2.87373e-06	Yakutia_LNBA	-0.0359661	0.135705	-0.265031	FALSE	7	FALSE
Russia_SeimaTurbino_I32369	Russia_Srubnaya+BMAC+Germany_EN_LBK+EHG+Mongolia_N_North+China_YR_MN+Yakutia_LNBA	4.30902e-07	BMAC	0.913358	1.64982	0.553609	FALSE	7	FALSE
Russia_SeimaTurbino_I32369	Russia_Srubnaya+BMAC+Germany_EN_LBK+EHG+Mongolia_N_North+China_YR_MN+Yakutia_LNBA	4.30902e-07	China_YR_MN	0.363858	0.716854	0.507576	FALSE	7	FALSE
Russia_SeimaTurbino_I32369	Russia_Srubnaya+BMAC+Germany_EN_LBK+EHG+Mongolia_N_North+China_YR_MN+Yakutia_LNBA	4.30902e-07	EHG	1.89486	2.28583	0.828958	FALSE	7	FALSE
Russia_SeimaTurbino_I32369	Russia_Srubnaya+BMAC+Germany_EN_LBK+EHG+Mongolia_N_North+China_YR_MN+Yakutia_LNBA	4.30902e-07	Germany_EN_LBK	1.25373	2.43726	0.514403	FALSE	7	FALSE
Russia_SeimaTurbino_I32369	Russia_Srubnaya+BMAC+Germany_EN_LBK+EHG+Mongolia_N_North+China_YR_MN+Yakutia_LNBA	4.30902e-07	Mongolia_N_North	-0.698641	1.46709	-0.47621	FALSE	7	FALSE
Russia_SeimaTurbino_I32369	Russia_Srubnaya+BMAC+Germany_EN_LBK+EHG+Mongolia_N_North+China_YR_MN+Yakutia_LNBA	4.30902e-07	Russia_Srubnaya	-3.25691	6.43288	-0.506291	FALSE	7	FALSE
Russia_SeimaTurbino_I32369	Russia_Srubnaya+BMAC+Germany_EN_LBK+EHG+Mongolia_N_North+China_YR_MN+Yakutia_LNBA	4.30902e-07	Yakutia_LNBA	0.529746	0.829801	0.638401	FALSE	7	FALSE
Russia_SeimaTurbino_I32369	Russia_Srubnaya+Altai_N_7.5-6kya+Germany_EN_LBK+Hungary_EN_HG_Koros+Mongolia_N_North+China_YR_MN+Yakutia_LNBA	1.20799e-10	Altai_N_7.5-6kya	0.404121	0.0612444	6.5985	FALSE	7	FALSE
Russia_SeimaTurbino_I32369	Russia_Srubnaya+Altai_N_7.5-6kya+Germany_EN_LBK+Hungary_EN_HG_Koros+Mongolia_N_North+China_YR_MN+Yakutia_LNBA	1.20799e-10	China_YR_MN	-0.0127125	0.122626	-0.103669	FALSE	7	FALSE
Russia_SeimaTurbino_I32369	Russia_Srubnaya+Altai_N_7.5-6kya+Germany_EN_LBK+Hungary_EN_HG_Koros+Mongolia_N_North+China_YR_MN+Yakutia_LNBA	1.20799e-10	Germany_EN_LBK	-0.289944	0.0903783	-3.20811	FALSE	7	FALSE
Russia_SeimaTurbino_I32369	Russia_Srubnaya+Altai_N_7.5-6kya+Germany_EN_LBK+Hungary_EN_HG_Koros+Mongolia_N_North+China_YR_MN+Yakutia_LNBA	1.20799e-10	Hungary_EN_HG_Koros	0.237778	0.109515	2.17118	FALSE	7	FALSE
Russia_SeimaTurbino_I32369	Russia_Srubnaya+Altai_N_7.5-6kya+Germany_EN_LBK+Hungary_EN_HG_Koros+Mongolia_N_North+China_YR_MN+Yakutia_LNBA	1.20799e-10	Mongolia_N_North	-0.122332	0.246328	-0.496623	FALSE	7	FALSE
Russia_SeimaTurbino_I32369	Russia_Srubnaya+Altai_N_7.5-6kya+Germany_EN_LBK+Hungary_EN_HG_Koros+Mongolia_N_North+China_YR_MN+Yakutia_LNBA	1.20799e-10	Russia_Srubnaya	0.680501	0.134098	5.07467	FALSE	7	FALSE
Russia_SeimaTurbino_I32369	Russia_Srubnaya+Altai_N_7.5-6kya+Germany_EN_LBK+Hungary_EN_HG_Koros+Mongolia_N_North+China_YR_MN+Yakutia_LNBA	1.20799e-10	Yakutia_LNBA	0.102589	0.156364	0.656092	FALSE	7	FALSE
Russia_SeimaTurbino_I32369	Russia_Srubnaya+Altai_N_7.5-6kya+BMAC+Hungary_EN_HG_Koros+Mongolia_N_North+China_YR_MN+Yakutia_LNBA	5.04324e-12	Altai_N_7.5-6kya	0.297649	0.696988	0.427051	FALSE	7	FALSE
Russia_SeimaTurbino_I32369	Russia_Srubnaya+Altai_N_7.5-6kya+BMAC+Hungary_EN_HG_Koros+Mongolia_N_North+China_YR_MN+Yakutia_LNBA	5.04324e-12	BMAC	-0.732274	1.84471	-0.396958	FALSE	7	FALSE
Russia_SeimaTurbino_I32369	Russia_Srubnaya+Altai_N_7.5-6kya+BMAC+Hungary_EN_HG_Koros+Mongolia_N_North+China_YR_MN+Yakutia_LNBA	5.04324e-12	China_YR_MN	-0.371791	0.812993	-0.457311	FALSE	7	FALSE
Russia_SeimaTurbino_I32369	Russia_Srubnaya+Altai_N_7.5-6kya+BMAC+Hungary_EN_HG_Koros+Mongolia_N_North+China_YR_MN+Yakutia_LNBA	5.04324e-12	Hungary_EN_HG_Koros	-1.22764	3.69398	-0.332336	FALSE	7	FALSE
Russia_SeimaTurbino_I32369	Russia_Srubnaya+Altai_N_7.5-6kya+BMAC+Hungary_EN_HG_Koros+Mongolia_N_North+China_YR_MN+Yakutia_LNBA	5.04324e-12	Mongolia_N_North	0.538671	1.75169	0.307515	FALSE	7	FALSE
Russia_SeimaTurbino_I32369	Russia_Srubnaya+Altai_N_7.5-6kya+BMAC+Hungary_EN_HG_Koros+Mongolia_N_North+China_YR_MN+Yakutia_LNBA	5.04324e-12	Russia_Srubnaya	2.6099	5.83828	0.447032	FALSE	7	FALSE
Russia_SeimaTurbino_I32369	Russia_Srubnaya+Altai_N_7.5-6kya+BMAC+Hungary_EN_HG_Koros+Mongolia_N_North+China_YR_MN+Yakutia_LNBA	5.04324e-12	Yakutia_LNBA	-0.114511	0.591071	-0.193734	FALSE	7	FALSE
Russia_SeimaTurbino_I32545	Russia_Srubnaya	0	Russia_Srubnaya	1	1.03101e-13	9.69921e+12	FALSE	1	TRUE
Russia_SeimaTurbino_I32545	Hungary_EN_HG_Koros	0	Hungary_EN_HG_Koros	1	1.03101e-13	9.69921e+12	FALSE	1	TRUE
Russia_SeimaTurbino_I32545	Germany_EN_LBK	0	Germany_EN_LBK	1	1.03101e-13	9.69921e+12	FALSE	1	TRUE
Russia_SeimaTurbino_I32545	EHG	0	EHG	1	1.03101e-13	9.69921e+12	FALSE	1	TRUE
Russia_SeimaTurbino_I32545	BMAC	0	BMAC	1	1.03101e-13	9.69921e+12	FALSE	1	TRUE
Russia_SeimaTurbino_I32545	Tyumen_HG	0	Tyumen_HG	1	1.03101e-13	9.69921e+12	FALSE	1	TRUE
Russia_SeimaTurbino_I32545	Altai_N_7.5-6kya	0	Altai_N_7.5-6kya	1	1.03101e-13	9.69921e+12	FALSE	1	TRUE
Russia_SeimaTurbino_I32545	EHG+Yakutia_LNBA	0.0417578	EHG	0.0320893	0.012871	2.49315	FALSE	2	TRUE
Russia_SeimaTurbino_I32545	EHG+Yakutia_LNBA	0.0417578	Yakutia_LNBA	0.967911	0.012871	75.2009	FALSE	2	TRUE
Russia_SeimaTurbino_I32545	Hungary_EN_HG_Koros+Yakutia_LNBA	0.0317618	Hungary_EN_HG_Koros	0.0257096	0.0113862	2.25796	FALSE	2	TRUE
Russia_SeimaTurbino_I32545	Hungary_EN_HG_Koros+Yakutia_LNBA	0.0317618	Yakutia_LNBA	0.97429	0.0113862	85.5674	FALSE	2	TRUE
Russia_SeimaTurbino_I32545	Russia_Srubnaya+Yakutia_LNBA	0.0254058	Russia_Srubnaya	0.0249586	0.0115093	2.16855	FALSE	2	TRUE
Russia_SeimaTurbino_I32545	Russia_Srubnaya+Yakutia_LNBA	0.0254058	Yakutia_LNBA	0.975041	0.0115093	84.7176	FALSE	2	TRUE
Russia_SeimaTurbino_I32545	BMAC+Yakutia_LNBA	0.0175754	BMAC	0.0194381	0.0104175	1.86592	FALSE	2	TRUE
Russia_SeimaTurbino_I32545	BMAC+Yakutia_LNBA	0.0175754	Yakutia_LNBA	0.980562	0.0104175	94.1268	FALSE	2	TRUE
Russia_SeimaTurbino_I32545	Altai_N_7.5-6kya+Yakutia_LNBA	0.0173275	Altai_N_7.5-6kya	0.0459979	0.0215939	2.13013	FALSE	2	TRUE
Russia_SeimaTurbino_I32545	Altai_N_7.5-6kya+Yakutia_LNBA	0.0173275	Yakutia_LNBA	0.954002	0.0215939	44.1792	FALSE	2	TRUE
Russia_SeimaTurbino_I32545	Germany_EN_LBK+Yakutia_LNBA	0.0162655	Germany_EN_LBK	0.0168842	0.00941837	1.79268	FALSE	2	TRUE
Russia_SeimaTurbino_I32545	Germany_EN_LBK+Yakutia_LNBA	0.0162655	Yakutia_LNBA	0.983116	0.00941837	104.383	FALSE	2	TRUE
Russia_SeimaTurbino_I32545	Altai_N_7.5-6kya+China_YR_MN	5.56765e-209	Altai_N_7.5-6kya	0.0341052	0.0403896	0.844405	FALSE	2	TRUE
Russia_SeimaTurbino_I32545	Altai_N_7.5-6kya+China_YR_MN	5.56765e-209	China_YR_MN	0.965895	0.0403896	23.9144	FALSE	2	TRUE
Russia_SeimaTurbino_I32545	Tyumen_HG+EHG+Yakutia_LNBA	0.0436151	EHG	0.0180506	0.0452767	0.398674	FALSE	3	TRUE
Russia_SeimaTurbino_I32545	Tyumen_HG+EHG+Yakutia_LNBA	0.0436151	Tyumen_HG	0.0293041	0.0499938	0.586154	FALSE	3	TRUE
Russia_SeimaTurbino_I32545	Tyumen_HG+EHG+Yakutia_LNBA	0.0436151	Yakutia_LNBA	0.952645	0.0160976	59.1793	FALSE	3	TRUE
Russia_SeimaTurbino_I32545	Tyumen_HG+Hungary_EN_HG_Koros+Yakutia_LNBA	0.0403	Hungary_EN_HG_Koros	0.00575776	0.0161755	0.355955	FALSE	3	TRUE
Russia_SeimaTurbino_I32545	Tyumen_HG+Hungary_EN_HG_Koros+Yakutia_LNBA	0.0403	Tyumen_HG	0.0428403	0.0224821	1.90553	FALSE	3	TRUE
Russia_SeimaTurbino_I32545	Tyumen_HG+Hungary_EN_HG_Koros+Yakutia_LNBA	0.0403	Yakutia_LNBA	0.951402	0.0159521	59.641	FALSE	3	TRUE
Russia_SeimaTurbino_I32545	Tyumen_HG+Germany_EN_LBK+Yakutia_LNBA	0.0313979	Germany_EN_LBK	0.000672051	0.0116131	0.0578701	FALSE	3	TRUE
Russia_SeimaTurbino_I32545	Tyumen_HG+Germany_EN_LBK+Yakutia_LNBA	0.0313979	Tyumen_HG	0.0486911	0.0196894	2.47295	FALSE	3	TRUE
Russia_SeimaTurbino_I32545	Tyumen_HG+Germany_EN_LBK+Yakutia_LNBA	0.0313979	Yakutia_LNBA	0.950637	0.0159291	59.6793	FALSE	3	TRUE
Russia_SeimaTurbino_I32545	Hungary_EN_HG_Koros+EHG+Yakutia_LNBA	0.0244301	EHG	0.0267261	0.0252246	1.05952	FALSE	3	TRUE
Russia_SeimaTurbino_I32545	Hungary_EN_HG_Koros+EHG+Yakutia_LNBA	0.0244301	Hungary_EN_HG_Koros	0.00654457	0.0222853	0.293672	FALSE	3	TRUE
Russia_SeimaTurbino_I32545	Hungary_EN_HG_Koros+EHG+Yakutia_LNBA	0.0244301	Yakutia_LNBA	0.966729	0.0128738	75.0929	FALSE	3	TRUE
Russia_SeimaTurbino_I32545	Russia_Srubnaya+EHG+Yakutia_LNBA	0.0211735	EHG	0.0335452	0.0259107	1.29465	FALSE	3	TRUE
Russia_SeimaTurbino_I32545	Russia_Srubnaya+EHG+Yakutia_LNBA	0.0211735	Russia_Srubnaya	0.000468275	0.0231608	0.0202184	FALSE	3	TRUE
Russia_SeimaTurbino_I32545	Russia_Srubnaya+EHG+Yakutia_LNBA	0.0211735	Yakutia_LNBA	0.965987	0.0128742	75.033	FALSE	3	TRUE
Russia_SeimaTurbino_I32545	Altai_N_7.5-6kya+Hungary_EN_HG_Koros+Yakutia_LNBA	0.018896	Altai_N_7.5-6kya	0.0306643	0.02486	1.23348	FALSE	3	TRUE
Russia_SeimaTurbino_I32545	Altai_N_7.5-6kya+Hungary_EN_HG_Koros+Yakutia_LNBA	0.018896	Hungary_EN_HG_Koros	0.0188426	0.0132658	1.42039	FALSE	3	TRUE
Russia_SeimaTurbino_I32545	Altai_N_7.5-6kya+Hungary_EN_HG_Koros+Yakutia_LNBA	0.018896	Yakutia_LNBA	0.950493	0.0215758	44.0537	FALSE	3	TRUE
Russia_SeimaTurbino_I32545	BMAC+EHG+Yakutia_LNBA	0.0184322	BMAC	0.000288052	0.0153812	0.0187275	FALSE	3	TRUE
Russia_SeimaTurbino_I32545	BMAC+EHG+Yakutia_LNBA	0.0184322	EHG	0.0341069	0.0190783	1.78773	FALSE	3	TRUE
Russia_SeimaTurbino_I32545	BMAC+EHG+Yakutia_LNBA	0.0184322	Yakutia_LNBA	0.965605	0.012913	74.7778	FALSE	3	TRUE
Russia_SeimaTurbino_I32545	Germany_EN_LBK+EHG+Yakutia_LNBA	0.0176259	EHG	0.033237	0.0183496	1.81132	FALSE	3	TRUE
Russia_SeimaTurbino_I32545	Germany_EN_LBK+EHG+Yakutia_LNBA	0.0176259	Germany_EN_LBK	0.000995915	0.0134179	0.0742229	FALSE	3	TRUE
Russia_SeimaTurbino_I32545	Germany_EN_LBK+EHG+Yakutia_LNBA	0.0176259	Yakutia_LNBA	0.965767	0.0128606	75.0949	FALSE	3	TRUE
Russia_SeimaTurbino_I32545	Altai_N_7.5-6kya+EHG+Yakutia_LNBA	0.0161795	Altai_N_7.5-6kya	0.0077151	0.0401996	0.19192	FALSE	3	TRUE
Russia_SeimaTurbino_I32545	Altai_N_7.5-6kya+EHG+Yakutia_LNBA	0.0161795	EHG	0.0291975	0.0239797	1.21759	FALSE	3	TRUE
Russia_SeimaTurbino_I32545	Altai_N_7.5-6kya+EHG+Yakutia_LNBA	0.0161795	Yakutia_LNBA	0.963087	0.023766	40.5237	FALSE	3	TRUE
Russia_SeimaTurbino_I32545	Russia_Srubnaya+Altai_N_7.5-6kya+Yakutia_LNBA	0.0133051	Altai_N_7.5-6kya	0.0321535	0.0253892	1.26642	FALSE	3	TRUE
Russia_SeimaTurbino_I32545	Russia_Srubnaya+Altai_N_7.5-6kya+Yakutia_LNBA	0.0133051	Russia_Srubnaya	0.0171852	0.013681	1.25614	FALSE	3	TRUE
Russia_SeimaTurbino_I32545	Russia_Srubnaya+Altai_N_7.5-6kya+Yakutia_LNBA	0.0133051	Yakutia_LNBA	0.950661	0.0215714	44.0705	FALSE	3	TRUE
Russia_SeimaTurbino_I32545	Altai_N_7.5-6kya+Germany_EN_LBK+Yakutia_LNBA	0.0121022	Altai_N_7.5-6kya	0.040349	0.0225493	1.78936	FALSE	3	TRUE
Russia_SeimaTurbino_I32545	Altai_N_7.5-6kya+Germany_EN_LBK+Yakutia_LNBA	0.0121022	Germany_EN_LBK	0.0128597	0.00999983	1.286	FALSE	3	TRUE
Russia_SeimaTurbino_I32545	Altai_N_7.5-6kya+Germany_EN_LBK+Yakutia_LNBA	0.0121022	Yakutia_LNBA	0.946791	0.0218247	43.3817	FALSE	3	TRUE
Russia_SeimaTurbino_I32545	BMAC+Germany_EN_LBK+Yakutia_LNBA	0.00898076	BMAC	0.0149041	0.0241367	0.617486	FALSE	3	TRUE
Russia_SeimaTurbino_I32545	BMAC+Germany_EN_LBK+Yakutia_LNBA	0.00898076	Germany_EN_LBK	0.00801113	0.0218254	0.367056	FALSE	3	TRUE
Russia_SeimaTurbino_I32545	BMAC+Germany_EN_LBK+Yakutia_LNBA	0.00898076	Yakutia_LNBA	0.977085	0.0104069	93.8886	FALSE	3	TRUE
Russia_SeimaTurbino_I32545	Russia_Srubnaya+Altai_N_7.5-6kya+EHG+Yakutia_LNBA	0.00702121	Altai_N_7.5-6kya	0.0207346	0.0643804	0.322064	FALSE	4	TRUE
Russia_SeimaTurbino_I32545	Russia_Srubnaya+Altai_N_7.5-6kya+EHG+Yakutia_LNBA	0.00702121	EHG	0.0178195	0.0662542	0.268957	FALSE	4	TRUE
Russia_SeimaTurbino_I32545	Russia_Srubnaya+Altai_N_7.5-6kya+EHG+Yakutia_LNBA	0.00702121	Russia_Srubnaya	0.0089485	0.0378175	0.236623	FALSE	4	TRUE
Russia_SeimaTurbino_I32545	Russia_Srubnaya+Altai_N_7.5-6kya+EHG+Yakutia_LNBA	0.00702121	Yakutia_LNBA	0.952497	0.0354793	26.8466	FALSE	4	TRUE
Russia_SeimaTurbino_I32545	Altai_N_7.5-6kya+Germany_EN_LBK+EHG+Yakutia_LNBA	0.0060233	Altai_N_7.5-6kya	0.0261492	0.0708876	0.368883	FALSE	4	TRUE
Russia_SeimaTurbino_I32545	Altai_N_7.5-6kya+Germany_EN_LBK+EHG+Yakutia_LNBA	0.0060233	EHG	0.0161592	0.0578356	0.279399	FALSE	4	TRUE
Russia_SeimaTurbino_I32545	Altai_N_7.5-6kya+Germany_EN_LBK+EHG+Yakutia_LNBA	0.0060233	Germany_EN_LBK	0.00782574	0.0241429	0.324143	FALSE	4	TRUE
Russia_SeimaTurbino_I32545	Altai_N_7.5-6kya+Germany_EN_LBK+EHG+Yakutia_LNBA	0.0060233	Yakutia_LNBA	0.949866	0.0381846	24.8756	FALSE	4	TRUE
Russia_SeimaTurbino_I32545	Altai_N_7.5-6kya+BMAC+EHG+Yakutia_LNBA	0.00569617	Altai_N_7.5-6kya	0.0144925	0.0503115	0.288055	FALSE	4	TRUE
Russia_SeimaTurbino_I32545	Altai_N_7.5-6kya+BMAC+EHG+Yakutia_LNBA	0.00569617	BMAC	0.00322248	0.0196162	0.164277	FALSE	4	TRUE
Russia_SeimaTurbino_I32545	Altai_N_7.5-6kya+BMAC+EHG+Yakutia_LNBA	0.00569617	EHG	0.0275849	0.0407993	0.676111	FALSE	4	TRUE
Russia_SeimaTurbino_I32545	Altai_N_7.5-6kya+BMAC+EHG+Yakutia_LNBA	0.00569617	Yakutia_LNBA	0.9547	0.029143	32.7592	FALSE	4	TRUE
Russia_SeimaTurbino_I32545	Russia_Srubnaya+Altai_N_7.5-6kya+Germany_EN_LBK+Yakutia_LNBA	0.00569337	Altai_N_7.5-6kya	0.0446156	0.0472788	0.943671	FALSE	4	TRUE
Russia_SeimaTurbino_I32545	Russia_Srubnaya+Altai_N_7.5-6kya+Germany_EN_LBK+Yakutia_LNBA	0.00569337	Germany_EN_LBK	0.0131585	0.0604876	0.217541	FALSE	4	TRUE
Russia_SeimaTurbino_I32545	Russia_Srubnaya+Altai_N_7.5-6kya+Germany_EN_LBK+Yakutia_LNBA	0.00569337	Russia_Srubnaya	0.00284611	0.0827548	0.0343921	FALSE	4	TRUE
Russia_SeimaTurbino_I32545	Russia_Srubnaya+Altai_N_7.5-6kya+Germany_EN_LBK+Yakutia_LNBA	0.00569337	Yakutia_LNBA	0.93938	0.0285588	32.8928	FALSE	4	TRUE
Russia_SeimaTurbino_I32545	BMAC+Mongolia_N_North	3.06161e-96	BMAC	-0.0548848	0.0129583	-4.23549	FALSE	2	FALSE
Russia_SeimaTurbino_I32545	BMAC+Mongolia_N_North	3.06161e-96	Mongolia_N_North	1.05488	0.0129583	81.4061	FALSE	2	FALSE
Russia_SeimaTurbino_I32545	Russia_Srubnaya+Mongolia_N_North	5.0913e-99	Mongolia_N_North	1.03742	0.0140453	73.8626	FALSE	2	FALSE
Russia_SeimaTurbino_I32545	Russia_Srubnaya+Mongolia_N_North	5.0913e-99	Russia_Srubnaya	-0.0374228	0.0140453	-2.66444	FALSE	2	FALSE
Russia_SeimaTurbino_I32545	Hungary_EN_HG_Koros+Mongolia_N_North	3.61733e-99	Hungary_EN_HG_Koros	-0.0324294	0.0142613	-2.27394	FALSE	2	FALSE
Russia_SeimaTurbino_I32545	Hungary_EN_HG_Koros+Mongolia_N_North	3.61733e-99	Mongolia_N_North	1.03243	0.0142613	72.3938	FALSE	2	FALSE
Russia_SeimaTurbino_I32545	EHG+Mongolia_N_North	1.45781e-100	EHG	-0.0127157	0.0158775	-0.800861	FALSE	2	FALSE
Russia_SeimaTurbino_I32545	EHG+Mongolia_N_North	1.45781e-100	Mongolia_N_North	1.01272	0.0158775	63.783	FALSE	2	FALSE
Russia_SeimaTurbino_I32545	Tyumen_HG+Mongolia_N_North	7.30321e-101	Mongolia_N_North	1.02008	0.0196087	52.0221	FALSE	2	FALSE
Russia_SeimaTurbino_I32545	Tyumen_HG+Mongolia_N_North	7.30321e-101	Tyumen_HG	-0.0200837	0.0196087	-1.02423	FALSE	2	FALSE
Russia_SeimaTurbino_I32545	Altai_N_7.5-6kya+Mongolia_N_North	3.70743e-101	Altai_N_7.5-6kya	-0.0380773	0.0306859	-1.24087	FALSE	2	FALSE
Russia_SeimaTurbino_I32545	Altai_N_7.5-6kya+Mongolia_N_North	3.70743e-101	Mongolia_N_North	1.03808	0.0306859	33.8291	FALSE	2	FALSE
Russia_SeimaTurbino_I32545	BMAC+China_YR_MN	7.26614e-191	BMAC	-0.121108	0.0155622	-7.78216	FALSE	2	FALSE
Russia_SeimaTurbino_I32545	BMAC+China_YR_MN	7.26614e-191	China_YR_MN	1.12111	0.0155622	72.0403	FALSE	2	FALSE
Russia_SeimaTurbino_I32545	Germany_EN_LBK+China_YR_MN	1.47608e-192	China_YR_MN	1.09892	0.0131499	83.5689	FALSE	2	FALSE
Russia_SeimaTurbino_I32545	Germany_EN_LBK+China_YR_MN	1.47608e-192	Germany_EN_LBK	-0.098922	0.0131499	-7.52264	FALSE	2	FALSE
Russia_SeimaTurbino_I32545	Hungary_EN_HG_Koros+China_YR_MN	9.77466e-195	China_YR_MN	1.11917	0.0193932	57.7095	FALSE	2	FALSE
Russia_SeimaTurbino_I32545	Hungary_EN_HG_Koros+China_YR_MN	9.77466e-195	Hungary_EN_HG_Koros	-0.119173	0.0193932	-6.14509	FALSE	2	FALSE
Russia_SeimaTurbino_I32545	Russia_Srubnaya+China_YR_MN	2.29107e-196	China_YR_MN	1.10886	0.0170398	65.0751	FALSE	2	FALSE
Russia_SeimaTurbino_I32545	Russia_Srubnaya+China_YR_MN	2.29107e-196	Russia_Srubnaya	-0.108864	0.0170398	-6.38884	FALSE	2	FALSE
Russia_SeimaTurbino_I32545	EHG+China_YR_MN	4.5777e-206	China_YR_MN	1.0538	0.0199346	52.8625	FALSE	2	FALSE
Russia_SeimaTurbino_I32545	EHG+China_YR_MN	4.5777e-206	EHG	-0.0537951	0.0199346	-2.69858	FALSE	2	FALSE
Russia_SeimaTurbino_I32545	Tyumen_HG+China_YR_MN	4.70714e-209	China_YR_MN	1.02711	0.0249096	41.2337	FALSE	2	FALSE
Russia_SeimaTurbino_I32545	Tyumen_HG+China_YR_MN	4.70714e-209	Tyumen_HG	-0.0271145	0.0249096	-1.08852	FALSE	2	FALSE
Russia_SeimaTurbino_I32545	Russia_Srubnaya+EHG	3.58713e-285	EHG	14.2274	2.06809	6.8795	FALSE	2	FALSE
Russia_SeimaTurbino_I32545	Russia_Srubnaya+EHG	3.58713e-285	Russia_Srubnaya	-13.2274	2.06809	-6.39596	FALSE	2	FALSE
Russia_SeimaTurbino_I32545	Hungary_EN_HG_Koros+China_YR_MN+Yakutia_LNBA	0.125342	China_YR_MN	-0.123106	0.0496151	-2.48122	FALSE	3	FALSE
Russia_SeimaTurbino_I32545	Hungary_EN_HG_Koros+China_YR_MN+Yakutia_LNBA	0.125342	Hungary_EN_HG_Koros	0.0361729	0.012102	2.98901	FALSE	3	FALSE
Russia_SeimaTurbino_I32545	Hungary_EN_HG_Koros+China_YR_MN+Yakutia_LNBA	0.125342	Yakutia_LNBA	1.08693	0.0473546	22.953	FALSE	3	FALSE
Russia_SeimaTurbino_I32545	Russia_Srubnaya+China_YR_MN+Yakutia_LNBA	0.0829375	China_YR_MN	-0.121313	0.0498658	-2.4328	FALSE	3	FALSE
Russia_SeimaTurbino_I32545	Russia_Srubnaya+China_YR_MN+Yakutia_LNBA	0.0829375	Russia_Srubnaya	0.0354213	0.0122433	2.89312	FALSE	3	FALSE
Russia_SeimaTurbino_I32545	Russia_Srubnaya+China_YR_MN+Yakutia_LNBA	0.0829375	Yakutia_LNBA	1.08589	0.047511	22.8556	FALSE	3	FALSE
Russia_SeimaTurbino_I32545	EHG+China_YR_MN+Yakutia_LNBA	0.0710037	China_YR_MN	-0.0890462	0.047246	-1.88474	FALSE	3	FALSE
Russia_SeimaTurbino_I32545	EHG+China_YR_MN+Yakutia_LNBA	0.0710037	EHG	0.035586	0.013001	2.73717	FALSE	3	FALSE
Russia_SeimaTurbino_I32545	EHG+China_YR_MN+Yakutia_LNBA	0.0710037	Yakutia_LNBA	1.05346	0.0480461	21.926	FALSE	3	FALSE
Russia_SeimaTurbino_I32545	BMAC+China_YR_MN+Yakutia_LNBA	0.0670576	BMAC	0.0313293	0.0114706	2.73126	FALSE	3	FALSE
Russia_SeimaTurbino_I32545	BMAC+China_YR_MN+Yakutia_LNBA	0.0670576	China_YR_MN	-0.129181	0.0517781	-2.4949	FALSE	3	FALSE
Russia_SeimaTurbino_I32545	BMAC+China_YR_MN+Yakutia_LNBA	0.0670576	Yakutia_LNBA	1.09785	0.048479	22.6459	FALSE	3	FALSE
Russia_SeimaTurbino_I32545	Germany_EN_LBK+China_YR_MN+Yakutia_LNBA	0.057938	China_YR_MN	-0.126578	0.0515293	-2.45643	FALSE	3	FALSE
Russia_SeimaTurbino_I32545	Germany_EN_LBK+China_YR_MN+Yakutia_LNBA	0.057938	Germany_EN_LBK	0.027192	0.0103538	2.62627	FALSE	3	FALSE
Russia_SeimaTurbino_I32545	Germany_EN_LBK+China_YR_MN+Yakutia_LNBA	0.057938	Yakutia_LNBA	1.09939	0.0485545	22.6423	FALSE	3	FALSE
Russia_SeimaTurbino_I32545	Tyumen_HG+Mongolia_N_North+Yakutia_LNBA	0.0402479	Mongolia_N_North	-0.0248058	0.100357	-0.247175	FALSE	3	FALSE
Russia_SeimaTurbino_I32545	Tyumen_HG+Mongolia_N_North+Yakutia_LNBA	0.0402479	Tyumen_HG	0.0470223	0.016713	2.81351	FALSE	3	FALSE
Russia_SeimaTurbino_I32545	Tyumen_HG+Mongolia_N_North+Yakutia_LNBA	0.0402479	Yakutia_LNBA	0.977784	0.106572	9.1749	FALSE	3	FALSE
Russia_SeimaTurbino_I32545	Altai_N_7.5-6kya+Tyumen_HG+Yakutia_LNBA	0.0388654	Altai_N_7.5-6kya	-0.00922481	0.0657306	-0.140343	FALSE	3	FALSE
Russia_SeimaTurbino_I32545	Altai_N_7.5-6kya+Tyumen_HG+Yakutia_LNBA	0.0388654	Tyumen_HG	0.0580041	0.0421282	1.37685	FALSE	3	FALSE
Russia_SeimaTurbino_I32545	Altai_N_7.5-6kya+Tyumen_HG+Yakutia_LNBA	0.0388654	Yakutia_LNBA	0.951221	0.0314815	30.2152	FALSE	3	FALSE
Russia_SeimaTurbino_I32545	Russia_Srubnaya+Tyumen_HG+Yakutia_LNBA	0.0347654	Russia_Srubnaya	-0.000191546	0.0174403	-0.0109829	FALSE	3	FALSE
Russia_SeimaTurbino_I32545	Russia_Srubnaya+Tyumen_HG+Yakutia_LNBA	0.0347654	Tyumen_HG	0.0494365	0.0239428	2.06478	FALSE	3	FALSE
Russia_SeimaTurbino_I32545	Russia_Srubnaya+Tyumen_HG+Yakutia_LNBA	0.0347654	Yakutia_LNBA	0.950755	0.0159356	59.6623	FALSE	3	FALSE
Russia_SeimaTurbino_I32545	Tyumen_HG+BMAC+Yakutia_LNBA	0.0324728	BMAC	-0.00266068	0.0138454	-0.192171	FALSE	3	FALSE
Russia_SeimaTurbino_I32545	Tyumen_HG+BMAC+Yakutia_LNBA	0.0324728	Tyumen_HG	0.0523176	0.0212731	2.45933	FALSE	3	FALSE
Russia_SeimaTurbino_I32545	Tyumen_HG+BMAC+Yakutia_LNBA	0.0324728	Yakutia_LNBA	0.950343	0.0159184	59.7009	FALSE	3	FALSE
Russia_SeimaTurbino_I32545	Germany_EN_LBK+Hungary_EN_HG_Koros+Yakutia_LNBA	0.0312124	Germany_EN_LBK	-0.0458842	0.0340014	-1.34948	FALSE	3	FALSE
Russia_SeimaTurbino_I32545	Germany_EN_LBK+Hungary_EN_HG_Koros+Yakutia_LNBA	0.0312124	Hungary_EN_HG_Koros	0.0805975	0.0410987	1.96107	FALSE	3	FALSE
Russia_SeimaTurbino_I32545	Germany_EN_LBK+Hungary_EN_HG_Koros+Yakutia_LNBA	0.0312124	Yakutia_LNBA	0.965287	0.0126559	76.2714	FALSE	3	FALSE
Russia_SeimaTurbino_I32545	EHG+Mongolia_N_North+Yakutia_LNBA	0.0277309	EHG	0.0318398	0.0131325	2.42451	FALSE	3	FALSE
Russia_SeimaTurbino_I32545	EHG+Mongolia_N_North+Yakutia_LNBA	0.0277309	Mongolia_N_North	-0.0542441	0.0980734	-0.553097	FALSE	3	FALSE
Russia_SeimaTurbino_I32545	EHG+Mongolia_N_North+Yakutia_LNBA	0.0277309	Yakutia_LNBA	1.0224	0.101308	10.092	FALSE	3	FALSE
Russia_SeimaTurbino_I32545	Hungary_EN_HG_Koros+Mongolia_N_North+Yakutia_LNBA	0.0268643	Hungary_EN_HG_Koros	0.0269674	0.0114882	2.34741	FALSE	3	FALSE
Russia_SeimaTurbino_I32545	Hungary_EN_HG_Koros+Mongolia_N_North+Yakutia_LNBA	0.0268643	Mongolia_N_North	-0.096163	0.097158	-0.989759	FALSE	3	FALSE
Russia_SeimaTurbino_I32545	Hungary_EN_HG_Koros+Mongolia_N_North+Yakutia_LNBA	0.0268643	Yakutia_LNBA	1.0692	0.0974276	10.9743	FALSE	3	FALSE
Russia_SeimaTurbino_I32545	Altai_N_7.5-6kya+China_YR_MN+Yakutia_LNBA	0.0214385	Altai_N_7.5-6kya	0.043915	0.0218993	2.00532	FALSE	3	FALSE
Russia_SeimaTurbino_I32545	Altai_N_7.5-6kya+China_YR_MN+Yakutia_LNBA	0.0214385	China_YR_MN	-0.0732091	0.0487876	-1.50057	FALSE	3	FALSE
Russia_SeimaTurbino_I32545	Altai_N_7.5-6kya+China_YR_MN+Yakutia_LNBA	0.0214385	Yakutia_LNBA	1.02929	0.056001	18.3799	FALSE	3	FALSE
Russia_SeimaTurbino_I32545	Russia_Srubnaya+Mongolia_N_North+Yakutia_LNBA	0.0194505	Mongolia_N_North	-0.0937249	0.0972689	-0.963565	FALSE	3	FALSE
Russia_SeimaTurbino_I32545	Russia_Srubnaya+Mongolia_N_North+Yakutia_LNBA	0.0194505	Russia_Srubnaya	0.0262414	0.0115953	2.26311	FALSE	3	FALSE
Russia_SeimaTurbino_I32545	Russia_Srubnaya+Mongolia_N_North+Yakutia_LNBA	0.0194505	Yakutia_LNBA	1.06748	0.0975313	10.945	FALSE	3	FALSE
Russia_SeimaTurbino_I32545	Russia_Srubnaya+Hungary_EN_HG_Koros+Yakutia_LNBA	0.0193124	Hungary_EN_HG_Koros	0.0567374	0.0734698	0.772254	FALSE	3	FALSE
Russia_SeimaTurbino_I32545	Russia_Srubnaya+Hungary_EN_HG_Koros+Yakutia_LNBA	0.0193124	Russia_Srubnaya	-0.0308145	0.0740808	-0.415958	FALSE	3	FALSE
Russia_SeimaTurbino_I32545	Russia_Srubnaya+Hungary_EN_HG_Koros+Yakutia_LNBA	0.0193124	Yakutia_LNBA	0.974077	0.0115232	84.5316	FALSE	3	FALSE
Russia_SeimaTurbino_I32545	BMAC+Hungary_EN_HG_Koros+Yakutia_LNBA	0.0169427	BMAC	-0.0100558	0.0243843	-0.412387	FALSE	3	FALSE
Russia_SeimaTurbino_I32545	BMAC+Hungary_EN_HG_Koros+Yakutia_LNBA	0.0169427	Hungary_EN_HG_Koros	0.0374799	0.0267696	1.40009	FALSE	3	FALSE
Russia_SeimaTurbino_I32545	BMAC+Hungary_EN_HG_Koros+Yakutia_LNBA	0.0169427	Yakutia_LNBA	0.972576	0.0113997	85.3161	FALSE	3	FALSE
Russia_SeimaTurbino_I32545	BMAC+Mongolia_N_North+Yakutia_LNBA	0.0150957	BMAC	0.0219536	0.01065	2.06137	FALSE	3	FALSE
Russia_SeimaTurbino_I32545	BMAC+Mongolia_N_North+Yakutia_LNBA	0.0150957	Mongolia_N_North	-0.110755	0.0987254	-1.12185	FALSE	3	FALSE
Russia_SeimaTurbino_I32545	BMAC+Mongolia_N_North+Yakutia_LNBA	0.0150957	Yakutia_LNBA	1.0888	0.0975958	11.1562	FALSE	3	FALSE
Russia_SeimaTurbino_I32545	Russia_Srubnaya+Germany_EN_LBK+Yakutia_LNBA	0.0144162	Germany_EN_LBK	-0.0296003	0.0323498	-0.915005	FALSE	3	FALSE
Russia_SeimaTurbino_I32545	Russia_Srubnaya+Germany_EN_LBK+Yakutia_LNBA	0.0144162	Russia_Srubnaya	0.0627251	0.0395199	1.58718	FALSE	3	FALSE
Russia_SeimaTurbino_I32545	Russia_Srubnaya+Germany_EN_LBK+Yakutia_LNBA	0.0144162	Yakutia_LNBA	0.966875	0.012723	75.9945	FALSE	3	FALSE
Russia_SeimaTurbino_I32545	Germany_EN_LBK+Mongolia_N_North+Yakutia_LNBA	0.0131064	Germany_EN_LBK	0.018815	0.00960033	1.95982	FALSE	3	FALSE
Russia_SeimaTurbino_I32545	Germany_EN_LBK+Mongolia_N_North+Yakutia_LNBA	0.0131064	Mongolia_N_North	-0.10368	0.0989955	-1.04732	FALSE	3	FALSE
Russia_SeimaTurbino_I32545	Germany_EN_LBK+Mongolia_N_North+Yakutia_LNBA	0.0131064	Yakutia_LNBA	1.08486	0.0981951	11.0481	FALSE	3	FALSE
Russia_SeimaTurbino_I32545	Russia_Srubnaya+BMAC+Yakutia_LNBA	0.0121525	BMAC	-0.0227388	0.0333766	-0.68128	FALSE	3	FALSE
Russia_SeimaTurbino_I32545	Russia_Srubnaya+BMAC+Yakutia_LNBA	0.0121525	Russia_Srubnaya	0.0527632	0.0368807	1.43065	FALSE	3	FALSE
Russia_SeimaTurbino_I32545	Russia_Srubnaya+BMAC+Yakutia_LNBA	0.0121525	Yakutia_LNBA	0.969976	0.0115927	83.6715	FALSE	3	FALSE
Russia_SeimaTurbino_I32545	Altai_N_7.5-6kya+Mongolia_N_North+Yakutia_LNBA	0.0106232	Altai_N_7.5-6kya	0.0443499	0.0227612	1.94849	FALSE	3	FALSE
Russia_SeimaTurbino_I32545	Altai_N_7.5-6kya+Mongolia_N_North+Yakutia_LNBA	0.0106232	Mongolia_N_North	-0.0414027	0.10258	-0.403612	FALSE	3	FALSE
Russia_SeimaTurbino_I32545	Altai_N_7.5-6kya+Mongolia_N_North+Yakutia_LNBA	0.0106232	Yakutia_LNBA	0.997053	0.11184	8.91497	FALSE	3	FALSE
Russia_SeimaTurbino_I32545	Hungary_EN_HG_Koros+Mongolia_N_North+China_YR_MN	1.13938e-22	China_YR_MN	-2.178	0.264006	-8.24983	FALSE	3	FALSE
Russia_SeimaTurbino_I32545	Hungary_EN_HG_Koros+Mongolia_N_North+China_YR_MN	1.13938e-22	Hungary_EN_HG_Koros	0.113642	0.0275443	4.12581	FALSE	3	FALSE
Russia_SeimaTurbino_I32545	Hungary_EN_HG_Koros+Mongolia_N_North+China_YR_MN	1.13938e-22	Mongolia_N_North	3.06436	0.250644	12.2259	FALSE	3	FALSE
Russia_SeimaTurbino_I32545	Germany_EN_LBK+Mongolia_N_North+China_YR_MN	9.296e-23	China_YR_MN	-2.27936	0.284364	-8.01565	FALSE	3	FALSE
Russia_SeimaTurbino_I32545	Germany_EN_LBK+Mongolia_N_North+China_YR_MN	9.296e-23	Germany_EN_LBK	0.108526	0.0262193	4.13916	FALSE	3	FALSE
Russia_SeimaTurbino_I32545	Germany_EN_LBK+Mongolia_N_North+China_YR_MN	9.296e-23	Mongolia_N_North	3.17084	0.269253	11.7764	FALSE	3	FALSE
Russia_SeimaTurbino_I32545	Russia_Srubnaya+Mongolia_N_North+China_YR_MN	1.84617e-23	China_YR_MN	-2.21612	0.274395	-8.07637	FALSE	3	FALSE
Russia_SeimaTurbino_I32545	Russia_Srubnaya+Mongolia_N_North+China_YR_MN	1.84617e-23	Mongolia_N_North	3.10208	0.259506	11.9538	FALSE	3	FALSE
Russia_SeimaTurbino_I32545	Russia_Srubnaya+Mongolia_N_North+China_YR_MN	1.84617e-23	Russia_Srubnaya	0.11404	0.0288343	3.95501	FALSE	3	FALSE
Russia_SeimaTurbino_I32545	EHG+Mongolia_N_North+China_YR_MN	4.98137e-25	China_YR_MN	-2.02548	0.241482	-8.38772	FALSE	3	FALSE
Russia_SeimaTurbino_I32545	EHG+Mongolia_N_North+China_YR_MN	4.98137e-25	EHG	0.081287	0.0248838	3.26667	FALSE	3	FALSE
Russia_SeimaTurbino_I32545	EHG+Mongolia_N_North+China_YR_MN	4.98137e-25	Mongolia_N_North	2.9442	0.234377	12.5618	FALSE	3	FALSE
Russia_SeimaTurbino_I32545	Altai_N_7.5-6kya+Mongolia_N_North+China_YR_MN	1.15408e-26	Altai_N_7.5-6kya	0.0513473	0.0386538	1.32839	FALSE	3	FALSE
Russia_SeimaTurbino_I32545	Altai_N_7.5-6kya+Mongolia_N_North+China_YR_MN	1.15408e-26	China_YR_MN	-1.95546	0.225647	-8.66604	FALSE	3	FALSE
Russia_SeimaTurbino_I32545	Altai_N_7.5-6kya+Mongolia_N_North+China_YR_MN	1.15408e-26	Mongolia_N_North	2.90412	0.220247	13.1857	FALSE	3	FALSE
Russia_SeimaTurbino_I32545	Tyumen_HG+Mongolia_N_North+China_YR_MN	4.86148e-27	China_YR_MN	-1.95857	0.237094	-8.26075	FALSE	3	FALSE
Russia_SeimaTurbino_I32545	Tyumen_HG+Mongolia_N_North+China_YR_MN	4.86148e-27	Mongolia_N_North	2.91265	0.230603	12.6306	FALSE	3	FALSE
Russia_SeimaTurbino_I32545	Tyumen_HG+Mongolia_N_North+China_YR_MN	4.86148e-27	Tyumen_HG	0.0459238	0.0287328	1.59831	FALSE	3	FALSE
Russia_SeimaTurbino_I32545	Russia_Srubnaya+Hungary_EN_HG_Koros+Mongolia_N_North	6.54016e-38	Hungary_EN_HG_Koros	12.3628	7.78737	1.58755	FALSE	3	FALSE
Russia_SeimaTurbino_I32545	Russia_Srubnaya+Hungary_EN_HG_Koros+Mongolia_N_North	6.54016e-38	Mongolia_N_North	0.834912	0.204206	4.08858	FALSE	3	FALSE
Russia_SeimaTurbino_I32545	Russia_Srubnaya+Hungary_EN_HG_Koros+Mongolia_N_North	6.54016e-38	Russia_Srubnaya	-12.1978	7.64166	-1.59622	FALSE	3	FALSE
Russia_SeimaTurbino_I32545	Tyumen_HG+EHG+China_YR_MN	5.84851e-72	China_YR_MN	0.905099	0.137871	6.56481	FALSE	3	FALSE
Russia_SeimaTurbino_I32545	Tyumen_HG+EHG+China_YR_MN	5.84851e-72	EHG	-9.53862	2.57947	-3.6979	FALSE	3	FALSE
Russia_SeimaTurbino_I32545	Tyumen_HG+EHG+China_YR_MN	5.84851e-72	Tyumen_HG	9.63353	2.62899	3.66434	FALSE	3	FALSE
Russia_SeimaTurbino_I32545	Tyumen_HG+EHG+Mongolia_N_North	1.51454e-74	EHG	-21.3576	23.3433	-0.914934	FALSE	3	FALSE
Russia_SeimaTurbino_I32545	Tyumen_HG+EHG+Mongolia_N_North	1.51454e-74	Mongolia_N_North	0.338318	0.875584	0.386392	FALSE	3	FALSE
Russia_SeimaTurbino_I32545	Tyumen_HG+EHG+Mongolia_N_North	1.51454e-74	Tyumen_HG	22.0192	24.1759	0.910792	FALSE	3	FALSE
Russia_SeimaTurbino_I32545	Altai_N_7.5-6kya+Tyumen_HG+Mongolia_N_North	3.68423e-82	Altai_N_7.5-6kya	-7.58476	10.8592	-0.698463	FALSE	3	FALSE
Russia_SeimaTurbino_I32545	Altai_N_7.5-6kya+Tyumen_HG+Mongolia_N_North	3.68423e-82	Mongolia_N_North	3.60877	3.51587	1.02642	FALSE	3	FALSE
Russia_SeimaTurbino_I32545	Altai_N_7.5-6kya+Tyumen_HG+Mongolia_N_North	3.68423e-82	Tyumen_HG	4.97599	7.34559	0.677412	FALSE	3	FALSE
Russia_SeimaTurbino_I32545	Russia_Srubnaya+BMAC+Mongolia_N_North	5.86903e-92	BMAC	-0.238786	0.044333	-5.3862	FALSE	3	FALSE
Russia_SeimaTurbino_I32545	Russia_Srubnaya+BMAC+Mongolia_N_North	5.86903e-92	Mongolia_N_North	1.02507	0.0140262	73.0825	FALSE	3	FALSE
Russia_SeimaTurbino_I32545	Russia_Srubnaya+BMAC+Mongolia_N_North	5.86903e-92	Russia_Srubnaya	0.213718	0.0478637	4.46515	FALSE	3	FALSE
Russia_SeimaTurbino_I32545	BMAC+Hungary_EN_HG_Koros+Mongolia_N_North	1.6404e-92	BMAC	-0.169605	0.0373441	-4.54167	FALSE	3	FALSE
Russia_SeimaTurbino_I32545	BMAC+Hungary_EN_HG_Koros+Mongolia_N_North	1.6404e-92	Hungary_EN_HG_Koros	0.138026	0.0410544	3.36203	FALSE	3	FALSE
Russia_SeimaTurbino_I32545	BMAC+Hungary_EN_HG_Koros+Mongolia_N_North	1.6404e-92	Mongolia_N_North	1.03158	0.0143214	72.0304	FALSE	3	FALSE
Russia_SeimaTurbino_I32545	BMAC+EHG+Mongolia_N_North	9.63452e-93	BMAC	-0.114576	0.01992	-5.75182	FALSE	3	FALSE
Russia_SeimaTurbino_I32545	BMAC+EHG+Mongolia_N_North	9.63452e-93	EHG	0.0950307	0.0241423	3.93628	FALSE	3	FALSE
Russia_SeimaTurbino_I32545	BMAC+EHG+Mongolia_N_North	9.63452e-93	Mongolia_N_North	1.01955	0.0157262	64.8309	FALSE	3	FALSE
Russia_SeimaTurbino_I32545	Tyumen_HG+BMAC+Mongolia_N_North	5.22431e-95	BMAC	-0.092388	0.0180161	-5.12809	FALSE	3	FALSE
Russia_SeimaTurbino_I32545	Tyumen_HG+BMAC+Mongolia_N_North	5.22431e-95	Mongolia_N_North	1.0162	0.0190128	53.4481	FALSE	3	FALSE
Russia_SeimaTurbino_I32545	Tyumen_HG+BMAC+Mongolia_N_North	5.22431e-95	Tyumen_HG	0.0761925	0.0265039	2.87477	FALSE	3	FALSE
Russia_SeimaTurbino_I32545	Russia_Srubnaya+EHG+Mongolia_N_North	8.84764e-96	EHG	0.132544	0.0390593	3.3934	FALSE	3	FALSE
Russia_SeimaTurbino_I32545	Russia_Srubnaya+EHG+Mongolia_N_North	8.84764e-96	Mongolia_N_North	1.01144	0.0157298	64.3008	FALSE	3	FALSE
Russia_SeimaTurbino_I32545	Russia_Srubnaya+EHG+Mongolia_N_North	8.84764e-96	Russia_Srubnaya	-0.143986	0.0352255	-4.08755	FALSE	3	FALSE
Russia_SeimaTurbino_I32545	BMAC+Germany_EN_LBK+Mongolia_N_North	7.66463e-96	BMAC	-0.108524	0.0286646	-3.786	FALSE	3	FALSE
Russia_SeimaTurbino_I32545	BMAC+Germany_EN_LBK+Mongolia_N_North	7.66463e-96	Germany_EN_LBK	0.0574498	0.0255562	2.24798	FALSE	3	FALSE
Russia_SeimaTurbino_I32545	BMAC+Germany_EN_LBK+Mongolia_N_North	7.66463e-96	Mongolia_N_North	1.05107	0.012786	82.2051	FALSE	3	FALSE
Russia_SeimaTurbino_I32545	Altai_N_7.5-6kya+BMAC+Mongolia_N_North	2.15687e-97	Altai_N_7.5-6kya	0.0269207	0.0333432	0.807382	FALSE	3	FALSE
Russia_SeimaTurbino_I32545	Altai_N_7.5-6kya+BMAC+Mongolia_N_North	2.15687e-97	BMAC	-0.0608631	0.0147845	-4.11669	FALSE	3	FALSE
Russia_SeimaTurbino_I32545	Altai_N_7.5-6kya+BMAC+Mongolia_N_North	2.15687e-97	Mongolia_N_North	1.03394	0.0290827	35.5518	FALSE	3	FALSE
Russia_SeimaTurbino_I32545	Hungary_EN_HG_Koros+EHG+Mongolia_N_North	2.07115e-97	EHG	0.0978904	0.0413723	2.36609	FALSE	3	FALSE
Russia_SeimaTurbino_I32545	Hungary_EN_HG_Koros+EHG+Mongolia_N_North	2.07115e-97	Hungary_EN_HG_Koros	-0.111214	0.0376674	-2.95251	FALSE	3	FALSE
Russia_SeimaTurbino_I32545	Hungary_EN_HG_Koros+EHG+Mongolia_N_North	2.07115e-97	Mongolia_N_North	1.01332	0.0158077	64.1033	FALSE	3	FALSE
Russia_SeimaTurbino_I32545	Germany_EN_LBK+EHG+Mongolia_N_North	6.34572e-98	EHG	0.0505189	0.0244305	2.06787	FALSE	3	FALSE
Russia_SeimaTurbino_I32545	Germany_EN_LBK+EHG+Mongolia_N_North	6.34572e-98	Germany_EN_LBK	-0.0606042	0.0173454	-3.49397	FALSE	3	FALSE
Russia_SeimaTurbino_I32545	Germany_EN_LBK+EHG+Mongolia_N_North	6.34572e-98	Mongolia_N_North	1.01009	0.0158295	63.8103	FALSE	3	FALSE
Russia_SeimaTurbino_I32545	Tyumen_HG+Hungary_EN_HG_Koros+Mongolia_N_North	2.47282e-99	Hungary_EN_HG_Koros	-0.0544132	0.0218703	-2.488	FALSE	3	FALSE
Russia_SeimaTurbino_I32545	Tyumen_HG+Hungary_EN_HG_Koros+Mongolia_N_North	2.47282e-99	Mongolia_N_North	1.02057	0.0194266	52.535	FALSE	3	FALSE
Russia_SeimaTurbino_I32545	Tyumen_HG+Hungary_EN_HG_Koros+Mongolia_N_North	2.47282e-99	Tyumen_HG	0.0338394	0.0292332	1.15757	FALSE	3	FALSE
Russia_SeimaTurbino_I32545	Russia_Srubnaya+Germany_EN_LBK+Mongolia_N_North	2.00857e-99	Germany_EN_LBK	-0.0555604	0.0458455	-1.21191	FALSE	3	FALSE
Russia_SeimaTurbino_I32545	Russia_Srubnaya+Germany_EN_LBK+Mongolia_N_North	2.00857e-99	Mongolia_N_North	1.024	0.0168171	60.8906	FALSE	3	FALSE
Russia_SeimaTurbino_I32545	Russia_Srubnaya+Germany_EN_LBK+Mongolia_N_North	2.00857e-99	Russia_Srubnaya	0.0315564	0.0569705	0.553907	FALSE	3	FALSE
Russia_SeimaTurbino_I32545	Altai_N_7.5-6kya+Germany_EN_LBK+Mongolia_N_North	4.5108e-100	Altai_N_7.5-6kya	-0.00727482	0.0330348	-0.220217	FALSE	3	FALSE
Russia_SeimaTurbino_I32545	Altai_N_7.5-6kya+Germany_EN_LBK+Mongolia_N_North	4.5108e-100	Germany_EN_LBK	-0.0320055	0.0124201	-2.57692	FALSE	3	FALSE
Russia_SeimaTurbino_I32545	Altai_N_7.5-6kya+Germany_EN_LBK+Mongolia_N_North	4.5108e-100	Mongolia_N_North	1.03928	0.029936	34.7167	FALSE	3	FALSE
Russia_SeimaTurbino_I32545	Russia_Srubnaya+Altai_N_7.5-6kya+Mongolia_N_North	2.70735e-100	Altai_N_7.5-6kya	0.0124169	0.0392517	0.316341	FALSE	3	FALSE
Russia_SeimaTurbino_I32545	Russia_Srubnaya+Altai_N_7.5-6kya+Mongolia_N_North	2.70735e-100	Mongolia_N_North	1.02854	0.0305304	33.6891	FALSE	3	FALSE
Russia_SeimaTurbino_I32545	Russia_Srubnaya+Altai_N_7.5-6kya+Mongolia_N_North	2.70735e-100	Russia_Srubnaya	-0.0409599	0.0184966	-2.21445	FALSE	3	FALSE
Russia_SeimaTurbino_I32545	Altai_N_7.5-6kya+Hungary_EN_HG_Koros+Mongolia_N_North	1.89101e-100	Altai_N_7.5-6kya	-0.0016317	0.0390014	-0.041837	FALSE	3	FALSE
Russia_SeimaTurbino_I32545	Altai_N_7.5-6kya+Hungary_EN_HG_Koros+Mongolia_N_North	1.89101e-100	Hungary_EN_HG_Koros	-0.0314544	0.0185907	-1.69194	FALSE	3	FALSE
Russia_SeimaTurbino_I32545	Altai_N_7.5-6kya+Hungary_EN_HG_Koros+Mongolia_N_North	1.89101e-100	Mongolia_N_North	1.03309	0.0305591	33.8062	FALSE	3	FALSE
Russia_SeimaTurbino_I32545	Altai_N_7.5-6kya+EHG+Mongolia_N_North	1.43281e-101	Altai_N_7.5-6kya	-0.12281	0.0897593	-1.36822	FALSE	3	FALSE
Russia_SeimaTurbino_I32545	Altai_N_7.5-6kya+EHG+Mongolia_N_North	1.43281e-101	EHG	0.051303	0.0471943	1.08706	FALSE	3	FALSE
Russia_SeimaTurbino_I32545	Altai_N_7.5-6kya+EHG+Mongolia_N_North	1.43281e-101	Mongolia_N_North	1.07151	0.047997	22.3245	FALSE	3	FALSE
Russia_SeimaTurbino_I32545	Germany_EN_LBK+Hungary_EN_HG_Koros+China_YR_MN	8.48114e-108	China_YR_MN	0.20924	0.343499	0.609144	FALSE	3	FALSE
Russia_SeimaTurbino_I32545	Germany_EN_LBK+Hungary_EN_HG_Koros+China_YR_MN	8.48114e-108	Germany_EN_LBK	-5.3099	2.03179	-2.61342	FALSE	3	FALSE
Russia_SeimaTurbino_I32545	Germany_EN_LBK+Hungary_EN_HG_Koros+China_YR_MN	8.48114e-108	Hungary_EN_HG_Koros	6.10066	2.36672	2.57768	FALSE	3	FALSE
Russia_SeimaTurbino_I32545	Germany_EN_LBK+Hungary_EN_HG_Koros+Mongolia_N_North	5.57363e-108	Germany_EN_LBK	-7.19366	10.2676	-0.70062	FALSE	3	FALSE
Russia_SeimaTurbino_I32545	Germany_EN_LBK+Hungary_EN_HG_Koros+Mongolia_N_North	5.57363e-108	Hungary_EN_HG_Koros	8.31624	11.9248	0.697388	FALSE	3	FALSE
Russia_SeimaTurbino_I32545	Germany_EN_LBK+Hungary_EN_HG_Koros+Mongolia_N_North	5.57363e-108	Mongolia_N_North	-0.122577	1.66006	-0.0738385	FALSE	3	FALSE
Russia_SeimaTurbino_I32545	Hungary_EN_HG_Koros+EHG+China_YR_MN	8.86486e-180	China_YR_MN	1.18315	0.105267	11.2395	FALSE	3	FALSE
Russia_SeimaTurbino_I32545	Hungary_EN_HG_Koros+EHG+China_YR_MN	8.86486e-180	EHG	2.43429	2.1422	1.13635	FALSE	3	FALSE
Russia_SeimaTurbino_I32545	Hungary_EN_HG_Koros+EHG+China_YR_MN	8.86486e-180	Hungary_EN_HG_Koros	-2.61744	2.23312	-1.1721	FALSE	3	FALSE
Russia_SeimaTurbino_I32545	Russia_Srubnaya+EHG+China_YR_MN	2.94039e-181	China_YR_MN	1.05252	0.0196759	53.4926	FALSE	3	FALSE
Russia_SeimaTurbino_I32545	Russia_Srubnaya+EHG+China_YR_MN	2.94039e-181	EHG	0.314839	0.0600323	5.2445	FALSE	3	FALSE
Russia_SeimaTurbino_I32545	Russia_Srubnaya+EHG+China_YR_MN	2.94039e-181	Russia_Srubnaya	-0.367356	0.0545408	-6.73543	FALSE	3	FALSE
Russia_SeimaTurbino_I32545	BMAC+EHG+China_YR_MN	2.03923e-183	BMAC	-0.212025	0.0241058	-8.79562	FALSE	3	FALSE
Russia_SeimaTurbino_I32545	BMAC+EHG+China_YR_MN	2.03923e-183	China_YR_MN	1.06739	0.0194629	54.8425	FALSE	3	FALSE
Russia_SeimaTurbino_I32545	BMAC+EHG+China_YR_MN	2.03923e-183	EHG	0.144632	0.0298132	4.85125	FALSE	3	FALSE
Russia_SeimaTurbino_I32545	Russia_Srubnaya+Tyumen_HG+China_YR_MN	8.5422e-185	China_YR_MN	1.0215	0.0233055	43.8309	FALSE	3	FALSE
Russia_SeimaTurbino_I32545	Russia_Srubnaya+Tyumen_HG+China_YR_MN	8.5422e-185	Russia_Srubnaya	-0.242923	0.0287535	-8.44845	FALSE	3	FALSE
Russia_SeimaTurbino_I32545	Russia_Srubnaya+Tyumen_HG+China_YR_MN	8.5422e-185	Tyumen_HG	0.22142	0.038092	5.81276	FALSE	3	FALSE
Russia_SeimaTurbino_I32545	Altai_N_7.5-6kya+BMAC+China_YR_MN	3.85812e-185	Altai_N_7.5-6kya	0.157108	0.0365816	4.29474	FALSE	3	FALSE
Russia_SeimaTurbino_I32545	Altai_N_7.5-6kya+BMAC+China_YR_MN	3.85812e-185	BMAC	-0.149509	0.0159738	-9.35964	FALSE	3	FALSE
Russia_SeimaTurbino_I32545	Altai_N_7.5-6kya+BMAC+China_YR_MN	3.85812e-185	China_YR_MN	0.9924	0.0356033	27.8738	FALSE	3	FALSE
Russia_SeimaTurbino_I32545	Tyumen_HG+Hungary_EN_HG_Koros+China_YR_MN	4.81948e-186	China_YR_MN	1.04778	0.0244292	42.8903	FALSE	3	FALSE
Russia_SeimaTurbino_I32545	Tyumen_HG+Hungary_EN_HG_Koros+China_YR_MN	4.81948e-186	Hungary_EN_HG_Koros	-0.224772	0.0302298	-7.43544	FALSE	3	FALSE
Russia_SeimaTurbino_I32545	Tyumen_HG+Hungary_EN_HG_Koros+China_YR_MN	4.81948e-186	Tyumen_HG	0.176995	0.0356573	4.96377	FALSE	3	FALSE
Russia_SeimaTurbino_I32545	Russia_Srubnaya+BMAC+China_YR_MN	1.93416e-187	BMAC	-0.318466	0.0669079	-4.75976	FALSE	3	FALSE
Russia_SeimaTurbino_I32545	Russia_Srubnaya+BMAC+China_YR_MN	1.93416e-187	China_YR_MN	1.09159	0.0175922	62.0496	FALSE	3	FALSE
Russia_SeimaTurbino_I32545	Russia_Srubnaya+BMAC+China_YR_MN	1.93416e-187	Russia_Srubnaya	0.226877	0.0729086	3.1118	FALSE	3	FALSE
Russia_SeimaTurbino_I32545	Germany_EN_LBK+EHG+China_YR_MN	4.65121e-188	China_YR_MN	1.04723	0.019529	53.6246	FALSE	3	FALSE
Russia_SeimaTurbino_I32545	Germany_EN_LBK+EHG+China_YR_MN	4.65121e-188	EHG	0.107505	0.0290888	3.69576	FALSE	3	FALSE
Russia_SeimaTurbino_I32545	Germany_EN_LBK+EHG+China_YR_MN	4.65121e-188	Germany_EN_LBK	-0.15474	0.0196501	-7.87474	FALSE	3	FALSE
Russia_SeimaTurbino_I32545	Russia_Srubnaya+Altai_N_7.5-6kya+China_YR_MN	3.69079e-188	Altai_N_7.5-6kya	0.202042	0.040472	4.99213	FALSE	3	FALSE
Russia_SeimaTurbino_I32545	Russia_Srubnaya+Altai_N_7.5-6kya+China_YR_MN	3.69079e-188	China_YR_MN	0.961729	0.0355452	27.0565	FALSE	3	FALSE
Russia_SeimaTurbino_I32545	Russia_Srubnaya+Altai_N_7.5-6kya+China_YR_MN	3.69079e-188	Russia_Srubnaya	-0.163771	0.019365	-8.45704	FALSE	3	FALSE
Russia_SeimaTurbino_I32545	Tyumen_HG+Germany_EN_LBK+China_YR_MN	1.1193e-188	China_YR_MN	1.02698	0.023302	44.0725	FALSE	3	FALSE
Russia_SeimaTurbino_I32545	Tyumen_HG+Germany_EN_LBK+China_YR_MN	1.1193e-188	Germany_EN_LBK	-0.138752	0.016191	-8.5697	FALSE	3	FALSE
Russia_SeimaTurbino_I32545	Tyumen_HG+Germany_EN_LBK+China_YR_MN	1.1193e-188	Tyumen_HG	0.111776	0.0287367	3.88965	FALSE	3	FALSE
Russia_SeimaTurbino_I32545	Altai_N_7.5-6kya+Germany_EN_LBK+China_YR_MN	6.65173e-190	Altai_N_7.5-6kya	0.109779	0.0365011	3.00756	FALSE	3	FALSE
Russia_SeimaTurbino_I32545	Altai_N_7.5-6kya+Germany_EN_LBK+China_YR_MN	6.65173e-190	China_YR_MN	1.00152	0.0366254	27.3449	FALSE	3	FALSE
Russia_SeimaTurbino_I32545	Altai_N_7.5-6kya+Germany_EN_LBK+China_YR_MN	6.65173e-190	Germany_EN_LBK	-0.111297	0.0131282	-8.47774	FALSE	3	FALSE
Russia_SeimaTurbino_I32545	BMAC+Germany_EN_LBK+China_YR_MN	5.59438e-191	BMAC	-0.0879809	0.0349171	-2.51971	FALSE	3	FALSE
Russia_SeimaTurbino_I32545	BMAC+Germany_EN_LBK+China_YR_MN	5.59438e-191	China_YR_MN	1.11525	0.0158025	70.5738	FALSE	3	FALSE
Russia_SeimaTurbino_I32545	BMAC+Germany_EN_LBK+China_YR_MN	5.59438e-191	Germany_EN_LBK	-0.0272645	0.0289259	-0.942565	FALSE	3	FALSE
Russia_SeimaTurbino_I32545	Russia_Srubnaya+Germany_EN_LBK+China_YR_MN	2.92892e-191	China_YR_MN	1.05902	0.0226806	46.6925	FALSE	3	FALSE
Russia_SeimaTurbino_I32545	Russia_Srubnaya+Germany_EN_LBK+China_YR_MN	2.92892e-191	Germany_EN_LBK	-0.21974	0.0633299	-3.46977	FALSE	3	FALSE
Russia_SeimaTurbino_I32545	Russia_Srubnaya+Germany_EN_LBK+China_YR_MN	2.92892e-191	Russia_Srubnaya	0.160725	0.0804004	1.99905	FALSE	3	FALSE
Russia_SeimaTurbino_I32545	Hungary_EN_HG_Koros+Mongolia_N_North+China_YR_MN+Yakutia_LNBA	0.268273	China_YR_MN	-0.270585	0.0960363	-2.81753	FALSE	4	FALSE
Russia_SeimaTurbino_I32545	Hungary_EN_HG_Koros+Mongolia_N_North+China_YR_MN+Yakutia_LNBA	0.268273	Hungary_EN_HG_Koros	0.0460273	0.0132743	3.4674	FALSE	4	FALSE
Russia_SeimaTurbino_I32545	Hungary_EN_HG_Koros+Mongolia_N_North+China_YR_MN+Yakutia_LNBA	0.268273	Mongolia_N_North	0.341796	0.184179	1.85578	FALSE	4	FALSE
Russia_SeimaTurbino_I32545	Hungary_EN_HG_Koros+Mongolia_N_North+China_YR_MN+Yakutia_LNBA	0.268273	Yakutia_LNBA	0.882762	0.117035	7.54271	FALSE	4	FALSE
Russia_SeimaTurbino_I32545	Tyumen_HG+Germany_EN_LBK+EHG+Yakutia_LNBA	0.186601	EHG	0.772349	0.554033	1.39405	FALSE	4	FALSE
Russia_SeimaTurbino_I32545	Tyumen_HG+Germany_EN_LBK+EHG+Yakutia_LNBA	0.186601	Germany_EN_LBK	-0.203359	0.147364	-1.37997	FALSE	4	FALSE
Russia_SeimaTurbino_I32545	Tyumen_HG+Germany_EN_LBK+EHG+Yakutia_LNBA	0.186601	Tyumen_HG	-0.545192	0.428004	-1.2738	FALSE	4	FALSE
Russia_SeimaTurbino_I32545	Tyumen_HG+Germany_EN_LBK+EHG+Yakutia_LNBA	0.186601	Yakutia_LNBA	0.976202	0.027367	35.6708	FALSE	4	FALSE
Russia_SeimaTurbino_I32545	Russia_Srubnaya+Mongolia_N_North+China_YR_MN+Yakutia_LNBA	0.175072	China_YR_MN	-0.270614	0.0985762	-2.74523	FALSE	4	FALSE
Russia_SeimaTurbino_I32545	Russia_Srubnaya+Mongolia_N_North+China_YR_MN+Yakutia_LNBA	0.175072	Mongolia_N_North	0.344913	0.186832	1.84612	FALSE	4	FALSE
Russia_SeimaTurbino_I32545	Russia_Srubnaya+Mongolia_N_North+China_YR_MN+Yakutia_LNBA	0.175072	Russia_Srubnaya	0.0457559	0.013733	3.33183	FALSE	4	FALSE
Russia_SeimaTurbino_I32545	Russia_Srubnaya+Mongolia_N_North+China_YR_MN+Yakutia_LNBA	0.175072	Yakutia_LNBA	0.879945	0.117559	7.48511	FALSE	4	FALSE
Russia_SeimaTurbino_I32545	Tyumen_HG+Mongolia_N_North+China_YR_MN+Yakutia_LNBA	0.154866	China_YR_MN	-0.196595	0.0882418	-2.22791	FALSE	4	FALSE
Russia_SeimaTurbino_I32545	Tyumen_HG+Mongolia_N_North+China_YR_MN+Yakutia_LNBA	0.154866	Mongolia_N_North	0.312441	0.182628	1.71081	FALSE	4	FALSE
Russia_SeimaTurbino_I32545	Tyumen_HG+Mongolia_N_North+China_YR_MN+Yakutia_LNBA	0.154866	Tyumen_HG	0.058674	0.0176073	3.33237	FALSE	4	FALSE
Russia_SeimaTurbino_I32545	Tyumen_HG+Mongolia_N_North+China_YR_MN+Yakutia_LNBA	0.154866	Yakutia_LNBA	0.82548	0.125395	6.58302	FALSE	4	FALSE
Russia_SeimaTurbino_I32545	EHG+Mongolia_N_North+China_YR_MN+Yakutia_LNBA	0.152518	China_YR_MN	-0.231001	0.096003	-2.40619	FALSE	4	FALSE
Russia_SeimaTurbino_I32545	EHG+Mongolia_N_North+China_YR_MN+Yakutia_LNBA	0.152518	EHG	0.0470817	0.0145991	3.22498	FALSE	4	FALSE
Russia_SeimaTurbino_I32545	EHG+Mongolia_N_North+China_YR_MN+Yakutia_LNBA	0.152518	Mongolia_N_North	0.342053	0.194307	1.76038	FALSE	4	FALSE
Russia_SeimaTurbino_I32545	EHG+Mongolia_N_North+China_YR_MN+Yakutia_LNBA	0.152518	Yakutia_LNBA	0.841867	0.12661	6.6493	FALSE	4	FALSE
Russia_SeimaTurbino_I32545	BMAC+Mongolia_N_North+China_YR_MN+Yakutia_LNBA	0.0984606	BMAC	0.0378119	0.0126032	3.00017	FALSE	4	FALSE
Russia_SeimaTurbino_I32545	BMAC+Mongolia_N_North+China_YR_MN+Yakutia_LNBA	0.0984606	China_YR_MN	-0.253894	0.10052	-2.52581	FALSE	4	FALSE
Russia_SeimaTurbino_I32545	BMAC+Mongolia_N_North+China_YR_MN+Yakutia_LNBA	0.0984606	Mongolia_N_North	0.290385	0.184022	1.57799	FALSE	4	FALSE
Russia_SeimaTurbino_I32545	BMAC+Mongolia_N_North+China_YR_MN+Yakutia_LNBA	0.0984606	Yakutia_LNBA	0.925697	0.113278	8.17187	FALSE	4	FALSE
Russia_SeimaTurbino_I32545	Germany_EN_LBK+Mongolia_N_North+China_YR_MN+Yakutia_LNBA	0.0907305	China_YR_MN	-0.257742	0.0992761	-2.59621	FALSE	4	FALSE
Russia_SeimaTurbino_I32545	Germany_EN_LBK+Mongolia_N_North+China_YR_MN+Yakutia_LNBA	0.0907305	Germany_EN_LBK	0.0337174	0.0112298	3.00249	FALSE	4	FALSE
Russia_SeimaTurbino_I32545	Germany_EN_LBK+Mongolia_N_North+China_YR_MN+Yakutia_LNBA	0.0907305	Mongolia_N_North	0.307281	0.186739	1.64551	FALSE	4	FALSE
Russia_SeimaTurbino_I32545	Germany_EN_LBK+Mongolia_N_North+China_YR_MN+Yakutia_LNBA	0.0907305	Yakutia_LNBA	0.916743	0.116299	7.88264	FALSE	4	FALSE
Russia_SeimaTurbino_I32545	Tyumen_HG+EHG+China_YR_MN+Yakutia_LNBA	0.082962	China_YR_MN	-0.105695	0.054475	-1.94024	FALSE	4	FALSE
Russia_SeimaTurbino_I32545	Tyumen_HG+EHG+China_YR_MN+Yakutia_LNBA	0.082962	EHG	0.067565	0.0521652	1.29521	FALSE	4	FALSE
Russia_SeimaTurbino_I32545	Tyumen_HG+EHG+China_YR_MN+Yakutia_LNBA	0.082962	Tyumen_HG	-0.0220313	0.0576806	-0.381953	FALSE	4	FALSE
Russia_SeimaTurbino_I32545	Tyumen_HG+EHG+China_YR_MN+Yakutia_LNBA	0.082962	Yakutia_LNBA	1.06016	0.0594013	17.8474	FALSE	4	FALSE
Russia_SeimaTurbino_I32545	Tyumen_HG+Hungary_EN_HG_Koros+China_YR_MN+Yakutia_LNBA	0.0699134	China_YR_MN	-0.107863	0.0550946	-1.95777	FALSE	4	FALSE
Russia_SeimaTurbino_I32545	Tyumen_HG+Hungary_EN_HG_Koros+China_YR_MN+Yakutia_LNBA	0.0699134	Hungary_EN_HG_Koros	0.0258405	0.0192402	1.34304	FALSE	4	FALSE
Russia_SeimaTurbino_I32545	Tyumen_HG+Hungary_EN_HG_Koros+China_YR_MN+Yakutia_LNBA	0.0699134	Tyumen_HG	0.0232111	0.0254774	0.911047	FALSE	4	FALSE
Russia_SeimaTurbino_I32545	Tyumen_HG+Hungary_EN_HG_Koros+China_YR_MN+Yakutia_LNBA	0.0699134	Yakutia_LNBA	1.05881	0.0586173	18.0631	FALSE	4	FALSE
Russia_SeimaTurbino_I32545	Altai_N_7.5-6kya+Tyumen_HG+China_YR_MN+Yakutia_LNBA	0.0680947	Altai_N_7.5-6kya	-0.0316285	0.0668927	-0.472825	FALSE	4	FALSE
Russia_SeimaTurbino_I32545	Altai_N_7.5-6kya+Tyumen_HG+China_YR_MN+Yakutia_LNBA	0.0680947	China_YR_MN	-0.0892413	0.0494605	-1.80429	FALSE	4	FALSE
Russia_SeimaTurbino_I32545	Altai_N_7.5-6kya+Tyumen_HG+China_YR_MN+Yakutia_LNBA	0.0680947	Tyumen_HG	0.073062	0.0427437	1.7093	FALSE	4	FALSE
Russia_SeimaTurbino_I32545	Altai_N_7.5-6kya+Tyumen_HG+China_YR_MN+Yakutia_LNBA	0.0680947	Yakutia_LNBA	1.04781	0.0643328	16.2873	FALSE	4	FALSE
Russia_SeimaTurbino_I32545	Russia_Srubnaya+Hungary_EN_HG_Koros+China_YR_MN+Yakutia_LNBA	0.0648297	China_YR_MN	-0.122118	0.0492127	-2.48143	FALSE	4	FALSE
Russia_SeimaTurbino_I32545	Russia_Srubnaya+Hungary_EN_HG_Koros+China_YR_MN+Yakutia_LNBA	0.0648297	Hungary_EN_HG_Koros	0.0648874	0.0711341	0.912183	FALSE	4	FALSE
Russia_SeimaTurbino_I32545	Russia_Srubnaya+Hungary_EN_HG_Koros+China_YR_MN+Yakutia_LNBA	0.0648297	Russia_Srubnaya	-0.0278153	0.0718158	-0.387315	FALSE	4	FALSE
Russia_SeimaTurbino_I32545	Russia_Srubnaya+Hungary_EN_HG_Koros+China_YR_MN+Yakutia_LNBA	0.0648297	Yakutia_LNBA	1.08505	0.046982	23.0949	FALSE	4	FALSE
Russia_SeimaTurbino_I32545	Germany_EN_LBK+Hungary_EN_HG_Koros+China_YR_MN+Yakutia_LNBA	0.0637783	China_YR_MN	-0.108463	0.0511191	-2.12177	FALSE	4	FALSE
Russia_SeimaTurbino_I32545	Germany_EN_LBK+Hungary_EN_HG_Koros+China_YR_MN+Yakutia_LNBA	0.0637783	Germany_EN_LBK	-0.0283864	0.0360382	-0.787675	FALSE	4	FALSE
Russia_SeimaTurbino_I32545	Germany_EN_LBK+Hungary_EN_HG_Koros+China_YR_MN+Yakutia_LNBA	0.0637783	Hungary_EN_HG_Koros	0.0700586	0.0423392	1.6547	FALSE	4	FALSE
Russia_SeimaTurbino_I32545	Germany_EN_LBK+Hungary_EN_HG_Koros+China_YR_MN+Yakutia_LNBA	0.0637783	Yakutia_LNBA	1.06679	0.0507313	21.0282	FALSE	4	FALSE
Russia_SeimaTurbino_I32545	Hungary_EN_HG_Koros+EHG+China_YR_MN+Yakutia_LNBA	0.0618329	China_YR_MN	-0.122412	0.053833	-2.27392	FALSE	4	FALSE
Russia_SeimaTurbino_I32545	Hungary_EN_HG_Koros+EHG+China_YR_MN+Yakutia_LNBA	0.0618329	EHG	0.00511675	0.0278508	0.18372	FALSE	4	FALSE
Russia_SeimaTurbino_I32545	Hungary_EN_HG_Koros+EHG+China_YR_MN+Yakutia_LNBA	0.0618329	Hungary_EN_HG_Koros	0.0341008	0.0258712	1.3181	FALSE	4	FALSE
Russia_SeimaTurbino_I32545	Hungary_EN_HG_Koros+EHG+China_YR_MN+Yakutia_LNBA	0.0618329	Yakutia_LNBA	1.08319	0.0540452	20.0424	FALSE	4	FALSE
Russia_SeimaTurbino_I32545	Altai_N_7.5-6kya+Hungary_EN_HG_Koros+China_YR_MN+Yakutia_LNBA	0.051072	Altai_N_7.5-6kya	0.0148145	0.0267192	0.554454	FALSE	4	FALSE
Russia_SeimaTurbino_I32545	Altai_N_7.5-6kya+Hungary_EN_HG_Koros+China_YR_MN+Yakutia_LNBA	0.051072	China_YR_MN	-0.116517	0.0527617	-2.20835	FALSE	4	FALSE
Russia_SeimaTurbino_I32545	Altai_N_7.5-6kya+Hungary_EN_HG_Koros+China_YR_MN+Yakutia_LNBA	0.051072	Hungary_EN_HG_Koros	0.0328995	0.0147331	2.23303	FALSE	4	FALSE
Russia_SeimaTurbino_I32545	Altai_N_7.5-6kya+Hungary_EN_HG_Koros+China_YR_MN+Yakutia_LNBA	0.051072	Yakutia_LNBA	1.0688	0.0598251	17.8654	FALSE	4	FALSE
Russia_SeimaTurbino_I32545	BMAC+Hungary_EN_HG_Koros+China_YR_MN+Yakutia_LNBA	0.0508524	BMAC	0.00456046	0.0254658	0.179081	FALSE	4	FALSE
Russia_SeimaTurbino_I32545	BMAC+Hungary_EN_HG_Koros+China_YR_MN+Yakutia_LNBA	0.0508524	China_YR_MN	-0.122346	0.0508062	-2.40809	FALSE	4	FALSE
Russia_SeimaTurbino_I32545	BMAC+Hungary_EN_HG_Koros+China_YR_MN+Yakutia_LNBA	0.0508524	Hungary_EN_HG_Koros	0.0342972	0.0270529	1.26779	FALSE	4	FALSE
Russia_SeimaTurbino_I32545	BMAC+Hungary_EN_HG_Koros+China_YR_MN+Yakutia_LNBA	0.0508524	Yakutia_LNBA	1.08349	0.0483929	22.3894	FALSE	4	FALSE
Russia_SeimaTurbino_I32545	Russia_Srubnaya+Tyumen_HG+EHG+Yakutia_LNBA	0.0496379	EHG	0.259731	0.206493	1.25782	FALSE	4	FALSE
Russia_SeimaTurbino_I32545	Russia_Srubnaya+Tyumen_HG+EHG+Yakutia_LNBA	0.0496379	Russia_Srubnaya	-0.0998362	0.080785	-1.23583	FALSE	4	FALSE
Russia_SeimaTurbino_I32545	Russia_Srubnaya+Tyumen_HG+EHG+Yakutia_LNBA	0.0496379	Tyumen_HG	-0.115315	0.136577	-0.844317	FALSE	4	FALSE
Russia_SeimaTurbino_I32545	Russia_Srubnaya+Tyumen_HG+EHG+Yakutia_LNBA	0.0496379	Yakutia_LNBA	0.95542	0.0175615	54.4041	FALSE	4	FALSE
Russia_SeimaTurbino_I32545	Russia_Srubnaya+Tyumen_HG+China_YR_MN+Yakutia_LNBA	0.0479005	China_YR_MN	-0.100056	0.0566956	-1.76479	FALSE	4	FALSE
Russia_SeimaTurbino_I32545	Russia_Srubnaya+Tyumen_HG+China_YR_MN+Yakutia_LNBA	0.0479005	Russia_Srubnaya	0.0212896	0.0212394	1.00236	FALSE	4	FALSE
Russia_SeimaTurbino_I32545	Russia_Srubnaya+Tyumen_HG+China_YR_MN+Yakutia_LNBA	0.0479005	Tyumen_HG	0.0277993	0.0277894	1.00036	FALSE	4	FALSE
Russia_SeimaTurbino_I32545	Russia_Srubnaya+Tyumen_HG+China_YR_MN+Yakutia_LNBA	0.0479005	Yakutia_LNBA	1.05097	0.060629	17.3344	FALSE	4	FALSE
Russia_SeimaTurbino_I32545	Russia_Srubnaya+EHG+China_YR_MN+Yakutia_LNBA	0.0436098	China_YR_MN	-0.114966	0.0543475	-2.11538	FALSE	4	FALSE
Russia_SeimaTurbino_I32545	Russia_Srubnaya+EHG+China_YR_MN+Yakutia_LNBA	0.0436098	EHG	0.0116591	0.0289584	0.402615	FALSE	4	FALSE
Russia_SeimaTurbino_I32545	Russia_Srubnaya+EHG+China_YR_MN+Yakutia_LNBA	0.0436098	Russia_Srubnaya	0.0282394	0.0272069	1.03795	FALSE	4	FALSE
Russia_SeimaTurbino_I32545	Russia_Srubnaya+EHG+China_YR_MN+Yakutia_LNBA	0.0436098	Yakutia_LNBA	1.07507	0.0544732	19.7357	FALSE	4	FALSE
Russia_SeimaTurbino_I32545	Russia_Srubnaya+Tyumen_HG+Hungary_EN_HG_Koros+Yakutia_LNBA	0.0419873	Hungary_EN_HG_Koros	0.104581	0.0703432	1.48672	FALSE	4	FALSE
Russia_SeimaTurbino_I32545	Russia_Srubnaya+Tyumen_HG+Hungary_EN_HG_Koros+Yakutia_LNBA	0.0419873	Russia_Srubnaya	-0.109542	0.0756841	-1.44736	FALSE	4	FALSE
Russia_SeimaTurbino_I32545	Russia_Srubnaya+Tyumen_HG+Hungary_EN_HG_Koros+Yakutia_LNBA	0.0419873	Tyumen_HG	0.0625751	0.0249113	2.51191	FALSE	4	FALSE
Russia_SeimaTurbino_I32545	Russia_Srubnaya+Tyumen_HG+Hungary_EN_HG_Koros+Yakutia_LNBA	0.0419873	Yakutia_LNBA	0.942386	0.0163413	57.669	FALSE	4	FALSE
Russia_SeimaTurbino_I32545	Tyumen_HG+Germany_EN_LBK+Hungary_EN_HG_Koros+Yakutia_LNBA	0.0391607	Germany_EN_LBK	-0.0898809	0.0592925	-1.51589	FALSE	4	FALSE
Russia_SeimaTurbino_I32545	Tyumen_HG+Germany_EN_LBK+Hungary_EN_HG_Koros+Yakutia_LNBA	0.0391607	Hungary_EN_HG_Koros	0.129015	0.0827312	1.55945	FALSE	4	FALSE
Russia_SeimaTurbino_I32545	Tyumen_HG+Germany_EN_LBK+Hungary_EN_HG_Koros+Yakutia_LNBA	0.0391607	Tyumen_HG	0.0161726	0.0302175	0.535206	FALSE	4	FALSE
Russia_SeimaTurbino_I32545	Tyumen_HG+Germany_EN_LBK+Hungary_EN_HG_Koros+Yakutia_LNBA	0.0391607	Yakutia_LNBA	0.944693	0.0160513	58.8547	FALSE	4	FALSE
Russia_SeimaTurbino_I32545	Russia_Srubnaya+BMAC+China_YR_MN+Yakutia_LNBA	0.0367045	BMAC	0.00186183	0.0354425	0.0525311	FALSE	4	FALSE
Russia_SeimaTurbino_I32545	Russia_Srubnaya+BMAC+China_YR_MN+Yakutia_LNBA	0.0367045	China_YR_MN	-0.115767	0.0512694	-2.25801	FALSE	4	FALSE
Russia_SeimaTurbino_I32545	Russia_Srubnaya+BMAC+China_YR_MN+Yakutia_LNBA	0.0367045	Russia_Srubnaya	0.0380021	0.0379389	1.00167	FALSE	4	FALSE
Russia_SeimaTurbino_I32545	Russia_Srubnaya+BMAC+China_YR_MN+Yakutia_LNBA	0.0367045	Yakutia_LNBA	1.0759	0.0494231	21.7692	FALSE	4	FALSE
Russia_SeimaTurbino_I32545	BMAC+EHG+China_YR_MN+Yakutia_LNBA	0.0364371	BMAC	0.0188142	0.0180381	1.04303	FALSE	4	FALSE
Russia_SeimaTurbino_I32545	BMAC+EHG+China_YR_MN+Yakutia_LNBA	0.0364371	China_YR_MN	-0.11202	0.0540551	-2.07232	FALSE	4	FALSE
Russia_SeimaTurbino_I32545	BMAC+EHG+China_YR_MN+Yakutia_LNBA	0.0364371	EHG	0.0221548	0.0205991	1.07552	FALSE	4	FALSE
Russia_SeimaTurbino_I32545	BMAC+EHG+China_YR_MN+Yakutia_LNBA	0.0364371	Yakutia_LNBA	1.07105	0.0538855	19.8764	FALSE	4	FALSE
Russia_SeimaTurbino_I32545	Russia_Srubnaya+Germany_EN_LBK+China_YR_MN+Yakutia_LNBA	0.0338449	China_YR_MN	-0.113441	0.0511851	-2.21629	FALSE	4	FALSE
Russia_SeimaTurbino_I32545	Russia_Srubnaya+Germany_EN_LBK+China_YR_MN+Yakutia_LNBA	0.0338449	Germany_EN_LBK	-0.01017	0.0341298	-0.297982	FALSE	4	FALSE
Russia_SeimaTurbino_I32545	Russia_Srubnaya+Germany_EN_LBK+China_YR_MN+Yakutia_LNBA	0.0338449	Russia_Srubnaya	0.0504243	0.0405035	1.24494	FALSE	4	FALSE
Russia_SeimaTurbino_I32545	Russia_Srubnaya+Germany_EN_LBK+China_YR_MN+Yakutia_LNBA	0.0338449	Yakutia_LNBA	1.07319	0.0506054	21.2069	FALSE	4	FALSE
Russia_SeimaTurbino_I32545	Altai_N_7.5-6kya+EHG+China_YR_MN+Yakutia_LNBA	0.0321199	Altai_N_7.5-6kya	-0.0170262	0.0431515	-0.394567	FALSE	4	FALSE
Russia_SeimaTurbino_I32545	Altai_N_7.5-6kya+EHG+China_YR_MN+Yakutia_LNBA	0.0321199	China_YR_MN	-0.099129	0.0510579	-1.9415	FALSE	4	FALSE
Russia_SeimaTurbino_I32545	Altai_N_7.5-6kya+EHG+China_YR_MN+Yakutia_LNBA	0.0321199	EHG	0.0456537	0.0255216	1.78883	FALSE	4	FALSE
Russia_SeimaTurbino_I32545	Altai_N_7.5-6kya+EHG+China_YR_MN+Yakutia_LNBA	0.0321199	Yakutia_LNBA	1.0705	0.0624895	17.1309	FALSE	4	FALSE
Russia_SeimaTurbino_I32545	Altai_N_7.5-6kya+Mongolia_N_North+China_YR_MN+Yakutia_LNBA	0.0316214	Altai_N_7.5-6kya	0.0558763	0.0236365	2.36398	FALSE	4	FALSE
Russia_SeimaTurbino_I32545	Altai_N_7.5-6kya+Mongolia_N_North+China_YR_MN+Yakutia_LNBA	0.0316214	China_YR_MN	-0.182236	0.0971958	-1.87494	FALSE	4	FALSE
Russia_SeimaTurbino_I32545	Altai_N_7.5-6kya+Mongolia_N_North+China_YR_MN+Yakutia_LNBA	0.0316214	Mongolia_N_North	0.268428	0.197905	1.35635	FALSE	4	FALSE
Russia_SeimaTurbino_I32545	Altai_N_7.5-6kya+Mongolia_N_North+China_YR_MN+Yakutia_LNBA	0.0316214	Yakutia_LNBA	0.857932	0.134872	6.36107	FALSE	4	FALSE
Russia_SeimaTurbino_I32545	BMAC+Germany_EN_LBK+China_YR_MN+Yakutia_LNBA	0.0290548	BMAC	0.0223034	0.0247093	0.902633	FALSE	4	FALSE
Russia_SeimaTurbino_I32545	BMAC+Germany_EN_LBK+China_YR_MN+Yakutia_LNBA	0.0290548	China_YR_MN	-0.120906	0.0506094	-2.38899	FALSE	4	FALSE
Russia_SeimaTurbino_I32545	BMAC+Germany_EN_LBK+China_YR_MN+Yakutia_LNBA	0.0290548	Germany_EN_LBK	0.0124626	0.0222993	0.558881	FALSE	4	FALSE
Russia_SeimaTurbino_I32545	BMAC+Germany_EN_LBK+China_YR_MN+Yakutia_LNBA	0.0290548	Yakutia_LNBA	1.08614	0.0475106	22.861	FALSE	4	FALSE
Russia_SeimaTurbino_I32545	Tyumen_HG+Hungary_EN_HG_Koros+EHG+Yakutia_LNBA	0.0280871	EHG	0.192051	0.670509	0.286425	FALSE	4	FALSE
Russia_SeimaTurbino_I32545	Tyumen_HG+Hungary_EN_HG_Koros+EHG+Yakutia_LNBA	0.0280871	Hungary_EN_HG_Koros	-0.0637489	0.24375	-0.261534	FALSE	4	FALSE
Russia_SeimaTurbino_I32545	Tyumen_HG+Hungary_EN_HG_Koros+EHG+Yakutia_LNBA	0.0280871	Tyumen_HG	-0.0874197	0.461528	-0.189414	FALSE	4	FALSE
Russia_SeimaTurbino_I32545	Tyumen_HG+Hungary_EN_HG_Koros+EHG+Yakutia_LNBA	0.0280871	Yakutia_LNBA	0.959118	0.0373433	25.6838	FALSE	4	FALSE
Russia_SeimaTurbino_I32545	Altai_N_7.5-6kya+BMAC+China_YR_MN+Yakutia_LNBA	0.0261993	Altai_N_7.5-6kya	0.0242582	0.0254764	0.952184	FALSE	4	FALSE
Russia_SeimaTurbino_I32545	Altai_N_7.5-6kya+BMAC+China_YR_MN+Yakutia_LNBA	0.0261993	BMAC	0.0265564	0.0132412	2.00559	FALSE	4	FALSE
Russia_SeimaTurbino_I32545	Altai_N_7.5-6kya+BMAC+China_YR_MN+Yakutia_LNBA	0.0261993	China_YR_MN	-0.114848	0.0545751	-2.1044	FALSE	4	FALSE
Russia_SeimaTurbino_I32545	Altai_N_7.5-6kya+BMAC+China_YR_MN+Yakutia_LNBA	0.0261993	Yakutia_LNBA	1.06403	0.0611787	17.3922	FALSE	4	FALSE
Russia_SeimaTurbino_I32545	Tyumen_HG+EHG+Mongolia_N_North+Yakutia_LNBA	0.0259309	EHG	0.0256125	0.048647	0.526496	FALSE	4	FALSE
Russia_SeimaTurbino_I32545	Tyumen_HG+EHG+Mongolia_N_North+Yakutia_LNBA	0.0259309	Mongolia_N_North	-0.0446033	0.106938	-0.417097	FALSE	4	FALSE
Russia_SeimaTurbino_I32545	Tyumen_HG+EHG+Mongolia_N_North+Yakutia_LNBA	0.0259309	Tyumen_HG	0.0215149	0.055409	0.388293	FALSE	4	FALSE
Russia_SeimaTurbino_I32545	Tyumen_HG+EHG+Mongolia_N_North+Yakutia_LNBA	0.0259309	Yakutia_LNBA	0.997476	0.114275	8.72876	FALSE	4	FALSE
Russia_SeimaTurbino_I32545	Altai_N_7.5-6kya+Germany_EN_LBK+China_YR_MN+Yakutia_LNBA	0.0257212	Altai_N_7.5-6kya	0.031522	0.0236652	1.332	FALSE	4	FALSE
Russia_SeimaTurbino_I32545	Altai_N_7.5-6kya+Germany_EN_LBK+China_YR_MN+Yakutia_LNBA	0.0257212	China_YR_MN	-0.110467	0.0529579	-2.08593	FALSE	4	FALSE
Russia_SeimaTurbino_I32545	Altai_N_7.5-6kya+Germany_EN_LBK+China_YR_MN+Yakutia_LNBA	0.0257212	Germany_EN_LBK	0.0229368	0.0111495	2.0572	FALSE	4	FALSE
Russia_SeimaTurbino_I32545	Altai_N_7.5-6kya+Germany_EN_LBK+China_YR_MN+Yakutia_LNBA	0.0257212	Yakutia_LNBA	1.05601	0.0590285	17.8898	FALSE	4	FALSE
Russia_SeimaTurbino_I32545	Altai_N_7.5-6kya+Tyumen_HG+BMAC+Yakutia_LNBA	0.0252221	Altai_N_7.5-6kya	-0.0696907	0.0880206	-0.791754	FALSE	4	FALSE
Russia_SeimaTurbino_I32545	Altai_N_7.5-6kya+Tyumen_HG+BMAC+Yakutia_LNBA	0.0252221	BMAC	-0.0235835	0.0215435	-1.09469	FALSE	4	FALSE
Russia_SeimaTurbino_I32545	Altai_N_7.5-6kya+Tyumen_HG+BMAC+Yakutia_LNBA	0.0252221	Tyumen_HG	0.125907	0.073196	1.72013	FALSE	4	FALSE
Russia_SeimaTurbino_I32545	Altai_N_7.5-6kya+Tyumen_HG+BMAC+Yakutia_LNBA	0.0252221	Yakutia_LNBA	0.967367	0.0374406	25.8374	FALSE	4	FALSE
Russia_SeimaTurbino_I32545	Russia_Srubnaya+Altai_N_7.5-6kya+Tyumen_HG+Yakutia_LNBA	0.0249506	Altai_N_7.5-6kya	-0.0741285	0.100606	-0.736823	FALSE	4	FALSE
Russia_SeimaTurbino_I32545	Russia_Srubnaya+Altai_N_7.5-6kya+Tyumen_HG+Yakutia_LNBA	0.0249506	Russia_Srubnaya	-0.0284518	0.0310473	-0.916403	FALSE	4	FALSE
Russia_SeimaTurbino_I32545	Russia_Srubnaya+Altai_N_7.5-6kya+Tyumen_HG+Yakutia_LNBA	0.0249506	Tyumen_HG	0.133039	0.0906862	1.46703	FALSE	4	FALSE
Russia_SeimaTurbino_I32545	Russia_Srubnaya+Altai_N_7.5-6kya+Tyumen_HG+Yakutia_LNBA	0.0249506	Yakutia_LNBA	0.969541	0.0414378	23.3975	FALSE	4	FALSE
Russia_SeimaTurbino_I32545	Altai_N_7.5-6kya+Tyumen_HG+EHG+Yakutia_LNBA	0.0231278	Altai_N_7.5-6kya	-0.0368221	0.117704	-0.312838	FALSE	4	FALSE
Russia_SeimaTurbino_I32545	Altai_N_7.5-6kya+Tyumen_HG+EHG+Yakutia_LNBA	0.0231278	EHG	-0.0301473	0.0950593	-0.317142	FALSE	4	FALSE
Russia_SeimaTurbino_I32545	Altai_N_7.5-6kya+Tyumen_HG+EHG+Yakutia_LNBA	0.0231278	Tyumen_HG	0.109738	0.166276	0.659977	FALSE	4	FALSE
Russia_SeimaTurbino_I32545	Altai_N_7.5-6kya+Tyumen_HG+EHG+Yakutia_LNBA	0.0231278	Yakutia_LNBA	0.957231	0.0447675	21.3823	FALSE	4	FALSE
Russia_SeimaTurbino_I32545	Tyumen_HG+BMAC+EHG+Yakutia_LNBA	0.0230874	BMAC	-0.0202151	0.0229179	-0.882067	FALSE	4	FALSE
Russia_SeimaTurbino_I32545	Tyumen_HG+BMAC+EHG+Yakutia_LNBA	0.0230874	EHG	0.0681097	0.0748935	0.909421	FALSE	4	FALSE
Russia_SeimaTurbino_I32545	Tyumen_HG+BMAC+EHG+Yakutia_LNBA	0.0230874	Tyumen_HG	0.00357479	0.0632408	0.0565268	FALSE	4	FALSE
Russia_SeimaTurbino_I32545	Tyumen_HG+BMAC+EHG+Yakutia_LNBA	0.0230874	Yakutia_LNBA	0.948531	0.0162037	58.5378	FALSE	4	FALSE
Russia_SeimaTurbino_I32545	Altai_N_7.5-6kya+Tyumen_HG+Mongolia_N_North+Yakutia_LNBA	0.0226849	Altai_N_7.5-6kya	-0.011799	0.0661225	-0.178442	FALSE	4	FALSE
Russia_SeimaTurbino_I32545	Altai_N_7.5-6kya+Tyumen_HG+Mongolia_N_North+Yakutia_LNBA	0.0226849	Mongolia_N_North	-0.0295527	0.0998011	-0.296116	FALSE	4	FALSE
Russia_SeimaTurbino_I32545	Altai_N_7.5-6kya+Tyumen_HG+Mongolia_N_North+Yakutia_LNBA	0.0226849	Tyumen_HG	0.0597828	0.0420199	1.42273	FALSE	4	FALSE
Russia_SeimaTurbino_I32545	Altai_N_7.5-6kya+Tyumen_HG+Mongolia_N_North+Yakutia_LNBA	0.0226849	Yakutia_LNBA	0.981569	0.112719	8.70813	FALSE	4	FALSE
Russia_SeimaTurbino_I32545	Tyumen_HG+Hungary_EN_HG_Koros+Mongolia_N_North+Yakutia_LNBA	0.0225327	Hungary_EN_HG_Koros	0.00856001	0.017504	0.489032	FALSE	4	FALSE
Russia_SeimaTurbino_I32545	Tyumen_HG+Hungary_EN_HG_Koros+Mongolia_N_North+Yakutia_LNBA	0.0225327	Mongolia_N_North	-0.0393373	0.107235	-0.366832	FALSE	4	FALSE
Russia_SeimaTurbino_I32545	Tyumen_HG+Hungary_EN_HG_Koros+Mongolia_N_North+Yakutia_LNBA	0.0225327	Tyumen_HG	0.0404309	0.0253992	1.59182	FALSE	4	FALSE
Russia_SeimaTurbino_I32545	Tyumen_HG+Hungary_EN_HG_Koros+Mongolia_N_North+Yakutia_LNBA	0.0225327	Yakutia_LNBA	0.990346	0.113627	8.71577	FALSE	4	FALSE
Russia_SeimaTurbino_I32545	Altai_N_7.5-6kya+Tyumen_HG+Hungary_EN_HG_Koros+Yakutia_LNBA	0.0219542	Altai_N_7.5-6kya	-0.0319384	0.0987285	-0.323497	FALSE	4	FALSE
Russia_SeimaTurbino_I32545	Altai_N_7.5-6kya+Tyumen_HG+Hungary_EN_HG_Koros+Yakutia_LNBA	0.0219542	Hungary_EN_HG_Koros	-0.00817371	0.0274216	-0.298076	FALSE	4	FALSE
Russia_SeimaTurbino_I32545	Altai_N_7.5-6kya+Tyumen_HG+Hungary_EN_HG_Koros+Yakutia_LNBA	0.0219542	Tyumen_HG	0.0830293	0.084629	0.981098	FALSE	4	FALSE
Russia_SeimaTurbino_I32545	Altai_N_7.5-6kya+Tyumen_HG+Hungary_EN_HG_Koros+Yakutia_LNBA	0.0219542	Yakutia_LNBA	0.957083	0.0419377	22.8215	FALSE	4	FALSE
Russia_SeimaTurbino_I32545	Altai_N_7.5-6kya+Tyumen_HG+Germany_EN_LBK+Yakutia_LNBA	0.0207888	Altai_N_7.5-6kya	-0.0578535	0.095425	-0.606272	FALSE	4	FALSE
Russia_SeimaTurbino_I32545	Altai_N_7.5-6kya+Tyumen_HG+Germany_EN_LBK+Yakutia_LNBA	0.0207888	Germany_EN_LBK	-0.0142283	0.0193295	-0.736093	FALSE	4	FALSE
Russia_SeimaTurbino_I32545	Altai_N_7.5-6kya+Tyumen_HG+Germany_EN_LBK+Yakutia_LNBA	0.0207888	Tyumen_HG	0.107446	0.0759068	1.41549	FALSE	4	FALSE
Russia_SeimaTurbino_I32545	Altai_N_7.5-6kya+Tyumen_HG+Germany_EN_LBK+Yakutia_LNBA	0.0207888	Yakutia_LNBA	0.964636	0.0404791	23.8305	FALSE	4	FALSE
Russia_SeimaTurbino_I32545	Germany_EN_LBK+Hungary_EN_HG_Koros+Mongolia_N_North+Yakutia_LNBA	0.0179381	Germany_EN_LBK	-0.0402119	0.036027	-1.11616	FALSE	4	FALSE
Russia_SeimaTurbino_I32545	Germany_EN_LBK+Hungary_EN_HG_Koros+Mongolia_N_North+Yakutia_LNBA	0.0179381	Hungary_EN_HG_Koros	0.075759	0.0432798	1.75045	FALSE	4	FALSE
Russia_SeimaTurbino_I32545	Germany_EN_LBK+Hungary_EN_HG_Koros+Mongolia_N_North+Yakutia_LNBA	0.0179381	Mongolia_N_North	-0.0617604	0.098784	-0.625206	FALSE	4	FALSE
Russia_SeimaTurbino_I32545	Germany_EN_LBK+Hungary_EN_HG_Koros+Mongolia_N_North+Yakutia_LNBA	0.0179381	Yakutia_LNBA	1.02621	0.101226	10.1379	FALSE	4	FALSE
Russia_SeimaTurbino_I32545	Russia_Srubnaya+Tyumen_HG+Mongolia_N_North+Yakutia_LNBA	0.0174855	Mongolia_N_North	-0.0261153	0.108248	-0.241254	FALSE	4	FALSE
Russia_SeimaTurbino_I32545	Russia_Srubnaya+Tyumen_HG+Mongolia_N_North+Yakutia_LNBA	0.0174855	Russia_Srubnaya	0.00180415	0.0191631	0.0941471	FALSE	4	FALSE
Russia_SeimaTurbino_I32545	Russia_Srubnaya+Tyumen_HG+Mongolia_N_North+Yakutia_LNBA	0.0174855	Tyumen_HG	0.0484901	0.0275049	1.76296	FALSE	4	FALSE
Russia_SeimaTurbino_I32545	Russia_Srubnaya+Tyumen_HG+Mongolia_N_North+Yakutia_LNBA	0.0174855	Yakutia_LNBA	0.975821	0.115056	8.48128	FALSE	4	FALSE
Russia_SeimaTurbino_I32545	Russia_Srubnaya+Tyumen_HG+Germany_EN_LBK+Yakutia_LNBA	0.0163339	Germany_EN_LBK	0.0221875	0.0706389	0.314097	FALSE	4	FALSE
Russia_SeimaTurbino_I32545	Russia_Srubnaya+Tyumen_HG+Germany_EN_LBK+Yakutia_LNBA	0.0163339	Russia_Srubnaya	-0.0308614	0.106066	-0.290964	FALSE	4	FALSE
Russia_SeimaTurbino_I32545	Russia_Srubnaya+Tyumen_HG+Germany_EN_LBK+Yakutia_LNBA	0.0163339	Tyumen_HG	0.0647121	0.0439524	1.47232	FALSE	4	FALSE
Russia_SeimaTurbino_I32545	Russia_Srubnaya+Tyumen_HG+Germany_EN_LBK+Yakutia_LNBA	0.0163339	Yakutia_LNBA	0.943962	0.0161416	58.4801	FALSE	4	FALSE
Russia_SeimaTurbino_I32545	Tyumen_HG+BMAC+Mongolia_N_North+Yakutia_LNBA	0.0156482	BMAC	-0.00168679	0.0157975	-0.106776	FALSE	4	FALSE
Russia_SeimaTurbino_I32545	Tyumen_HG+BMAC+Mongolia_N_North+Yakutia_LNBA	0.0156482	Mongolia_N_North	-0.0138928	0.111556	-0.124537	FALSE	4	FALSE
Russia_SeimaTurbino_I32545	Tyumen_HG+BMAC+Mongolia_N_North+Yakutia_LNBA	0.0156482	Tyumen_HG	0.0529947	0.0250796	2.11306	FALSE	4	FALSE
Russia_SeimaTurbino_I32545	Tyumen_HG+BMAC+Mongolia_N_North+Yakutia_LNBA	0.0156482	Yakutia_LNBA	0.962585	0.118445	8.12685	FALSE	4	FALSE
Russia_SeimaTurbino_I32545	Hungary_EN_HG_Koros+EHG+Mongolia_N_North+Yakutia_LNBA	0.0155085	EHG	0.0204075	0.0278401	0.733026	FALSE	4	FALSE
Russia_SeimaTurbino_I32545	Hungary_EN_HG_Koros+EHG+Mongolia_N_North+Yakutia_LNBA	0.0155085	Hungary_EN_HG_Koros	0.0132589	0.0242499	0.546761	FALSE	4	FALSE
Russia_SeimaTurbino_I32545	Hungary_EN_HG_Koros+EHG+Mongolia_N_North+Yakutia_LNBA	0.0155085	Mongolia_N_North	-0.0738407	0.105253	-0.701551	FALSE	4	FALSE
Russia_SeimaTurbino_I32545	Hungary_EN_HG_Koros+EHG+Mongolia_N_North+Yakutia_LNBA	0.0155085	Yakutia_LNBA	1.04017	0.108362	9.5991	FALSE	4	FALSE
Russia_SeimaTurbino_I32545	Russia_Srubnaya+Hungary_EN_HG_Koros+EHG+Yakutia_LNBA	0.0153713	EHG	0.0354843	0.025881	1.37106	FALSE	4	FALSE
Russia_SeimaTurbino_I32545	Russia_Srubnaya+Hungary_EN_HG_Koros+EHG+Yakutia_LNBA	0.0153713	Hungary_EN_HG_Koros	0.0545594	0.0726061	0.751444	FALSE	4	FALSE
Russia_SeimaTurbino_I32545	Russia_Srubnaya+Hungary_EN_HG_Koros+EHG+Yakutia_LNBA	0.0153713	Russia_Srubnaya	-0.0535488	0.0757537	-0.706881	FALSE	4	FALSE
Russia_SeimaTurbino_I32545	Russia_Srubnaya+Hungary_EN_HG_Koros+EHG+Yakutia_LNBA	0.0153713	Yakutia_LNBA	0.963505	0.0128875	74.7625	FALSE	4	FALSE
Russia_SeimaTurbino_I32545	Tyumen_HG+Germany_EN_LBK+Mongolia_N_North+Yakutia_LNBA	0.0149342	Germany_EN_LBK	0.0018217	0.0125199	0.145504	FALSE	4	FALSE
Russia_SeimaTurbino_I32545	Tyumen_HG+Germany_EN_LBK+Mongolia_N_North+Yakutia_LNBA	0.0149342	Mongolia_N_North	-0.022066	0.105965	-0.208238	FALSE	4	FALSE
Russia_SeimaTurbino_I32545	Tyumen_HG+Germany_EN_LBK+Mongolia_N_North+Yakutia_LNBA	0.0149342	Tyumen_HG	0.048977	0.0220243	2.22377	FALSE	4	FALSE
Russia_SeimaTurbino_I32545	Tyumen_HG+Germany_EN_LBK+Mongolia_N_North+Yakutia_LNBA	0.0149342	Yakutia_LNBA	0.971267	0.112459	8.63661	FALSE	4	FALSE
Russia_SeimaTurbino_I32545	Russia_Srubnaya+Hungary_EN_HG_Koros+Mongolia_N_North+Yakutia_LNBA	0.0142312	Hungary_EN_HG_Koros	0.0601739	0.0725434	0.829488	FALSE	4	FALSE
Russia_SeimaTurbino_I32545	Russia_Srubnaya+Hungary_EN_HG_Koros+Mongolia_N_North+Yakutia_LNBA	0.0142312	Mongolia_N_North	-0.0927607	0.0955864	-0.970438	FALSE	4	FALSE
Russia_SeimaTurbino_I32545	Russia_Srubnaya+Hungary_EN_HG_Koros+Mongolia_N_North+Yakutia_LNBA	0.0142312	Russia_Srubnaya	-0.032321	0.0730944	-0.442182	FALSE	4	FALSE
Russia_SeimaTurbino_I32545	Russia_Srubnaya+Hungary_EN_HG_Koros+Mongolia_N_North+Yakutia_LNBA	0.0142312	Yakutia_LNBA	1.06491	0.0958836	11.1063	FALSE	4	FALSE
Russia_SeimaTurbino_I32545	Russia_Srubnaya+Germany_EN_LBK+Hungary_EN_HG_Koros+Yakutia_LNBA	0.0135785	Germany_EN_LBK	-0.0478615	0.0343666	-1.39268	FALSE	4	FALSE
Russia_SeimaTurbino_I32545	Russia_Srubnaya+Germany_EN_LBK+Hungary_EN_HG_Koros+Yakutia_LNBA	0.0135785	Hungary_EN_HG_Koros	0.094421	0.0766041	1.23258	FALSE	4	FALSE
Russia_SeimaTurbino_I32545	Russia_Srubnaya+Germany_EN_LBK+Hungary_EN_HG_Koros+Yakutia_LNBA	0.0135785	Russia_Srubnaya	-0.00747642	0.0728572	-0.102617	FALSE	4	FALSE
Russia_SeimaTurbino_I32545	Russia_Srubnaya+Germany_EN_LBK+Hungary_EN_HG_Koros+Yakutia_LNBA	0.0135785	Yakutia_LNBA	0.960917	0.0129168	74.3931	FALSE	4	FALSE
Russia_SeimaTurbino_I32545	Germany_EN_LBK+Hungary_EN_HG_Koros+EHG+Yakutia_LNBA	0.0132182	EHG	0.00251582	0.0413401	0.0608567	FALSE	4	FALSE
Russia_SeimaTurbino_I32545	Germany_EN_LBK+Hungary_EN_HG_Koros+EHG+Yakutia_LNBA	0.0132182	Germany_EN_LBK	-0.0468721	0.0557062	-0.841417	FALSE	4	FALSE
Russia_SeimaTurbino_I32545	Germany_EN_LBK+Hungary_EN_HG_Koros+EHG+Yakutia_LNBA	0.0132182	Hungary_EN_HG_Koros	0.0821631	0.0924844	0.888399	FALSE	4	FALSE
Russia_SeimaTurbino_I32545	Germany_EN_LBK+Hungary_EN_HG_Koros+EHG+Yakutia_LNBA	0.0132182	Yakutia_LNBA	0.962193	0.0128958	74.6131	FALSE	4	FALSE
Russia_SeimaTurbino_I32545	Russia_Srubnaya+Tyumen_HG+BMAC+Yakutia_LNBA	0.0123503	BMAC	-0.0214488	0.0359852	-0.596046	FALSE	4	FALSE
Russia_SeimaTurbino_I32545	Russia_Srubnaya+Tyumen_HG+BMAC+Yakutia_LNBA	0.0123503	Russia_Srubnaya	0.0266888	0.0453004	0.589151	FALSE	4	FALSE
Russia_SeimaTurbino_I32545	Russia_Srubnaya+Tyumen_HG+BMAC+Yakutia_LNBA	0.0123503	Tyumen_HG	0.0538639	0.024535	2.19539	FALSE	4	FALSE
Russia_SeimaTurbino_I32545	Russia_Srubnaya+Tyumen_HG+BMAC+Yakutia_LNBA	0.0123503	Yakutia_LNBA	0.940896	0.0158577	59.3337	FALSE	4	FALSE
Russia_SeimaTurbino_I32545	BMAC+Germany_EN_LBK+Hungary_EN_HG_Koros+Yakutia_LNBA	0.0122134	BMAC	0.000338802	0.0252283	0.0134295	FALSE	4	FALSE
Russia_SeimaTurbino_I32545	BMAC+Germany_EN_LBK+Hungary_EN_HG_Koros+Yakutia_LNBA	0.0122134	Germany_EN_LBK	-0.0510981	0.0355365	-1.4379	FALSE	4	FALSE
Russia_SeimaTurbino_I32545	BMAC+Germany_EN_LBK+Hungary_EN_HG_Koros+Yakutia_LNBA	0.0122134	Hungary_EN_HG_Koros	0.0937467	0.0431651	2.17182	FALSE	4	FALSE
Russia_SeimaTurbino_I32545	BMAC+Germany_EN_LBK+Hungary_EN_HG_Koros+Yakutia_LNBA	0.0122134	Yakutia_LNBA	0.957013	0.0128717	74.3503	FALSE	4	FALSE
Russia_SeimaTurbino_I32545	Russia_Srubnaya+EHG+Mongolia_N_North+Yakutia_LNBA	0.0119293	EHG	0.028211	0.0288476	0.977933	FALSE	4	FALSE
Russia_SeimaTurbino_I32545	Russia_Srubnaya+EHG+Mongolia_N_North+Yakutia_LNBA	0.0119293	Mongolia_N_North	-0.0648622	0.105279	-0.616096	FALSE	4	FALSE
Russia_SeimaTurbino_I32545	Russia_Srubnaya+EHG+Mongolia_N_North+Yakutia_LNBA	0.0119293	Russia_Srubnaya	0.00658315	0.0253734	0.259451	FALSE	4	FALSE
Russia_SeimaTurbino_I32545	Russia_Srubnaya+EHG+Mongolia_N_North+Yakutia_LNBA	0.0119293	Yakutia_LNBA	1.03007	0.108408	9.50178	FALSE	4	FALSE
Russia_SeimaTurbino_I32545	Altai_N_7.5-6kya+Hungary_EN_HG_Koros+Mongolia_N_North+Yakutia_LNBA	0.0114572	Altai_N_7.5-6kya	0.0260548	0.0268878	0.96902	FALSE	4	FALSE
Russia_SeimaTurbino_I32545	Altai_N_7.5-6kya+Hungary_EN_HG_Koros+Mongolia_N_North+Yakutia_LNBA	0.0114572	Hungary_EN_HG_Koros	0.0216753	0.0136622	1.58652	FALSE	4	FALSE
Russia_SeimaTurbino_I32545	Altai_N_7.5-6kya+Hungary_EN_HG_Koros+Mongolia_N_North+Yakutia_LNBA	0.0114572	Mongolia_N_North	-0.0678771	0.10282	-0.660157	FALSE	4	FALSE
Russia_SeimaTurbino_I32545	Altai_N_7.5-6kya+Hungary_EN_HG_Koros+Mongolia_N_North+Yakutia_LNBA	0.0114572	Yakutia_LNBA	1.02015	0.112066	9.10309	FALSE	4	FALSE
Russia_SeimaTurbino_I32545	Russia_Srubnaya+Altai_N_7.5-6kya+Hungary_EN_HG_Koros+Yakutia_LNBA	0.0110655	Altai_N_7.5-6kya	0.0391508	0.0256209	1.52808	FALSE	4	FALSE
Russia_SeimaTurbino_I32545	Russia_Srubnaya+Altai_N_7.5-6kya+Hungary_EN_HG_Koros+Yakutia_LNBA	0.0110655	Hungary_EN_HG_Koros	0.0718167	0.0722991	0.993327	FALSE	4	FALSE
Russia_SeimaTurbino_I32545	Russia_Srubnaya+Altai_N_7.5-6kya+Hungary_EN_HG_Koros+Yakutia_LNBA	0.0110655	Russia_Srubnaya	-0.0541823	0.0745057	-0.727223	FALSE	4	FALSE
Russia_SeimaTurbino_I32545	Russia_Srubnaya+Altai_N_7.5-6kya+Hungary_EN_HG_Koros+Yakutia_LNBA	0.0110655	Yakutia_LNBA	0.943215	0.0217251	43.416	FALSE	4	FALSE
Russia_SeimaTurbino_I32545	Tyumen_HG+BMAC+Germany_EN_LBK+Yakutia_LNBA	0.0107264	BMAC	-0.0140117	0.0259896	-0.539127	FALSE	4	FALSE
Russia_SeimaTurbino_I32545	Tyumen_HG+BMAC+Germany_EN_LBK+Yakutia_LNBA	0.0107264	Germany_EN_LBK	0.0123557	0.0218147	0.566392	FALSE	4	FALSE
Russia_SeimaTurbino_I32545	Tyumen_HG+BMAC+Germany_EN_LBK+Yakutia_LNBA	0.0107264	Tyumen_HG	0.0625017	0.0210482	2.96946	FALSE	4	FALSE
Russia_SeimaTurbino_I32545	Tyumen_HG+BMAC+Germany_EN_LBK+Yakutia_LNBA	0.0107264	Yakutia_LNBA	0.939154	0.0158372	59.3006	FALSE	4	FALSE
Russia_SeimaTurbino_I32545	BMAC+Hungary_EN_HG_Koros+Mongolia_N_North+Yakutia_LNBA	0.010311	BMAC	-0.00490614	0.0256947	-0.19094	FALSE	4	FALSE
Russia_SeimaTurbino_I32545	BMAC+Hungary_EN_HG_Koros+Mongolia_N_North+Yakutia_LNBA	0.010311	Hungary_EN_HG_Koros	0.0346104	0.0279195	1.23965	FALSE	4	FALSE
Russia_SeimaTurbino_I32545	BMAC+Hungary_EN_HG_Koros+Mongolia_N_North+Yakutia_LNBA	0.010311	Mongolia_N_North	-0.0856093	0.0983286	-0.870645	FALSE	4	FALSE
Russia_SeimaTurbino_I32545	BMAC+Hungary_EN_HG_Koros+Mongolia_N_North+Yakutia_LNBA	0.010311	Yakutia_LNBA	1.05591	0.0986344	10.7052	FALSE	4	FALSE
Russia_SeimaTurbino_I32545	Altai_N_7.5-6kya+Hungary_EN_HG_Koros+EHG+Yakutia_LNBA	0.0102674	Altai_N_7.5-6kya	0.0481424	0.0742113	0.64872	FALSE	4	FALSE
Russia_SeimaTurbino_I32545	Altai_N_7.5-6kya+Hungary_EN_HG_Koros+EHG+Yakutia_LNBA	0.0102674	EHG	-0.0164737	0.0755857	-0.217947	FALSE	4	FALSE
Russia_SeimaTurbino_I32545	Altai_N_7.5-6kya+Hungary_EN_HG_Koros+EHG+Yakutia_LNBA	0.0102674	Hungary_EN_HG_Koros	0.028423	0.0418373	0.679369	FALSE	4	FALSE
Russia_SeimaTurbino_I32545	Altai_N_7.5-6kya+Hungary_EN_HG_Koros+EHG+Yakutia_LNBA	0.0102674	Yakutia_LNBA	0.939908	0.0402597	23.3462	FALSE	4	FALSE
Russia_SeimaTurbino_I32545	BMAC+EHG+Mongolia_N_North+Yakutia_LNBA	0.00988355	BMAC	0.00477891	0.0172166	0.277576	FALSE	4	FALSE
Russia_SeimaTurbino_I32545	BMAC+EHG+Mongolia_N_North+Yakutia_LNBA	0.00988355	EHG	0.0307046	0.0214391	1.43218	FALSE	4	FALSE
Russia_SeimaTurbino_I32545	BMAC+EHG+Mongolia_N_North+Yakutia_LNBA	0.00988355	Mongolia_N_North	-0.0623195	0.106501	-0.585153	FALSE	4	FALSE
Russia_SeimaTurbino_I32545	BMAC+EHG+Mongolia_N_North+Yakutia_LNBA	0.00988355	Yakutia_LNBA	1.02684	0.109358	9.38966	FALSE	4	FALSE
Russia_SeimaTurbino_I32545	Germany_EN_LBK+EHG+Mongolia_N_North+Yakutia_LNBA	0.00908461	EHG	0.0310146	0.0199566	1.5541	FALSE	4	FALSE
Russia_SeimaTurbino_I32545	Germany_EN_LBK+EHG+Mongolia_N_North+Yakutia_LNBA	0.00908461	Germany_EN_LBK	0.0041763	0.0144848	0.288324	FALSE	4	FALSE
Russia_SeimaTurbino_I32545	Germany_EN_LBK+EHG+Mongolia_N_North+Yakutia_LNBA	0.00908461	Mongolia_N_North	-0.0595598	0.103732	-0.57417	FALSE	4	FALSE
Russia_SeimaTurbino_I32545	Germany_EN_LBK+EHG+Mongolia_N_North+Yakutia_LNBA	0.00908461	Yakutia_LNBA	1.02437	0.106974	9.57584	FALSE	4	FALSE
Russia_SeimaTurbino_I32545	BMAC+Hungary_EN_HG_Koros+EHG+Yakutia_LNBA	0.00901109	BMAC	-0.00797915	0.0246909	-0.323162	FALSE	4	FALSE
Russia_SeimaTurbino_I32545	BMAC+Hungary_EN_HG_Koros+EHG+Yakutia_LNBA	0.00901109	EHG	0.0295519	0.0254085	1.16307	FALSE	4	FALSE
Russia_SeimaTurbino_I32545	BMAC+Hungary_EN_HG_Koros+EHG+Yakutia_LNBA	0.00901109	Hungary_EN_HG_Koros	0.0159876	0.0356608	0.448325	FALSE	4	FALSE
Russia_SeimaTurbino_I32545	BMAC+Hungary_EN_HG_Koros+EHG+Yakutia_LNBA	0.00901109	Yakutia_LNBA	0.96244	0.0129102	74.5488	FALSE	4	FALSE
Russia_SeimaTurbino_I32545	Altai_N_7.5-6kya+Germany_EN_LBK+Hungary_EN_HG_Koros+Yakutia_LNBA	0.0088983	Altai_N_7.5-6kya	0.0153012	0.0383028	0.39948	FALSE	4	FALSE
Russia_SeimaTurbino_I32545	Altai_N_7.5-6kya+Germany_EN_LBK+Hungary_EN_HG_Koros+Yakutia_LNBA	0.0088983	Germany_EN_LBK	-0.0338946	0.0530716	-0.638658	FALSE	4	FALSE
Russia_SeimaTurbino_I32545	Altai_N_7.5-6kya+Germany_EN_LBK+Hungary_EN_HG_Koros+Yakutia_LNBA	0.0088983	Hungary_EN_HG_Koros	0.0649343	0.0703747	0.922694	FALSE	4	FALSE
Russia_SeimaTurbino_I32545	Altai_N_7.5-6kya+Germany_EN_LBK+Hungary_EN_HG_Koros+Yakutia_LNBA	0.0088983	Yakutia_LNBA	0.953659	0.0252054	37.8356	FALSE	4	FALSE
Russia_SeimaTurbino_I32545	Russia_Srubnaya+Germany_EN_LBK+Mongolia_N_North+Yakutia_LNBA	0.00857252	Germany_EN_LBK	-0.0223358	0.0340354	-0.656252	FALSE	4	FALSE
Russia_SeimaTurbino_I32545	Russia_Srubnaya+Germany_EN_LBK+Mongolia_N_North+Yakutia_LNBA	0.00857252	Mongolia_N_North	-0.0736677	0.0989355	-0.744604	FALSE	4	FALSE
Russia_SeimaTurbino_I32545	Russia_Srubnaya+Germany_EN_LBK+Mongolia_N_North+Yakutia_LNBA	0.00857252	Russia_Srubnaya	0.0561357	0.0412394	1.36122	FALSE	4	FALSE
Russia_SeimaTurbino_I32545	Russia_Srubnaya+Germany_EN_LBK+Mongolia_N_North+Yakutia_LNBA	0.00857252	Yakutia_LNBA	1.03987	0.101185	10.2769	FALSE	4	FALSE
Russia_SeimaTurbino_I32545	Russia_Srubnaya+Germany_EN_LBK+EHG+Yakutia_LNBA	0.00851373	EHG	0.0424748	0.0444887	0.954733	FALSE	4	FALSE
Russia_SeimaTurbino_I32545	Russia_Srubnaya+Germany_EN_LBK+EHG+Yakutia_LNBA	0.00851373	Germany_EN_LBK	0.00778545	0.0551735	0.141108	FALSE	4	FALSE
Russia_SeimaTurbino_I32545	Russia_Srubnaya+Germany_EN_LBK+EHG+Yakutia_LNBA	0.00851373	Russia_Srubnaya	-0.0107372	0.0953773	-0.112576	FALSE	4	FALSE
Russia_SeimaTurbino_I32545	Russia_Srubnaya+Germany_EN_LBK+EHG+Yakutia_LNBA	0.00851373	Yakutia_LNBA	0.960477	0.0129091	74.4033	FALSE	4	FALSE
Russia_SeimaTurbino_I32545	Russia_Srubnaya+BMAC+Mongolia_N_North+Yakutia_LNBA	0.00748359	BMAC	-0.0126895	0.0365412	-0.347265	FALSE	4	FALSE
Russia_SeimaTurbino_I32545	Russia_Srubnaya+BMAC+Mongolia_N_North+Yakutia_LNBA	0.00748359	Mongolia_N_North	-0.0764084	0.100811	-0.757934	FALSE	4	FALSE
Russia_SeimaTurbino_I32545	Russia_Srubnaya+BMAC+Mongolia_N_North+Yakutia_LNBA	0.00748359	Russia_Srubnaya	0.0443257	0.0399395	1.10982	FALSE	4	FALSE
Russia_SeimaTurbino_I32545	Russia_Srubnaya+BMAC+Mongolia_N_North+Yakutia_LNBA	0.00748359	Yakutia_LNBA	1.04477	0.101902	10.2527	FALSE	4	FALSE
Russia_SeimaTurbino_I32545	Russia_Srubnaya+Altai_N_7.5-6kya+Mongolia_N_North+Yakutia_LNBA	0.0073948	Altai_N_7.5-6kya	0.027824	0.0276168	1.0075	FALSE	4	FALSE
Russia_SeimaTurbino_I32545	Russia_Srubnaya+Altai_N_7.5-6kya+Mongolia_N_North+Yakutia_LNBA	0.0073948	Mongolia_N_North	-0.065081	0.102999	-0.631864	FALSE	4	FALSE
Russia_SeimaTurbino_I32545	Russia_Srubnaya+Altai_N_7.5-6kya+Mongolia_N_North+Yakutia_LNBA	0.0073948	Russia_Srubnaya	0.0200627	0.0141284	1.42002	FALSE	4	FALSE
Russia_SeimaTurbino_I32545	Russia_Srubnaya+Altai_N_7.5-6kya+Mongolia_N_North+Yakutia_LNBA	0.0073948	Yakutia_LNBA	1.01719	0.112496	9.04207	FALSE	4	FALSE
Russia_SeimaTurbino_I32545	Russia_Srubnaya+BMAC+EHG+Yakutia_LNBA	0.0070454	BMAC	-0.00355198	0.0397739	-0.0893043	FALSE	4	FALSE
Russia_SeimaTurbino_I32545	Russia_Srubnaya+BMAC+EHG+Yakutia_LNBA	0.0070454	EHG	0.0388466	0.0308794	1.25801	FALSE	4	FALSE
Russia_SeimaTurbino_I32545	Russia_Srubnaya+BMAC+EHG+Yakutia_LNBA	0.0070454	Russia_Srubnaya	0.00687083	0.0597089	0.115072	FALSE	4	FALSE
Russia_SeimaTurbino_I32545	Russia_Srubnaya+BMAC+EHG+Yakutia_LNBA	0.0070454	Yakutia_LNBA	0.957835	0.0129781	73.8038	FALSE	4	FALSE
Russia_SeimaTurbino_I32545	Russia_Srubnaya+BMAC+Hungary_EN_HG_Koros+Yakutia_LNBA	0.00687073	BMAC	-0.0111987	0.0474336	-0.236093	FALSE	4	FALSE
Russia_SeimaTurbino_I32545	Russia_Srubnaya+BMAC+Hungary_EN_HG_Koros+Yakutia_LNBA	0.00687073	Hungary_EN_HG_Koros	0.0419205	0.103964	0.403223	FALSE	4	FALSE
Russia_SeimaTurbino_I32545	Russia_Srubnaya+BMAC+Hungary_EN_HG_Koros+Yakutia_LNBA	0.00687073	Russia_Srubnaya	0.001889	0.143696	0.0131458	FALSE	4	FALSE
Russia_SeimaTurbino_I32545	Russia_Srubnaya+BMAC+Hungary_EN_HG_Koros+Yakutia_LNBA	0.00687073	Yakutia_LNBA	0.967389	0.0116701	82.8944	FALSE	4	FALSE
Russia_SeimaTurbino_I32545	Altai_N_7.5-6kya+BMAC+Hungary_EN_HG_Koros+Yakutia_LNBA	0.00631993	Altai_N_7.5-6kya	0.0342062	0.0248318	1.37751	FALSE	4	FALSE
Russia_SeimaTurbino_I32545	Altai_N_7.5-6kya+BMAC+Hungary_EN_HG_Koros+Yakutia_LNBA	0.00631993	BMAC	-0.00714775	0.0243057	-0.294077	FALSE	4	FALSE
Russia_SeimaTurbino_I32545	Altai_N_7.5-6kya+BMAC+Hungary_EN_HG_Koros+Yakutia_LNBA	0.00631993	Hungary_EN_HG_Koros	0.0285539	0.0280087	1.01947	FALSE	4	FALSE
Russia_SeimaTurbino_I32545	Altai_N_7.5-6kya+BMAC+Hungary_EN_HG_Koros+Yakutia_LNBA	0.00631993	Yakutia_LNBA	0.944388	0.0215756	43.7712	FALSE	4	FALSE
Russia_SeimaTurbino_I32545	Altai_N_7.5-6kya+BMAC+Mongolia_N_North+Yakutia_LNBA	0.00609934	Altai_N_7.5-6kya	0.0336601	0.026074	1.29094	FALSE	4	FALSE
Russia_SeimaTurbino_I32545	Altai_N_7.5-6kya+BMAC+Mongolia_N_North+Yakutia_LNBA	0.00609934	BMAC	0.016256	0.0122113	1.33122	FALSE	4	FALSE
Russia_SeimaTurbino_I32545	Altai_N_7.5-6kya+BMAC+Mongolia_N_North+Yakutia_LNBA	0.00609934	Mongolia_N_North	-0.0691708	0.105173	-0.657686	FALSE	4	FALSE
Russia_SeimaTurbino_I32545	Altai_N_7.5-6kya+BMAC+Mongolia_N_North+Yakutia_LNBA	0.00609934	Yakutia_LNBA	1.01925	0.114361	8.91261	FALSE	4	FALSE
Russia_SeimaTurbino_I32545	BMAC+Germany_EN_LBK+Mongolia_N_North+Yakutia_LNBA	0.0058845	BMAC	0.0167287	0.0245724	0.680792	FALSE	4	FALSE
Russia_SeimaTurbino_I32545	BMAC+Germany_EN_LBK+Mongolia_N_North+Yakutia_LNBA	0.0058845	Germany_EN_LBK	0.0093099	0.0221751	0.419835	FALSE	4	FALSE
Russia_SeimaTurbino_I32545	BMAC+Germany_EN_LBK+Mongolia_N_North+Yakutia_LNBA	0.0058845	Mongolia_N_North	-0.0991333	0.0946278	-1.04761	FALSE	4	FALSE
Russia_SeimaTurbino_I32545	BMAC+Germany_EN_LBK+Mongolia_N_North+Yakutia_LNBA	0.0058845	Yakutia_LNBA	1.07309	0.093755	11.4457	FALSE	4	FALSE
Russia_SeimaTurbino_I32545	Russia_Srubnaya+BMAC+Germany_EN_LBK+Yakutia_LNBA	0.00510639	BMAC	-0.0310381	0.0332588	-0.933231	FALSE	4	FALSE
Russia_SeimaTurbino_I32545	Russia_Srubnaya+BMAC+Germany_EN_LBK+Yakutia_LNBA	0.00510639	Germany_EN_LBK	-0.0380033	0.0319639	-1.18894	FALSE	4	FALSE
Russia_SeimaTurbino_I32545	Russia_Srubnaya+BMAC+Germany_EN_LBK+Yakutia_LNBA	0.00510639	Russia_Srubnaya	0.11417	0.0535317	2.13275	FALSE	4	FALSE
Russia_SeimaTurbino_I32545	Russia_Srubnaya+BMAC+Germany_EN_LBK+Yakutia_LNBA	0.00510639	Yakutia_LNBA	0.954872	0.0127898	74.6591	FALSE	4	FALSE
Russia_SeimaTurbino_I32545	Russia_Srubnaya+Altai_N_7.5-6kya+BMAC+Yakutia_LNBA	0.00420932	Altai_N_7.5-6kya	0.0370508	0.0269277	1.37594	FALSE	4	FALSE
Russia_SeimaTurbino_I32545	Russia_Srubnaya+Altai_N_7.5-6kya+BMAC+Yakutia_LNBA	0.00420932	BMAC	-0.0117871	0.0353894	-0.333068	FALSE	4	FALSE
Russia_SeimaTurbino_I32545	Russia_Srubnaya+Altai_N_7.5-6kya+BMAC+Yakutia_LNBA	0.00420932	Russia_Srubnaya	0.0350782	0.0419415	0.836361	FALSE	4	FALSE
Russia_SeimaTurbino_I32545	Russia_Srubnaya+Altai_N_7.5-6kya+BMAC+Yakutia_LNBA	0.00420932	Yakutia_LNBA	0.939658	0.0220566	42.6021	FALSE	4	FALSE
Russia_SeimaTurbino_I32545	Altai_N_7.5-6kya+BMAC+Germany_EN_LBK+Yakutia_LNBA	0.00363116	Altai_N_7.5-6kya	0.0518677	0.0238217	2.17733	FALSE	4	FALSE
Russia_SeimaTurbino_I32545	Altai_N_7.5-6kya+BMAC+Germany_EN_LBK+Yakutia_LNBA	0.00363116	BMAC	-0.00204559	0.0255024	-0.0802115	FALSE	4	FALSE
Russia_SeimaTurbino_I32545	Altai_N_7.5-6kya+BMAC+Germany_EN_LBK+Yakutia_LNBA	0.00363116	Germany_EN_LBK	0.0183133	0.0221149	0.828101	FALSE	4	FALSE
Russia_SeimaTurbino_I32545	Altai_N_7.5-6kya+BMAC+Germany_EN_LBK+Yakutia_LNBA	0.00363116	Yakutia_LNBA	0.931865	0.0218375	42.6727	FALSE	4	FALSE
Russia_SeimaTurbino_I32545	Tyumen_HG+Germany_EN_LBK+EHG+Mongolia_N_North	0.00172401	EHG	26.644	20.5223	1.29829	FALSE	4	FALSE
Russia_SeimaTurbino_I32545	Tyumen_HG+Germany_EN_LBK+EHG+Mongolia_N_North	0.00172401	Germany_EN_LBK	-7.02231	5.36462	-1.309	FALSE	4	FALSE
Russia_SeimaTurbino_I32545	Tyumen_HG+Germany_EN_LBK+EHG+Mongolia_N_North	0.00172401	Mongolia_N_North	1.80849	0.66277	2.72868	FALSE	4	FALSE
Russia_SeimaTurbino_I32545	Tyumen_HG+Germany_EN_LBK+EHG+Mongolia_N_North	0.00172401	Tyumen_HG	-20.4302	15.7675	-1.29571	FALSE	4	FALSE
Russia_SeimaTurbino_I32545	Tyumen_HG+Hungary_EN_HG_Koros+EHG+Mongolia_N_North	0.00119859	EHG	263.642	13193.6	0.0199826	FALSE	4	FALSE
Russia_SeimaTurbino_I32545	Tyumen_HG+Hungary_EN_HG_Koros+EHG+Mongolia_N_North	0.00119859	Hungary_EN_HG_Koros	-98.2104	4903.66	-0.020028	FALSE	4	FALSE
Russia_SeimaTurbino_I32545	Tyumen_HG+Hungary_EN_HG_Koros+EHG+Mongolia_N_North	0.00119859	Mongolia_N_North	12.8626	591.635	0.0217408	FALSE	4	FALSE
Russia_SeimaTurbino_I32545	Tyumen_HG+Hungary_EN_HG_Koros+EHG+Mongolia_N_North	0.00119859	Tyumen_HG	-177.294	8881.54	-0.0199621	FALSE	4	FALSE
[truncated: 15,248 more rows]

## Sheet: Proximal ST qpAdms
Target	Model	P	Source	Prop	SE	Z	Pass?	Num_Sources	All_Positive?
Russia_SeimaTurbino_I25555	Russia_Srubnaya+Russia_Tatarka_BA	2.13971e-23	Russia_Tatarka_BA	0.279405	0.0184494	15.1444	FALSE	2	TRUE
Russia_SeimaTurbino_I25555	Russia_Srubnaya+Russia_Tatarka_BA	2.13971e-23	Russia_Srubnaya	0.720595	0.0184494	39.058	FALSE	2	TRUE
Russia_SeimaTurbino_I25555	Russia_Srubnaya+China_YR_MN+Russia_CombPitWare_Gladunino_C_4.7kya	0.840371	China_YR_MN	0.232481	0.0256656	9.05809	TRUE	3	TRUE
Russia_SeimaTurbino_I25555	Russia_Srubnaya+China_YR_MN+Russia_CombPitWare_Gladunino_C_4.7kya	0.840371	Russia_CombPitWare_Gladunino_C_4.7kya	0.541972	0.0483107	11.2185	TRUE	3	TRUE
Russia_SeimaTurbino_I25555	Russia_Srubnaya+China_YR_MN+Russia_CombPitWare_Gladunino_C_4.7kya	0.840371	Russia_Srubnaya	0.225547	0.0449048	5.02278	TRUE	3	TRUE
Russia_SeimaTurbino_I25555	Russia_Srubnaya+Yakutia_LNBA+Russia_Ural_Kulmetovo_C_6.0-6.1kya	0.296172	Russia_Ural_Kulmetovo_C_6.0-6.1kya	0.441066	0.0458313	9.62369	TRUE	3	TRUE
Russia_SeimaTurbino_I25555	Russia_Srubnaya+Yakutia_LNBA+Russia_Ural_Kulmetovo_C_6.0-6.1kya	0.296172	Russia_Srubnaya	0.291672	0.0422599	6.90187	TRUE	3	TRUE
Russia_SeimaTurbino_I25555	Russia_Srubnaya+Yakutia_LNBA+Russia_Ural_Kulmetovo_C_6.0-6.1kya	0.296172	Yakutia_LNBA	0.267261	0.0259054	10.3168	TRUE	3	TRUE
Russia_SeimaTurbino_I25555	Russia_Srubnaya+EHG+Russia_Tatarka_BA	0.0046124	EHG	0.575169	0.0558578	10.297	FALSE	3	TRUE
Russia_SeimaTurbino_I25555	Russia_Srubnaya+EHG+Russia_Tatarka_BA	0.0046124	Russia_Tatarka_BA	0.224443	0.0190083	11.8076	FALSE	3	TRUE
Russia_SeimaTurbino_I25555	Russia_Srubnaya+EHG+Russia_Tatarka_BA	0.0046124	Russia_Srubnaya	0.200388	0.0544675	3.67903	FALSE	3	TRUE
Russia_SeimaTurbino_I25555	Russia_Srubnaya+Tyumen_HG+Mongolia_N_North+Russia_CombPitWare_Gladunino_C_4.7kya	0.890026	Mongolia_N_North	0.207681	0.0281014	7.39041	TRUE	4	TRUE
Russia_SeimaTurbino_I25555	Russia_Srubnaya+Tyumen_HG+Mongolia_N_North+Russia_CombPitWare_Gladunino_C_4.7kya	0.890026	Russia_CombPitWare_Gladunino_C_4.7kya	0.50424	0.323953	1.55652	TRUE	4	TRUE
Russia_SeimaTurbino_I25555	Russia_Srubnaya+Tyumen_HG+Mongolia_N_North+Russia_CombPitWare_Gladunino_C_4.7kya	0.890026	Russia_Srubnaya	0.248574	0.0634921	3.91504	TRUE	4	TRUE
Russia_SeimaTurbino_I25555	Russia_Srubnaya+Tyumen_HG+Mongolia_N_North+Russia_CombPitWare_Gladunino_C_4.7kya	0.890026	Tyumen_HG	0.0395053	0.269726	0.146464	TRUE	4	TRUE
Russia_SeimaTurbino_I25555	Russia_Srubnaya+Tyumen_HG+China_YR_MN+Russia_CombPitWare_Gladunino_C_4.7kya	0.83843	China_YR_MN	0.216051	0.0299443	7.21509	TRUE	4	TRUE
Russia_SeimaTurbino_I25555	Russia_Srubnaya+Tyumen_HG+China_YR_MN+Russia_CombPitWare_Gladunino_C_4.7kya	0.83843	Russia_CombPitWare_Gladunino_C_4.7kya	0.524163	0.341838	1.53337	TRUE	4	TRUE
Russia_SeimaTurbino_I25555	Russia_Srubnaya+Tyumen_HG+China_YR_MN+Russia_CombPitWare_Gladunino_C_4.7kya	0.83843	Russia_Srubnaya	0.210485	0.0649919	3.23864	TRUE	4	TRUE
Russia_SeimaTurbino_I25555	Russia_Srubnaya+Tyumen_HG+China_YR_MN+Russia_CombPitWare_Gladunino_C_4.7kya	0.83843	Tyumen_HG	0.0493005	0.284064	0.173554	TRUE	4	TRUE
Russia_SeimaTurbino_I25555	Russia_Srubnaya+EHG+China_YR_MN+Russia_CombPitWare_Borovyanka17_C_5.4kya	0.731274	China_YR_MN	0.172259	0.0391885	4.39566	TRUE	4	TRUE
Russia_SeimaTurbino_I25555	Russia_Srubnaya+EHG+China_YR_MN+Russia_CombPitWare_Borovyanka17_C_5.4kya	0.731274	EHG	0.00176529	0.185008	0.0095417	TRUE	4	TRUE
Russia_SeimaTurbino_I25555	Russia_Srubnaya+EHG+China_YR_MN+Russia_CombPitWare_Borovyanka17_C_5.4kya	0.731274	Russia_CombPitWare_Borovyanka17_C_5.4kya	0.461317	0.132626	3.47832	TRUE	4	TRUE
Russia_SeimaTurbino_I25555	Russia_Srubnaya+EHG+China_YR_MN+Russia_CombPitWare_Borovyanka17_C_5.4kya	0.731274	Russia_Srubnaya	0.364659	0.093022	3.92013	TRUE	4	TRUE
Russia_SeimaTurbino_I25555	Russia_Srubnaya+Altai_N_7.5-6kya+China_YR_MN+Russia_Tobol_Boborykino_LN_6.2kya	0.656112	Altai_N_7.5-6kya	0.196599	0.1286	1.52876	TRUE	4	TRUE
Russia_SeimaTurbino_I25555	Russia_Srubnaya+Altai_N_7.5-6kya+China_YR_MN+Russia_Tobol_Boborykino_LN_6.2kya	0.656112	China_YR_MN	0.190688	0.0649274	2.93694	TRUE	4	TRUE
Russia_SeimaTurbino_I25555	Russia_Srubnaya+Altai_N_7.5-6kya+China_YR_MN+Russia_Tobol_Boborykino_LN_6.2kya	0.656112	Russia_Tobol_Boborykino_LN_6.2kya	0.306271	0.125241	2.44546	TRUE	4	TRUE
Russia_SeimaTurbino_I25555	Russia_Srubnaya+Altai_N_7.5-6kya+China_YR_MN+Russia_Tobol_Boborykino_LN_6.2kya	0.656112	Russia_Srubnaya	0.306443	0.0671409	4.56417	TRUE	4	TRUE
Russia_SeimaTurbino_I25555	Russia_Srubnaya+Altai_N_7.5-6kya+Yakutia_LNBA+Russia_MiddleIrtysh_Omsk_C_4.8kya	0.623779	Altai_N_7.5-6kya	0.235562	0.126064	1.86859	TRUE	4	TRUE
Russia_SeimaTurbino_I25555	Russia_Srubnaya+Altai_N_7.5-6kya+Yakutia_LNBA+Russia_MiddleIrtysh_Omsk_C_4.8kya	0.623779	Russia_MiddleIrtysh_Omsk_C_4.8kya	0.220672	0.100273	2.20071	TRUE	4	TRUE
Russia_SeimaTurbino_I25555	Russia_Srubnaya+Altai_N_7.5-6kya+Yakutia_LNBA+Russia_MiddleIrtysh_Omsk_C_4.8kya	0.623779	Russia_Srubnaya	0.397948	0.042962	9.26279	TRUE	4	TRUE
Russia_SeimaTurbino_I25555	Russia_Srubnaya+Altai_N_7.5-6kya+Yakutia_LNBA+Russia_MiddleIrtysh_Omsk_C_4.8kya	0.623779	Yakutia_LNBA	0.145819	0.060253	2.42011	TRUE	4	TRUE
Russia_SeimaTurbino_I25555	Russia_Srubnaya+Altai_N_7.5-6kya+Russia_Tatarka_BA+Russia_CombPitWare_Borovyanka17_C_5.4kya	0.608729	Altai_N_7.5-6kya	0.185866	0.14643	1.26932	TRUE	4	TRUE
Russia_SeimaTurbino_I25555	Russia_Srubnaya+Altai_N_7.5-6kya+Russia_Tatarka_BA+Russia_CombPitWare_Borovyanka17_C_5.4kya	0.608729	Russia_CombPitWare_Borovyanka17_C_5.4kya	0.2828	0.133282	2.12181	TRUE	4	TRUE
Russia_SeimaTurbino_I25555	Russia_Srubnaya+Altai_N_7.5-6kya+Russia_Tatarka_BA+Russia_CombPitWare_Borovyanka17_C_5.4kya	0.608729	Russia_Tatarka_BA	0.107851	0.0383061	2.8155	TRUE	4	TRUE
Russia_SeimaTurbino_I25555	Russia_Srubnaya+Altai_N_7.5-6kya+Russia_Tatarka_BA+Russia_CombPitWare_Borovyanka17_C_5.4kya	0.608729	Russia_Srubnaya	0.423483	0.0355184	11.9229	TRUE	4	TRUE
Russia_SeimaTurbino_I25555	Russia_Srubnaya+Altai_N_7.5-6kya+EHG+Russia_Tatarka_BA	0.520069	Altai_N_7.5-6kya	0.351412	0.0906074	3.8784	TRUE	4	TRUE
Russia_SeimaTurbino_I25555	Russia_Srubnaya+Altai_N_7.5-6kya+EHG+Russia_Tatarka_BA	0.520069	EHG	0.181384	0.106987	1.69539	TRUE	4	TRUE
Russia_SeimaTurbino_I25555	Russia_Srubnaya+Altai_N_7.5-6kya+EHG+Russia_Tatarka_BA	0.520069	Russia_Tatarka_BA	0.0974837	0.0393948	2.47453	TRUE	4	TRUE
Russia_SeimaTurbino_I25555	Russia_Srubnaya+Altai_N_7.5-6kya+EHG+Russia_Tatarka_BA	0.520069	Russia_Srubnaya	0.369721	0.0637203	5.80224	TRUE	4	TRUE
Russia_SeimaTurbino_I25555	Russia_Srubnaya+Mongolia_N_North+China_YR_MN+Russia_MiddleIrtysh_Omsk_C_4.8kya	0.461909	China_YR_MN	0.150331	0.135756	1.10736	TRUE	4	TRUE
Russia_SeimaTurbino_I25555	Russia_Srubnaya+Mongolia_N_North+China_YR_MN+Russia_MiddleIrtysh_Omsk_C_4.8kya	0.461909	Mongolia_N_North	0.100203	0.129181	0.775678	TRUE	4	TRUE
Russia_SeimaTurbino_I25555	Russia_Srubnaya+Mongolia_N_North+China_YR_MN+Russia_MiddleIrtysh_Omsk_C_4.8kya	0.461909	Russia_MiddleIrtysh_Omsk_C_4.8kya	0.439875	0.0429057	10.2521	TRUE	4	TRUE
Russia_SeimaTurbino_I25555	Russia_Srubnaya+Mongolia_N_North+China_YR_MN+Russia_MiddleIrtysh_Omsk_C_4.8kya	0.461909	Russia_Srubnaya	0.309591	0.0448121	6.90864	TRUE	4	TRUE
Russia_SeimaTurbino_I25555	Russia_Srubnaya+China_YR_MN+Russia_Tatarka_BA+Russia_Ural_Kulmetovo_C_6.0-6.1kya	0.254988	China_YR_MN	0.217502	0.0630459	3.44991	TRUE	4	TRUE
Russia_SeimaTurbino_I25555	Russia_Srubnaya+China_YR_MN+Russia_Tatarka_BA+Russia_Ural_Kulmetovo_C_6.0-6.1kya	0.254988	Russia_Ural_Kulmetovo_C_6.0-6.1kya	0.484422	0.0432646	11.1967	TRUE	4	TRUE
Russia_SeimaTurbino_I25555	Russia_Srubnaya+China_YR_MN+Russia_Tatarka_BA+Russia_Ural_Kulmetovo_C_6.0-6.1kya	0.254988	Russia_Tatarka_BA	0.0522492	0.0529316	0.987107	TRUE	4	TRUE
Russia_SeimaTurbino_I25555	Russia_Srubnaya+China_YR_MN+Russia_Tatarka_BA+Russia_Ural_Kulmetovo_C_6.0-6.1kya	0.254988	Russia_Srubnaya	0.245827	0.0453622	5.41919	TRUE	4	TRUE
Russia_SeimaTurbino_I25555	Russia_Srubnaya+BMAC+Yakutia_LNBA+Russia_MiddleIrtysh_Omsk_C_4.8kya	0.195881	BMAC	0.0364548	0.0851203	0.428274	TRUE	4	TRUE
Russia_SeimaTurbino_I25555	Russia_Srubnaya+BMAC+Yakutia_LNBA+Russia_MiddleIrtysh_Omsk_C_4.8kya	0.195881	Russia_MiddleIrtysh_Omsk_C_4.8kya	0.402709	0.0457843	8.79579	TRUE	4	TRUE
Russia_SeimaTurbino_I25555	Russia_Srubnaya+BMAC+Yakutia_LNBA+Russia_MiddleIrtysh_Omsk_C_4.8kya	0.195881	Russia_Srubnaya	0.316288	0.107624	2.93882	TRUE	4	TRUE
Russia_SeimaTurbino_I25555	Russia_Srubnaya+BMAC+Yakutia_LNBA+Russia_MiddleIrtysh_Omsk_C_4.8kya	0.195881	Yakutia_LNBA	0.244548	0.026297	9.29945	TRUE	4	TRUE
Russia_SeimaTurbino_I25555	Russia_Srubnaya+BMAC+Russia_Tatarka_BA+Russia_CombPitWare_Gladunino_C_4.7kya	0.115049	BMAC	0.0288937	0.087577	0.329924	TRUE	4	TRUE
Russia_SeimaTurbino_I25555	Russia_Srubnaya+BMAC+Russia_Tatarka_BA+Russia_CombPitWare_Gladunino_C_4.7kya	0.115049	Russia_CombPitWare_Gladunino_C_4.7kya	0.509417	0.0555971	9.16266	TRUE	4	TRUE
Russia_SeimaTurbino_I25555	Russia_Srubnaya+BMAC+Russia_Tatarka_BA+Russia_CombPitWare_Gladunino_C_4.7kya	0.115049	Russia_Tatarka_BA	0.185792	0.0207755	8.94282	TRUE	4	TRUE
Russia_SeimaTurbino_I25555	Russia_Srubnaya+BMAC+Russia_Tatarka_BA+Russia_CombPitWare_Gladunino_C_4.7kya	0.115049	Russia_Srubnaya	0.275898	0.118174	2.33467	TRUE	4	TRUE
Russia_SeimaTurbino_I25555	Russia_Srubnaya+Tyumen_HG+BMAC+Russia_Tatarka_BA	0.106385	BMAC	0.0110106	0.0834027	0.132017	TRUE	4	TRUE
Russia_SeimaTurbino_I25555	Russia_Srubnaya+Tyumen_HG+BMAC+Russia_Tatarka_BA	0.106385	Russia_Tatarka_BA	0.185608	0.020592	9.01356	TRUE	4	TRUE
Russia_SeimaTurbino_I25555	Russia_Srubnaya+Tyumen_HG+BMAC+Russia_Tatarka_BA	0.106385	Russia_Srubnaya	0.352712	0.101098	3.48883	TRUE	4	TRUE
Russia_SeimaTurbino_I25555	Russia_Srubnaya+Tyumen_HG+BMAC+Russia_Tatarka_BA	0.106385	Tyumen_HG	0.45067	0.0445096	10.1252	TRUE	4	TRUE
Russia_SeimaTurbino_I25555	Russia_Srubnaya+BMAC+Russia_Tatarka_BA+Russia_Tobol_Boborykino_LN_6.2kya	0.00647877	BMAC	0.0683534	0.0882371	0.774655	FALSE	4	TRUE
Russia_SeimaTurbino_I25555	Russia_Srubnaya+BMAC+Russia_Tatarka_BA+Russia_Tobol_Boborykino_LN_6.2kya	0.00647877	Russia_Tobol_Boborykino_LN_6.2kya	0.478139	0.0503726	9.49204	FALSE	4	TRUE
Russia_SeimaTurbino_I25555	Russia_Srubnaya+BMAC+Russia_Tatarka_BA+Russia_Tobol_Boborykino_LN_6.2kya	0.00647877	Russia_Tatarka_BA	0.222279	0.0185521	11.9813	FALSE	4	TRUE
Russia_SeimaTurbino_I25555	Russia_Srubnaya+BMAC+Russia_Tatarka_BA+Russia_Tobol_Boborykino_LN_6.2kya	0.00647877	Russia_Srubnaya	0.231229	0.119026	1.94268	FALSE	4	TRUE
Russia_SeimaTurbino_I25555	Russia_Srubnaya+Altai_N_7.5-6kya+EHG+China_YR_MN+Russia_CombPitWare_Gladunino_C_4.7kya	0.75251	Altai_N_7.5-6kya	0.168815	0.118948	1.41924	TRUE	5	TRUE
Russia_SeimaTurbino_I25555	Russia_Srubnaya+Altai_N_7.5-6kya+EHG+China_YR_MN+Russia_CombPitWare_Gladunino_C_4.7kya	0.75251	China_YR_MN	0.174573	0.0557657	3.13047	TRUE	5	TRUE
Russia_SeimaTurbino_I25555	Russia_Srubnaya+Altai_N_7.5-6kya+EHG+China_YR_MN+Russia_CombPitWare_Gladunino_C_4.7kya	0.75251	EHG	0.0536902	0.173572	0.309324	TRUE	5	TRUE
Russia_SeimaTurbino_I25555	Russia_Srubnaya+Altai_N_7.5-6kya+EHG+China_YR_MN+Russia_CombPitWare_Gladunino_C_4.7kya	0.75251	Russia_CombPitWare_Gladunino_C_4.7kya	0.319984	0.1681	1.90353	TRUE	5	TRUE
Russia_SeimaTurbino_I25555	Russia_Srubnaya+Altai_N_7.5-6kya+EHG+China_YR_MN+Russia_CombPitWare_Gladunino_C_4.7kya	0.75251	Russia_Srubnaya	0.282938	0.0798753	3.54225	TRUE	5	TRUE
Russia_SeimaTurbino_I25555	Russia_Srubnaya+Tyumen_HG+EHG+Mongolia_N_North+Russia_CombPitWare_Borovyanka17_C_5.4kya	0.651789	EHG	0.0119716	0.250156	0.0478566	TRUE	5	TRUE
Russia_SeimaTurbino_I25555	Russia_Srubnaya+Tyumen_HG+EHG+Mongolia_N_North+Russia_CombPitWare_Borovyanka17_C_5.4kya	0.651789	Mongolia_N_North	0.179638	0.0408856	4.39366	TRUE	5	TRUE
Russia_SeimaTurbino_I25555	Russia_Srubnaya+Tyumen_HG+EHG+Mongolia_N_North+Russia_CombPitWare_Borovyanka17_C_5.4kya	0.651789	Russia_CombPitWare_Borovyanka17_C_5.4kya	0.32616	0.244248	1.33536	TRUE	5	TRUE
Russia_SeimaTurbino_I25555	Russia_Srubnaya+Tyumen_HG+EHG+Mongolia_N_North+Russia_CombPitWare_Borovyanka17_C_5.4kya	0.651789	Russia_Srubnaya	0.363743	0.108284	3.35915	TRUE	5	TRUE
Russia_SeimaTurbino_I25555	Russia_Srubnaya+Tyumen_HG+EHG+Mongolia_N_North+Russia_CombPitWare_Borovyanka17_C_5.4kya	0.651789	Tyumen_HG	0.118488	0.295619	0.400814	TRUE	5	TRUE
Russia_SeimaTurbino_I25555	Russia_Srubnaya+Altai_N_7.5-6kya+EHG+Mongolia_N_North+Russia_CombPitWare_Borovyanka17_C_5.4kya	0.647608	Altai_N_7.5-6kya	0.0392859	0.194924	0.201545	TRUE	5	TRUE
Russia_SeimaTurbino_I25555	Russia_Srubnaya+Altai_N_7.5-6kya+EHG+Mongolia_N_North+Russia_CombPitWare_Borovyanka17_C_5.4kya	0.647608	EHG	0.0747371	0.191963	0.389331	TRUE	5	TRUE
Russia_SeimaTurbino_I25555	Russia_Srubnaya+Altai_N_7.5-6kya+EHG+Mongolia_N_North+Russia_CombPitWare_Borovyanka17_C_5.4kya	0.647608	Mongolia_N_North	0.172557	0.0531626	3.24584	TRUE	5	TRUE
Russia_SeimaTurbino_I25555	Russia_Srubnaya+Altai_N_7.5-6kya+EHG+Mongolia_N_North+Russia_CombPitWare_Borovyanka17_C_5.4kya	0.647608	Russia_CombPitWare_Borovyanka17_C_5.4kya	0.352101	0.259053	1.35919	TRUE	5	TRUE
Russia_SeimaTurbino_I25555	Russia_Srubnaya+Altai_N_7.5-6kya+EHG+Mongolia_N_North+Russia_CombPitWare_Borovyanka17_C_5.4kya	0.647608	Russia_Srubnaya	0.361318	0.083419	4.33137	TRUE	5	TRUE
Russia_SeimaTurbino_I25555	Russia_Srubnaya+EHG+Mongolia_N_North+China_YR_MN+Russia_CombPitWare_Gladunino_C_4.7kya	0.61385	China_YR_MN	0.113065	0.126057	0.896939	TRUE	5	TRUE
Russia_SeimaTurbino_I25555	Russia_Srubnaya+EHG+Mongolia_N_North+China_YR_MN+Russia_CombPitWare_Gladunino_C_4.7kya	0.61385	EHG	0.0709637	0.176187	0.402774	TRUE	5	TRUE
Russia_SeimaTurbino_I25555	Russia_Srubnaya+EHG+Mongolia_N_North+China_YR_MN+Russia_CombPitWare_Gladunino_C_4.7kya	0.61385	Mongolia_N_North	0.125856	0.120432	1.04504	TRUE	5	TRUE
Russia_SeimaTurbino_I25555	Russia_Srubnaya+EHG+Mongolia_N_North+China_YR_MN+Russia_CombPitWare_Gladunino_C_4.7kya	0.61385	Russia_CombPitWare_Gladunino_C_4.7kya	0.456343	0.149112	3.06041	TRUE	5	TRUE
Russia_SeimaTurbino_I25555	Russia_Srubnaya+EHG+Mongolia_N_North+China_YR_MN+Russia_CombPitWare_Gladunino_C_4.7kya	0.61385	Russia_Srubnaya	0.233772	0.0677058	3.45275	TRUE	5	TRUE
Russia_SeimaTurbino_I25555	Russia_Srubnaya+Hungary_EN_HG_Koros+Mongolia_N_North+China_YR_MN+Russia_CombPitWare_Gladunino_C_4.7kya	0.598602	China_YR_MN	0.110329	0.135619	0.813522	TRUE	5	TRUE
Russia_SeimaTurbino_I25555	Russia_Srubnaya+Hungary_EN_HG_Koros+Mongolia_N_North+China_YR_MN+Russia_CombPitWare_Gladunino_C_4.7kya	0.598602	Hungary_EN_HG_Koros	0.00132813	0.137971	0.00962614	TRUE	5	TRUE
Russia_SeimaTurbino_I25555	Russia_Srubnaya+Hungary_EN_HG_Koros+Mongolia_N_North+China_YR_MN+Russia_CombPitWare_Gladunino_C_4.7kya	0.598602	Mongolia_N_North	0.125455	0.129013	0.972417	TRUE	5	TRUE
Russia_SeimaTurbino_I25555	Russia_Srubnaya+Hungary_EN_HG_Koros+Mongolia_N_North+China_YR_MN+Russia_CombPitWare_Gladunino_C_4.7kya	0.598602	Russia_CombPitWare_Gladunino_C_4.7kya	0.506963	0.0505407	10.0308	TRUE	5	TRUE
Russia_SeimaTurbino_I25555	Russia_Srubnaya+Hungary_EN_HG_Koros+Mongolia_N_North+China_YR_MN+Russia_CombPitWare_Gladunino_C_4.7kya	0.598602	Russia_Srubnaya	0.255925	0.151843	1.68546	TRUE	5	TRUE
Russia_SeimaTurbino_I25555	Russia_Srubnaya+EHG+Mongolia_N_North+Russia_Tatarka_BA+Russia_CombPitWare_Borovyanka17_C_5.4kya	0.598555	EHG	0.0271378	0.148518	0.182724	TRUE	5	TRUE
Russia_SeimaTurbino_I25555	Russia_Srubnaya+EHG+Mongolia_N_North+Russia_Tatarka_BA+Russia_CombPitWare_Borovyanka17_C_5.4kya	0.598555	Mongolia_N_North	0.175883	0.0765545	2.29749	TRUE	5	TRUE
Russia_SeimaTurbino_I25555	Russia_Srubnaya+EHG+Mongolia_N_North+Russia_Tatarka_BA+Russia_CombPitWare_Borovyanka17_C_5.4kya	0.598555	Russia_CombPitWare_Borovyanka17_C_5.4kya	0.421268	0.109206	3.85754	TRUE	5	TRUE
Russia_SeimaTurbino_I25555	Russia_Srubnaya+EHG+Mongolia_N_North+Russia_Tatarka_BA+Russia_CombPitWare_Borovyanka17_C_5.4kya	0.598555	Russia_Tatarka_BA	0.00277667	0.0652574	0.0425495	TRUE	5	TRUE
Russia_SeimaTurbino_I25555	Russia_Srubnaya+EHG+Mongolia_N_North+Russia_Tatarka_BA+Russia_CombPitWare_Borovyanka17_C_5.4kya	0.598555	Russia_Srubnaya	0.372935	0.0746172	4.99797	TRUE	5	TRUE
Russia_SeimaTurbino_I25555	Russia_Srubnaya+Altai_N_7.5-6kya+China_YR_MN+Russia_Tatarka_BA+Russia_MiddleIrtysh_Omsk_C_4.8kya	0.587172	Altai_N_7.5-6kya	0.176937	0.141264	1.25253	TRUE	5	TRUE
Russia_SeimaTurbino_I25555	Russia_Srubnaya+Altai_N_7.5-6kya+China_YR_MN+Russia_Tatarka_BA+Russia_MiddleIrtysh_Omsk_C_4.8kya	0.587172	China_YR_MN	0.146279	0.0764563	1.91324	TRUE	5	TRUE
Russia_SeimaTurbino_I25555	Russia_Srubnaya+Altai_N_7.5-6kya+China_YR_MN+Russia_Tatarka_BA+Russia_MiddleIrtysh_Omsk_C_4.8kya	0.587172	Russia_MiddleIrtysh_Omsk_C_4.8kya	0.285594	0.126005	2.26653	TRUE	5	TRUE
Russia_SeimaTurbino_I25555	Russia_Srubnaya+Altai_N_7.5-6kya+China_YR_MN+Russia_Tatarka_BA+Russia_MiddleIrtysh_Omsk_C_4.8kya	0.587172	Russia_Tatarka_BA	0.0383118	0.0500995	0.764715	TRUE	5	TRUE
Russia_SeimaTurbino_I25555	Russia_Srubnaya+Altai_N_7.5-6kya+China_YR_MN+Russia_Tatarka_BA+Russia_MiddleIrtysh_Omsk_C_4.8kya	0.587172	Russia_Srubnaya	0.352878	0.0536467	6.57781	TRUE	5	TRUE
Russia_SeimaTurbino_I25555	Russia_Srubnaya+Altai_N_7.5-6kya+BMAC+Yakutia_LNBA+Russia_CombPitWare_Gladunino_C_4.7kya	0.567103	Altai_N_7.5-6kya	0.174975	0.115103	1.52016	TRUE	5	TRUE
Russia_SeimaTurbino_I25555	Russia_Srubnaya+Altai_N_7.5-6kya+BMAC+Yakutia_LNBA+Russia_CombPitWare_Gladunino_C_4.7kya	0.567103	BMAC	0.00430065	0.0798464	0.0538616	TRUE	5	TRUE
Russia_SeimaTurbino_I25555	Russia_Srubnaya+Altai_N_7.5-6kya+BMAC+Yakutia_LNBA+Russia_CombPitWare_Gladunino_C_4.7kya	0.567103	Russia_CombPitWare_Gladunino_C_4.7kya	0.305294	0.104534	2.92052	TRUE	5	TRUE
Russia_SeimaTurbino_I25555	Russia_Srubnaya+Altai_N_7.5-6kya+BMAC+Yakutia_LNBA+Russia_CombPitWare_Gladunino_C_4.7kya	0.567103	Russia_Srubnaya	0.343827	0.104073	3.3037	TRUE	5	TRUE
Russia_SeimaTurbino_I25555	Russia_Srubnaya+Altai_N_7.5-6kya+BMAC+Yakutia_LNBA+Russia_CombPitWare_Gladunino_C_4.7kya	0.567103	Yakutia_LNBA	0.171603	0.0556458	3.08385	TRUE	5	TRUE
Russia_SeimaTurbino_I25555	Russia_Srubnaya+Altai_N_7.5-6kya+Mongolia_N_North+Russia_Tatarka_BA+Russia_CombPitWare_Borovyanka17_C_5.4kya	0.563199	Altai_N_7.5-6kya	0.0278192	0.166978	0.166604	TRUE	5	TRUE
Russia_SeimaTurbino_I25555	Russia_Srubnaya+Altai_N_7.5-6kya+Mongolia_N_North+Russia_Tatarka_BA+Russia_CombPitWare_Borovyanka17_C_5.4kya	0.563199	Mongolia_N_North	0.169356	0.0862246	1.96412	TRUE	5	TRUE
Russia_SeimaTurbino_I25555	Russia_Srubnaya+Altai_N_7.5-6kya+Mongolia_N_North+Russia_Tatarka_BA+Russia_CombPitWare_Borovyanka17_C_5.4kya	0.563199	Russia_CombPitWare_Borovyanka17_C_5.4kya	0.407814	0.147616	2.76268	TRUE	5	TRUE
Russia_SeimaTurbino_I25555	Russia_Srubnaya+Altai_N_7.5-6kya+Mongolia_N_North+Russia_Tatarka_BA+Russia_CombPitWare_Borovyanka17_C_5.4kya	0.563199	Russia_Tatarka_BA	0.00659472	0.0661436	0.099703	TRUE	5	TRUE
Russia_SeimaTurbino_I25555	Russia_Srubnaya+Altai_N_7.5-6kya+Mongolia_N_North+Russia_Tatarka_BA+Russia_CombPitWare_Borovyanka17_C_5.4kya	0.563199	Russia_Srubnaya	0.388416	0.0380243	10.2149	TRUE	5	TRUE
Russia_SeimaTurbino_I25555	Russia_Srubnaya+Altai_N_7.5-6kya+China_YR_MN+Russia_Tatarka_BA+Russia_Ural_Kulmetovo_C_6.0-6.1kya	0.561896	Altai_N_7.5-6kya	0.218818	0.104045	2.10312	TRUE	5	TRUE
Russia_SeimaTurbino_I25555	Russia_Srubnaya+Altai_N_7.5-6kya+China_YR_MN+Russia_Tatarka_BA+Russia_Ural_Kulmetovo_C_6.0-6.1kya	0.561896	China_YR_MN	0.137202	0.0675335	2.03161	TRUE	5	TRUE
Russia_SeimaTurbino_I25555	Russia_Srubnaya+Altai_N_7.5-6kya+China_YR_MN+Russia_Tatarka_BA+Russia_Ural_Kulmetovo_C_6.0-6.1kya	0.561896	Russia_Ural_Kulmetovo_C_6.0-6.1kya	0.270325	0.0984199	2.74665	TRUE	5	TRUE
Russia_SeimaTurbino_I25555	Russia_Srubnaya+Altai_N_7.5-6kya+China_YR_MN+Russia_Tatarka_BA+Russia_Ural_Kulmetovo_C_6.0-6.1kya	0.561896	Russia_Tatarka_BA	0.0423026	0.0503797	0.839676	TRUE	5	TRUE
Russia_SeimaTurbino_I25555	Russia_Srubnaya+Altai_N_7.5-6kya+China_YR_MN+Russia_Tatarka_BA+Russia_Ural_Kulmetovo_C_6.0-6.1kya	0.561896	Russia_Srubnaya	0.331352	0.0543165	6.10039	TRUE	5	TRUE
Russia_SeimaTurbino_I25555	Russia_Srubnaya+Altai_N_7.5-6kya+BMAC+China_YR_MN+Russia_Ural_Kulmetovo_C_6.0-6.1kya	0.523953	Altai_N_7.5-6kya	0.224562	0.0921293	2.43747	TRUE	5	TRUE
Russia_SeimaTurbino_I25555	Russia_Srubnaya+Altai_N_7.5-6kya+BMAC+China_YR_MN+Russia_Ural_Kulmetovo_C_6.0-6.1kya	0.523953	BMAC	0.00322475	0.080228	0.0401948	TRUE	5	TRUE
Russia_SeimaTurbino_I25555	Russia_Srubnaya+Altai_N_7.5-6kya+BMAC+China_YR_MN+Russia_Ural_Kulmetovo_C_6.0-6.1kya	0.523953	China_YR_MN	0.175207	0.0477775	3.66715	TRUE	5	TRUE
Russia_SeimaTurbino_I25555	Russia_Srubnaya+Altai_N_7.5-6kya+BMAC+China_YR_MN+Russia_Ural_Kulmetovo_C_6.0-6.1kya	0.523953	Russia_Ural_Kulmetovo_C_6.0-6.1kya	0.270141	0.089499	3.01837	TRUE	5	TRUE
Russia_SeimaTurbino_I25555	Russia_Srubnaya+Altai_N_7.5-6kya+BMAC+China_YR_MN+Russia_Ural_Kulmetovo_C_6.0-6.1kya	0.523953	Russia_Srubnaya	0.326865	0.106613	3.0659	TRUE	5	TRUE
Russia_SeimaTurbino_I25555	Russia_Srubnaya+Altai_N_7.5-6kya+Mongolia_N_North+China_YR_MN+Russia_Tobol_Boborykino_LN_6.2kya	0.51814	Altai_N_7.5-6kya	0.164425	0.118682	1.38543	TRUE	5	TRUE
Russia_SeimaTurbino_I25555	Russia_Srubnaya+Altai_N_7.5-6kya+Mongolia_N_North+China_YR_MN+Russia_Tobol_Boborykino_LN_6.2kya	0.51814	China_YR_MN	0.111042	0.119192	0.931627	TRUE	5	TRUE
Russia_SeimaTurbino_I25555	Russia_Srubnaya+Altai_N_7.5-6kya+Mongolia_N_North+China_YR_MN+Russia_Tobol_Boborykino_LN_6.2kya	0.51814	Mongolia_N_North	0.0978823	0.116899	0.837321	TRUE	5	TRUE
Russia_SeimaTurbino_I25555	Russia_Srubnaya+Altai_N_7.5-6kya+Mongolia_N_North+China_YR_MN+Russia_Tobol_Boborykino_LN_6.2kya	0.51814	Russia_Tobol_Boborykino_LN_6.2kya	0.31682	0.111238	2.84813	TRUE	5	TRUE
Russia_SeimaTurbino_I25555	Russia_Srubnaya+Altai_N_7.5-6kya+Mongolia_N_North+China_YR_MN+Russia_Tobol_Boborykino_LN_6.2kya	0.51814	Russia_Srubnaya	0.30983	0.0606517	5.10835	TRUE	5	TRUE
Russia_SeimaTurbino_I25555	Russia_Srubnaya+Altai_N_7.5-6kya+Russia_Tatarka_BA+Yakutia_LNBA+Russia_CombPitWare_Borovyanka17_C_5.4kya	0.477819	Altai_N_7.5-6kya	0.0930354	0.180767	0.51467	TRUE	5	TRUE
Russia_SeimaTurbino_I25555	Russia_Srubnaya+Altai_N_7.5-6kya+Russia_Tatarka_BA+Yakutia_LNBA+Russia_CombPitWare_Borovyanka17_C_5.4kya	0.477819	Russia_CombPitWare_Borovyanka17_C_5.4kya	0.339311	0.15285	2.21989	TRUE	5	TRUE
Russia_SeimaTurbino_I25555	Russia_Srubnaya+Altai_N_7.5-6kya+Russia_Tatarka_BA+Yakutia_LNBA+Russia_CombPitWare_Borovyanka17_C_5.4kya	0.477819	Russia_Tatarka_BA	0.029453	0.32485	0.0906664	TRUE	5	TRUE
Russia_SeimaTurbino_I25555	Russia_Srubnaya+Altai_N_7.5-6kya+Russia_Tatarka_BA+Yakutia_LNBA+Russia_CombPitWare_Borovyanka17_C_5.4kya	0.477819	Russia_Srubnaya	0.408592	0.037432	10.9156	TRUE	5	TRUE
Russia_SeimaTurbino_I25555	Russia_Srubnaya+Altai_N_7.5-6kya+Russia_Tatarka_BA+Yakutia_LNBA+Russia_CombPitWare_Borovyanka17_C_5.4kya	0.477819	Yakutia_LNBA	0.129609	0.325369	0.398344	TRUE	5	TRUE
Russia_SeimaTurbino_I25555	Russia_Srubnaya+Altai_N_7.5-6kya+BMAC+Yakutia_LNBA+Russia_MiddleIrtysh_Omsk_C_4.8kya	0.423477	Altai_N_7.5-6kya	0.227249	0.108052	2.10314	TRUE	5	TRUE
Russia_SeimaTurbino_I25555	Russia_Srubnaya+Altai_N_7.5-6kya+BMAC+Yakutia_LNBA+Russia_MiddleIrtysh_Omsk_C_4.8kya	0.423477	BMAC	0.0339442	0.0802192	0.423143	TRUE	5	TRUE
Russia_SeimaTurbino_I25555	Russia_Srubnaya+Altai_N_7.5-6kya+BMAC+Yakutia_LNBA+Russia_MiddleIrtysh_Omsk_C_4.8kya	0.423477	Russia_MiddleIrtysh_Omsk_C_4.8kya	0.22641	0.0891791	2.53882	TRUE	5	TRUE
Russia_SeimaTurbino_I25555	Russia_Srubnaya+Altai_N_7.5-6kya+BMAC+Yakutia_LNBA+Russia_MiddleIrtysh_Omsk_C_4.8kya	0.423477	Russia_Srubnaya	0.361347	0.103842	3.47977	TRUE	5	TRUE
Russia_SeimaTurbino_I25555	Russia_Srubnaya+Altai_N_7.5-6kya+BMAC+Yakutia_LNBA+Russia_MiddleIrtysh_Omsk_C_4.8kya	0.423477	Yakutia_LNBA	0.151051	0.053115	2.84384	TRUE	5	TRUE
Russia_SeimaTurbino_I25555	Russia_Srubnaya+BMAC+EHG+Yakutia_LNBA+Russia_CombPitWare_Borovyanka17_C_5.4kya	0.409911	BMAC	0.0361897	0.0831522	0.435222	TRUE	5	TRUE
Russia_SeimaTurbino_I25555	Russia_Srubnaya+BMAC+EHG+Yakutia_LNBA+Russia_CombPitWare_Borovyanka17_C_5.4kya	0.409911	EHG	0.031171	0.161812	0.192636	TRUE	5	TRUE
Russia_SeimaTurbino_I25555	Russia_Srubnaya+BMAC+EHG+Yakutia_LNBA+Russia_CombPitWare_Borovyanka17_C_5.4kya	0.409911	Russia_CombPitWare_Borovyanka17_C_5.4kya	0.408768	0.118608	3.44639	TRUE	5	TRUE
Russia_SeimaTurbino_I25555	Russia_Srubnaya+BMAC+EHG+Yakutia_LNBA+Russia_CombPitWare_Borovyanka17_C_5.4kya	0.409911	Russia_Srubnaya	0.351412	0.14115	2.48964	TRUE	5	TRUE
Russia_SeimaTurbino_I25555	Russia_Srubnaya+BMAC+EHG+Yakutia_LNBA+Russia_CombPitWare_Borovyanka17_C_5.4kya	0.409911	Yakutia_LNBA	0.172459	0.0379892	4.53968	TRUE	5	TRUE
Russia_SeimaTurbino_I25555	Russia_Srubnaya+Altai_N_7.5-6kya+BMAC+Russia_Tatarka_BA+Russia_MiddleIrtysh_Omsk_C_4.8kya	0.386751	Altai_N_7.5-6kya	0.294499	0.0905598	3.25199	TRUE	5	TRUE
Russia_SeimaTurbino_I25555	Russia_Srubnaya+Altai_N_7.5-6kya+BMAC+Russia_Tatarka_BA+Russia_MiddleIrtysh_Omsk_C_4.8kya	0.386751	BMAC	0.0410387	0.0787311	0.521252	TRUE	5	TRUE
Russia_SeimaTurbino_I25555	Russia_Srubnaya+Altai_N_7.5-6kya+BMAC+Russia_Tatarka_BA+Russia_MiddleIrtysh_Omsk_C_4.8kya	0.386751	Russia_MiddleIrtysh_Omsk_C_4.8kya	0.186826	0.0821728	2.27358	TRUE	5	TRUE
Russia_SeimaTurbino_I25555	Russia_Srubnaya+Altai_N_7.5-6kya+BMAC+Russia_Tatarka_BA+Russia_MiddleIrtysh_Omsk_C_4.8kya	0.386751	Russia_Tatarka_BA	0.109236	0.0360221	3.03247	TRUE	5	TRUE
Russia_SeimaTurbino_I25555	Russia_Srubnaya+Altai_N_7.5-6kya+BMAC+Russia_Tatarka_BA+Russia_MiddleIrtysh_Omsk_C_4.8kya	0.386751	Russia_Srubnaya	0.3684	0.102581	3.5913	TRUE	5	TRUE
Russia_SeimaTurbino_I25555	Russia_Srubnaya+Altai_N_7.5-6kya+Russia_Tatarka_BA+Yakutia_LNBA+Russia_Tobol_Boborykino_LN_6.2kya	0.380059	Altai_N_7.5-6kya	0.24997	0.132432	1.88754	TRUE	5	TRUE
Russia_SeimaTurbino_I25555	Russia_Srubnaya+Altai_N_7.5-6kya+Russia_Tatarka_BA+Yakutia_LNBA+Russia_Tobol_Boborykino_LN_6.2kya	0.380059	Russia_Tobol_Boborykino_LN_6.2kya	0.216112	0.112395	1.92279	TRUE	5	TRUE
Russia_SeimaTurbino_I25555	Russia_Srubnaya+Altai_N_7.5-6kya+Russia_Tatarka_BA+Yakutia_LNBA+Russia_Tobol_Boborykino_LN_6.2kya	0.380059	Russia_Tatarka_BA	0.0976722	0.637609	0.153185	TRUE	5	TRUE
Russia_SeimaTurbino_I25555	Russia_Srubnaya+Altai_N_7.5-6kya+Russia_Tatarka_BA+Yakutia_LNBA+Russia_Tobol_Boborykino_LN_6.2kya	0.380059	Russia_Srubnaya	0.371375	0.0559009	6.64345	TRUE	5	TRUE
Russia_SeimaTurbino_I25555	Russia_Srubnaya+Altai_N_7.5-6kya+Russia_Tatarka_BA+Yakutia_LNBA+Russia_Tobol_Boborykino_LN_6.2kya	0.380059	Yakutia_LNBA	0.0648714	0.628268	0.103254	TRUE	5	TRUE
Russia_SeimaTurbino_I25555	Russia_Srubnaya+BMAC+Russia_Tatarka_BA+Yakutia_LNBA+Russia_CombPitWare_Borovyanka17_C_5.4kya	0.365496	BMAC	0.0403562	0.0779758	0.517547	TRUE	5	TRUE
Russia_SeimaTurbino_I25555	Russia_Srubnaya+BMAC+Russia_Tatarka_BA+Yakutia_LNBA+Russia_CombPitWare_Borovyanka17_C_5.4kya	0.365496	Russia_CombPitWare_Borovyanka17_C_5.4kya	0.414237	0.045082	9.18854	TRUE	5	TRUE
Russia_SeimaTurbino_I25555	Russia_Srubnaya+BMAC+Russia_Tatarka_BA+Yakutia_LNBA+Russia_CombPitWare_Borovyanka17_C_5.4kya	0.365496	Russia_Tatarka_BA	0.0485954	0.218386	0.22252	TRUE	5	TRUE
Russia_SeimaTurbino_I25555	Russia_Srubnaya+BMAC+Russia_Tatarka_BA+Yakutia_LNBA+Russia_CombPitWare_Borovyanka17_C_5.4kya	0.365496	Russia_Srubnaya	0.357822	0.0948308	3.77327	TRUE	5	TRUE
Russia_SeimaTurbino_I25555	Russia_Srubnaya+BMAC+Russia_Tatarka_BA+Yakutia_LNBA+Russia_CombPitWare_Borovyanka17_C_5.4kya	0.365496	Yakutia_LNBA	0.138989	0.217427	0.639245	TRUE	5	TRUE
Russia_SeimaTurbino_I25555	Russia_Srubnaya+Altai_N_7.5-6kya+BMAC+Russia_Tatarka_BA+Russia_Tobol_Boborykino_LN_6.2kya	0.292337	Altai_N_7.5-6kya	0.329248	0.08985	3.66442	TRUE	5	TRUE
Russia_SeimaTurbino_I25555	Russia_Srubnaya+Altai_N_7.5-6kya+BMAC+Russia_Tatarka_BA+Russia_Tobol_Boborykino_LN_6.2kya	0.292337	BMAC	0.0325099	0.079295	0.409986	TRUE	5	TRUE
Russia_SeimaTurbino_I25555	Russia_Srubnaya+Altai_N_7.5-6kya+BMAC+Russia_Tatarka_BA+Russia_Tobol_Boborykino_LN_6.2kya	0.292337	Russia_Tobol_Boborykino_LN_6.2kya	0.166279	0.0902985	1.84144	TRUE	5	TRUE
Russia_SeimaTurbino_I25555	Russia_Srubnaya+Altai_N_7.5-6kya+BMAC+Russia_Tatarka_BA+Russia_Tobol_Boborykino_LN_6.2kya	0.292337	Russia_Tatarka_BA	0.106424	0.0386533	2.75331	TRUE	5	TRUE
Russia_SeimaTurbino_I25555	Russia_Srubnaya+Altai_N_7.5-6kya+BMAC+Russia_Tatarka_BA+Russia_Tobol_Boborykino_LN_6.2kya	0.292337	Russia_Srubnaya	0.365538	0.111085	3.29063	TRUE	5	TRUE
Russia_SeimaTurbino_I25555	Russia_Srubnaya+BMAC+Russia_Tatarka_BA+Yakutia_LNBA+Russia_MiddleIrtysh_Omsk_C_4.8kya	0.128976	BMAC	0.0413899	0.0825037	0.501673	TRUE	5	TRUE
Russia_SeimaTurbino_I25555	Russia_Srubnaya+BMAC+Russia_Tatarka_BA+Yakutia_LNBA+Russia_MiddleIrtysh_Omsk_C_4.8kya	0.128976	Russia_MiddleIrtysh_Omsk_C_4.8kya	0.391741	0.0453555	8.63712	TRUE	5	TRUE
Russia_SeimaTurbino_I25555	Russia_Srubnaya+BMAC+Russia_Tatarka_BA+Yakutia_LNBA+Russia_MiddleIrtysh_Omsk_C_4.8kya	0.128976	Russia_Tatarka_BA	0.102444	0.269542	0.380066	TRUE	5	TRUE
Russia_SeimaTurbino_I25555	Russia_Srubnaya+BMAC+Russia_Tatarka_BA+Yakutia_LNBA+Russia_MiddleIrtysh_Omsk_C_4.8kya	0.128976	Russia_Srubnaya	0.310482	0.105052	2.95551	TRUE	5	TRUE
Russia_SeimaTurbino_I25555	Russia_Srubnaya+BMAC+Russia_Tatarka_BA+Yakutia_LNBA+Russia_MiddleIrtysh_Omsk_C_4.8kya	0.128976	Yakutia_LNBA	0.153943	0.269101	0.572065	TRUE	5	TRUE
Russia_SeimaTurbino_I25555	Russia_Srubnaya+BMAC+Mongolia_N_North+China_YR_MN+Russia_Tobol_Boborykino_LN_6.2kya	0.111058	BMAC	0.0110309	0.0810094	0.136168	TRUE	5	TRUE
Russia_SeimaTurbino_I25555	Russia_Srubnaya+BMAC+Mongolia_N_North+China_YR_MN+Russia_Tobol_Boborykino_LN_6.2kya	0.111058	China_YR_MN	0.154774	0.106384	1.45487	TRUE	5	TRUE
Russia_SeimaTurbino_I25555	Russia_Srubnaya+BMAC+Mongolia_N_North+China_YR_MN+Russia_Tobol_Boborykino_LN_6.2kya	0.111058	Mongolia_N_North	0.129054	0.100764	1.28075	TRUE	5	TRUE
Russia_SeimaTurbino_I25555	Russia_Srubnaya+BMAC+Mongolia_N_North+China_YR_MN+Russia_Tobol_Boborykino_LN_6.2kya	0.111058	Russia_Tobol_Boborykino_LN_6.2kya	0.46534	0.0487573	9.54401	TRUE	5	TRUE
Russia_SeimaTurbino_I25555	Russia_Srubnaya+BMAC+Mongolia_N_North+China_YR_MN+Russia_Tobol_Boborykino_LN_6.2kya	0.111058	Russia_Srubnaya	0.239802	0.108567	2.20879	TRUE	5	TRUE
Russia_SeimaTurbino_I25555	Russia_Srubnaya+Tyumen_HG+BMAC+Russia_Tatarka_BA+Russia_Ural_Kulmetovo_C_6.0-6.1kya	0.0836658	BMAC	0.0176867	0.0912751	0.193773	TRUE	5	TRUE
Russia_SeimaTurbino_I25555	Russia_Srubnaya+Tyumen_HG+BMAC+Russia_Tatarka_BA+Russia_Ural_Kulmetovo_C_6.0-6.1kya	0.0836658	Russia_Ural_Kulmetovo_C_6.0-6.1kya	0.108327	0.480485	0.225454	TRUE	5	TRUE
Russia_SeimaTurbino_I25555	Russia_Srubnaya+Tyumen_HG+BMAC+Russia_Tatarka_BA+Russia_Ural_Kulmetovo_C_6.0-6.1kya	0.0836658	Russia_Tatarka_BA	0.186017	0.0235194	7.90908	TRUE	5	TRUE
Russia_SeimaTurbino_I25555	Russia_Srubnaya+Tyumen_HG+BMAC+Russia_Tatarka_BA+Russia_Ural_Kulmetovo_C_6.0-6.1kya	0.0836658	Russia_Srubnaya	0.317268	0.177385	1.78858	TRUE	5	TRUE
Russia_SeimaTurbino_I25555	Russia_Srubnaya+Tyumen_HG+BMAC+Russia_Tatarka_BA+Russia_Ural_Kulmetovo_C_6.0-6.1kya	0.0836658	Tyumen_HG	0.370701	0.391283	0.9474	TRUE	5	TRUE
Russia_SeimaTurbino_I25555	Russia_Srubnaya+BMAC+China_YR_MN+Yakutia_LNBA+Russia_Tobol_Boborykino_LN_6.2kya	0.083216	BMAC	0.0121095	0.092205	0.131332	TRUE	5	TRUE
Russia_SeimaTurbino_I25555	Russia_Srubnaya+BMAC+China_YR_MN+Yakutia_LNBA+Russia_Tobol_Boborykino_LN_6.2kya	0.083216	China_YR_MN	0.222622	0.100018	2.22583	TRUE	5	TRUE
Russia_SeimaTurbino_I25555	Russia_Srubnaya+BMAC+China_YR_MN+Yakutia_LNBA+Russia_Tobol_Boborykino_LN_6.2kya	0.083216	Russia_Tobol_Boborykino_LN_6.2kya	0.471642	0.0510443	9.23985	TRUE	5	TRUE
Russia_SeimaTurbino_I25555	Russia_Srubnaya+BMAC+China_YR_MN+Yakutia_LNBA+Russia_Tobol_Boborykino_LN_6.2kya	0.083216	Russia_Srubnaya	0.2302	0.110769	2.0782	TRUE	5	TRUE
Russia_SeimaTurbino_I25555	Russia_Srubnaya+BMAC+China_YR_MN+Yakutia_LNBA+Russia_Tobol_Boborykino_LN_6.2kya	0.083216	Yakutia_LNBA	0.0634256	0.102351	0.619689	TRUE	5	TRUE
Russia_SeimaTurbino_I25555	Russia_Srubnaya+BMAC+Hungary_EN_HG_Koros+Russia_Tatarka_BA+Russia_CombPitWare_Gladunino_C_4.7kya	0.0643663	BMAC	0.0341911	0.133912	0.255325	TRUE	5	TRUE
Russia_SeimaTurbino_I25555	Russia_Srubnaya+BMAC+Hungary_EN_HG_Koros+Russia_Tatarka_BA+Russia_CombPitWare_Gladunino_C_4.7kya	0.0643663	Hungary_EN_HG_Koros	0.0214018	0.229459	0.0932706	TRUE	5	TRUE
Russia_SeimaTurbino_I25555	Russia_Srubnaya+BMAC+Hungary_EN_HG_Koros+Russia_Tatarka_BA+Russia_CombPitWare_Gladunino_C_4.7kya	0.0643663	Russia_CombPitWare_Gladunino_C_4.7kya	0.501987	0.0667764	7.51743	TRUE	5	TRUE
Russia_SeimaTurbino_I25555	Russia_Srubnaya+BMAC+Hungary_EN_HG_Koros+Russia_Tatarka_BA+Russia_CombPitWare_Gladunino_C_4.7kya	0.0643663	Russia_Tatarka_BA	0.185737	0.0224117	8.28748	TRUE	5	TRUE
Russia_SeimaTurbino_I25555	Russia_Srubnaya+BMAC+Hungary_EN_HG_Koros+Russia_Tatarka_BA+Russia_CombPitWare_Gladunino_C_4.7kya	0.0643663	Russia_Srubnaya	0.256683	0.38159	0.672667	TRUE	5	TRUE
Russia_SeimaTurbino_I25555	Russia_Srubnaya+BMAC+Russia_Tatarka_BA+Yakutia_LNBA+Russia_Tobol_Boborykino_LN_6.2kya	0.0545835	BMAC	0.0278393	0.0832768	0.334299	TRUE	5	TRUE
Russia_SeimaTurbino_I25555	Russia_Srubnaya+BMAC+Russia_Tatarka_BA+Yakutia_LNBA+Russia_Tobol_Boborykino_LN_6.2kya	0.0545835	Russia_Tobol_Boborykino_LN_6.2kya	0.418528	0.0505661	8.27685	TRUE	5	TRUE
Russia_SeimaTurbino_I25555	Russia_Srubnaya+BMAC+Russia_Tatarka_BA+Yakutia_LNBA+Russia_Tobol_Boborykino_LN_6.2kya	0.0545835	Russia_Tatarka_BA	0.264155	0.329343	0.802066	TRUE	5	TRUE
Russia_SeimaTurbino_I25555	Russia_Srubnaya+BMAC+Russia_Tatarka_BA+Yakutia_LNBA+Russia_Tobol_Boborykino_LN_6.2kya	0.0545835	Russia_Srubnaya	0.26941	0.112274	2.39957	TRUE	5	TRUE
Russia_SeimaTurbino_I25555	Russia_Srubnaya+BMAC+Russia_Tatarka_BA+Yakutia_LNBA+Russia_Tobol_Boborykino_LN_6.2kya	0.0545835	Yakutia_LNBA	0.0200676	0.330331	0.0607499	TRUE	5	TRUE
Russia_SeimaTurbino_I25555	Russia_Srubnaya+Tyumen_HG+EHG+Mongolia_N_North+China_YR_MN+Russia_CombPitWare_Gladunino_C_4.7kya	0.604573	China_YR_MN	0.123395	0.110867	1.113	TRUE	6	TRUE
Russia_SeimaTurbino_I25555	Russia_Srubnaya+Tyumen_HG+EHG+Mongolia_N_North+China_YR_MN+Russia_CombPitWare_Gladunino_C_4.7kya	0.604573	EHG	0.170433	0.234292	0.727436	TRUE	6	TRUE
Russia_SeimaTurbino_I25555	Russia_Srubnaya+Tyumen_HG+EHG+Mongolia_N_North+China_YR_MN+Russia_CombPitWare_Gladunino_C_4.7kya	0.604573	Mongolia_N_North	0.104299	0.108487	0.961394	TRUE	6	TRUE
Russia_SeimaTurbino_I25555	Russia_Srubnaya+Tyumen_HG+EHG+Mongolia_N_North+China_YR_MN+Russia_CombPitWare_Gladunino_C_4.7kya	0.604573	Russia_CombPitWare_Gladunino_C_4.7kya	0.398972	0.251053	1.58919	TRUE	6	TRUE
Russia_SeimaTurbino_I25555	Russia_Srubnaya+Tyumen_HG+EHG+Mongolia_N_North+China_YR_MN+Russia_CombPitWare_Gladunino_C_4.7kya	0.604573	Russia_Srubnaya	0.178746	0.121858	1.46683	TRUE	6	TRUE
Russia_SeimaTurbino_I25555	Russia_Srubnaya+Tyumen_HG+EHG+Mongolia_N_North+China_YR_MN+Russia_CombPitWare_Gladunino_C_4.7kya	0.604573	Tyumen_HG	0.0241565	0.295597	0.0817211	TRUE	6	TRUE
Russia_SeimaTurbino_I25555	Russia_Srubnaya+Altai_N_7.5-6kya+EHG+China_YR_MN+Yakutia_LNBA+Russia_CombPitWare_Gladunino_C_4.7kya	0.529693	Altai_N_7.5-6kya	0.164581	0.11724	1.4038	TRUE	6	TRUE
Russia_SeimaTurbino_I25555	Russia_Srubnaya+Altai_N_7.5-6kya+EHG+China_YR_MN+Yakutia_LNBA+Russia_CombPitWare_Gladunino_C_4.7kya	0.529693	China_YR_MN	0.149337	0.089289	1.67252	TRUE	6	TRUE
Russia_SeimaTurbino_I25555	Russia_Srubnaya+Altai_N_7.5-6kya+EHG+China_YR_MN+Yakutia_LNBA+Russia_CombPitWare_Gladunino_C_4.7kya	0.529693	EHG	0.094911	0.140704	0.674542	TRUE	6	TRUE
Russia_SeimaTurbino_I25555	Russia_Srubnaya+Altai_N_7.5-6kya+EHG+China_YR_MN+Yakutia_LNBA+Russia_CombPitWare_Gladunino_C_4.7kya	0.529693	Russia_CombPitWare_Gladunino_C_4.7kya	0.272898	0.135303	2.01694	TRUE	6	TRUE
Russia_SeimaTurbino_I25555	Russia_Srubnaya+Altai_N_7.5-6kya+EHG+China_YR_MN+Yakutia_LNBA+Russia_CombPitWare_Gladunino_C_4.7kya	0.529693	Russia_Srubnaya	0.282393	0.0714002	3.95508	TRUE	6	TRUE
Russia_SeimaTurbino_I25555	Russia_Srubnaya+Altai_N_7.5-6kya+EHG+China_YR_MN+Yakutia_LNBA+Russia_CombPitWare_Gladunino_C_4.7kya	0.529693	Yakutia_LNBA	0.0358797	0.104309	0.343976	TRUE	6	TRUE
Russia_SeimaTurbino_I25555	Russia_Srubnaya+Altai_N_7.5-6kya+EHG+Mongolia_N_North+China_YR_MN+Russia_MiddleIrtysh_Omsk_C_4.8kya	0.467475	Altai_N_7.5-6kya	0.166628	0.104847	1.58926	TRUE	6	TRUE
Russia_SeimaTurbino_I25555	Russia_Srubnaya+Altai_N_7.5-6kya+EHG+Mongolia_N_North+China_YR_MN+Russia_MiddleIrtysh_Omsk_C_4.8kya	0.467475	China_YR_MN	0.124782	0.106633	1.1702	TRUE	6	TRUE
Russia_SeimaTurbino_I25555	Russia_Srubnaya+Altai_N_7.5-6kya+EHG+Mongolia_N_North+China_YR_MN+Russia_MiddleIrtysh_Omsk_C_4.8kya	0.467475	EHG	0.0431173	0.186637	0.231022	TRUE	6	TRUE
Russia_SeimaTurbino_I25555	Russia_Srubnaya+Altai_N_7.5-6kya+EHG+Mongolia_N_North+China_YR_MN+Russia_MiddleIrtysh_Omsk_C_4.8kya	0.467475	Mongolia_N_North	0.0667727	0.109329	0.610751	TRUE	6	TRUE
Russia_SeimaTurbino_I25555	Russia_Srubnaya+Altai_N_7.5-6kya+EHG+Mongolia_N_North+China_YR_MN+Russia_MiddleIrtysh_Omsk_C_4.8kya	0.467475	Russia_MiddleIrtysh_Omsk_C_4.8kya	0.263058	0.155699	1.68953	TRUE	6	TRUE
Russia_SeimaTurbino_I25555	Russia_Srubnaya+Altai_N_7.5-6kya+EHG+Mongolia_N_North+China_YR_MN+Russia_MiddleIrtysh_Omsk_C_4.8kya	0.467475	Russia_Srubnaya	0.335642	0.0745314	4.50336	TRUE	6	TRUE
Russia_SeimaTurbino_I25555	Russia_Srubnaya+Altai_N_7.5-6kya+Tyumen_HG+Mongolia_N_North+Russia_Tatarka_BA+Russia_Ural_Kulmetovo_C_6.0-6.1kya	0.443897	Altai_N_7.5-6kya	0.206826	0.136959	1.51013	TRUE	6	TRUE
Russia_SeimaTurbino_I25555	Russia_Srubnaya+Altai_N_7.5-6kya+Tyumen_HG+Mongolia_N_North+Russia_Tatarka_BA+Russia_Ural_Kulmetovo_C_6.0-6.1kya	0.443897	Mongolia_N_North	0.170717	0.0841452	2.02884	TRUE	6	TRUE
Russia_SeimaTurbino_I25555	Russia_Srubnaya+Altai_N_7.5-6kya+Tyumen_HG+Mongolia_N_North+Russia_Tatarka_BA+Russia_Ural_Kulmetovo_C_6.0-6.1kya	0.443897	Russia_Ural_Kulmetovo_C_6.0-6.1kya	0.27225	0.249009	1.09334	TRUE	6	TRUE
Russia_SeimaTurbino_I25555	Russia_Srubnaya+Altai_N_7.5-6kya+Tyumen_HG+Mongolia_N_North+Russia_Tatarka_BA+Russia_Ural_Kulmetovo_C_6.0-6.1kya	0.443897	Russia_Tatarka_BA	0.00721853	0.0649001	0.111225	TRUE	6	TRUE
Russia_SeimaTurbino_I25555	Russia_Srubnaya+Altai_N_7.5-6kya+Tyumen_HG+Mongolia_N_North+Russia_Tatarka_BA+Russia_Ural_Kulmetovo_C_6.0-6.1kya	0.443897	Russia_Srubnaya	0.337706	0.0713476	4.73326	TRUE	6	TRUE
Russia_SeimaTurbino_I25555	Russia_Srubnaya+Altai_N_7.5-6kya+Tyumen_HG+Mongolia_N_North+Russia_Tatarka_BA+Russia_Ural_Kulmetovo_C_6.0-6.1kya	0.443897	Tyumen_HG	0.00528165	0.24838	0.0212644	TRUE	6	TRUE
Russia_SeimaTurbino_I25555	Russia_Srubnaya+Altai_N_7.5-6kya+Tyumen_HG+Mongolia_N_North+Russia_Tatarka_BA+Russia_MiddleIrtysh_Omsk_C_4.8kya	0.427746	Altai_N_7.5-6kya	0.187544	0.136001	1.37899	TRUE	6	TRUE
Russia_SeimaTurbino_I25555	Russia_Srubnaya+Altai_N_7.5-6kya+Tyumen_HG+Mongolia_N_North+Russia_Tatarka_BA+Russia_MiddleIrtysh_Omsk_C_4.8kya	0.427746	Mongolia_N_North	0.164763	0.0836206	1.97036	TRUE	6	TRUE
Russia_SeimaTurbino_I25555	Russia_Srubnaya+Altai_N_7.5-6kya+Tyumen_HG+Mongolia_N_North+Russia_Tatarka_BA+Russia_MiddleIrtysh_Omsk_C_4.8kya	0.427746	Russia_MiddleIrtysh_Omsk_C_4.8kya	0.189302	0.232799	0.813156	TRUE	6	TRUE
Russia_SeimaTurbino_I25555	Russia_Srubnaya+Altai_N_7.5-6kya+Tyumen_HG+Mongolia_N_North+Russia_Tatarka_BA+Russia_MiddleIrtysh_Omsk_C_4.8kya	0.427746	Russia_Tatarka_BA	0.0100857	0.0643007	0.156852	TRUE	6	TRUE
Russia_SeimaTurbino_I25555	Russia_Srubnaya+Altai_N_7.5-6kya+Tyumen_HG+Mongolia_N_North+Russia_Tatarka_BA+Russia_MiddleIrtysh_Omsk_C_4.8kya	0.427746	Russia_Srubnaya	0.37333	0.0552497	6.75715	TRUE	6	TRUE
Russia_SeimaTurbino_I25555	Russia_Srubnaya+Altai_N_7.5-6kya+Tyumen_HG+Mongolia_N_North+Russia_Tatarka_BA+Russia_MiddleIrtysh_Omsk_C_4.8kya	0.427746	Tyumen_HG	0.0749756	0.247667	0.302728	TRUE	6	TRUE
Russia_SeimaTurbino_I25555	Russia_Srubnaya+Altai_N_7.5-6kya+BMAC+EHG+China_YR_MN+Russia_MiddleIrtysh_Omsk_C_4.8kya	0.403111	Altai_N_7.5-6kya	0.176118	0.090584	1.94426	TRUE	6	TRUE
Russia_SeimaTurbino_I25555	Russia_Srubnaya+Altai_N_7.5-6kya+BMAC+EHG+China_YR_MN+Russia_MiddleIrtysh_Omsk_C_4.8kya	0.403111	BMAC	0.0235724	0.0770465	0.305951	TRUE	6	TRUE
Russia_SeimaTurbino_I25555	Russia_Srubnaya+Altai_N_7.5-6kya+BMAC+EHG+China_YR_MN+Russia_MiddleIrtysh_Omsk_C_4.8kya	0.403111	China_YR_MN	0.184131	0.0427107	4.31113	TRUE	6	TRUE
Russia_SeimaTurbino_I25555	Russia_Srubnaya+Altai_N_7.5-6kya+BMAC+EHG+China_YR_MN+Russia_MiddleIrtysh_Omsk_C_4.8kya	0.403111	EHG	0.101313	0.127931	0.791931	TRUE	6	TRUE
Russia_SeimaTurbino_I25555	Russia_Srubnaya+Altai_N_7.5-6kya+BMAC+EHG+China_YR_MN+Russia_MiddleIrtysh_Omsk_C_4.8kya	0.403111	Russia_MiddleIrtysh_Omsk_C_4.8kya	0.22644	0.126188	1.79447	TRUE	6	TRUE
Russia_SeimaTurbino_I25555	Russia_Srubnaya+Altai_N_7.5-6kya+BMAC+EHG+China_YR_MN+Russia_MiddleIrtysh_Omsk_C_4.8kya	0.403111	Russia_Srubnaya	0.288425	0.110462	2.61108	TRUE	6	TRUE
Russia_SeimaTurbino_I25555	Russia_Srubnaya+Altai_N_7.5-6kya+Tyumen_HG+Hungary_EN_HG_Koros+China_YR_MN+Russia_CombPitWare_Borovyanka17_C_5.4kya	0.396278	Altai_N_7.5-6kya	0.0700357	0.251369	0.278617	TRUE	6	TRUE
Russia_SeimaTurbino_I25555	Russia_Srubnaya+Altai_N_7.5-6kya+Tyumen_HG+Hungary_EN_HG_Koros+China_YR_MN+Russia_CombPitWare_Borovyanka17_C_5.4kya	0.396278	China_YR_MN	0.174802	0.0519669	3.36373	TRUE	6	TRUE
Russia_SeimaTurbino_I25555	Russia_Srubnaya+Altai_N_7.5-6kya+Tyumen_HG+Hungary_EN_HG_Koros+China_YR_MN+Russia_CombPitWare_Borovyanka17_C_5.4kya	0.396278	Hungary_EN_HG_Koros	0.00111487	0.116345	0.0095824	TRUE	6	TRUE
Russia_SeimaTurbino_I25555	Russia_Srubnaya+Altai_N_7.5-6kya+Tyumen_HG+Hungary_EN_HG_Koros+China_YR_MN+Russia_CombPitWare_Borovyanka17_C_5.4kya	0.396278	Russia_CombPitWare_Borovyanka17_C_5.4kya	0.298464	0.415452	0.718409	TRUE	6	TRUE
Russia_SeimaTurbino_I25555	Russia_Srubnaya+Altai_N_7.5-6kya+Tyumen_HG+Hungary_EN_HG_Koros+China_YR_MN+Russia_CombPitWare_Borovyanka17_C_5.4kya	0.396278	Russia_Srubnaya	0.368623	0.133004	2.77151	TRUE	6	TRUE
Russia_SeimaTurbino_I25555	Russia_Srubnaya+Altai_N_7.5-6kya+Tyumen_HG+Hungary_EN_HG_Koros+China_YR_MN+Russia_CombPitWare_Borovyanka17_C_5.4kya	0.396278	Tyumen_HG	0.0869599	0.233346	0.372665	TRUE	6	TRUE
Russia_SeimaTurbino_I25555	Russia_Srubnaya+Altai_N_7.5-6kya+BMAC+EHG+Mongolia_N_North+Russia_CombPitWare_Borovyanka17_C_5.4kya	0.387025	Altai_N_7.5-6kya	0.11024	0.128219	0.859778	TRUE	6	TRUE
Russia_SeimaTurbino_I25555	Russia_Srubnaya+Altai_N_7.5-6kya+BMAC+EHG+Mongolia_N_North+Russia_CombPitWare_Borovyanka17_C_5.4kya	0.387025	BMAC	0.0453975	0.0706064	0.642965	TRUE	6	TRUE
Russia_SeimaTurbino_I25555	Russia_Srubnaya+Altai_N_7.5-6kya+BMAC+EHG+Mongolia_N_North+Russia_CombPitWare_Borovyanka17_C_5.4kya	0.387025	EHG	0.193444	0.0970326	1.9936	TRUE	6	TRUE
Russia_SeimaTurbino_I25555	Russia_Srubnaya+Altai_N_7.5-6kya+BMAC+EHG+Mongolia_N_North+Russia_CombPitWare_Borovyanka17_C_5.4kya	0.387025	Mongolia_N_North	0.173684	0.0429817	4.04087	TRUE	6	TRUE
Russia_SeimaTurbino_I25555	Russia_Srubnaya+Altai_N_7.5-6kya+BMAC+EHG+Mongolia_N_North+Russia_CombPitWare_Borovyanka17_C_5.4kya	0.387025	Russia_CombPitWare_Borovyanka17_C_5.4kya	0.205778	0.131394	1.56611	TRUE	6	TRUE
Russia_SeimaTurbino_I25555	Russia_Srubnaya+Altai_N_7.5-6kya+BMAC+EHG+Mongolia_N_North+Russia_CombPitWare_Borovyanka17_C_5.4kya	0.387025	Russia_Srubnaya	0.271457	0.0987309	2.74947	TRUE	6	TRUE
Russia_SeimaTurbino_I25555	Russia_Srubnaya+Altai_N_7.5-6kya+EHG+China_YR_MN+Yakutia_LNBA+Russia_Tobol_Boborykino_LN_6.2kya	0.385723	Altai_N_7.5-6kya	0.206457	0.119547	1.72699	TRUE	6	TRUE
Russia_SeimaTurbino_I25555	Russia_Srubnaya+Altai_N_7.5-6kya+EHG+China_YR_MN+Yakutia_LNBA+Russia_Tobol_Boborykino_LN_6.2kya	0.385723	China_YR_MN	0.175769	0.0918435	1.91379	TRUE	6	TRUE
Russia_SeimaTurbino_I25555	Russia_Srubnaya+Altai_N_7.5-6kya+EHG+China_YR_MN+Yakutia_LNBA+Russia_Tobol_Boborykino_LN_6.2kya	0.385723	EHG	0.111731	0.238952	0.467588	TRUE	6	TRUE
Russia_SeimaTurbino_I25555	Russia_Srubnaya+Altai_N_7.5-6kya+EHG+China_YR_MN+Yakutia_LNBA+Russia_Tobol_Boborykino_LN_6.2kya	0.385723	Russia_Tobol_Boborykino_LN_6.2kya	0.207074	0.234816	0.881856	TRUE	6	TRUE
Russia_SeimaTurbino_I25555	Russia_Srubnaya+Altai_N_7.5-6kya+EHG+China_YR_MN+Yakutia_LNBA+Russia_Tobol_Boborykino_LN_6.2kya	0.385723	Russia_Srubnaya	0.289963	0.0719378	4.03074	TRUE	6	TRUE
Russia_SeimaTurbino_I25555	Russia_Srubnaya+Altai_N_7.5-6kya+EHG+China_YR_MN+Yakutia_LNBA+Russia_Tobol_Boborykino_LN_6.2kya	0.385723	Yakutia_LNBA	0.00900674	0.102514	0.0878589	TRUE	6	TRUE
Russia_SeimaTurbino_I25555	Russia_Srubnaya+Altai_N_7.5-6kya+BMAC+EHG+Mongolia_N_North+Russia_MiddleIrtysh_Omsk_C_4.8kya	0.384197	Altai_N_7.5-6kya	0.176662	0.0943276	1.87286	TRUE	6	TRUE
Russia_SeimaTurbino_I25555	Russia_Srubnaya+Altai_N_7.5-6kya+BMAC+EHG+Mongolia_N_North+Russia_MiddleIrtysh_Omsk_C_4.8kya	0.384197	BMAC	0.0374162	0.0735203	0.508923	TRUE	6	TRUE
Russia_SeimaTurbino_I25555	Russia_Srubnaya+Altai_N_7.5-6kya+BMAC+EHG+Mongolia_N_North+Russia_MiddleIrtysh_Omsk_C_4.8kya	0.384197	EHG	0.140134	0.126064	1.11161	TRUE	6	TRUE
Russia_SeimaTurbino_I25555	Russia_Srubnaya+Altai_N_7.5-6kya+BMAC+EHG+Mongolia_N_North+Russia_MiddleIrtysh_Omsk_C_4.8kya	0.384197	Mongolia_N_North	0.175707	0.0435646	4.03325	TRUE	6	TRUE
Russia_SeimaTurbino_I25555	Russia_Srubnaya+Altai_N_7.5-6kya+BMAC+EHG+Mongolia_N_North+Russia_MiddleIrtysh_Omsk_C_4.8kya	0.384197	Russia_MiddleIrtysh_Omsk_C_4.8kya	0.183823	0.115427	1.59255	TRUE	6	TRUE
Russia_SeimaTurbino_I25555	Russia_Srubnaya+Altai_N_7.5-6kya+BMAC+EHG+Mongolia_N_North+Russia_MiddleIrtysh_Omsk_C_4.8kya	0.384197	Russia_Srubnaya	0.286257	0.105329	2.71775	TRUE	6	TRUE
Russia_SeimaTurbino_I25555	Russia_Srubnaya+Tyumen_HG+Hungary_EN_HG_Koros+Mongolia_N_North+China_YR_MN+Russia_CombPitWare_Borovyanka17_C_5.4kya	0.379416	China_YR_MN	0.11675	0.0982307	1.18853	TRUE	6	TRUE
Russia_SeimaTurbino_I25555	Russia_Srubnaya+Tyumen_HG+Hungary_EN_HG_Koros+Mongolia_N_North+China_YR_MN+Russia_CombPitWare_Borovyanka17_C_5.4kya	0.379416	Hungary_EN_HG_Koros	0.0133168	0.107232	0.124187	TRUE	6	TRUE
Russia_SeimaTurbino_I25555	Russia_Srubnaya+Tyumen_HG+Hungary_EN_HG_Koros+Mongolia_N_North+China_YR_MN+Russia_CombPitWare_Borovyanka17_C_5.4kya	0.379416	Mongolia_N_North	0.0808532	0.105041	0.769732	TRUE	6	TRUE
Russia_SeimaTurbino_I25555	Russia_Srubnaya+Tyumen_HG+Hungary_EN_HG_Koros+Mongolia_N_North+China_YR_MN+Russia_CombPitWare_Borovyanka17_C_5.4kya	0.379416	Russia_CombPitWare_Borovyanka17_C_5.4kya	0.304491	0.171901	1.77132	TRUE	6	TRUE
Russia_SeimaTurbino_I25555	Russia_Srubnaya+Tyumen_HG+Hungary_EN_HG_Koros+Mongolia_N_North+China_YR_MN+Russia_CombPitWare_Borovyanka17_C_5.4kya	0.379416	Russia_Srubnaya	0.341012	0.118488	2.87802	TRUE	6	TRUE
Russia_SeimaTurbino_I25555	Russia_Srubnaya+Tyumen_HG+Hungary_EN_HG_Koros+Mongolia_N_North+China_YR_MN+Russia_CombPitWare_Borovyanka17_C_5.4kya	0.379416	Tyumen_HG	0.143577	0.167057	0.859452	TRUE	6	TRUE
Russia_SeimaTurbino_I25555	Russia_Srubnaya+Altai_N_7.5-6kya+Hungary_EN_HG_Koros+Mongolia_N_North+Russia_Tatarka_BA+Russia_CombPitWare_Borovyanka17_C_5.4kya	0.370323	Altai_N_7.5-6kya	0.0544074	0.150564	0.361358	TRUE	6	TRUE
Russia_SeimaTurbino_I25555	Russia_Srubnaya+Altai_N_7.5-6kya+Hungary_EN_HG_Koros+Mongolia_N_North+Russia_Tatarka_BA+Russia_CombPitWare_Borovyanka17_C_5.4kya	0.370323	Hungary_EN_HG_Koros	0.0134427	0.10442	0.128737	TRUE	6	TRUE
Russia_SeimaTurbino_I25555	Russia_Srubnaya+Altai_N_7.5-6kya+Hungary_EN_HG_Koros+Mongolia_N_North+Russia_Tatarka_BA+Russia_CombPitWare_Borovyanka17_C_5.4kya	0.370323	Mongolia_N_North	0.164045	0.0797137	2.05793	TRUE	6	TRUE
Russia_SeimaTurbino_I25555	Russia_Srubnaya+Altai_N_7.5-6kya+Hungary_EN_HG_Koros+Mongolia_N_North+Russia_Tatarka_BA+Russia_CombPitWare_Borovyanka17_C_5.4kya	0.370323	Russia_CombPitWare_Borovyanka17_C_5.4kya	0.37822	0.13277	2.84868	TRUE	6	TRUE
Russia_SeimaTurbino_I25555	Russia_Srubnaya+Altai_N_7.5-6kya+Hungary_EN_HG_Koros+Mongolia_N_North+Russia_Tatarka_BA+Russia_CombPitWare_Borovyanka17_C_5.4kya	0.370323	Russia_Tatarka_BA	0.00664344	0.0632784	0.104988	TRUE	6	TRUE
Russia_SeimaTurbino_I25555	Russia_Srubnaya+Altai_N_7.5-6kya+Hungary_EN_HG_Koros+Mongolia_N_North+Russia_Tatarka_BA+Russia_CombPitWare_Borovyanka17_C_5.4kya	0.370323	Russia_Srubnaya	0.383241	0.110575	3.46591	TRUE	6	TRUE
Russia_SeimaTurbino_I25555	Russia_Srubnaya+BMAC+Hungary_EN_HG_Koros+EHG+Mongolia_N_North+Russia_CombPitWare_Borovyanka17_C_5.4kya	0.319182	BMAC	0.037188	0.0808091	0.460196	TRUE	6	TRUE
Russia_SeimaTurbino_I25555	Russia_Srubnaya+BMAC+Hungary_EN_HG_Koros+EHG+Mongolia_N_North+Russia_CombPitWare_Borovyanka17_C_5.4kya	0.319182	EHG	0.102897	0.129728	0.793172	TRUE	6	TRUE
Russia_SeimaTurbino_I25555	Russia_Srubnaya+BMAC+Hungary_EN_HG_Koros+EHG+Mongolia_N_North+Russia_CombPitWare_Borovyanka17_C_5.4kya	0.319182	Hungary_EN_HG_Koros	0.0377291	0.099063	0.380859	TRUE	6	TRUE
Russia_SeimaTurbino_I25555	Russia_Srubnaya+BMAC+Hungary_EN_HG_Koros+EHG+Mongolia_N_North+Russia_CombPitWare_Borovyanka17_C_5.4kya	0.319182	Mongolia_N_North	0.180785	0.0307288	5.88323	TRUE	6	TRUE
Russia_SeimaTurbino_I25555	Russia_Srubnaya+BMAC+Hungary_EN_HG_Koros+EHG+Mongolia_N_North+Russia_CombPitWare_Borovyanka17_C_5.4kya	0.319182	Russia_CombPitWare_Borovyanka17_C_5.4kya	0.365357	0.0983528	3.71476	TRUE	6	TRUE
Russia_SeimaTurbino_I25555	Russia_Srubnaya+BMAC+Hungary_EN_HG_Koros+EHG+Mongolia_N_North+Russia_CombPitWare_Borovyanka17_C_5.4kya	0.319182	Russia_Srubnaya	0.276044	0.167166	1.65132	TRUE	6	TRUE
Russia_SeimaTurbino_I25555	Russia_Srubnaya+Altai_N_7.5-6kya+BMAC+Hungary_EN_HG_Koros+Mongolia_N_North+Russia_CombPitWare_Borovyanka17_C_5.4kya	0.311643	Altai_N_7.5-6kya	0.0693203	0.135163	0.512866	TRUE	6	TRUE
Russia_SeimaTurbino_I25555	Russia_Srubnaya+Altai_N_7.5-6kya+BMAC+Hungary_EN_HG_Koros+Mongolia_N_North+Russia_CombPitWare_Borovyanka17_C_5.4kya	0.311643	BMAC	0.0255506	0.0799373	0.319633	TRUE	6	TRUE
Russia_SeimaTurbino_I25555	Russia_Srubnaya+Altai_N_7.5-6kya+BMAC+Hungary_EN_HG_Koros+Mongolia_N_North+Russia_CombPitWare_Borovyanka17_C_5.4kya	0.311643	Hungary_EN_HG_Koros	0.0610149	0.0966274	0.631445	TRUE	6	TRUE
Russia_SeimaTurbino_I25555	Russia_Srubnaya+Altai_N_7.5-6kya+BMAC+Hungary_EN_HG_Koros+Mongolia_N_North+Russia_CombPitWare_Borovyanka17_C_5.4kya	0.311643	Mongolia_N_North	0.157934	0.0437838	3.60713	TRUE	6	TRUE
Russia_SeimaTurbino_I25555	Russia_Srubnaya+Altai_N_7.5-6kya+BMAC+Hungary_EN_HG_Koros+Mongolia_N_North+Russia_CombPitWare_Borovyanka17_C_5.4kya	0.311643	Russia_CombPitWare_Borovyanka17_C_5.4kya	0.367022	0.118554	3.09581	TRUE	6	TRUE
Russia_SeimaTurbino_I25555	Russia_Srubnaya+Altai_N_7.5-6kya+BMAC+Hungary_EN_HG_Koros+Mongolia_N_North+Russia_CombPitWare_Borovyanka17_C_5.4kya	0.311643	Russia_Srubnaya	0.319159	0.159271	2.00388	TRUE	6	TRUE
Russia_SeimaTurbino_I25555	Russia_Srubnaya+Altai_N_7.5-6kya+BMAC+China_YR_MN+Russia_Tatarka_BA+Russia_MiddleIrtysh_Omsk_C_4.8kya	0.296695	Altai_N_7.5-6kya	0.178378	0.0851488	2.0949	TRUE	6	TRUE
Russia_SeimaTurbino_I25555	Russia_Srubnaya+Altai_N_7.5-6kya+BMAC+China_YR_MN+Russia_Tatarka_BA+Russia_MiddleIrtysh_Omsk_C_4.8kya	0.296695	BMAC	0.030959	0.0747286	0.414285	TRUE	6	TRUE
Russia_SeimaTurbino_I25555	Russia_Srubnaya+Altai_N_7.5-6kya+BMAC+China_YR_MN+Russia_Tatarka_BA+Russia_MiddleIrtysh_Omsk_C_4.8kya	0.296695	China_YR_MN	0.156305	0.0565255	2.76522	TRUE	6	TRUE
Russia_SeimaTurbino_I25555	Russia_Srubnaya+Altai_N_7.5-6kya+BMAC+China_YR_MN+Russia_Tatarka_BA+Russia_MiddleIrtysh_Omsk_C_4.8kya	0.296695	Russia_MiddleIrtysh_Omsk_C_4.8kya	0.278458	0.0740087	3.7625	TRUE	6	TRUE
Russia_SeimaTurbino_I25555	Russia_Srubnaya+Altai_N_7.5-6kya+BMAC+China_YR_MN+Russia_Tatarka_BA+Russia_MiddleIrtysh_Omsk_C_4.8kya	0.296695	Russia_Tatarka_BA	0.0351288	0.04633	0.758231	TRUE	6	TRUE
Russia_SeimaTurbino_I25555	Russia_Srubnaya+Altai_N_7.5-6kya+BMAC+China_YR_MN+Russia_Tatarka_BA+Russia_MiddleIrtysh_Omsk_C_4.8kya	0.296695	Russia_Srubnaya	0.320771	0.0908722	3.52992	TRUE	6	TRUE
Russia_SeimaTurbino_I25555	Russia_Srubnaya+Tyumen_HG+BMAC+China_YR_MN+Russia_Tatarka_BA+Russia_CombPitWare_Borovyanka17_C_5.4kya	0.28818	BMAC	0.0208381	0.0752127	0.277055	TRUE	6	TRUE
Russia_SeimaTurbino_I25555	Russia_Srubnaya+Tyumen_HG+BMAC+China_YR_MN+Russia_Tatarka_BA+Russia_CombPitWare_Borovyanka17_C_5.4kya	0.28818	China_YR_MN	0.157371	0.0484959	3.24504	TRUE	6	TRUE
Russia_SeimaTurbino_I25555	Russia_Srubnaya+Tyumen_HG+BMAC+China_YR_MN+Russia_Tatarka_BA+Russia_CombPitWare_Borovyanka17_C_5.4kya	0.28818	Russia_CombPitWare_Borovyanka17_C_5.4kya	0.337084	0.118575	2.84278	TRUE	6	TRUE
Russia_SeimaTurbino_I25555	Russia_Srubnaya+Tyumen_HG+BMAC+China_YR_MN+Russia_Tatarka_BA+Russia_CombPitWare_Borovyanka17_C_5.4kya	0.28818	Russia_Tatarka_BA	0.0402837	0.044646	0.902292	TRUE	6	TRUE
Russia_SeimaTurbino_I25555	Russia_Srubnaya+Tyumen_HG+BMAC+China_YR_MN+Russia_Tatarka_BA+Russia_CombPitWare_Borovyanka17_C_5.4kya	0.28818	Russia_Srubnaya	0.332889	0.0874263	3.80766	TRUE	6	TRUE
Russia_SeimaTurbino_I25555	Russia_Srubnaya+Tyumen_HG+BMAC+China_YR_MN+Russia_Tatarka_BA+Russia_CombPitWare_Borovyanka17_C_5.4kya	0.28818	Tyumen_HG	0.111534	0.1151	0.969016	TRUE	6	TRUE
Russia_SeimaTurbino_I25555	Russia_Srubnaya+Altai_N_7.5-6kya+BMAC+EHG+Yakutia_LNBA+Russia_MiddleIrtysh_Omsk_C_4.8kya	0.283274	Altai_N_7.5-6kya	0.212407	0.101328	2.09623	TRUE	6	TRUE
Russia_SeimaTurbino_I25555	Russia_Srubnaya+Altai_N_7.5-6kya+BMAC+EHG+Yakutia_LNBA+Russia_MiddleIrtysh_Omsk_C_4.8kya	0.283274	BMAC	0.0552057	0.0755281	0.730929	TRUE	6	TRUE
Russia_SeimaTurbino_I25555	Russia_Srubnaya+Altai_N_7.5-6kya+BMAC+EHG+Yakutia_LNBA+Russia_MiddleIrtysh_Omsk_C_4.8kya	0.283274	EHG	0.124377	0.140855	0.883016	TRUE	6	TRUE
Russia_SeimaTurbino_I25555	Russia_Srubnaya+Altai_N_7.5-6kya+BMAC+EHG+Yakutia_LNBA+Russia_MiddleIrtysh_Omsk_C_4.8kya	0.283274	Russia_MiddleIrtysh_Omsk_C_4.8kya	0.158147	0.122952	1.28625	TRUE	6	TRUE
Russia_SeimaTurbino_I25555	Russia_Srubnaya+Altai_N_7.5-6kya+BMAC+EHG+Yakutia_LNBA+Russia_MiddleIrtysh_Omsk_C_4.8kya	0.283274	Russia_Srubnaya	0.291147	0.11208	2.59767	TRUE	6	TRUE
Russia_SeimaTurbino_I25555	Russia_Srubnaya+Altai_N_7.5-6kya+BMAC+EHG+Yakutia_LNBA+Russia_MiddleIrtysh_Omsk_C_4.8kya	0.283274	Yakutia_LNBA	0.158716	0.0512451	3.09719	TRUE	6	TRUE
Russia_SeimaTurbino_I25555	Russia_Srubnaya+Altai_N_7.5-6kya+Tyumen_HG+BMAC+Yakutia_LNBA+Russia_MiddleIrtysh_Omsk_C_4.8kya	0.27408	Altai_N_7.5-6kya	0.231136	0.130085	1.77682	TRUE	6	TRUE
Russia_SeimaTurbino_I25555	Russia_Srubnaya+Altai_N_7.5-6kya+Tyumen_HG+BMAC+Yakutia_LNBA+Russia_MiddleIrtysh_Omsk_C_4.8kya	0.27408	BMAC	0.0361368	0.0785535	0.460028	TRUE	6	TRUE
Russia_SeimaTurbino_I25555	Russia_Srubnaya+Altai_N_7.5-6kya+Tyumen_HG+BMAC+Yakutia_LNBA+Russia_MiddleIrtysh_Omsk_C_4.8kya	0.27408	Russia_MiddleIrtysh_Omsk_C_4.8kya	0.182119	0.203779	0.893707	TRUE	6	TRUE
Russia_SeimaTurbino_I25555	Russia_Srubnaya+Altai_N_7.5-6kya+Tyumen_HG+BMAC+Yakutia_LNBA+Russia_MiddleIrtysh_Omsk_C_4.8kya	0.27408	Russia_Srubnaya	0.363323	0.101378	3.58386	TRUE	6	TRUE
Russia_SeimaTurbino_I25555	Russia_Srubnaya+Altai_N_7.5-6kya+Tyumen_HG+BMAC+Yakutia_LNBA+Russia_MiddleIrtysh_Omsk_C_4.8kya	0.27408	Tyumen_HG	0.0369649	0.207019	0.178558	TRUE	6	TRUE
Russia_SeimaTurbino_I25555	Russia_Srubnaya+Altai_N_7.5-6kya+Tyumen_HG+BMAC+Yakutia_LNBA+Russia_MiddleIrtysh_Omsk_C_4.8kya	0.27408	Yakutia_LNBA	0.15032	0.0571277	2.6313	TRUE	6	TRUE
Russia_SeimaTurbino_I25555	Russia_Srubnaya+Altai_N_7.5-6kya+Tyumen_HG+BMAC+Mongolia_N_North+Russia_Tatarka_BA	0.264259	Altai_N_7.5-6kya	0.237395	0.145649	1.62991	TRUE	6	TRUE
Russia_SeimaTurbino_I25555	Russia_Srubnaya+Altai_N_7.5-6kya+Tyumen_HG+BMAC+Mongolia_N_North+Russia_Tatarka_BA	0.264259	BMAC	0.0318971	0.0772448	0.412935	TRUE	6	TRUE
Russia_SeimaTurbino_I25555	Russia_Srubnaya+Altai_N_7.5-6kya+Tyumen_HG+BMAC+Mongolia_N_North+Russia_Tatarka_BA	0.264259	Mongolia_N_North	0.168522	0.0870041	1.93694	TRUE	6	TRUE
Russia_SeimaTurbino_I25555	Russia_Srubnaya+Altai_N_7.5-6kya+Tyumen_HG+BMAC+Mongolia_N_North+Russia_Tatarka_BA	0.264259	Russia_Tatarka_BA	0.00605897	0.0608954	0.099498	TRUE	6	TRUE
Russia_SeimaTurbino_I25555	Russia_Srubnaya+Altai_N_7.5-6kya+Tyumen_HG+BMAC+Mongolia_N_North+Russia_Tatarka_BA	0.264259	Russia_Srubnaya	0.380377	0.0935743	4.06498	TRUE	6	TRUE
Russia_SeimaTurbino_I25555	Russia_Srubnaya+Altai_N_7.5-6kya+Tyumen_HG+BMAC+Mongolia_N_North+Russia_Tatarka_BA	0.264259	Tyumen_HG	0.175749	0.135784	1.29433	TRUE	6	TRUE
Russia_SeimaTurbino_I25555	Russia_Srubnaya+Altai_N_7.5-6kya+BMAC+Russia_Tatarka_BA+Yakutia_LNBA+Russia_Ural_Kulmetovo_C_6.0-6.1kya	0.260925	Altai_N_7.5-6kya	0.233509	0.10024	2.32948	TRUE	6	TRUE
Russia_SeimaTurbino_I25555	Russia_Srubnaya+Altai_N_7.5-6kya+BMAC+Russia_Tatarka_BA+Yakutia_LNBA+Russia_Ural_Kulmetovo_C_6.0-6.1kya	0.260925	BMAC	0.0440897	0.0769722	0.572799	TRUE	6	TRUE
Russia_SeimaTurbino_I25555	Russia_Srubnaya+Altai_N_7.5-6kya+BMAC+Russia_Tatarka_BA+Yakutia_LNBA+Russia_Ural_Kulmetovo_C_6.0-6.1kya	0.260925	Russia_Ural_Kulmetovo_C_6.0-6.1kya	0.227446	0.0855907	2.65737	TRUE	6	TRUE
Russia_SeimaTurbino_I25555	Russia_Srubnaya+Altai_N_7.5-6kya+BMAC+Russia_Tatarka_BA+Yakutia_LNBA+Russia_Ural_Kulmetovo_C_6.0-6.1kya	0.260925	Russia_Tatarka_BA	0.048911	0.190161	0.257209	TRUE	6	TRUE
Russia_SeimaTurbino_I25555	Russia_Srubnaya+Altai_N_7.5-6kya+BMAC+Russia_Tatarka_BA+Yakutia_LNBA+Russia_Ural_Kulmetovo_C_6.0-6.1kya	0.260925	Russia_Srubnaya	0.321307	0.102154	3.14532	TRUE	6	TRUE
Russia_SeimaTurbino_I25555	Russia_Srubnaya+Altai_N_7.5-6kya+BMAC+Russia_Tatarka_BA+Yakutia_LNBA+Russia_Ural_Kulmetovo_C_6.0-6.1kya	0.260925	Yakutia_LNBA	0.124738	0.186594	0.668499	TRUE	6	TRUE
Russia_SeimaTurbino_I25555	Russia_Srubnaya+Altai_N_7.5-6kya+BMAC+Mongolia_N_North+Russia_Tatarka_BA+Russia_CombPitWare_Borovyanka17_C_5.4kya	0.25108	Altai_N_7.5-6kya	0.0732742	0.124195	0.589995	TRUE	6	TRUE
Russia_SeimaTurbino_I25555	Russia_Srubnaya+Altai_N_7.5-6kya+BMAC+Mongolia_N_North+Russia_Tatarka_BA+Russia_CombPitWare_Borovyanka17_C_5.4kya	0.25108	BMAC	0.0261451	0.0740314	0.353163	TRUE	6	TRUE
Russia_SeimaTurbino_I25555	Russia_Srubnaya+Altai_N_7.5-6kya+BMAC+Mongolia_N_North+Russia_Tatarka_BA+Russia_CombPitWare_Borovyanka17_C_5.4kya	0.25108	Mongolia_N_North	0.170439	0.0736017	2.3157	TRUE	6	TRUE
Russia_SeimaTurbino_I25555	Russia_Srubnaya+Altai_N_7.5-6kya+BMAC+Mongolia_N_North+Russia_Tatarka_BA+Russia_CombPitWare_Borovyanka17_C_5.4kya	0.25108	Russia_CombPitWare_Borovyanka17_C_5.4kya	0.358383	0.109488	3.27327	TRUE	6	TRUE
Russia_SeimaTurbino_I25555	Russia_Srubnaya+Altai_N_7.5-6kya+BMAC+Mongolia_N_North+Russia_Tatarka_BA+Russia_CombPitWare_Borovyanka17_C_5.4kya	0.25108	Russia_Tatarka_BA	0.00334641	0.0601261	0.0556565	TRUE	6	TRUE
Russia_SeimaTurbino_I25555	Russia_Srubnaya+Altai_N_7.5-6kya+BMAC+Mongolia_N_North+Russia_Tatarka_BA+Russia_CombPitWare_Borovyanka17_C_5.4kya	0.25108	Russia_Srubnaya	0.368412	0.0882451	4.17487	TRUE	6	TRUE
Russia_SeimaTurbino_I25555	Russia_Srubnaya+Altai_N_7.5-6kya+BMAC+EHG+Russia_Tatarka_BA+Russia_CombPitWare_Gladunino_C_4.7kya	0.249553	Altai_N_7.5-6kya	0.287823	0.0880647	3.26832	TRUE	6	TRUE
Russia_SeimaTurbino_I25555	Russia_Srubnaya+Altai_N_7.5-6kya+BMAC+EHG+Russia_Tatarka_BA+Russia_CombPitWare_Gladunino_C_4.7kya	0.249553	BMAC	0.0414574	0.0772235	0.536849	TRUE	6	TRUE
Russia_SeimaTurbino_I25555	Russia_Srubnaya+Altai_N_7.5-6kya+BMAC+EHG+Russia_Tatarka_BA+Russia_CombPitWare_Gladunino_C_4.7kya	0.249553	EHG	0.0673499	0.143559	0.469144	TRUE	6	TRUE
Russia_SeimaTurbino_I25555	Russia_Srubnaya+Altai_N_7.5-6kya+BMAC+EHG+Russia_Tatarka_BA+Russia_CombPitWare_Gladunino_C_4.7kya	0.249553	Russia_CombPitWare_Gladunino_C_4.7kya	0.177948	0.126879	1.4025	TRUE	6	TRUE
Russia_SeimaTurbino_I25555	Russia_Srubnaya+Altai_N_7.5-6kya+BMAC+EHG+Russia_Tatarka_BA+Russia_CombPitWare_Gladunino_C_4.7kya	0.249553	Russia_Tatarka_BA	0.106397	0.0361714	2.94146	TRUE	6	TRUE
Russia_SeimaTurbino_I25555	Russia_Srubnaya+Altai_N_7.5-6kya+BMAC+EHG+Russia_Tatarka_BA+Russia_CombPitWare_Gladunino_C_4.7kya	0.249553	Russia_Srubnaya	0.319025	0.120692	2.6433	TRUE	6	TRUE
Russia_SeimaTurbino_I25555	Russia_Srubnaya+Altai_N_7.5-6kya+BMAC+EHG+Russia_Tatarka_BA+Russia_Ural_Kulmetovo_C_6.0-6.1kya	0.244212	Altai_N_7.5-6kya	0.296688	0.0835469	3.55116	TRUE	6	TRUE
Russia_SeimaTurbino_I25555	Russia_Srubnaya+Altai_N_7.5-6kya+BMAC+EHG+Russia_Tatarka_BA+Russia_Ural_Kulmetovo_C_6.0-6.1kya	0.244212	BMAC	0.0585676	0.0741601	0.789746	TRUE	6	TRUE
Russia_SeimaTurbino_I25555	Russia_Srubnaya+Altai_N_7.5-6kya+BMAC+EHG+Russia_Tatarka_BA+Russia_Ural_Kulmetovo_C_6.0-6.1kya	0.244212	EHG	0.0817114	0.146609	0.557342	TRUE	6	TRUE
Russia_SeimaTurbino_I25555	Russia_Srubnaya+Altai_N_7.5-6kya+BMAC+EHG+Russia_Tatarka_BA+Russia_Ural_Kulmetovo_C_6.0-6.1kya	0.244212	Russia_Ural_Kulmetovo_C_6.0-6.1kya	0.147885	0.122352	1.20868	TRUE	6	TRUE
Russia_SeimaTurbino_I25555	Russia_Srubnaya+Altai_N_7.5-6kya+BMAC+EHG+Russia_Tatarka_BA+Russia_Ural_Kulmetovo_C_6.0-6.1kya	0.244212	Russia_Tatarka_BA	0.113565	0.0365494	3.10717	TRUE	6	TRUE
Russia_SeimaTurbino_I25555	Russia_Srubnaya+Altai_N_7.5-6kya+BMAC+EHG+Russia_Tatarka_BA+Russia_Ural_Kulmetovo_C_6.0-6.1kya	0.244212	Russia_Srubnaya	0.301583	0.112181	2.68837	TRUE	6	TRUE
Russia_SeimaTurbino_I25555	Russia_Srubnaya+Altai_N_7.5-6kya+BMAC+EHG+Mongolia_N_North+Russia_Tatarka_BA	0.236951	Altai_N_7.5-6kya	0.233301	0.0758311	3.07658	TRUE	6	TRUE
Russia_SeimaTurbino_I25555	Russia_Srubnaya+Altai_N_7.5-6kya+BMAC+EHG+Mongolia_N_North+Russia_Tatarka_BA	0.236951	BMAC	0.0686448	0.0737869	0.930312	TRUE	6	TRUE
Russia_SeimaTurbino_I25555	Russia_Srubnaya+Altai_N_7.5-6kya+BMAC+EHG+Mongolia_N_North+Russia_Tatarka_BA	0.236951	EHG	0.303861	0.0867755	3.50169	TRUE	6	TRUE
Russia_SeimaTurbino_I25555	Russia_Srubnaya+Altai_N_7.5-6kya+BMAC+EHG+Mongolia_N_North+Russia_Tatarka_BA	0.236951	Mongolia_N_North	0.166906	0.0706673	2.36186	TRUE	6	TRUE
Russia_SeimaTurbino_I25555	Russia_Srubnaya+Altai_N_7.5-6kya+BMAC+EHG+Mongolia_N_North+Russia_Tatarka_BA	0.236951	Russia_Tatarka_BA	0.00918103	0.0593158	0.154782	TRUE	6	TRUE
Russia_SeimaTurbino_I25555	Russia_Srubnaya+Altai_N_7.5-6kya+BMAC+EHG+Mongolia_N_North+Russia_Tatarka_BA	0.236951	Russia_Srubnaya	0.218107	0.105487	2.06762	TRUE	6	TRUE
Russia_SeimaTurbino_I25555	Russia_Srubnaya+Altai_N_7.5-6kya+BMAC+EHG+China_YR_MN+Russia_Tatarka_BA	0.233165	Altai_N_7.5-6kya	0.227519	0.0812624	2.79981	TRUE	6	TRUE
Russia_SeimaTurbino_I25555	Russia_Srubnaya+Altai_N_7.5-6kya+BMAC+EHG+China_YR_MN+Russia_Tatarka_BA	0.233165	BMAC	0.0694013	0.0761808	0.911007	TRUE	6	TRUE
Russia_SeimaTurbino_I25555	Russia_Srubnaya+Altai_N_7.5-6kya+BMAC+EHG+China_YR_MN+Russia_Tatarka_BA	0.233165	China_YR_MN	0.145476	0.053771	2.70548	TRUE	6	TRUE
Russia_SeimaTurbino_I25555	Russia_Srubnaya+Altai_N_7.5-6kya+BMAC+EHG+China_YR_MN+Russia_Tatarka_BA	0.233165	EHG	0.322131	0.0995856	3.23472	TRUE	6	TRUE
Russia_SeimaTurbino_I25555	Russia_Srubnaya+Altai_N_7.5-6kya+BMAC+EHG+China_YR_MN+Russia_Tatarka_BA	0.233165	Russia_Tatarka_BA	0.0409196	0.0458798	0.891886	TRUE	6	TRUE
Russia_SeimaTurbino_I25555	Russia_Srubnaya+Altai_N_7.5-6kya+BMAC+EHG+China_YR_MN+Russia_Tatarka_BA	0.233165	Russia_Srubnaya	0.194552	0.115878	1.67894	TRUE	6	TRUE
Russia_SeimaTurbino_I25555	Russia_Srubnaya+Altai_N_7.5-6kya+BMAC+Hungary_EN_HG_Koros+Russia_Tatarka_BA+Russia_MiddleIrtysh_Omsk_C_4.8kya	0.228463	Altai_N_7.5-6kya	0.295039	0.0858984	3.43474	TRUE	6	TRUE
Russia_SeimaTurbino_I25555	Russia_Srubnaya+Altai_N_7.5-6kya+BMAC+Hungary_EN_HG_Koros+Russia_Tatarka_BA+Russia_MiddleIrtysh_Omsk_C_4.8kya	0.228463	BMAC	0.058516	0.0818768	0.714684	TRUE	6	TRUE
Russia_SeimaTurbino_I25555	Russia_Srubnaya+Altai_N_7.5-6kya+BMAC+Hungary_EN_HG_Koros+Russia_Tatarka_BA+Russia_MiddleIrtysh_Omsk_C_4.8kya	0.228463	Hungary_EN_HG_Koros	0.0555146	0.103244	0.537703	TRUE	6	TRUE
Russia_SeimaTurbino_I25555	Russia_Srubnaya+Altai_N_7.5-6kya+BMAC+Hungary_EN_HG_Koros+Russia_Tatarka_BA+Russia_MiddleIrtysh_Omsk_C_4.8kya	0.228463	Russia_MiddleIrtysh_Omsk_C_4.8kya	0.184986	0.0779125	2.37428	TRUE	6	TRUE
Russia_SeimaTurbino_I25555	Russia_Srubnaya+Altai_N_7.5-6kya+BMAC+Hungary_EN_HG_Koros+Russia_Tatarka_BA+Russia_MiddleIrtysh_Omsk_C_4.8kya	0.228463	Russia_Tatarka_BA	0.10663	0.0350997	3.03791	TRUE	6	TRUE
Russia_SeimaTurbino_I25555	Russia_Srubnaya+Altai_N_7.5-6kya+BMAC+Hungary_EN_HG_Koros+Russia_Tatarka_BA+Russia_MiddleIrtysh_Omsk_C_4.8kya	0.228463	Russia_Srubnaya	0.299315	0.172814	1.732	TRUE	6	TRUE
Russia_SeimaTurbino_I25555	Russia_Srubnaya+Altai_N_7.5-6kya+Tyumen_HG+BMAC+Russia_Tatarka_BA+Yakutia_LNBA	0.216037	Altai_N_7.5-6kya	0.288585	0.125833	2.29339	TRUE	6	TRUE
Russia_SeimaTurbino_I25555	Russia_Srubnaya+Altai_N_7.5-6kya+Tyumen_HG+BMAC+Russia_Tatarka_BA+Yakutia_LNBA	0.216037	BMAC	0.0468536	0.0770397	0.608174	TRUE	6	TRUE
Russia_SeimaTurbino_I25555	Russia_Srubnaya+Altai_N_7.5-6kya+Tyumen_HG+BMAC+Russia_Tatarka_BA+Yakutia_LNBA	0.216037	Russia_Tatarka_BA	0.0617197	0.198844	0.310393	TRUE	6	TRUE
Russia_SeimaTurbino_I25555	Russia_Srubnaya+Altai_N_7.5-6kya+Tyumen_HG+BMAC+Russia_Tatarka_BA+Yakutia_LNBA	0.216037	Russia_Srubnaya	0.388206	0.0936711	4.14435	TRUE	6	TRUE
Russia_SeimaTurbino_I25555	Russia_Srubnaya+Altai_N_7.5-6kya+Tyumen_HG+BMAC+Russia_Tatarka_BA+Yakutia_LNBA	0.216037	Tyumen_HG	0.117555	0.108691	1.08155	TRUE	6	TRUE
Russia_SeimaTurbino_I25555	Russia_Srubnaya+Altai_N_7.5-6kya+Tyumen_HG+BMAC+Russia_Tatarka_BA+Yakutia_LNBA	0.216037	Yakutia_LNBA	0.097081	0.193528	0.501637	TRUE	6	TRUE
Russia_SeimaTurbino_I25555	Russia_Srubnaya+Altai_N_7.5-6kya+BMAC+Hungary_EN_HG_Koros+Russia_Tatarka_BA+Russia_Ural_Kulmetovo_C_6.0-6.1kya	0.215477	Altai_N_7.5-6kya	0.316164	0.0817342	3.8682	TRUE	6	TRUE
Russia_SeimaTurbino_I25555	Russia_Srubnaya+Altai_N_7.5-6kya+BMAC+Hungary_EN_HG_Koros+Russia_Tatarka_BA+Russia_Ural_Kulmetovo_C_6.0-6.1kya	0.215477	BMAC	0.0584072	0.0818901	0.713239	TRUE	6	TRUE
Russia_SeimaTurbino_I25555	Russia_Srubnaya+Altai_N_7.5-6kya+BMAC+Hungary_EN_HG_Koros+Russia_Tatarka_BA+Russia_Ural_Kulmetovo_C_6.0-6.1kya	0.215477	Hungary_EN_HG_Koros	0.0573432	0.102455	0.559691	TRUE	6	TRUE
Russia_SeimaTurbino_I25555	Russia_Srubnaya+Altai_N_7.5-6kya+BMAC+Hungary_EN_HG_Koros+Russia_Tatarka_BA+Russia_Ural_Kulmetovo_C_6.0-6.1kya	0.215477	Russia_Ural_Kulmetovo_C_6.0-6.1kya	0.181469	0.078822	2.30226	TRUE	6	TRUE
Russia_SeimaTurbino_I25555	Russia_Srubnaya+Altai_N_7.5-6kya+BMAC+Hungary_EN_HG_Koros+Russia_Tatarka_BA+Russia_Ural_Kulmetovo_C_6.0-6.1kya	0.215477	Russia_Tatarka_BA	0.106221	0.0364193	2.9166	TRUE	6	TRUE
Russia_SeimaTurbino_I25555	Russia_Srubnaya+Altai_N_7.5-6kya+BMAC+Hungary_EN_HG_Koros+Russia_Tatarka_BA+Russia_Ural_Kulmetovo_C_6.0-6.1kya	0.215477	Russia_Srubnaya	0.280396	0.173512	1.616	TRUE	6	TRUE
Russia_SeimaTurbino_I25555	Russia_Srubnaya+Altai_N_7.5-6kya+BMAC+Hungary_EN_HG_Koros+Russia_Tatarka_BA+Russia_CombPitWare_Borovyanka17_C_5.4kya	0.202536	Altai_N_7.5-6kya	0.207886	0.117841	1.76413	TRUE	6	TRUE
Russia_SeimaTurbino_I25555	Russia_Srubnaya+Altai_N_7.5-6kya+BMAC+Hungary_EN_HG_Koros+Russia_Tatarka_BA+Russia_CombPitWare_Borovyanka17_C_5.4kya	0.202536	BMAC	0.069223	0.0761244	0.909341	TRUE	6	TRUE
Russia_SeimaTurbino_I25555	Russia_Srubnaya+Altai_N_7.5-6kya+BMAC+Hungary_EN_HG_Koros+Russia_Tatarka_BA+Russia_CombPitWare_Borovyanka17_C_5.4kya	0.202536	Hungary_EN_HG_Koros	0.0928723	0.0916394	1.01345	TRUE	6	TRUE
Russia_SeimaTurbino_I25555	Russia_Srubnaya+Altai_N_7.5-6kya+BMAC+Hungary_EN_HG_Koros+Russia_Tatarka_BA+Russia_CombPitWare_Borovyanka17_C_5.4kya	0.202536	Russia_CombPitWare_Borovyanka17_C_5.4kya	0.264245	0.108674	2.43154	TRUE	6	TRUE
Russia_SeimaTurbino_I25555	Russia_Srubnaya+Altai_N_7.5-6kya+BMAC+Hungary_EN_HG_Koros+Russia_Tatarka_BA+Russia_CombPitWare_Borovyanka17_C_5.4kya	0.202536	Russia_Tatarka_BA	0.10198	0.0338636	3.0115	TRUE	6	TRUE
Russia_SeimaTurbino_I25555	Russia_Srubnaya+Altai_N_7.5-6kya+BMAC+Hungary_EN_HG_Koros+Russia_Tatarka_BA+Russia_CombPitWare_Borovyanka17_C_5.4kya	0.202536	Russia_Srubnaya	0.263794	0.151147	1.74527	TRUE	6	TRUE
Russia_SeimaTurbino_I25555	Russia_Srubnaya+BMAC+Hungary_EN_HG_Koros+Russia_Tatarka_BA+Yakutia_LNBA+Russia_CombPitWare_Borovyanka17_C_5.4kya	0.177771	BMAC	0.0724713	0.0822017	0.881628	TRUE	6	TRUE
Russia_SeimaTurbino_I25555	Russia_Srubnaya+BMAC+Hungary_EN_HG_Koros+Russia_Tatarka_BA+Yakutia_LNBA+Russia_CombPitWare_Borovyanka17_C_5.4kya	0.177771	Hungary_EN_HG_Koros	0.0885582	0.104633	0.846367	TRUE	6	TRUE
Russia_SeimaTurbino_I25555	Russia_Srubnaya+BMAC+Hungary_EN_HG_Koros+Russia_Tatarka_BA+Yakutia_LNBA+Russia_CombPitWare_Borovyanka17_C_5.4kya	0.177771	Russia_CombPitWare_Borovyanka17_C_5.4kya	0.415855	0.0456969	9.1003	TRUE	6	TRUE
Russia_SeimaTurbino_I25555	Russia_Srubnaya+BMAC+Hungary_EN_HG_Koros+Russia_Tatarka_BA+Yakutia_LNBA+Russia_CombPitWare_Borovyanka17_C_5.4kya	0.177771	Russia_Tatarka_BA	0.0472087	0.187509	0.251768	TRUE	6	TRUE
Russia_SeimaTurbino_I25555	Russia_Srubnaya+BMAC+Hungary_EN_HG_Koros+Russia_Tatarka_BA+Yakutia_LNBA+Russia_CombPitWare_Borovyanka17_C_5.4kya	0.177771	Russia_Srubnaya	0.239002	0.170492	1.40184	TRUE	6	TRUE
Russia_SeimaTurbino_I25555	Russia_Srubnaya+BMAC+Hungary_EN_HG_Koros+Russia_Tatarka_BA+Yakutia_LNBA+Russia_CombPitWare_Borovyanka17_C_5.4kya	0.177771	Yakutia_LNBA	0.136904	0.188018	0.728143	TRUE	6	TRUE
Russia_SeimaTurbino_I25555	Russia_Srubnaya+Tyumen_HG+BMAC+Russia_Tatarka_BA+Yakutia_LNBA+Russia_Ural_Kulmetovo_C_6.0-6.1kya	0.138541	BMAC	0.0159102	0.0804073	0.19787	TRUE	6	TRUE
Russia_SeimaTurbino_I25555	Russia_Srubnaya+Tyumen_HG+BMAC+Russia_Tatarka_BA+Yakutia_LNBA+Russia_Ural_Kulmetovo_C_6.0-6.1kya	0.138541	Russia_Ural_Kulmetovo_C_6.0-6.1kya	0.140184	0.239383	0.585606	TRUE	6	TRUE
Russia_SeimaTurbino_I25555	Russia_Srubnaya+Tyumen_HG+BMAC+Russia_Tatarka_BA+Yakutia_LNBA+Russia_Ural_Kulmetovo_C_6.0-6.1kya	0.138541	Russia_Tatarka_BA	0.1054	0.188163	0.560151	TRUE	6	TRUE
Russia_SeimaTurbino_I25555	Russia_Srubnaya+Tyumen_HG+BMAC+Russia_Tatarka_BA+Yakutia_LNBA+Russia_Ural_Kulmetovo_C_6.0-6.1kya	0.138541	Russia_Srubnaya	0.310285	0.120105	2.58345	TRUE	6	TRUE
Russia_SeimaTurbino_I25555	Russia_Srubnaya+Tyumen_HG+BMAC+Russia_Tatarka_BA+Yakutia_LNBA+Russia_Ural_Kulmetovo_C_6.0-6.1kya	0.138541	Tyumen_HG	0.289268	0.198985	1.45372	TRUE	6	TRUE
Russia_SeimaTurbino_I25555	Russia_Srubnaya+Tyumen_HG+BMAC+Russia_Tatarka_BA+Yakutia_LNBA+Russia_Ural_Kulmetovo_C_6.0-6.1kya	0.138541	Yakutia_LNBA	0.138952	0.187159	0.742427	TRUE	6	TRUE
Russia_SeimaTurbino_I25555	Russia_Srubnaya+Tyumen_HG+BMAC+Hungary_EN_HG_Koros+Russia_Tatarka_BA+Yakutia_LNBA	0.0985793	BMAC	0.0131911	0.0883942	0.149231	TRUE	6	TRUE
Russia_SeimaTurbino_I25555	Russia_Srubnaya+Tyumen_HG+BMAC+Hungary_EN_HG_Koros+Russia_Tatarka_BA+Yakutia_LNBA	0.0985793	Hungary_EN_HG_Koros	0.0174697	0.125984	0.138667	TRUE	6	TRUE
Russia_SeimaTurbino_I25555	Russia_Srubnaya+Tyumen_HG+BMAC+Hungary_EN_HG_Koros+Russia_Tatarka_BA+Yakutia_LNBA	0.0985793	Russia_Tatarka_BA	0.109233	0.245603	0.444754	TRUE	6	TRUE
Russia_SeimaTurbino_I25555	Russia_Srubnaya+Tyumen_HG+BMAC+Hungary_EN_HG_Koros+Russia_Tatarka_BA+Yakutia_LNBA	0.0985793	Russia_Srubnaya	0.340033	0.201428	1.68811	TRUE	6	TRUE
Russia_SeimaTurbino_I25555	Russia_Srubnaya+Tyumen_HG+BMAC+Hungary_EN_HG_Koros+Russia_Tatarka_BA+Yakutia_LNBA	0.0985793	Tyumen_HG	0.381981	0.0486424	7.85285	TRUE	6	TRUE
Russia_SeimaTurbino_I25555	Russia_Srubnaya+Tyumen_HG+BMAC+Hungary_EN_HG_Koros+Russia_Tatarka_BA+Yakutia_LNBA	0.0985793	Yakutia_LNBA	0.138092	0.245996	0.561357	TRUE	6	TRUE
Russia_SeimaTurbino_I25555	Russia_Srubnaya+Tyumen_HG+Hungary_EN_HG_Koros+EHG+Russia_Tatarka_BA+Russia_CombPitWare_Gladunino_C_4.7kya	0.0971394	EHG	0.0418497	2.19316	0.019082	TRUE	6	TRUE
Russia_SeimaTurbino_I25555	Russia_Srubnaya+Tyumen_HG+Hungary_EN_HG_Koros+EHG+Russia_Tatarka_BA+Russia_CombPitWare_Gladunino_C_4.7kya	0.0971394	Hungary_EN_HG_Koros	0.0021427	0.546936	0.00391764	TRUE	6	TRUE
Russia_SeimaTurbino_I25555	Russia_Srubnaya+Tyumen_HG+Hungary_EN_HG_Koros+EHG+Russia_Tatarka_BA+Russia_CombPitWare_Gladunino_C_4.7kya	0.0971394	Russia_CombPitWare_Gladunino_C_4.7kya	0.488525	2.59144	0.188515	TRUE	6	TRUE
Russia_SeimaTurbino_I25555	Russia_Srubnaya+Tyumen_HG+Hungary_EN_HG_Koros+EHG+Russia_Tatarka_BA+Russia_CombPitWare_Gladunino_C_4.7kya	0.0971394	Russia_Tatarka_BA	0.16677	0.0346695	4.81027	TRUE	6	TRUE
Russia_SeimaTurbino_I25555	Russia_Srubnaya+Tyumen_HG+Hungary_EN_HG_Koros+EHG+Russia_Tatarka_BA+Russia_CombPitWare_Gladunino_C_4.7kya	0.0971394	Russia_Srubnaya	0.254487	0.742849	0.342583	TRUE	6	TRUE
Russia_SeimaTurbino_I25555	Russia_Srubnaya+Tyumen_HG+Hungary_EN_HG_Koros+EHG+Russia_Tatarka_BA+Russia_CombPitWare_Gladunino_C_4.7kya	0.0971394	Tyumen_HG	0.0462252	3.49079	0.013242	TRUE	6	TRUE
Russia_SeimaTurbino_I25555	Russia_Srubnaya+BMAC+EHG+China_YR_MN+Russia_Tatarka_BA+Russia_Ural_Kulmetovo_C_6.0-6.1kya	0.0580224	BMAC	0.0485183	0.0801006	0.605717	TRUE	6	TRUE
Russia_SeimaTurbino_I25555	Russia_Srubnaya+BMAC+EHG+China_YR_MN+Russia_Tatarka_BA+Russia_Ural_Kulmetovo_C_6.0-6.1kya	0.0580224	China_YR_MN	0.21868	0.0533389	4.09982	TRUE	6	TRUE
Russia_SeimaTurbino_I25555	Russia_Srubnaya+BMAC+EHG+China_YR_MN+Russia_Tatarka_BA+Russia_Ural_Kulmetovo_C_6.0-6.1kya	0.0580224	EHG	0.166903	0.157837	1.05744	TRUE	6	TRUE
Russia_SeimaTurbino_I25555	Russia_Srubnaya+BMAC+EHG+China_YR_MN+Russia_Tatarka_BA+Russia_Ural_Kulmetovo_C_6.0-6.1kya	0.0580224	Russia_Ural_Kulmetovo_C_6.0-6.1kya	0.350471	0.126391	2.77291	TRUE	6	TRUE
Russia_SeimaTurbino_I25555	Russia_Srubnaya+BMAC+EHG+China_YR_MN+Russia_Tatarka_BA+Russia_Ural_Kulmetovo_C_6.0-6.1kya	0.0580224	Russia_Tatarka_BA	0.054773	0.045922	1.19274	TRUE	6	TRUE
Russia_SeimaTurbino_I25555	Russia_Srubnaya+BMAC+EHG+China_YR_MN+Russia_Tatarka_BA+Russia_Ural_Kulmetovo_C_6.0-6.1kya	0.0580224	Russia_Srubnaya	0.160655	0.11321	1.41908	TRUE	6	TRUE
Russia_SeimaTurbino_I25555	Russia_Srubnaya+Tyumen_HG+BMAC+Hungary_EN_HG_Koros+Russia_Tatarka_BA+Russia_CombPitWare_Gladunino_C_4.7kya	0.0530567	BMAC	0.0362828	0.0957645	0.378875	TRUE	6	TRUE
Russia_SeimaTurbino_I25555	Russia_Srubnaya+Tyumen_HG+BMAC+Hungary_EN_HG_Koros+Russia_Tatarka_BA+Russia_CombPitWare_Gladunino_C_4.7kya	0.0530567	Hungary_EN_HG_Koros	0.0674133	0.145445	0.463498	TRUE	6	TRUE
Russia_SeimaTurbino_I25555	Russia_Srubnaya+Tyumen_HG+BMAC+Hungary_EN_HG_Koros+Russia_Tatarka_BA+Russia_CombPitWare_Gladunino_C_4.7kya	0.0530567	Russia_CombPitWare_Gladunino_C_4.7kya	0.325171	0.354794	0.916504	TRUE	6	TRUE
Russia_SeimaTurbino_I25555	Russia_Srubnaya+Tyumen_HG+BMAC+Hungary_EN_HG_Koros+Russia_Tatarka_BA+Russia_CombPitWare_Gladunino_C_4.7kya	0.0530567	Russia_Tatarka_BA	0.171051	0.0255733	6.68864	TRUE	6	TRUE
Russia_SeimaTurbino_I25555	Russia_Srubnaya+Tyumen_HG+BMAC+Hungary_EN_HG_Koros+Russia_Tatarka_BA+Russia_CombPitWare_Gladunino_C_4.7kya	0.0530567	Russia_Srubnaya	0.200846	0.264626	0.758981	TRUE	6	TRUE
Russia_SeimaTurbino_I25555	Russia_Srubnaya+Tyumen_HG+BMAC+Hungary_EN_HG_Koros+Russia_Tatarka_BA+Russia_CombPitWare_Gladunino_C_4.7kya	0.0530567	Tyumen_HG	0.199236	0.278632	0.715052	TRUE	6	TRUE
Russia_SeimaTurbino_I25555	Russia_Srubnaya+BMAC+EHG+China_YR_MN+Russia_Tatarka_BA+Russia_Tobol_Boborykino_LN_6.2kya	0.0526462	BMAC	0.0306903	0.084833	0.361773	TRUE	6	TRUE
Russia_SeimaTurbino_I25555	Russia_Srubnaya+BMAC+EHG+China_YR_MN+Russia_Tatarka_BA+Russia_Tobol_Boborykino_LN_6.2kya	0.0526462	China_YR_MN	0.229056	0.0547033	4.18724	TRUE	6	TRUE
Russia_SeimaTurbino_I25555	Russia_Srubnaya+BMAC+EHG+China_YR_MN+Russia_Tatarka_BA+Russia_Tobol_Boborykino_LN_6.2kya	0.0526462	EHG	0.0992484	0.255592	0.388307	TRUE	6	TRUE
Russia_SeimaTurbino_I25555	Russia_Srubnaya+BMAC+EHG+China_YR_MN+Russia_Tatarka_BA+Russia_Tobol_Boborykino_LN_6.2kya	0.0526462	Russia_Tobol_Boborykino_LN_6.2kya	0.407258	0.202899	2.0072	TRUE	6	TRUE
Russia_SeimaTurbino_I25555	Russia_Srubnaya+BMAC+EHG+China_YR_MN+Russia_Tatarka_BA+Russia_Tobol_Boborykino_LN_6.2kya	0.0526462	Russia_Tatarka_BA	0.0488434	0.0466915	1.04609	TRUE	6	TRUE
Russia_SeimaTurbino_I25555	Russia_Srubnaya+BMAC+EHG+China_YR_MN+Russia_Tatarka_BA+Russia_Tobol_Boborykino_LN_6.2kya	0.0526462	Russia_Srubnaya	0.184904	0.134887	1.3708	TRUE	6	TRUE
Russia_SeimaTurbino_I25555	Russia_Srubnaya+Altai_N_7.5-6kya+Tyumen_HG+EHG+China_YR_MN+Russia_Tatarka_BA+Russia_CombPitWare_Borovyanka17_C_5.4kya	0.309255	Altai_N_7.5-6kya	0.0489816	0.159892	0.306342	TRUE	7	TRUE
Russia_SeimaTurbino_I25555	Russia_Srubnaya+Altai_N_7.5-6kya+Tyumen_HG+EHG+China_YR_MN+Russia_Tatarka_BA+Russia_CombPitWare_Borovyanka17_C_5.4kya	0.309255	China_YR_MN	0.136104	0.0522176	2.60647	TRUE	7	TRUE
Russia_SeimaTurbino_I25555	Russia_Srubnaya+Altai_N_7.5-6kya+Tyumen_HG+EHG+China_YR_MN+Russia_Tatarka_BA+Russia_CombPitWare_Borovyanka17_C_5.4kya	0.309255	EHG	0.0542684	0.153391	0.353791	TRUE	7	TRUE
Russia_SeimaTurbino_I25555	Russia_Srubnaya+Altai_N_7.5-6kya+Tyumen_HG+EHG+China_YR_MN+Russia_Tatarka_BA+Russia_CombPitWare_Borovyanka17_C_5.4kya	0.309255	Russia_CombPitWare_Borovyanka17_C_5.4kya	0.294112	0.250285	1.17511	TRUE	7	TRUE
Russia_SeimaTurbino_I25555	Russia_Srubnaya+Altai_N_7.5-6kya+Tyumen_HG+EHG+China_YR_MN+Russia_Tatarka_BA+Russia_CombPitWare_Borovyanka17_C_5.4kya	0.309255	Russia_Tatarka_BA	0.0511746	0.045635	1.12139	TRUE	7	TRUE
Russia_SeimaTurbino_I25555	Russia_Srubnaya+Altai_N_7.5-6kya+Tyumen_HG+EHG+China_YR_MN+Russia_Tatarka_BA+Russia_CombPitWare_Borovyanka17_C_5.4kya	0.309255	Russia_Srubnaya	0.341039	0.0745971	4.57174	TRUE	7	TRUE
Russia_SeimaTurbino_I25555	Russia_Srubnaya+Altai_N_7.5-6kya+Tyumen_HG+EHG+China_YR_MN+Russia_Tatarka_BA+Russia_CombPitWare_Borovyanka17_C_5.4kya	0.309255	Tyumen_HG	0.0743207	0.185607	0.40042	TRUE	7	TRUE
Russia_SeimaTurbino_I25555	Russia_Srubnaya+Altai_N_7.5-6kya+Tyumen_HG+EHG+Mongolia_N_North+Russia_Tatarka_BA+Russia_CombPitWare_Borovyanka17_C_5.4kya	0.305455	Altai_N_7.5-6kya	0.0638189	0.162525	0.392671	TRUE	7	TRUE
Russia_SeimaTurbino_I25555	Russia_Srubnaya+Altai_N_7.5-6kya+Tyumen_HG+EHG+Mongolia_N_North+Russia_Tatarka_BA+Russia_CombPitWare_Borovyanka17_C_5.4kya	0.305455	EHG	0.0173019	0.161797	0.106936	TRUE	7	TRUE
Russia_SeimaTurbino_I25555	Russia_Srubnaya+Altai_N_7.5-6kya+Tyumen_HG+EHG+Mongolia_N_North+Russia_Tatarka_BA+Russia_CombPitWare_Borovyanka17_C_5.4kya	0.305455	Mongolia_N_North	0.162151	0.0713592	2.27232	TRUE	7	TRUE
Russia_SeimaTurbino_I25555	Russia_Srubnaya+Altai_N_7.5-6kya+Tyumen_HG+EHG+Mongolia_N_North+Russia_Tatarka_BA+Russia_CombPitWare_Borovyanka17_C_5.4kya	0.305455	Russia_CombPitWare_Borovyanka17_C_5.4kya	0.278847	0.257069	1.08472	TRUE	7	TRUE
Russia_SeimaTurbino_I25555	Russia_Srubnaya+Altai_N_7.5-6kya+Tyumen_HG+EHG+Mongolia_N_North+Russia_Tatarka_BA+Russia_CombPitWare_Borovyanka17_C_5.4kya	0.305455	Russia_Tatarka_BA	0.0171186	0.0584562	0.292845	TRUE	7	TRUE
Russia_SeimaTurbino_I25555	Russia_Srubnaya+Altai_N_7.5-6kya+Tyumen_HG+EHG+Mongolia_N_North+Russia_Tatarka_BA+Russia_CombPitWare_Borovyanka17_C_5.4kya	0.305455	Russia_Srubnaya	0.370947	0.0771186	4.81008	TRUE	7	TRUE
Russia_SeimaTurbino_I25555	Russia_Srubnaya+Altai_N_7.5-6kya+Tyumen_HG+EHG+Mongolia_N_North+Russia_Tatarka_BA+Russia_CombPitWare_Borovyanka17_C_5.4kya	0.305455	Tyumen_HG	0.0898151	0.205298	0.437486	TRUE	7	TRUE
Russia_SeimaTurbino_I25555	Russia_Srubnaya+Altai_N_7.5-6kya+Tyumen_HG+Hungary_EN_HG_Koros+China_YR_MN+Russia_Tatarka_BA+Russia_CombPitWare_Gladunino_C_4.7kya	0.276306	Altai_N_7.5-6kya	0.181458	0.112207	1.61716	TRUE	7	TRUE
Russia_SeimaTurbino_I25555	Russia_Srubnaya+Altai_N_7.5-6kya+Tyumen_HG+Hungary_EN_HG_Koros+China_YR_MN+Russia_Tatarka_BA+Russia_CombPitWare_Gladunino_C_4.7kya	0.276306	China_YR_MN	0.138363	0.0564484	2.45115	TRUE	7	TRUE
Russia_SeimaTurbino_I25555	Russia_Srubnaya+Altai_N_7.5-6kya+Tyumen_HG+Hungary_EN_HG_Koros+China_YR_MN+Russia_Tatarka_BA+Russia_CombPitWare_Gladunino_C_4.7kya	0.276306	Hungary_EN_HG_Koros	0.0258876	0.0975035	0.265504	TRUE	7	TRUE
[truncated: 259,866+ more rows]

## Sheet: Proximal ST qpAdms + Cisbaikal
Targets	Model	P	Source	Prop	SE	Z	Pass?	Num_Sources	All_Positive?
[truncated: 236,200+ more rows]
